# Supplementary material for: Transcriptomic Profiling in Fins of Atlantic Salmon Parasitized with Sea Lice: Evidence for an Early Imbalance Between Chalimus-Induced Immunomodulation and the Host’s Defense Response
Source: Int J Mol Sci. 2020 Mar 31;21(7):2417. doi: 10.3390/ijms21072417 (PMC7177938; doi:10.3390/ijms21072417)
Supplement: Supplementary file 1 [file ijms-21-02417-s001.zip]

Archive with 26 entries (22 files):
- ijms-721524-final-supplementary-revised/
- ijms-721524-final-supplementary-revised/Supplementary_Fig/
- ijms-721524-final-supplementary-revised/Supplementary_Fig/Suppl. Fig. S6.xlsx
- ijms-721524-final-supplementary-revised/Supplementary_Fig/Suppl_Figs_except_Sup_Fig_6.docx
- ijms-721524-final-supplementary-revised/Supplementary_Fig/~$ppl_Figs_except_Sup_Fig_6.docx
- ijms-721524-final-supplementary-revised/Supplementary_Fig/~WRL3370.tmp
- ijms-721524-final-supplementary-revised/Supplementary_Fig/~WRL3456.tmp
- ijms-721524-final-supplementary-revised/Supplementary_Files/
- ijms-721524-final-supplementary-revised/Supplementary_Files/Supp. File_S10_ADJuniq_up_3166.xls
- ijms-721524-final-supplementary-revised/Supplementary_Files/Supp. File_S11_ADJuniq_down_1096.xls
- ijms-721524-final-supplementary-revised/Supplementary_Files/Supp. File_S12_ ClueGO_ ATT_uniq_up_113.xls
- ijms-721524-final-supplementary-revised/Supplementary_Files/Supp. File_S13_ ClueGO_ ATT_uniq_down_183.xls
- ijms-721524-final-supplementary-revised/Supplementary_Files/Supp. File_S14_ ClueGO_U_1014.xls
- ijms-721524-final-supplementary-revised/Supplementary_Files/Supp. File_S1_Union_6568.xlsx
- ijms-721524-final-supplementary-revised/Supplementary_Files/Supp. File_S2_Intersect_i.xlsx
- ijms-721524-final-supplementary-revised/Supplementary_Files/Supp. File_S3_U_EA_blast2go_go_table.xlsx
- ijms-721524-final-supplementary-revised/Supplementary_Files/Supp. File_S4_i_EA_go_ids_fisher_result.xlsx
- ijms-721524-final-supplementary-revised/Supplementary_Files/Supp. File_S5_ATTvNA_EA_go_ids_fisher_result_2.xlsx
- ijms-721524-final-supplementary-revised/Supplementary_Files/Supp. File_S6_NAuniq_go_ids_fisher_result.xlsx
- ijms-721524-final-supplementary-revised/Supplementary_Files/Supp. File_S7_intersect_up_651.xls
- ijms-721524-final-supplementary-revised/Supplementary_Files/Supp. File_S8_intersect_down 1277.xls
- ijms-721524-final-supplementary-revised/Supplementary_Files/Supp. File_S9_ATT vs. ADJ_90.xls
- ijms-721524-final-supplementary-revised/Supplementary_Files/~$Supp. File_S1_Union_6568.xlsx
- ijms-721524-final-supplementary-revised/Supplementary_Table/
- ijms-721524-final-supplementary-revised/Supplementary_Table/Supp. Table_S1_S2.xlsx
- ijms-721524-final-supplementary-revised/Supplementary_Table/Supp. Table_S3_Primers for QPCR.xlsx
