# Supplementary material for: Transcriptomic Profiling in Fins of Atlantic Salmon Parasitized with Sea Lice: Evidence for an Early Imbalance Between Chalimus-Induced Immunomodulation and the Host’s Defense Response
Source: Int J Mol Sci. 2020 Mar 31;21(7):2417. doi: 10.3390/ijms21072417 (PMC7177938; doi:10.3390/ijms21072417)
Supplement: Supplementary file 1 [file ijms-21-02417-s001.zip › ijms-721524-final-supplementary-revised/Supplementary_Fig/Suppl. Fig. S6.xlsx]

## Sheet: S6A
Supplementary Figure S6. (A) Hierarchical clustering analysis of chalimus-responsive genes. PRE, NA and ATT samples were clustered based on 448 probes that were differentially expressed (FDR < 0.05; Fold change > 2) in both NA and ATT when compared to that of PRE samples. Genes were median-centered and clustered using Pearson correlation and complete linkage hierarchical clustering. Coloured bloc…

## Sheet: S6B
Supplementary Figure S6. (B) Hierarchical clustering analysis of chalimus-responsive genes. PRE, NA and ATT samples were clustered based on 26 probes that were differentially expressed (FDR < 0.05; Fold change > 2) and unique to ATT vs. PRE list, which are absent in ADJ vs. PRE list. Genes were median-centered and clustered using Pearson correlation and complete linkage hierarchical clustering. C…

## Sheet: S6C
Supplementary Figure SS6. (C) Hierarchical clustering analysis of chalimus-responsive genes. PRE, NA and ATT samples were clustered based on 255 probes that were differentially expressed (FDR < 0.05; Fold change > 2) and unique to ADJ vs. PRE list, which are absent in ATT vs. PRE list. Genes were median-centered and clustered using Pearson correlation and complete linkage hierarchical clustering.…

## Sheet: S6D
Supplementary Figure S6. (D) Hierarchical clustering analysis of chalimus-responsive genes. PRE, NA and ATT samples were clustered based on 1014 DEPs (FDR < 0.05) obtained by combining DEPs from NA vs. PRE and ATT vs. PRE lists (fold change > 2) with ATT vs. NA list. Genes were median-centered and clustered using Pearson correlation and complete linkage hierarchical clustering. Coloured blocks in…
