# Supplementary material for: Transcriptomic Profiling in Fins of Atlantic Salmon Parasitized with Sea Lice: Evidence for an Early Imbalance Between Chalimus-Induced Immunomodulation and the Host’s Defense Response
Source: Int J Mol Sci. 2020 Mar 31;21(7):2417. doi: 10.3390/ijms21072417 (PMC7177938; doi:10.3390/ijms21072417)
Supplement: Supplementary file 1 [file ijms-21-02417-s001.zip › ijms-721524-final-supplementary-revised/Supplementary_Files/Supp. File_S10_ADJuniq_up_3166.xls]

## Sheet: ClueGO Results
Supplementary File S10. Comprehensive details of GO cluster groups and significant individual GO terms for up-regulated unique genes in ADJ vs. PRE list (DEPs, n=3166) as determined by ClueGO tool in Cytoscape (v3.5.1).
GOID	GOTerm	Ontology Source	Term PValue	Term PValue Corrected with Bonferroni step down	Group PValue	Group PValue Corrected with Bonferroni step down	GOLevels	GOGroups	% Associated Genes	Nr. Genes	Associated Genes Found	User defined group theme
GO:0031224	intrinsic component of membrane	GO_CellularComponent-EBI-UniProt-GOA_23.05.2019_00h00	1.55257e-13	4.28198e-10	1.55257e-13	1.70783e-12	[2, 3]	Group04	11.731	450	[ABCD3, ABCG2, ACACA, ACVR1, ADAM23, ADAM29, ADCY1, ADCY2, ADCY7, ADCY8, ADGRG3, ADGRL3, ADH5, ADIPOR1, ADPGK, AGPAT1, AGPAT3, ALCAM, ALDH3A2, ALPL, AMFR, AMIGO3, ANAPC1, ANKLE2, ANKRD29, ANPEP, APP, ARHGAP1, ARMC10, ASAH1, ATL2, ATM, ATP1A1, ATP2A1, ATP8A1, ATRN, ATXN2L, AVL9, B3GNTL1, B4GALT1, B4GALT3, BCL11B, BNIP3L, BUD31, C5AR1, C7, CA2, CACNA1B, CACNB2, CAPG, CASC4, CASK, CCDC127, CCDC6, CC…
GO:0016021	integral component of membrane	GO_CellularComponent-EBI-UniProt-GOA_23.05.2019_00h00	3.13851e-12	8.64659e-09	1.55257e-13	1.70783e-12	[3, 4]	Group04	11.8544	443	[ABCD3, ABCG2, ACACA, ACVR1, ADAM23, ADAM29, ADCY1, ADCY2, ADCY7, ADCY8, ADGRG3, ADGRL3, ADH5, ADIPOR1, ADPGK, AGPAT1, AGPAT3, ALCAM, ALDH3A2, ALPL, AMFR, AMIGO3, ANAPC1, ANKLE2, ANKRD29, ANPEP, APP, ARHGAP1, ARMC10, ASAH1, ATL2, ATM, ATP1A1, ATP2A1, ATP8A1, ATRN, ATXN2L, AVL9, B3GNTL1, B4GALT1, B4GALT3, BCL11B, BNIP3L, BUD31, C5AR1, C7, CA2, CACNA1B, CACNB2, CAPG, CASC4, CASK, CCDC127, CCDC6, CC…
GO:0005829	cytosol	GO_CellularComponent-EBI-UniProt-GOA_23.05.2019_00h00	1.64446e-12	4.53214e-09	1.64446e-12	1.64446e-11	[4, 5, 6, 7]	Group00	18.2055	840	[ABCD3, ABHD10, ABI1, ACACA, ACACB, ACBD6, ACIN1, ACLY, ACO1, ACOT11, ACOX1, ACOX3, ACSS2, ACTR1B, ACTR2, ACVR1, ADAP1, ADARB1, ADH5, AFMID, AGL, AGO4, AHCTF1, AIMP2, AK1, AKAP12, AKT2, AKTIP, ALAD, ALAS1, ALDH7A1, ALDOB, ALKBH8, ALMS1, ALOX12, ALOX15B, ALPL, ALS2, AMBP, AMFR, AMPD3, ANAPC1, ANAPC10, ANAPC5, ANGPTL1, ANK1, ANKHD1, ANKRD28, ANP32A, ANP32B, ANPEP, ANXA11, AOPEP, AP1B1, AP1G1, AP2B1…
GO:0005634	nucleus	GO_CellularComponent-EBI-UniProt-GOA_23.05.2019_00h00	3.18989e-19	8.82642e-16	2.54769e-10	2.29292e-09	[4, 5, 6, 7]	Group09	18.2466	1076	[ABCG2, ABI1, ACACA, ACACB, ACIN1, ACLY, ACOX1, ACSS2, ACTBL2, ACTR1B, ACTR2, ACVR1, ADAP1, ADARB1, ADCY1, ADPRHL2, AFMID, AGL, AGO4, AGPAT3, AHCTF1, AIMP2, AKIRIN1, AKT2, ALAD, ALAS1, ALDH6A1, ALDH7A1, ALKBH6, ALKBH8, ALOX15B, ALPL, AMBP, AMFR, AMT, ANAPC1, ANAPC10, ANAPC5, ANGPTL1, ANK1, ANKRD28, ANP32A, ANP32B, ANPEP, ANXA11, AOPEP, APBA1, APC, APEH, APP, ARHGAP27, ARHGAP39, ARID4A, ARL4A, ARL…	Intracellular/nuclear localization
GO:0031981	nuclear lumen	GO_CellularComponent-EBI-UniProt-GOA_23.05.2019_00h00	9.34463e-16	2.58472e-12	2.54769e-10	2.29292e-09	[4, 5, 6, 7, 8, 9]	Group09	19.1882	728	[ACACA, ACIN1, ACLY, ACOX1, ACSS2, ACTR1B, ACVR1, ADARB1, ADPRHL2, AGO4, AHCTF1, AKIRIN1, AKT2, ALAS1, ALDH6A1, ALKBH6, ALKBH8, ALPL, AMBP, AMT, ANAPC1, ANAPC10, ANAPC5, ANGPTL1, ANKRD28, ANP32A, ANP32B, ANXA11, AOPEP, APC, ARHGAP27, ARID4A, ARL4A, ARNTL, ARNTL2, ARPC2, ASAP2, ASAP3, ASCC2, ASF1A, ASPSCR1, ASXL1, ATAD2, ATF3, ATF4, ATF7IP, ATM, ATRIP, ATXN2L, ATXN3, BAG6, BAZ2A, BCAR1, BCAS3, BCH…
GO:0070013	intracellular organelle lumen	GO_CellularComponent-EBI-UniProt-GOA_23.05.2019_00h00	2.90299e-15	8.02676e-12	2.54769e-10	2.29292e-09	[3, 4, 5, 6]	Group09	18.4635	882	[AADAT, ABCD3, ABHD10, ACACA, ACADL, ACIN1, ACLY, ACOT11, ACOX1, ACOX3, ACSM3, ACSS2, ACTR1B, ACTR2, ACVR1, ADARB1, ADHFE1, ADPRHL2, AFP, AGL, AGO4, AHCTF1, AK2, AKIRIN1, AKT2, ALAD, ALAS1, ALDH6A1, ALDH7A1, ALKBH6, ALKBH8, ALPL, AMBP, AMPD3, AMT, ANAPC1, ANAPC10, ANAPC5, ANGPTL1, ANKRD28, ANP32A, ANP32B, ANPEP, ANXA11, AOPEP, APC, APEH, APOA4, APP, ARHGAP27, ARID4A, ARL4A, ARNTL, ARNTL2, ARPC2, …
GO:0005654	nucleoplasm	GO_CellularComponent-EBI-UniProt-GOA_23.05.2019_00h00	3.40678e-15	9.41633e-12	2.54769e-10	2.29292e-09	[4, 5, 6, 7, 8, 9, 10]	Group09	19.5071	649	[ACIN1, ACLY, ACOX1, ACSS2, ACTR1B, ACVR1, ADARB1, ADPRHL2, AGO4, AHCTF1, AKIRIN1, AKT2, ALAS1, ALDH6A1, ALKBH6, ALKBH8, ALPL, AMBP, AMT, ANAPC1, ANAPC10, ANAPC5, ANGPTL1, ANKRD28, ANP32A, ANP32B, ANXA11, APC, ARHGAP27, ARID4A, ARL4A, ARNTL, ARPC2, ASAP2, ASAP3, ASCC2, ASF1A, ASPSCR1, ASXL1, ATAD2, ATF3, ATF4, ATF7IP, ATM, ATRIP, ATXN2L, ATXN3, BAG6, BAZ2A, BCAR1, BCL11A, BCL6, BCORL1, BDP1, BHLH…
GO:0046483	heterocycle metabolic process	GO_BiologicalProcess-EBI-UniProt-GOA_23.05.2019_00h00	4.07375e-15	1.12558e-11	2.54769e-10	2.29292e-09	[3]	Group09	18.4151	890	[AADAT, ABCG2, ACACA, ACACB, ACBD6, ACIN1, ACLY, ACOT11, ACSM3, ACSS2, ACTBL2, ACTR1B, ACTR2, ACVR1, ADARB1, ADCY1, ADCY2, ADCY7, ADCY8, ADGRG3, ADPGK, ADPRHL2, AFMID, AGO4, AGPAT1, AGPAT3, AHCTF1, AIMP2, AK1, AK2, ALAD, ALAS1, ALDH6A1, ALDOB, ALKBH8, ALOX12, AMBP, AMPD3, ANGPTL1, ANP32A, ANP32B, APC, APP, ARHGEF11, ARID4A, ARNTL, ARNTL2, ARPC2, ASAP2, ASCC2, ASF1A, ASMTL, ASXL1, ATAD2, ATF3, ATF…
GO:0044428	nuclear part	GO_CellularComponent-EBI-UniProt-GOA_23.05.2019_00h00	5.35087e-15	1.47791e-11	2.54769e-10	2.29292e-09	[3, 4, 5, 6, 7, 8]	Group09	18.8569	772	[ACACA, ACIN1, ACLY, ACOX1, ACSS2, ACTR1B, ACVR1, ADARB1, ADPRHL2, AGO4, AGPAT3, AHCTF1, AKIRIN1, AKT2, ALAS1, ALDH6A1, ALKBH6, ALKBH8, ALPL, AMBP, AMT, ANAPC1, ANAPC10, ANAPC5, ANGPTL1, ANKRD28, ANP32A, ANP32B, ANPEP, ANXA11, AOPEP, APC, APEH, APP, ARHGAP27, ARID4A, ARL4A, ARNTL, ARNTL2, ARPC2, ASAP2, ASAP3, ASCC2, ASF1A, ASPSCR1, ASXL1, ATAD2, ATF3, ATF4, ATF7IP, ATM, ATP5F1A, ATRIP, ATXN2L, AT…
GO:0006139	nucleobase-containing compound metabolic process	GO_BiologicalProcess-EBI-UniProt-GOA_23.05.2019_00h00	6.50226e-15	1.79527e-11	2.54769e-10	2.29292e-09	[3, 4]	Group09	18.4766	866	[AADAT, ACACA, ACACB, ACBD6, ACIN1, ACLY, ACOT11, ACSM3, ACSS2, ACTBL2, ACTR1B, ACTR2, ACVR1, ADARB1, ADCY1, ADCY2, ADCY7, ADCY8, ADGRG3, ADPGK, ADPRHL2, AGO4, AGPAT1, AGPAT3, AHCTF1, AIMP2, AK1, AK2, ALDH6A1, ALDOB, ALKBH8, AMPD3, ANGPTL1, ANP32A, ANP32B, APC, APP, ARHGEF11, ARID4A, ARNTL, ARNTL2, ARPC2, ASAP2, ASCC2, ASF1A, ASMTL, ASXL1, ATAD2, ATF3, ATF4, ATF7IP, ATM, ATP5F1A, ATRIP, ATXN3, BA…
GO:0006725	cellular aromatic compound metabolic process	GO_BiologicalProcess-EBI-UniProt-GOA_23.05.2019_00h00	7.15977e-14	1.9761e-10	2.54769e-10	2.29292e-09	[3]	Group09	18.253	886	[AADAT, ABCG2, ACACA, ACACB, ACBD6, ACIN1, ACLY, ACOT11, ACSM3, ACSS2, ACTBL2, ACTR1B, ACTR2, ACVR1, ADARB1, ADCY1, ADCY2, ADCY7, ADCY8, ADGRG3, ADPGK, ADPRHL2, AFMID, AGO4, AGPAT1, AGPAT3, AHCTF1, AIMP2, AK1, AK2, ALAD, ALAS1, ALDH6A1, ALDOB, ALKBH8, AMBP, AMPD3, ANGPTL1, ANP32A, ANP32B, APC, APP, ARHGEF11, ARID4A, ARNTL, ARNTL2, ARPC2, ASAP2, ASCC2, ASF1A, ASMTL, ASXL1, ATAD2, ATF3, ATF4, ATF7I…
GO:0090304	nucleic acid metabolic process	GO_BiologicalProcess-EBI-UniProt-GOA_23.05.2019_00h00	5.02869e-12	1.3849e-08	2.54769e-10	2.29292e-09	[4, 5]	Group09	18.3452	776	[ACIN1, ACTBL2, ACTR1B, ACTR2, ACVR1, ADARB1, ADCY1, ADCY8, ADGRG3, ADPRHL2, AGO4, AHCTF1, AIMP2, ALKBH8, ANGPTL1, ANP32A, ANP32B, APC, APP, ARHGEF11, ARID4A, ARNTL, ARNTL2, ARPC2, ASAP2, ASCC2, ASF1A, ASXL1, ATAD2, ATF3, ATF4, ATF7IP, ATM, ATRIP, ATXN3, BAZ2A, BAZ2B, BCAS3, BCHE, BCL11A, BCL11B, BCL6, BCOR, BDP1, BHLHE40, BMS1, BPTF, BRD1, BRD3, BRD7, BRDT, BUD31, C3, C5AR1, CABIN1, CAMK2D, CAMK…
GO:0016070	RNA metabolic process	GO_BiologicalProcess-EBI-UniProt-GOA_23.05.2019_00h00	3.00118e-11	8.25926e-08	2.54769e-10	2.29292e-09	[5, 6]	Group09	18.4684	709	[ACIN1, ACTBL2, ACTR1B, ACTR2, ACVR1, ADARB1, ADCY1, ADCY8, ADGRG3, AGO4, AHCTF1, AIMP2, ALKBH8, ANGPTL1, ANP32A, ANP32B, APC, APP, ARHGEF11, ARID4A, ARNTL, ARNTL2, ARPC2, ASAP2, ASCC2, ASF1A, ASXL1, ATAD2, ATF3, ATF4, ATF7IP, ATM, BAZ2A, BAZ2B, BCAS3, BCHE, BCL11A, BCL11B, BCL6, BCOR, BDP1, BHLHE40, BMS1, BPTF, BRD1, BRD3, BRD7, BRDT, BUD31, C3, C5AR1, CABIN1, CAMK2D, CAMK2G, CAND1, CARD11, CARD…
GO:0005622	intracellular	GO_CellularComponent-EBI-UniProt-GOA_23.05.2019_00h00	1.12136e-10	3.08261e-07	2.54769e-10	2.29292e-09	[2, 3]	Group09	16.0283	1699	[AADAT, ABCD3, ABCG2, ABHD10, ABI1, ACACA, ACACB, ACADL, ACAP2, ACBD6, ACIN1, ACLY, ACO1, ACOT11, ACOX1, ACOX3, ACSM3, ACSS2, ACTBL2, ACTR1B, ACTR2, ACVR1, ADAM23, ADAP1, ADARB1, ADCY1, ADCY2, ADCY8, ADGRG3, ADH5, ADHFE1, ADPGK, ADPRHL2, AFMID, AFP, AGGF1, AGL, AGO4, AGPAT1, AGPAT3, AHCTF1, AIMP2, AK1, AK2, AKAP12, AKIRIN1, AKT2, AKTIP, ALAD, ALAS1, ALDH3A2, ALDH6A1, ALDH7A1, ALDOB, ALKBH6, ALKBH…
GO:0043229	intracellular organelle	GO_CellularComponent-EBI-UniProt-GOA_23.05.2019_00h00	1.13904e-10	3.13008e-07	2.54769e-10	2.29292e-09	[2, 3, 4, 5]	Group09	16.3099	1562	[AADAT, ABCD3, ABCG2, ABHD10, ABI1, ACACA, ACACB, ACADL, ACAP2, ACIN1, ACLY, ACO1, ACOT11, ACOX1, ACOX3, ACSM3, ACSS2, ACTBL2, ACTR1B, ACTR2, ACVR1, ADAM23, ADAP1, ADARB1, ADCY1, ADCY8, ADGRG3, ADH5, ADHFE1, ADPGK, ADPRHL2, AFMID, AFP, AGL, AGO4, AGPAT1, AGPAT3, AHCTF1, AIMP2, AK1, AK2, AKAP12, AKIRIN1, AKT2, ALAD, ALAS1, ALDH3A2, ALDH6A1, ALDH7A1, ALDOB, ALKBH6, ALKBH8, ALMS1, ALOX15B, ALPL, ALS…
GO:0010467	gene expression	GO_BiologicalProcess-EBI-UniProt-GOA_23.05.2019_00h00	1.57763e-09	4.3227e-06	2.54769e-10	2.29292e-09	[4]	Group09	17.8395	796	[ACACB, ACIN1, ACO1, ACTBL2, ACTR1B, ACTR2, ACVR1, ADARB1, ADCY1, ADCY8, ADGRG3, AGO4, AHCTF1, AIMP2, AKT2, ALKBH8, ALOX12, ANGPTL1, ANP32A, ANP32B, AOPEP, APBA1, APC, APEH, APP, ARHGEF11, ARID4A, ARNTL, ARNTL2, ARPC2, ASAP2, ASCC2, ASF1A, ASXL1, ATAD2, ATF3, ATF4, ATF7IP, ATM, BAZ2A, BAZ2B, BCAS3, BCHE, BCL11A, BCL11B, BCL6, BCOR, BDP1, BHLHE40, BMS1, BOLA2, BPTF, BRAF, BRD1, BRD3, BRD7, BRDT, B…
GO:0043231	intracellular membrane-bounded organelle	GO_CellularComponent-EBI-UniProt-GOA_23.05.2019_00h00	4.21844e-09	1.15459e-05	2.54769e-10	2.29292e-09	[3, 4, 5, 6]	Group09	16.4786	1402	[AADAT, ABCD3, ABCG2, ABHD10, ABI1, ACACA, ACACB, ACADL, ACIN1, ACLY, ACO1, ACOT11, ACOX1, ACOX3, ACSM3, ACSS2, ACTBL2, ACTR1B, ACTR2, ACVR1, ADAM23, ADAP1, ADARB1, ADCY1, ADCY8, ADH5, ADHFE1, ADPGK, ADPRHL2, AFMID, AFP, AGL, AGO4, AGPAT1, AGPAT3, AHCTF1, AIMP2, AK2, AKIRIN1, AKT2, ALAD, ALAS1, ALDH3A2, ALDH6A1, ALDH7A1, ALKBH6, ALKBH8, ALOX15B, ALPL, ALS2, AMBP, AMFR, AMT, ANAPC1, ANAPC10, ANAPC…
GO:0044446	intracellular organelle part	GO_CellularComponent-EBI-UniProt-GOA_23.05.2019_00h00	1.05713e-08	2.88914e-05	2.54769e-10	2.29292e-09	[2, 3, 4, 5, 6]	Group09	16.6579	1273	[AADAT, ABCD3, ABCG2, ABHD10, ACACA, ACACB, ACADL, ACAP2, ACIN1, ACLY, ACOT11, ACOX1, ACOX3, ACSM3, ACSS2, ACTR1B, ACTR2, ACVR1, ADARB1, ADCY8, ADGRG3, ADH5, ADHFE1, ADPGK, ADPRHL2, AFP, AGL, AGO4, AGPAT1, AGPAT3, AHCTF1, AK1, AK2, AKIRIN1, AKT2, ALAD, ALAS1, ALDH3A2, ALDH6A1, ALDH7A1, ALDOB, ALKBH6, ALKBH8, ALMS1, ALPL, ALS2, AMBP, AMFR, AMPD3, AMT, ANAPC1, ANAPC10, ANAPC5, ANGPTL1, ANKHD1, ANKL…
GO:0044451	nucleoplasm part	GO_CellularComponent-EBI-UniProt-GOA_23.05.2019_00h00	1.11094e-08	3.0351e-05	2.54769e-10	2.29292e-09	[4, 5, 6, 7, 8, 9, 10, 11]	Group09	21.3086	241	[ACIN1, ACVR1, ADARB1, ADPRHL2, AGO4, ALKBH8, ARNTL, ARPC2, ASCC2, ATF7IP, ATXN2L, BAZ2A, BHLHE40, BNIP3L, BRD1, CBLL1, CCNL1, CCNL2, CDC34, CDK11B, CDT1, CDYL, CENPT, CERS2, CHD4, CLK2, CLP1, CSNK1A1, CSNK2A1, CSTF1, CWC22, CXXC1, CYGB, DDX17, DDX46, DGKZ, DHX36, DHX8, DOCK3, DPF2, DYRK1A, EHMT1, EHMT2, EIF2D, ELF2, ELL, ELL2, ELMSAN1, ELOB, ELP1, ELP2, EP400, EPC1, ERCC1, ERCC2, ERCC4, EZH2, FA…
GO:1903561	extracellular vesicle	GO_CellularComponent-EBI-UniProt-GOA_23.05.2019_00h00	1.0763e-07	0.000292107	1.0763e-07	8.61038e-07	[3, 4]	Group03	19.2308	385	[ABI1, ACLY, ACO1, ACOT11, ACTBL2, ACTR1B, ACTR2, ADCY1, ADH5, AHCTF1, AK1, AK2, ALAD, ALCAM, ALDH7A1, ALDOB, ALOX12, ALOX15B, ALPL, AMBP, ANGPTL1, ANKHD1, ANP32B, ANPEP, ANXA11, APC, APEH, APOA4, APP, ARHGAP1, ARPC1A, ARPC2, ASAH1, ASS1, ASXL1, ATAD2, ATP1A1, ATP5F1A, ATP8A1, ATRN, ATXN3, B3GNTL1, B4GALT1, B4GALT3, BAG6, BCAR1, BPTF, C1R, C1orf116, C3, C4A, C7, CA2, CAMK2G, CAND1, CAPG, CAPN1, C…
GO:0009894	regulation of catabolic process	GO_BiologicalProcess-EBI-UniProt-GOA_23.05.2019_00h00	4.31652e-07	0.00116935	8.97746e-07	3.59098e-06	[3, 4]	Group05	20.9939	207	[ACACB, ACTR1B, ADARB1, AKT2, ALAD, ANP32A, ANP32B, APC, APOA4, APP, ARNTL, ASB5, ATG13, ATG7, ATM, ATP5IF1, ATXN3, BAG6, BNIP3L, C3, CABIN1, CAPN1, CBX8, CCDC22, CDH1, CDKN1B, CIRBP, CNOT1, CNOT6, COMMD1, CRTC3, CSNK1A1, CSNK1D, CSNK2A1, CUL4B, DAB2, DAB2IP, DET1, DFFA, DHX36, DIS3, DNM1L, ECD, EHMT2, EIF2AK4, EIF3A, EIF4G1, EPM2A, ERCC4, ERN1, EXOC7, EXOC8, EXOSC1, FASTKD3, FBXL4, FBXL5, FLNA, …
GO:1901575	organic substance catabolic process	GO_BiologicalProcess-EBI-UniProt-GOA_23.05.2019_00h00	9.94186e-07	0.00268927	8.97746e-07	3.59098e-06	[3]	Group05	18.819	392	[AADAT, ABCD3, ABHD10, ACACB, ACADL, ACOX1, ACOX3, ACTR1B, ADARB1, ADH5, ADHFE1, ADPGK, AFMID, AGL, AGO4, AKT2, ALAD, ALDH3A2, ALDH6A1, ALDH7A1, ALDOB, ALPL, AMBP, AMFR, AMN1, AMPD3, AMT, ANAPC1, ANAPC10, ANAPC5, ANP32A, ANP32B, ANPEP, AP2B1, APC, APOA4, APP, ARNTL, ASAH1, ASB5, ASXL1, ATCAY, ATE1, ATG7, ATM, ATP5IF1, ATXN3, BAG6, BCKDHB, BIRC6, BNIP3L, C3, CABIN1, CAPN1, CAPN2, CBX8, CCDC22, CCN…
GO:0006325	chromatin organization	GO_BiologicalProcess-EBI-UniProt-GOA_23.05.2019_00h00	2.01124e-11	5.53694e-08	5.3133e-07	3.71931e-06	[3, 5]	Group07	24.6088	173	[ACTR1B, ACVR1, ANP32B, ARID4A, ASF1A, ASXL1, ATAD2, ATF4, ATF7IP, ATM, ATXN3, BAG6, BAZ2A, BAZ2B, BCL6, BCOR, BCORL1, BHLHE40, BPTF, BRD1, BRD3, BRD7, BRDT, C3, CABIN1, CAMK2D, CBX8, CCN1, CCNL1, CENPT, CHD2, CHD4, CRTC2, CRYBG1, CTBP1, CTCF, CUL4B, CXXC1, DDX11, DEK, DPF2, DSCAM, EHMT1, EHMT2, EMSY, EP400, EPC1, EZH2, FMR1, GATA3, GFI1B, H3F3B, HAT1, HDAC10, HIST1H1D, HLCS, HLTF, HNRNPU, HUWE1,…	Chromosome/ chromatin
GO:0016569	covalent chromatin modification	GO_BiologicalProcess-EBI-UniProt-GOA_23.05.2019_00h00	9.00938e-09	2.46317e-05	5.3133e-07	3.71931e-06	[4, 5, 6]	Group07	25.2654	119	[ACTR1B, ACVR1, ARID4A, ASXL1, ATF4, ATF7IP, ATM, ATXN3, BAZ2A, BCL6, BCOR, BRD1, BRD7, C3, CAMK2D, CBX8, CCN1, CRTC2, CRYBG1, CTBP1, CTCF, CUL4B, CXXC1, DPF2, EHMT1, EHMT2, EP400, EPC1, EZH2, FMR1, GATA3, HAT1, HDAC10, HIST1H1D, HLCS, HUWE1, IGFBP7, ING4, IRF4, IWS1, JARID2, KANSL2, KANSL3, KAT14, KAT5, KAT7, KDM1A, KDM3B, KDM4A, KDM4C, KDM5A, KDM5B, KDM5C, KDM6A, KMT2A, KMT5A, LDB2, MBD1, MCRS1…
GO:0016570	histone modification	GO_BiologicalProcess-EBI-UniProt-GOA_23.05.2019_00h00	1.73211e-08	4.72693e-05	5.3133e-07	3.71931e-06	[5, 6, 7]	Group07	25.2193	115	[ACTR1B, ACVR1, ARID4A, ASXL1, ATF4, ATM, ATXN3, BAZ2A, BCL6, BCOR, BRD1, BRD7, C3, CAMK2D, CBX8, CCN1, CRTC2, CRYBG1, CTBP1, CTCF, CUL4B, CXXC1, DPF2, EHMT1, EHMT2, EP400, EPC1, EZH2, FMR1, GATA3, HAT1, HDAC10, HIST1H1D, HLCS, HUWE1, IGFBP7, ING4, IRF4, IWS1, JARID2, KANSL2, KANSL3, KAT14, KAT5, KAT7, KDM1A, KDM3B, KDM4A, KDM4C, KDM5A, KDM5B, KDM5C, KDM6A, KMT2A, KMT5A, LDB2, MCRS1, MSL1, MSL2, …
GO:0051276	chromosome organization	GO_BiologicalProcess-EBI-UniProt-GOA_23.05.2019_00h00	3.71335e-08	0.000101115	5.3133e-07	3.71931e-06	[4]	Group07	21.0667	237	[ACIN1, ACTR1B, ACVR1, ADARB1, AGO4, ANAPC1, ANAPC5, ANP32B, APC, ARID4A, ASF1A, ASXL1, ATAD2, ATF4, ATF7IP, ATM, ATXN3, BAG6, BAZ2A, BAZ2B, BCL6, BCOR, BCORL1, BHLHE40, BPTF, BRD1, BRD3, BRD7, BRDT, C3, CABIN1, CAMK2D, CAPG, CBX8, CCN1, CCNL1, CCT8, CDT1, CENPT, CHD2, CHD4, COPS7A, COPS8, CRTC2, CRYBG1, CTBP1, CTCF, CUL3, CUL4B, CXXC1, DCAF17, DDX11, DEK, DHX36, DIS3L2, DPF2, DSCAM, EHMT1, EHMT2…
GO:0045934	negative regulation of nucleobase-containing compound metabolic process	GO_BiologicalProcess-EBI-UniProt-GOA_23.05.2019_00h00	1.11088e-06	0.00300381	5.3133e-07	3.71931e-06	[4, 5, 6]	Group07	19.8666	268	[ACTR1B, ANGPTL1, APC, ARID4A, ARNTL, ASF1A, ATAD2, ATF3, ATF4, ATF7IP, ATM, BAZ2A, BCL11A, BCL6, BCOR, BHLHE40, BPTF, BRD7, CBX8, CDKN1B, CDYL, CENPJ, CERS2, CHD4, CIC, CIRBP, CLP1, CNOT1, CNOT6, CORO7, CRY1, CRYBG1, CRYM, CTBP1, CTBP2, CTCF, CUL3, CUX1, CYP27B1, DAB2, DAB2IP, DACH1, DEDD2, DFFA, DHX36, DLG1, DLL4, DNAJB6, DOCK3, DPF2, DUSP22, DUSP7, DYRK1A, EHMT1, EHMT2, EIF4G1, EPC1, ERCC1, ER…
GO:0051253	negative regulation of RNA metabolic process	GO_BiologicalProcess-EBI-UniProt-GOA_23.05.2019_00h00	1.80988e-06	0.00488304	5.3133e-07	3.71931e-06	[4, 5, 6, 7, 8]	Group07	19.9523	251	[ACTR1B, ANGPTL1, APC, ARID4A, ARNTL, ASF1A, ATAD2, ATF3, ATF4, ATF7IP, ATM, BAZ2A, BCL11A, BCL6, BCOR, BHLHE40, BPTF, BRD7, CBX8, CDKN1B, CDYL, CENPJ, CERS2, CHD4, CIC, CIRBP, CLP1, CNOT1, CNOT6, CORO7, CRY1, CRYBG1, CRYM, CTBP1, CTBP2, CTCF, CUL3, CUX1, CYP27B1, DAB2, DAB2IP, DACH1, DEDD2, DHX36, DLG1, DLL4, DNAJB6, DOCK3, DPF2, DUSP22, DUSP7, DYRK1A, EHMT1, EHMT2, EIF4G1, EPC1, ETS2, EZH2, FGR…
GO:0070647	protein modification by small protein conjugation or removal	GO_BiologicalProcess-EBI-UniProt-GOA_23.05.2019_00h00	8.69938e-07	0.00235405	8.69938e-07	4.34969e-06	[6, 7]	Group02	20.7031	212	[ACTR1B, ADARB1, AIMP2, AMFR, AMN1, ANAPC1, ANAPC10, ANAPC5, ANP32A, APC, ARPC2, ASB3, ASB5, ASXL1, ATG10, ATG7, ATXN3, BCL11A, BCOR, BHLHE40, BIRC6, C3, CABIN1, CAND1, CBLL1, CBX8, CCDC22, CCN1, CDC34, CDH1, CFTR, COMMD1, COPS7A, COPS8, CRY1, CUL1, CUL3, CUL4B, CUL9, CYLD, DCAF17, DCAF4, DCAF6, DET1, DNAJB6, DNM1L, DOCK3, DTX2, EIF2AK4, ELOB, EPM2A, FANCL, FBXL14, FBXL4, FBXL5, FBXO38, FBXO5, FB…
GO:1903311	regulation of mRNA metabolic process	GO_BiologicalProcess-EBI-UniProt-GOA_23.05.2019_00h00	6.79852e-08	0.000184852	7.91294e-07	4.74776e-06	[5, 6, 7, 8]	Group06	26.3158	90	[ACTR1B, ADARB1, ANP32A, ANP32B, ASAP2, CABIN1, CBX8, CDK11B, CELF2, CIRBP, CNOT1, CNOT6, CWC22, DDX17, DHX36, DIS3, DYRK1A, EIF4G1, EXOSC1, FASTKD3, FMR1, GTPBP1, HNRNPK, HNRNPR, HNRNPU, IMP3, IWS1, MAPK14, MAPKAP1, MAPKAPK2, MET, METTL16, METTL3, MRTFA, MTOR, NANOS3, NBAS, NELFE, NOS1, NPM1, PABPC1, PABPN1, PEX2, PKP1, PNPT1, PRKCA, PRKCD, PSMA1, PSMB3, PSMD11, PSMD2, PSME3, PTBP1, PTK2B, PUM2,…
GO:0016071	mRNA metabolic process	GO_BiologicalProcess-EBI-UniProt-GOA_23.05.2019_00h00	7.91294e-07	0.00214203	7.91294e-07	4.74776e-06	[6, 7]	Group06	21.25	187	[ACIN1, ACTR1B, ACVR1, ADARB1, AGO4, ANP32A, ANP32B, APP, ASAP2, ATF4, ATM, BRDT, BUD31, C3, C5AR1, CABIN1, CBLL1, CBX8, CDK11B, CELF2, CIRBP, CLASRP, CLP1, CMTR2, CNOT1, CNOT10, CNOT3, CNOT6, CSTF1, CSTF3, CWC22, CWF19L2, DDX17, DDX46, DHX16, DHX36, DHX8, DIS3, DIS3L2, DOCK3, DYRK1A, ECD, EIF4G1, ELAVL2, ERCC2, ERN1, EXOSC1, FASTKD3, FLNA, FMR1, FOXE1, FRG1, GEMIN4, GEMIN8, GPKOW, GTPBP1, HIPK3,…
GO:0043232	intracellular non-membrane-bounded organelle	GO_CellularComponent-EBI-UniProt-GOA_23.05.2019_00h00	1.72426e-06	0.0046555	1.72426e-06	5.17277e-06	[3, 4, 5, 6]	Group01	17.5981	655	[ABI1, ACACA, ACIN1, ACOX1, ACTBL2, ACTR1B, ACTR2, ACVR1, ADARB1, ADCY8, ADPRHL2, AGO4, AHCTF1, AK1, AKAP12, ALDOB, ALMS1, ALOX15B, ALPL, ALS2, AMBP, ANK1, ANP32A, ANP32B, ANXA11, AOPEP, APBB1IP, APC, APP, ARHGAP39, ARID4A, ARL4A, ARNTL, ARNTL2, ARPC1A, ARPC2, ASF1A, ASXL1, ATF3, ATF4, ATG7, ATM, ATXN2L, ATXN3, BAZ2A, BCAR1, BCAS3, BCHE, BCL6, BHLHE40, BIRC6, BMS1, BPTF, BTBD10, BTBD2, BUD31, C3,…
GO:0009179	purine ribonucleoside diphosphate metabolic process	GO_BiologicalProcess-EBI-UniProt-GOA_23.05.2019_00h00	1.77011e-09	4.84834e-06	2.67849e-06	5.35698e-06	[7, 8, 9]	Group08	35.3741	52	[ADARB1, ADPGK, AK1, AK2, ALDOB, AMPD3, APP, CABIN1, CARD11, CASK, DHTKD1, DLG1, ECD, EIF3A, ENO3, ENTPD2, FOXK1, FOXK2, FUBP1, GAPDH, GIT2, HKDC1, HOOK1, INSR, KTN1, LDHA, MAP4K2, MTUS1, MYC, NCOR1, NDC1, NUP133, NUP205, NUP88, NUPR1, OGDH, P2RX7, PFKFB2, PFKL, PFKM, PGM1, PKM, PPARA, PRKAA1, PRKAB1, PROK1, RANBP2, SIRT6, SLC4A1, TP53, TPR, ZBTB7A]	Macromolecular metabolism
GO:0046031	ADP metabolic process	GO_BiologicalProcess-EBI-UniProt-GOA_23.05.2019_00h00	5.31229e-09	1.45344e-05	2.67849e-06	5.35698e-06	[7, 8, 9, 10]	Group08	35.2941	48	[ADARB1, ADPGK, AK1, AK2, ALDOB, AMPD3, APP, CABIN1, DHTKD1, ECD, EIF3A, ENO3, FOXK1, FOXK2, FUBP1, GAPDH, GIT2, HKDC1, HOOK1, INSR, KTN1, LDHA, MAP4K2, MTUS1, MYC, NCOR1, NDC1, NUP133, NUP205, NUP88, NUPR1, OGDH, P2RX7, PFKFB2, PFKL, PFKM, PGM1, PKM, PPARA, PRKAA1, PRKAB1, PROK1, RANBP2, SIRT6, SLC4A1, TP53, TPR, ZBTB7A]
GO:0006096	glycolytic process	GO_BiologicalProcess-EBI-UniProt-GOA_23.05.2019_00h00	1.41435e-08	3.86119e-05	2.67849e-06	5.35698e-06	[4, 5, 8, 9, 10, 11, 12]	Group08	35.4331	45	[ADARB1, ADPGK, ALDOB, APP, CABIN1, DHTKD1, ECD, EIF3A, ENO3, FOXK1, FOXK2, FUBP1, GAPDH, GIT2, HKDC1, HOOK1, INSR, KTN1, LDHA, MAP4K2, MTUS1, MYC, NCOR1, NDC1, NUP133, NUP205, NUP88, NUPR1, OGDH, P2RX7, PFKFB2, PFKL, PFKM, PGM1, PKM, PPARA, PRKAA1, PRKAB1, PROK1, RANBP2, SIRT6, SLC4A1, TP53, TPR, ZBTB7A]
GO:0009132	nucleoside diphosphate metabolic process	GO_BiologicalProcess-EBI-UniProt-GOA_23.05.2019_00h00	2.42627e-08	6.61159e-05	2.67849e-06	5.35698e-06	[5, 6, 7]	Group08	32.3353	54	[ADARB1, ADPGK, AK1, AK2, ALDOB, AMPD3, APP, CABIN1, CARD11, CASK, DHTKD1, DLG1, ECD, EIF3A, ENO3, ENTPD2, FOXK1, FOXK2, FUBP1, GAPDH, GIT2, HKDC1, HOOK1, INSR, KTN1, LDHA, MAP4K2, MTUS1, MYC, NCOR1, NDC1, NME4, NUP133, NUP205, NUP88, NUPR1, OGDH, P2RX7, PFKFB2, PFKL, PFKM, PGM1, PKM, PPARA, PRKAA1, PRKAB1, PROK1, RANBP2, SIRT6, SLC4A1, SUCLG1, TP53, TPR, ZBTB7A]
GO:0006165	nucleoside diphosphate phosphorylation	GO_BiologicalProcess-EBI-UniProt-GOA_23.05.2019_00h00	7.85675e-08	0.000213546	2.67849e-06	5.35698e-06	[6, 7, 8]	Group08	32.8767	48	[ADARB1, ADPGK, AK1, ALDOB, APP, CABIN1, DHTKD1, ECD, EIF3A, ENO3, FOXK1, FOXK2, FUBP1, GAPDH, GIT2, HKDC1, HOOK1, INSR, KTN1, LDHA, MAP4K2, MTUS1, MYC, NCOR1, NDC1, NME4, NUP133, NUP205, NUP88, NUPR1, OGDH, P2RX7, PFKFB2, PFKL, PFKM, PGM1, PKM, PPARA, PRKAA1, PRKAB1, PROK1, RANBP2, SIRT6, SLC4A1, SUCLG1, TP53, TPR, ZBTB7A]
GO:0006090	pyruvate metabolic process	GO_BiologicalProcess-EBI-UniProt-GOA_23.05.2019_00h00	1.85559e-07	0.000503235	2.67849e-06	5.35698e-06	[7]	Group08	30.8571	54	[ADARB1, ADPGK, ALDOB, APP, CABIN1, DHTKD1, DLAT, ECD, EIF3A, ENO3, FOXK1, FOXK2, FUBP1, GAPDH, GIT2, HAGH, HKDC1, HOOK1, INSR, KTN1, LDHA, LDHD, MAP4K2, MCAT, MTUS1, MYC, NCOR1, NDC1, NUP133, NUP205, NUP88, NUPR1, OGDH, P2RX7, PC, PCK1, PDK2, PFKFB2, PFKL, PFKM, PGM1, PKM, PLPP6, PPARA, PRKAA1, PRKAB1, PROK1, RANBP2, SIRT6, SLC4A1, TP53, TPR, VDAC1, ZBTB7A]
GO:0019693	ribose phosphate metabolic process	GO_BiologicalProcess-EBI-UniProt-GOA_23.05.2019_00h00	1.58038e-06	0.00427017	2.67849e-06	5.35698e-06	[4, 5]	Group08	23.8426	103	[AADAT, ACACA, ACACB, ACBD6, ACLY, ACOT11, ACSM3, ACSS2, ADARB1, ADCY1, ADCY2, ADCY7, ADCY8, ADPGK, AK1, AK2, ALDOB, AMPD3, APP, ATP5F1A, BAAT, CABIN1, CARD11, CASK, CAT, CBR4, CCNI, COX5B, CRAT, CTPS1, DCAF17, DHTKD1, DLAT, DLG1, DLST, DNAJC30, ECD, EIF3A, ENO3, FAS, FASN, FOXK1, FOXK2, FUBP1, G6PD, GAPDH, GCDH, GIMAP7, GIT2, GPAT4, GTPBP1, HACD2, HKDC1, HOOK1, INSR, KTN1, LDHA, LDHD, MAP4K2, MC…
GO:0009259	ribonucleotide metabolic process	GO_BiologicalProcess-EBI-UniProt-GOA_23.05.2019_00h00	1.68673e-06	0.00455585	2.67849e-06	5.35698e-06	[5, 6, 7, 8]	Group08	23.9336	101	[AADAT, ACACA, ACACB, ACBD6, ACLY, ACOT11, ACSM3, ACSS2, ADARB1, ADCY1, ADCY2, ADCY7, ADCY8, ADPGK, AK1, AK2, ALDOB, AMPD3, APP, ATP5F1A, BAAT, CABIN1, CARD11, CASK, CAT, CBR4, CCNI, COX5B, CRAT, CTPS1, DCAF17, DHTKD1, DLAT, DLG1, DLST, DNAJC30, ECD, EIF3A, ENO3, FAS, FASN, FOXK1, FOXK2, FUBP1, GAPDH, GCDH, GIMAP7, GIT2, GPAT4, GTPBP1, HACD2, HKDC1, HOOK1, INSR, KTN1, LDHA, LDHD, MAP4K2, MCCC2, M…
GO:0005634	nucleus	GO_CellularComponent-EBI-UniProt-GOA_23.05.2019_00h00	3.18989e-19	8.82642e-16	8.27738e-06	8.27738e-06	[4, 5, 6, 7]	Group10	18.2466	1076	[ABCG2, ABI1, ACACA, ACACB, ACIN1, ACLY, ACOX1, ACSS2, ACTBL2, ACTR1B, ACTR2, ACVR1, ADAP1, ADARB1, ADCY1, ADPRHL2, AFMID, AGL, AGO4, AGPAT3, AHCTF1, AIMP2, AKIRIN1, AKT2, ALAD, ALAS1, ALDH6A1, ALDH7A1, ALKBH6, ALKBH8, ALOX15B, ALPL, AMBP, AMFR, AMT, ANAPC1, ANAPC10, ANAPC5, ANGPTL1, ANK1, ANKRD28, ANP32A, ANP32B, ANPEP, ANXA11, AOPEP, APBA1, APC, APEH, APP, ARHGAP27, ARHGAP39, ARID4A, ARL4A, ARL…	Metabolism and gene expression
GO:0031981	nuclear lumen	GO_CellularComponent-EBI-UniProt-GOA_23.05.2019_00h00	9.34463e-16	2.58472e-12	8.27738e-06	8.27738e-06	[4, 5, 6, 7, 8, 9]	Group10	19.1882	728	[ACACA, ACIN1, ACLY, ACOX1, ACSS2, ACTR1B, ACVR1, ADARB1, ADPRHL2, AGO4, AHCTF1, AKIRIN1, AKT2, ALAS1, ALDH6A1, ALKBH6, ALKBH8, ALPL, AMBP, AMT, ANAPC1, ANAPC10, ANAPC5, ANGPTL1, ANKRD28, ANP32A, ANP32B, ANXA11, AOPEP, APC, ARHGAP27, ARID4A, ARL4A, ARNTL, ARNTL2, ARPC2, ASAP2, ASAP3, ASCC2, ASF1A, ASPSCR1, ASXL1, ATAD2, ATF3, ATF4, ATF7IP, ATM, ATRIP, ATXN2L, ATXN3, BAG6, BAZ2A, BCAR1, BCAS3, BCH…
GO:0070013	intracellular organelle lumen	GO_CellularComponent-EBI-UniProt-GOA_23.05.2019_00h00	2.90299e-15	8.02676e-12	8.27738e-06	8.27738e-06	[3, 4, 5, 6]	Group10	18.4635	882	[AADAT, ABCD3, ABHD10, ACACA, ACADL, ACIN1, ACLY, ACOT11, ACOX1, ACOX3, ACSM3, ACSS2, ACTR1B, ACTR2, ACVR1, ADARB1, ADHFE1, ADPRHL2, AFP, AGL, AGO4, AHCTF1, AK2, AKIRIN1, AKT2, ALAD, ALAS1, ALDH6A1, ALDH7A1, ALKBH6, ALKBH8, ALPL, AMBP, AMPD3, AMT, ANAPC1, ANAPC10, ANAPC5, ANGPTL1, ANKRD28, ANP32A, ANP32B, ANPEP, ANXA11, AOPEP, APC, APEH, APOA4, APP, ARHGAP27, ARID4A, ARL4A, ARNTL, ARNTL2, ARPC2, …
GO:0005654	nucleoplasm	GO_CellularComponent-EBI-UniProt-GOA_23.05.2019_00h00	3.40678e-15	9.41633e-12	8.27738e-06	8.27738e-06	[4, 5, 6, 7, 8, 9, 10]	Group10	19.5071	649	[ACIN1, ACLY, ACOX1, ACSS2, ACTR1B, ACVR1, ADARB1, ADPRHL2, AGO4, AHCTF1, AKIRIN1, AKT2, ALAS1, ALDH6A1, ALKBH6, ALKBH8, ALPL, AMBP, AMT, ANAPC1, ANAPC10, ANAPC5, ANGPTL1, ANKRD28, ANP32A, ANP32B, ANXA11, APC, ARHGAP27, ARID4A, ARL4A, ARNTL, ARPC2, ASAP2, ASAP3, ASCC2, ASF1A, ASPSCR1, ASXL1, ATAD2, ATF3, ATF4, ATF7IP, ATM, ATRIP, ATXN2L, ATXN3, BAG6, BAZ2A, BCAR1, BCL11A, BCL6, BCORL1, BDP1, BHLH…
GO:0046483	heterocycle metabolic process	GO_BiologicalProcess-EBI-UniProt-GOA_23.05.2019_00h00	4.07375e-15	1.12558e-11	8.27738e-06	8.27738e-06	[3]	Group10	18.4151	890	[AADAT, ABCG2, ACACA, ACACB, ACBD6, ACIN1, ACLY, ACOT11, ACSM3, ACSS2, ACTBL2, ACTR1B, ACTR2, ACVR1, ADARB1, ADCY1, ADCY2, ADCY7, ADCY8, ADGRG3, ADPGK, ADPRHL2, AFMID, AGO4, AGPAT1, AGPAT3, AHCTF1, AIMP2, AK1, AK2, ALAD, ALAS1, ALDH6A1, ALDOB, ALKBH8, ALOX12, AMBP, AMPD3, ANGPTL1, ANP32A, ANP32B, APC, APP, ARHGEF11, ARID4A, ARNTL, ARNTL2, ARPC2, ASAP2, ASCC2, ASF1A, ASMTL, ASXL1, ATAD2, ATF3, ATF…
GO:0044428	nuclear part	GO_CellularComponent-EBI-UniProt-GOA_23.05.2019_00h00	5.35087e-15	1.47791e-11	8.27738e-06	8.27738e-06	[3, 4, 5, 6, 7, 8]	Group10	18.8569	772	[ACACA, ACIN1, ACLY, ACOX1, ACSS2, ACTR1B, ACVR1, ADARB1, ADPRHL2, AGO4, AGPAT3, AHCTF1, AKIRIN1, AKT2, ALAS1, ALDH6A1, ALKBH6, ALKBH8, ALPL, AMBP, AMT, ANAPC1, ANAPC10, ANAPC5, ANGPTL1, ANKRD28, ANP32A, ANP32B, ANPEP, ANXA11, AOPEP, APC, APEH, APP, ARHGAP27, ARID4A, ARL4A, ARNTL, ARNTL2, ARPC2, ASAP2, ASAP3, ASCC2, ASF1A, ASPSCR1, ASXL1, ATAD2, ATF3, ATF4, ATF7IP, ATM, ATP5F1A, ATRIP, ATXN2L, AT…
GO:0006139	nucleobase-containing compound metabolic process	GO_BiologicalProcess-EBI-UniProt-GOA_23.05.2019_00h00	6.50226e-15	1.79527e-11	8.27738e-06	8.27738e-06	[3, 4]	Group10	18.4766	866	[AADAT, ACACA, ACACB, ACBD6, ACIN1, ACLY, ACOT11, ACSM3, ACSS2, ACTBL2, ACTR1B, ACTR2, ACVR1, ADARB1, ADCY1, ADCY2, ADCY7, ADCY8, ADGRG3, ADPGK, ADPRHL2, AGO4, AGPAT1, AGPAT3, AHCTF1, AIMP2, AK1, AK2, ALDH6A1, ALDOB, ALKBH8, AMPD3, ANGPTL1, ANP32A, ANP32B, APC, APP, ARHGEF11, ARID4A, ARNTL, ARNTL2, ARPC2, ASAP2, ASCC2, ASF1A, ASMTL, ASXL1, ATAD2, ATF3, ATF4, ATF7IP, ATM, ATP5F1A, ATRIP, ATXN3, BA…
GO:0006725	cellular aromatic compound metabolic process	GO_BiologicalProcess-EBI-UniProt-GOA_23.05.2019_00h00	7.15977e-14	1.9761e-10	8.27738e-06	8.27738e-06	[3]	Group10	18.253	886	[AADAT, ABCG2, ACACA, ACACB, ACBD6, ACIN1, ACLY, ACOT11, ACSM3, ACSS2, ACTBL2, ACTR1B, ACTR2, ACVR1, ADARB1, ADCY1, ADCY2, ADCY7, ADCY8, ADGRG3, ADPGK, ADPRHL2, AFMID, AGO4, AGPAT1, AGPAT3, AHCTF1, AIMP2, AK1, AK2, ALAD, ALAS1, ALDH6A1, ALDOB, ALKBH8, AMBP, AMPD3, ANGPTL1, ANP32A, ANP32B, APC, APP, ARHGEF11, ARID4A, ARNTL, ARNTL2, ARPC2, ASAP2, ASCC2, ASF1A, ASMTL, ASXL1, ATAD2, ATF3, ATF4, ATF7I…
GO:1901360	organic cyclic compound metabolic process	GO_BiologicalProcess-EBI-UniProt-GOA_23.05.2019_00h00	1.51697e-13	4.18533e-10	8.27738e-06	8.27738e-06	[3]	Group10	18.1115	913	[AADAT, ABCG2, ACACA, ACACB, ACADL, ACBD6, ACIN1, ACLY, ACOT11, ACSM3, ACSS2, ACTBL2, ACTR1B, ACTR2, ACVR1, ADARB1, ADCY1, ADCY2, ADCY7, ADCY8, ADGRG3, ADPGK, ADPRHL2, AFMID, AFP, AGO4, AGPAT1, AGPAT3, AHCTF1, AIMP2, AK1, AK2, ALAD, ALAS1, ALDH6A1, ALDOB, ALKBH8, ALOX12, AMBP, AMPD3, ANGPTL1, ANP32A, ANP32B, APC, APOA4, APP, ARHGEF11, ARID4A, ARNTL, ARNTL2, ARPC2, ASAH1, ASAP2, ASCC2, ASF1A, ASMT…
GO:0034641	cellular nitrogen compound metabolic process	GO_BiologicalProcess-EBI-UniProt-GOA_23.05.2019_00h00	1.39388e-12	3.84291e-09	8.27738e-06	8.27738e-06	[3]	Group10	17.8856	944	[AADAT, ABCG2, ACACA, ACACB, ACADL, ACBD6, ACIN1, ACLY, ACO1, ACOT11, ACSM3, ACSS2, ACTBL2, ACTR1B, ACTR2, ACVR1, ADARB1, ADCY1, ADCY2, ADCY7, ADCY8, ADGRG3, ADPGK, ADPRHL2, AFMID, AGO4, AGPAT1, AGPAT3, AHCTF1, AIMP2, AK1, AK2, AKT2, ALAD, ALAS1, ALDH6A1, ALDH7A1, ALDOB, ALKBH8, AMBP, AMPD3, ANGPTL1, ANP32A, ANP32B, ANPEP, AOPEP, APC, APEH, APP, ARHGEF11, ARID4A, ARNTL, ARNTL2, ARPC2, ASAH1, ASAP…
GO:0090304	nucleic acid metabolic process	GO_BiologicalProcess-EBI-UniProt-GOA_23.05.2019_00h00	5.02869e-12	1.3849e-08	8.27738e-06	8.27738e-06	[4, 5]	Group10	18.3452	776	[ACIN1, ACTBL2, ACTR1B, ACTR2, ACVR1, ADARB1, ADCY1, ADCY8, ADGRG3, ADPRHL2, AGO4, AHCTF1, AIMP2, ALKBH8, ANGPTL1, ANP32A, ANP32B, APC, APP, ARHGEF11, ARID4A, ARNTL, ARNTL2, ARPC2, ASAP2, ASCC2, ASF1A, ASXL1, ATAD2, ATF3, ATF4, ATF7IP, ATM, ATRIP, ATXN3, BAZ2A, BAZ2B, BCAS3, BCHE, BCL11A, BCL11B, BCL6, BCOR, BDP1, BHLHE40, BMS1, BPTF, BRD1, BRD3, BRD7, BRDT, BUD31, C3, C5AR1, CABIN1, CAMK2D, CAMK…
GO:0006325	chromatin organization	GO_BiologicalProcess-EBI-UniProt-GOA_23.05.2019_00h00	2.01124e-11	5.53694e-08	8.27738e-06	8.27738e-06	[3, 5]	Group10	24.6088	173	[ACTR1B, ACVR1, ANP32B, ARID4A, ASF1A, ASXL1, ATAD2, ATF4, ATF7IP, ATM, ATXN3, BAG6, BAZ2A, BAZ2B, BCL6, BCOR, BCORL1, BHLHE40, BPTF, BRD1, BRD3, BRD7, BRDT, C3, CABIN1, CAMK2D, CBX8, CCN1, CCNL1, CENPT, CHD2, CHD4, CRTC2, CRYBG1, CTBP1, CTCF, CUL4B, CXXC1, DDX11, DEK, DPF2, DSCAM, EHMT1, EHMT2, EMSY, EP400, EPC1, EZH2, FMR1, GATA3, GFI1B, H3F3B, HAT1, HDAC10, HIST1H1D, HLCS, HLTF, HNRNPU, HUWE1,…
GO:0016070	RNA metabolic process	GO_BiologicalProcess-EBI-UniProt-GOA_23.05.2019_00h00	3.00118e-11	8.25926e-08	8.27738e-06	8.27738e-06	[5, 6]	Group10	18.4684	709	[ACIN1, ACTBL2, ACTR1B, ACTR2, ACVR1, ADARB1, ADCY1, ADCY8, ADGRG3, AGO4, AHCTF1, AIMP2, ALKBH8, ANGPTL1, ANP32A, ANP32B, APC, APP, ARHGEF11, ARID4A, ARNTL, ARNTL2, ARPC2, ASAP2, ASCC2, ASF1A, ASXL1, ATAD2, ATF3, ATF4, ATF7IP, ATM, BAZ2A, BAZ2B, BCAS3, BCHE, BCL11A, BCL11B, BCL6, BCOR, BDP1, BHLHE40, BMS1, BPTF, BRD1, BRD3, BRD7, BRDT, BUD31, C3, C5AR1, CABIN1, CAMK2D, CAMK2G, CAND1, CARD11, CARD…
GO:0019219	regulation of nucleobase-containing compound metabolic process	GO_BiologicalProcess-EBI-UniProt-GOA_23.05.2019_00h00	4.15436e-11	1.14286e-07	8.27738e-06	8.27738e-06	[4, 5]	Group10	18.8008	624	[ACTBL2, ACTR1B, ACTR2, ACVR1, ADARB1, ADCY1, ADCY8, ADGRG3, AHCTF1, ANGPTL1, ANP32A, ANP32B, APC, APP, ARHGEF11, ARID4A, ARNTL, ARNTL2, ARPC2, ASAP2, ASCC2, ASF1A, ASXL1, ATAD2, ATF3, ATF4, ATF7IP, ATM, BAZ2A, BAZ2B, BCAS3, BCHE, BCL11A, BCL11B, BCL6, BCOR, BHLHE40, BPTF, BRD1, BRD3, BRD7, BRDT, BUD31, CABIN1, CAMK2D, CAMK2G, CAND1, CARD11, CARD8, CASK, CAT, CBX8, CCDC106, CCDC22, CCDC6, CCN1, C…
GO:0051252	regulation of RNA metabolic process	GO_BiologicalProcess-EBI-UniProt-GOA_23.05.2019_00h00	7.42108e-11	2.0408e-07	8.27738e-06	8.27738e-06	[4, 5, 6, 7]	Group10	18.9311	588	[ACTBL2, ACTR1B, ACTR2, ACVR1, ADARB1, ADCY1, ADCY8, ADGRG3, AHCTF1, ANGPTL1, ANP32A, ANP32B, APC, APP, ARHGEF11, ARID4A, ARNTL, ARNTL2, ARPC2, ASAP2, ASCC2, ASF1A, ASXL1, ATAD2, ATF3, ATF4, ATF7IP, ATM, BAZ2A, BAZ2B, BCAS3, BCHE, BCL11A, BCL11B, BCL6, BCOR, BHLHE40, BPTF, BRD1, BRD3, BRD7, BRDT, BUD31, CABIN1, CAMK2D, CAMK2G, CAND1, CARD11, CARD8, CASK, CAT, CBX8, CCDC106, CCDC22, CCDC6, CCN1, C…
GO:0019222	regulation of metabolic process	GO_BiologicalProcess-EBI-UniProt-GOA_23.05.2019_00h00	2.72373e-10	7.4821e-07	8.27738e-06	8.27738e-06	[2, 3]	Group10	17.5752	935	[ABI1, ACACA, ACACB, ACADL, ACLY, ACO1, ACOT11, ACOX1, ACTBL2, ACTR1B, ACTR2, ACVR1, ADARB1, ADCY1, ADCY2, ADCY7, ADCY8, ADGRG3, ADIPOR1, AGO4, AGPAT1, AHCTF1, AIMP2, AKAP12, AKT2, AKTIP, ALAD, ALAS1, ALMS1, ALOX12, ALS2, AMBP, ANAPC10, ANGPTL1, ANKHD1, ANKLE2, ANKRD13C, ANKRD13D, ANP32A, ANP32B, APBA1, APC, APEH, APOA4, APP, ARHGEF11, ARID4A, ARNTL, ARNTL2, ARPC2, ASAH1, ASAP2, ASB5, ASCC2, ASF1…
GO:0044260	cellular macromolecule metabolic process	GO_BiologicalProcess-EBI-UniProt-GOA_23.05.2019_00h00	3.18203e-10	8.73787e-07	8.27738e-06	8.27738e-06	[3, 4]	Group10	17.1442	1113	[ABI1, ACO1, ACTBL2, ACTR1B, ACTR2, ACVR1, ADARB1, ADCY1, ADCY2, ADCY7, ADCY8, ADGRG3, ADH5, ADPRHL2, AFP, AGL, AGO4, AHCTF1, AIMP2, AKAP12, AKT2, AKTIP, ALAD, ALKBH8, ALOX12, ALPL, ALS2, AMBP, AMFR, AMN1, ANAPC1, ANAPC10, ANAPC5, ANGPTL1, ANKHD1, ANKLE2, ANKRD13C, ANKRD13D, ANP32A, ANP32B, ANPEP, AP2B1, APC, APEH, APOA4, APP, ARHGEF11, ARID4A, ARL4C, ARNTL, ARNTL2, ARPC2, ASAP2, ASB3, ASB5, ASCC…
GO:0031323	regulation of cellular metabolic process	GO_BiologicalProcess-EBI-UniProt-GOA_23.05.2019_00h00	4.83001e-10	1.32584e-06	8.27738e-06	8.27738e-06	[3, 4]	Group10	17.6957	877	[ABI1, ACACA, ACACB, ACADL, ACLY, ACO1, ACTBL2, ACTR1B, ACTR2, ACVR1, ADARB1, ADCY1, ADCY2, ADCY7, ADCY8, ADGRG3, ADIPOR1, AGO4, AGPAT1, AHCTF1, AIMP2, AKAP12, AKT2, AKTIP, ALAD, ALOX12, ALS2, AMBP, ANAPC10, ANGPTL1, ANKHD1, ANKLE2, ANKRD13C, ANKRD13D, ANP32A, ANP32B, APC, APEH, APOA4, APP, ARHGEF11, ARID4A, ARNTL, ARNTL2, ARPC2, ASAP2, ASCC2, ASF1A, ASPSCR1, ASS1, ASXL1, ATAD2, ATCAY, ATF3, ATF4…
GO:0010468	regulation of gene expression	GO_BiologicalProcess-EBI-UniProt-GOA_23.05.2019_00h00	7.26057e-10	1.9923e-06	8.27738e-06	8.27738e-06	[4, 5]	Group10	18.3019	679	[ACACB, ACO1, ACTBL2, ACTR1B, ACTR2, ACVR1, ADARB1, ADCY1, ADCY8, ADGRG3, AGO4, AHCTF1, AKT2, ALOX12, ANGPTL1, ANP32A, ANP32B, APBA1, APC, APP, ARHGEF11, ARID4A, ARNTL, ARNTL2, ARPC2, ASAP2, ASCC2, ASF1A, ASXL1, ATAD2, ATF3, ATF4, ATF7IP, ATM, BAZ2A, BAZ2B, BCAS3, BCHE, BCL11A, BCL11B, BCL6, BCOR, BHLHE40, BPTF, BRAF, BRD1, BRD3, BRD7, BRDT, BUD31, C3, CABIN1, CAMK2D, CAMK2G, CAND1, CAPG, CARD11,…
GO:0080090	regulation of primary metabolic process	GO_BiologicalProcess-EBI-UniProt-GOA_23.05.2019_00h00	7.6839e-10	2.10769e-06	8.27738e-06	8.27738e-06	[3, 4]	Group10	17.7252	854	[ABI1, ACACA, ACACB, ACADL, ACO1, ACOX1, ACTBL2, ACTR1B, ACTR2, ACVR1, ADARB1, ADCY1, ADCY2, ADCY7, ADCY8, ADGRG3, ADIPOR1, AGO4, AHCTF1, AIMP2, AKAP12, AKT2, AKTIP, ALAD, ALAS1, ALOX12, ALS2, AMBP, ANAPC10, ANGPTL1, ANKHD1, ANKLE2, ANP32A, ANP32B, APC, APEH, APOA4, APP, ARHGEF11, ARID4A, ARNTL, ARNTL2, ARPC2, ASAH1, ASAP2, ASB5, ASCC2, ASF1A, ASPSCR1, ASXL1, ATAD2, ATCAY, ATF3, ATF4, ATF7IP, ATG…
GO:0051171	regulation of nitrogen compound metabolic process	GO_BiologicalProcess-EBI-UniProt-GOA_23.05.2019_00h00	1.00832e-09	2.76481e-06	8.27738e-06	8.27738e-06	[3, 4]	Group10	17.7692	830	[ABI1, ACO1, ACTBL2, ACTR1B, ACTR2, ACVR1, ADARB1, ADCY1, ADCY2, ADCY7, ADCY8, ADGRG3, AGO4, AHCTF1, AIMP2, AKAP12, AKT2, AKTIP, ALAD, ALOX12, ALS2, AMBP, ANAPC10, ANGPTL1, ANKHD1, ANKLE2, ANP32A, ANP32B, APC, APEH, APP, ARHGEF11, ARID4A, ARNTL, ARNTL2, ARPC2, ASAP2, ASB5, ASCC2, ASF1A, ASPSCR1, ASS1, ASXL1, ATAD2, ATCAY, ATF3, ATF4, ATF7IP, ATG10, ATG13, ATG7, ATM, ATP5IF1, ATXN3, BAG6, BAZ2A, B…
GO:0043170	macromolecule metabolic process	GO_BiologicalProcess-EBI-UniProt-GOA_23.05.2019_00h00	1.57046e-09	4.30463e-06	8.27738e-06	8.27738e-06	[3]	Group10	16.8713	1209	[ABI1, ACACA, ACACB, ACIN1, ACO1, ACTBL2, ACTR1B, ACTR2, ACVR1, ADAM23, ADAM29, ADARB1, ADCY1, ADCY2, ADCY7, ADCY8, ADGRG3, ADH5, ADPRHL2, AFP, AGL, AGO4, AHCTF1, AIMP2, AKAP12, AKT2, AKTIP, ALAD, ALKBH8, ALOX12, ALPL, ALS2, AMBP, AMFR, AMN1, ANAPC1, ANAPC10, ANAPC5, ANGPTL1, ANKHD1, ANKLE2, ANKRD13C, ANKRD13D, ANP32A, ANP32B, ANPEP, AOPEP, AP2B1, APBA1, APC, APEH, APOA4, APP, ARHGEF11, ARID4A, A…
GO:0010467	gene expression	GO_BiologicalProcess-EBI-UniProt-GOA_23.05.2019_00h00	1.57763e-09	4.3227e-06	8.27738e-06	8.27738e-06	[4]	Group10	17.8395	796	[ACACB, ACIN1, ACO1, ACTBL2, ACTR1B, ACTR2, ACVR1, ADARB1, ADCY1, ADCY8, ADGRG3, AGO4, AHCTF1, AIMP2, AKT2, ALKBH8, ALOX12, ANGPTL1, ANP32A, ANP32B, AOPEP, APBA1, APC, APEH, APP, ARHGEF11, ARID4A, ARNTL, ARNTL2, ARPC2, ASAP2, ASCC2, ASF1A, ASXL1, ATAD2, ATF3, ATF4, ATF7IP, ATM, BAZ2A, BAZ2B, BCAS3, BCHE, BCL11A, BCL11B, BCL6, BCOR, BDP1, BHLHE40, BMS1, BOLA2, BPTF, BRAF, BRD1, BRD3, BRD7, BRDT, B…
GO:0060255	regulation of macromolecule metabolic process	GO_BiologicalProcess-EBI-UniProt-GOA_23.05.2019_00h00	1.98784e-09	5.44272e-06	8.27738e-06	8.27738e-06	[3, 4]	Group10	17.6148	867	[ABI1, ACACB, ACO1, ACTBL2, ACTR1B, ACTR2, ACVR1, ADARB1, ADCY1, ADCY2, ADCY7, ADCY8, ADGRG3, AGO4, AHCTF1, AIMP2, AKAP12, AKT2, AKTIP, ALAD, ALOX12, ALS2, AMBP, ANAPC10, ANGPTL1, ANKHD1, ANKLE2, ANKRD13C, ANKRD13D, ANP32A, ANP32B, APBA1, APC, APEH, APP, ARHGEF11, ARID4A, ARNTL, ARNTL2, ARPC2, ASAP2, ASB5, ASCC2, ASF1A, ASPSCR1, ASXL1, ATAD2, ATF3, ATF4, ATF7IP, ATG10, ATG13, ATG7, ATM, ATP5IF1, …
GO:0043231	intracellular membrane-bounded organelle	GO_CellularComponent-EBI-UniProt-GOA_23.05.2019_00h00	4.21844e-09	1.15459e-05	8.27738e-06	8.27738e-06	[3, 4, 5, 6]	Group10	16.4786	1402	[AADAT, ABCD3, ABCG2, ABHD10, ABI1, ACACA, ACACB, ACADL, ACIN1, ACLY, ACO1, ACOT11, ACOX1, ACOX3, ACSM3, ACSS2, ACTBL2, ACTR1B, ACTR2, ACVR1, ADAM23, ADAP1, ADARB1, ADCY1, ADCY8, ADH5, ADHFE1, ADPGK, ADPRHL2, AFMID, AFP, AGL, AGO4, AGPAT1, AGPAT3, AHCTF1, AIMP2, AK2, AKIRIN1, AKT2, ALAD, ALAS1, ALDH3A2, ALDH6A1, ALDH7A1, ALKBH6, ALKBH8, ALOX15B, ALPL, ALS2, AMBP, AMFR, AMT, ANAPC1, ANAPC10, ANAPC…
GO:0003676	nucleic acid binding	GO_MolecularFunction-EBI-UniProt-GOA_23.05.2019_00h00	6.28241e-09	1.71824e-05	8.27738e-06	8.27738e-06	[3]	Group10	18.3388	616	[ACIN1, ACO1, ACTR1B, ACVR1, ADARB1, AGGF1, AGO4, AHCTF1, ALDH6A1, ALKBH8, ANGPTL1, ANKHD1, ANP32A, ANXA11, APC, APEH, APP, ARID4A, ARNTL, ARNTL2, ASAP2, ASS1, ASXL1, ATF3, ATF4, ATM, ATP5F1A, ATXN2L, ATXN3, BAZ2A, BAZ2B, BCHE, BCL11A, BCL11B, BCL6, BCOR, BDP1, BHLHE40, BMS1, BPTF, BRD1, BRD7, BUD31, C3, CBX8, CCDC106, CCNL1, CDK11B, CDT1, CEBPZ, CELF2, CENPT, CERS2, CHD2, CHD4, CIC, CIRBP, CLP1,…
GO:0034654	nucleobase-containing compound biosynthetic process	GO_BiologicalProcess-EBI-UniProt-GOA_23.05.2019_00h00	1.41087e-08	3.8531e-05	8.27738e-06	8.27738e-06	[4, 5]	Group10	18.2028	630	[ACACA, ACACB, ACLY, ACSS2, ACTBL2, ACTR1B, ACTR2, ACVR1, ADARB1, ADCY1, ADCY2, ADCY7, ADCY8, ADGRG3, AGPAT1, AGPAT3, AHCTF1, AK1, AK2, AMPD3, ANGPTL1, APC, APP, ARHGEF11, ARID4A, ARNTL, ARNTL2, ARPC2, ASAP2, ASCC2, ASF1A, ASXL1, ATAD2, ATF3, ATF4, ATF7IP, ATM, ATP5F1A, BAZ2A, BAZ2B, BCAS3, BCHE, BCL11A, BCL11B, BCL6, BCOR, BDP1, BHLHE40, BPTF, BRD1, BRD3, BRD7, BRDT, BUD31, C5AR1, CAMK2D, CAMK2G…
GO:0009889	regulation of biosynthetic process	GO_BiologicalProcess-EBI-UniProt-GOA_23.05.2019_00h00	2.22136e-08	6.05987e-05	8.27738e-06	8.27738e-06	[3, 4]	Group10	18.0976	645	[ACACA, ACACB, ACADL, ACO1, ACTBL2, ACTR1B, ACTR2, ACVR1, ADARB1, ADCY1, ADCY8, ADGRG3, ADIPOR1, AGO4, AHCTF1, AKAP12, AKT2, ANGPTL1, ANKRD13C, APC, APEH, APOA4, APP, ARHGEF11, ARID4A, ARNTL, ARNTL2, ARPC2, ASAH1, ASCC2, ASF1A, ASS1, ASXL1, ATAD2, ATF3, ATF4, ATF7IP, ATG7, ATM, ATP1A1, BAZ2A, BAZ2B, BCAS3, BCHE, BCL11A, BCL11B, BCL6, BCOR, BHLHE40, BPTF, BRD1, BRD3, BRD7, BRDT, BUD31, C1QTNF12, C…
GO:0032774	RNA biosynthetic process	GO_BiologicalProcess-EBI-UniProt-GOA_23.05.2019_00h00	2.28443e-08	6.22965e-05	8.27738e-06	8.27738e-06	[5, 6, 7]	Group10	18.4383	562	[ACTBL2, ACTR1B, ACTR2, ACVR1, ADARB1, ADCY1, ADCY8, ADGRG3, AHCTF1, ANGPTL1, APC, APP, ARHGEF11, ARID4A, ARNTL, ARNTL2, ARPC2, ASAP2, ASCC2, ASF1A, ASXL1, ATAD2, ATF3, ATF4, ATF7IP, ATM, BAZ2A, BAZ2B, BCAS3, BCHE, BCL11A, BCL11B, BCL6, BCOR, BDP1, BHLHE40, BPTF, BRD1, BRD3, BRD7, BRDT, BUD31, C5AR1, CAMK2D, CAMK2G, CAND1, CARD11, CARD8, CASK, CAT, CBX8, CCDC106, CCDC22, CCDC6, CCN1, CCNL1, CCNL2…
GO:0018130	heterocycle biosynthetic process	GO_BiologicalProcess-EBI-UniProt-GOA_23.05.2019_00h00	2.349e-08	6.40337e-05	8.27738e-06	8.27738e-06	[4]	Group10	18.1174	639	[ACACA, ACACB, ACLY, ACSS2, ACTBL2, ACTR1B, ACTR2, ACVR1, ADARB1, ADCY1, ADCY2, ADCY7, ADCY8, ADGRG3, AGPAT1, AGPAT3, AHCTF1, AK1, AK2, ALAD, ALAS1, AMPD3, ANGPTL1, APC, APP, ARHGEF11, ARID4A, ARNTL, ARNTL2, ARPC2, ASAP2, ASCC2, ASF1A, ASXL1, ATAD2, ATF3, ATF4, ATF7IP, ATM, ATP5F1A, ATP5IF1, BAZ2A, BAZ2B, BCAS3, BCHE, BCL11A, BCL11B, BCL6, BCOR, BDP1, BHLHE40, BPTF, BRD1, BRD3, BRD7, BRDT, BUD31,…
GO:0006351	transcription, DNA-templated	GO_BiologicalProcess-EBI-UniProt-GOA_23.05.2019_00h00	2.58671e-08	7.0462e-05	8.27738e-06	8.27738e-06	[5, 6, 7, 8, 9]	Group10	18.4677	552	[ACTBL2, ACTR1B, ACTR2, ACVR1, ADCY1, ADCY8, ADGRG3, AHCTF1, ANGPTL1, APC, APP, ARHGEF11, ARID4A, ARNTL, ARNTL2, ARPC2, ASAP2, ASCC2, ASF1A, ASXL1, ATAD2, ATF3, ATF4, ATF7IP, ATM, BAZ2A, BAZ2B, BCAS3, BCHE, BCL11A, BCL11B, BCL6, BCOR, BDP1, BHLHE40, BPTF, BRD1, BRD3, BRD7, BRDT, BUD31, C5AR1, CAMK2D, CAMK2G, CAND1, CARD11, CARD8, CASK, CAT, CBX8, CCDC106, CCDC22, CCDC6, CCN1, CCNL1, CCNL2, CDH1, …
GO:0044271	cellular nitrogen compound biosynthetic process	GO_BiologicalProcess-EBI-UniProt-GOA_23.05.2019_00h00	3.87141e-08	0.00010538	8.27738e-06	8.27738e-06	[4]	Group10	17.7783	725	[ACACA, ACACB, ACLY, ACO1, ACSS2, ACTBL2, ACTR1B, ACTR2, ACVR1, ADARB1, ADCY1, ADCY2, ADCY7, ADCY8, ADGRG3, AGO4, AGPAT1, AGPAT3, AHCTF1, AIMP2, AK1, AK2, AKT2, ALAD, ALAS1, ALDH7A1, AMPD3, ANGPTL1, APC, APEH, APP, ARHGEF11, ARID4A, ARNTL, ARNTL2, ARPC2, ASAH1, ASAP2, ASCC2, ASF1A, ASS1, ASXL1, ATAD2, ATF3, ATF4, ATF7IP, ATM, ATP5F1A, ATP5IF1, B4GALT3, BAZ2A, BAZ2B, BCAS3, BCHE, BCL11A, BCL11B, B…
GO:0019438	aromatic compound biosynthetic process	GO_BiologicalProcess-EBI-UniProt-GOA_23.05.2019_00h00	3.99458e-08	0.000108693	8.27738e-06	8.27738e-06	[4]	Group10	18.0536	640	[ACACA, ACACB, ACLY, ACSS2, ACTBL2, ACTR1B, ACTR2, ACVR1, ADARB1, ADCY1, ADCY2, ADCY7, ADCY8, ADGRG3, AGPAT1, AGPAT3, AHCTF1, AK1, AK2, ALAD, ALAS1, AMPD3, ANGPTL1, APC, APP, ARHGEF11, ARID4A, ARNTL, ARNTL2, ARPC2, ASAP2, ASCC2, ASF1A, ASXL1, ATAD2, ATF3, ATF4, ATF7IP, ATM, ATP5F1A, ATP5IF1, BAZ2A, BAZ2B, BCAS3, BCHE, BCL11A, BCL11B, BCL6, BCOR, BDP1, BHLHE40, BPTF, BRD1, BRD3, BRD7, BRDT, BUD31,…
GO:1901362	organic cyclic compound biosynthetic process	GO_BiologicalProcess-EBI-UniProt-GOA_23.05.2019_00h00	6.44518e-08	0.000175309	8.27738e-06	8.27738e-06	[4]	Group10	17.9369	659	[ACACA, ACACB, ACLY, ACSS2, ACTBL2, ACTR1B, ACTR2, ACVR1, ADARB1, ADCY1, ADCY2, ADCY7, ADCY8, ADGRG3, AGPAT1, AGPAT3, AHCTF1, AK1, AK2, ALAD, ALAS1, AMPD3, ANGPTL1, APC, APOA4, APP, ARHGEF11, ARID4A, ARNTL, ARNTL2, ARPC2, ASAH1, ASAP2, ASCC2, ASF1A, ASXL1, ATAD2, ATF3, ATF4, ATF7IP, ATM, ATP1A1, ATP5F1A, ATP5IF1, BAAT, BAZ2A, BAZ2B, BCAS3, BCHE, BCL11A, BCL11B, BCL6, BCOR, BDP1, BHLHE40, BPTF, BR…
GO:0031326	regulation of cellular biosynthetic process	GO_BiologicalProcess-EBI-UniProt-GOA_23.05.2019_00h00	8.83167e-08	0.000239957	8.27738e-06	8.27738e-06	[4, 5]	Group10	18.0126	629	[ACADL, ACO1, ACTBL2, ACTR1B, ACTR2, ACVR1, ADARB1, ADCY1, ADCY8, ADGRG3, ADIPOR1, AGO4, AHCTF1, AKAP12, AKT2, ANGPTL1, APC, APEH, APOA4, APP, ARHGEF11, ARID4A, ARNTL, ARNTL2, ARPC2, ASCC2, ASF1A, ASS1, ASXL1, ATAD2, ATF3, ATF4, ATF7IP, ATG7, ATM, ATP1A1, BAZ2A, BAZ2B, BCAS3, BCHE, BCL11A, BCL11B, BCL6, BCOR, BHLHE40, BPTF, BRD1, BRD3, BRD7, BRDT, BUD31, C1QTNF12, C3, CAMK2D, CAMK2G, CAND1, CAPN2…
GO:2001141	regulation of RNA biosynthetic process	GO_BiologicalProcess-EBI-UniProt-GOA_23.05.2019_00h00	9.63951e-08	0.000261809	8.27738e-06	8.27738e-06	[5, 6, 7, 8]	Group10	18.3956	532	[ACTBL2, ACTR1B, ACTR2, ACVR1, ADARB1, ADCY1, ADCY8, ADGRG3, AHCTF1, ANGPTL1, APC, APP, ARHGEF11, ARID4A, ARNTL, ARNTL2, ARPC2, ASCC2, ASF1A, ASXL1, ATAD2, ATF3, ATF4, ATF7IP, ATM, BAZ2A, BAZ2B, BCAS3, BCHE, BCL11A, BCL11B, BCL6, BCOR, BHLHE40, BPTF, BRD1, BRD3, BRD7, BRDT, BUD31, CAMK2D, CAMK2G, CAND1, CARD11, CARD8, CASK, CAT, CBX8, CCDC106, CCDC22, CCDC6, CCN1, CCNL1, CCNL2, CDH1, CDK11B, CDKN…
GO:0006355	regulation of transcription, DNA-templated	GO_BiologicalProcess-EBI-UniProt-GOA_23.05.2019_00h00	1.0483e-07	0.000284614	8.27738e-06	8.27738e-06	[5, 6, 7, 8, 9, 10]	Group10	18.4425	521	[ACTBL2, ACTR1B, ACTR2, ACVR1, ADCY1, ADCY8, ADGRG3, AHCTF1, ANGPTL1, APC, APP, ARHGEF11, ARID4A, ARNTL, ARNTL2, ARPC2, ASCC2, ASF1A, ASXL1, ATAD2, ATF3, ATF4, ATF7IP, ATM, BAZ2A, BAZ2B, BCAS3, BCHE, BCL11A, BCL11B, BCL6, BCOR, BHLHE40, BPTF, BRD1, BRD3, BRD7, BRDT, BUD31, CAMK2D, CAMK2G, CAND1, CARD11, CARD8, CASK, CAT, CBX8, CCDC106, CCDC22, CCDC6, CCN1, CCNL1, CCNL2, CDH1, CDK11B, CDKN1B, CDT1…
GO:0010556	regulation of macromolecule biosynthetic process	GO_BiologicalProcess-EBI-UniProt-GOA_23.05.2019_00h00	1.83491e-07	0.000497812	8.27738e-06	8.27738e-06	[4, 5]	Group10	18.025	606	[ACO1, ACTBL2, ACTR1B, ACTR2, ACVR1, ADARB1, ADCY1, ADCY8, ADGRG3, AGO4, AHCTF1, AKAP12, AKT2, ANGPTL1, ANKRD13C, APC, APP, ARHGEF11, ARID4A, ARNTL, ARNTL2, ARPC2, ASCC2, ASF1A, ASXL1, ATAD2, ATF3, ATF4, ATF7IP, ATG7, ATM, BAZ2A, BAZ2B, BCAS3, BCHE, BCL11A, BCL11B, BCL6, BCOR, BHLHE40, BPTF, BRD1, BRD3, BRD7, BRDT, BUD31, CAMK2D, CAMK2G, CAND1, CARD11, CARD8, CARD9, CASK, CAT, CBX8, CCDC106, CCDC…
GO:2000112	regulation of cellular macromolecule biosynthetic process	GO_BiologicalProcess-EBI-UniProt-GOA_23.05.2019_00h00	2.52496e-07	0.000684515	8.27738e-06	8.27738e-06	[5, 6]	Group10	18.0504	587	[ACO1, ACTBL2, ACTR1B, ACTR2, ACVR1, ADCY1, ADCY8, ADGRG3, AGO4, AHCTF1, AKT2, ANGPTL1, APC, APP, ARHGEF11, ARID4A, ARNTL, ARNTL2, ARPC2, ASCC2, ASF1A, ASXL1, ATAD2, ATF3, ATF4, ATF7IP, ATG7, ATM, BAZ2A, BAZ2B, BCAS3, BCHE, BCL11A, BCL11B, BCL6, BCOR, BHLHE40, BPTF, BRD1, BRD3, BRD7, BRDT, BUD31, CAMK2D, CAMK2G, CAND1, CARD11, CARD8, CASK, CAT, CBX8, CCDC106, CCDC22, CCDC6, CCN1, CCNL1, CCNL2, CC…
GO:0006366	transcription by RNA polymerase II	GO_BiologicalProcess-EBI-UniProt-GOA_23.05.2019_00h00	3.93189e-07	0.00106554	8.27738e-06	8.27738e-06	[6, 7, 8, 9, 10]	Group10	18.7097	435	[ACTBL2, ACTR1B, ACTR2, ACVR1, AHCTF1, ANGPTL1, APC, APP, ARID4A, ARNTL, ARNTL2, ARPC2, ASAP2, ASXL1, ATAD2, ATF3, ATF4, ATF7IP, ATM, BAZ2B, BCAS3, BCHE, BCL11A, BCL11B, BCL6, BCOR, BHLHE40, BPTF, BRD3, BRD7, BUD31, C5AR1, CAMK2D, CAND1, CASK, CBX8, CCDC106, CCN1, CCNL1, CCNL2, CEBPZ, CENPT, CERS2, CGA, CHD2, CHD4, CHUK, CIC, CLP1, CNOT1, CNOT6, CORO7, CREBL2, CRTC2, CRTC3, CRY1, CRYBG1, CRYM, CS…
GO:0010629	negative regulation of gene expression	GO_BiologicalProcess-EBI-UniProt-GOA_23.05.2019_00h00	7.41471e-07	0.0020079	8.27738e-06	8.27738e-06	[4, 5, 6]	Group10	19.2395	339	[ACACB, ACTR1B, ADARB1, AGO4, ANGPTL1, ANP32A, ANP32B, APC, APP, ARID4A, ARNTL, ASF1A, ATAD2, ATF3, ATF4, ATF7IP, ATM, BAZ2A, BCL11A, BCL6, BCOR, BHLHE40, BPTF, BRD7, CABIN1, CAPG, CARD8, CBX8, CDKN1B, CERS2, CHD4, CIC, CIRBP, CLP1, CNOT1, CNOT10, CNOT3, CNOT6, CNPY2, CORO7, CRY1, CRYBG1, CRYM, CTBP1, CTBP2, CTCF, CUL3, CUX1, CYP27B1, DAB2, DAB2IP, DACH1, DDX17, DEDD2, DHX36, DIS3, DIS3L2, DLG1, …
GO:0045934	negative regulation of nucleobase-containing compound metabolic process	GO_BiologicalProcess-EBI-UniProt-GOA_23.05.2019_00h00	1.11088e-06	0.00300381	8.27738e-06	8.27738e-06	[4, 5, 6]	Group10	19.8666	268	[ACTR1B, ANGPTL1, APC, ARID4A, ARNTL, ASF1A, ATAD2, ATF3, ATF4, ATF7IP, ATM, BAZ2A, BCL11A, BCL6, BCOR, BHLHE40, BPTF, BRD7, CBX8, CDKN1B, CDYL, CENPJ, CERS2, CHD4, CIC, CIRBP, CLP1, CNOT1, CNOT6, CORO7, CRY1, CRYBG1, CRYM, CTBP1, CTBP2, CTCF, CUL3, CUX1, CYP27B1, DAB2, DAB2IP, DACH1, DEDD2, DFFA, DHX36, DLG1, DLL4, DNAJB6, DOCK3, DPF2, DUSP22, DUSP7, DYRK1A, EHMT1, EHMT2, EIF4G1, EPC1, ERCC1, ER…
GO:0006357	regulation of transcription by RNA polymerase II	GO_BiologicalProcess-EBI-UniProt-GOA_23.05.2019_00h00	1.37446e-06	0.00371515	8.27738e-06	8.27738e-06	[6, 7, 8, 9, 10, 11]	Group10	18.6673	409	[ACTBL2, ACTR1B, ACTR2, ACVR1, AHCTF1, ANGPTL1, APC, APP, ARID4A, ARNTL, ARNTL2, ARPC2, ASXL1, ATAD2, ATF3, ATF4, ATF7IP, ATM, BAZ2B, BCAS3, BCHE, BCL11A, BCL11B, BCL6, BCOR, BHLHE40, BPTF, BRD3, BRD7, BUD31, CAMK2D, CAND1, CASK, CBX8, CCDC106, CCN1, CCNL1, CCNL2, CEBPZ, CENPT, CERS2, CGA, CHD2, CHD4, CHUK, CIC, CLP1, CNOT1, CORO7, CREBL2, CRTC2, CRTC3, CRY1, CRYBG1, CRYM, CTBP1, CTBP2, CTCF, CTD…
GO:0044249	cellular biosynthetic process	GO_BiologicalProcess-EBI-UniProt-GOA_23.05.2019_00h00	1.77783e-06	0.00479835	8.27738e-06	8.27738e-06	[3]	Group10	17.0979	859	[ABCD3, ACACA, ACACB, ACADL, ACLY, ACO1, ACOT11, ACSM3, ACSS2, ACTBL2, ACTR1B, ACTR2, ACVR1, ADARB1, ADCY1, ADCY2, ADCY7, ADCY8, ADGRG3, ADH5, ADIPOR1, AGL, AGO4, AGPAT1, AGPAT3, AHCTF1, AIMP2, AK1, AK2, AKAP12, AKT2, ALAD, ALAS1, ALDH3A2, ALDH7A1, ALOX12, ALOX15B, AMPD3, ANAPC10, ANGPTL1, APC, APEH, APOA4, APP, ARHGEF11, ARID4A, ARNTL, ARNTL2, ARPC2, ASAH1, ASAP2, ASCC2, ASF1A, ASS1, ASXL1, ATAD…
GO:0051253	negative regulation of RNA metabolic process	GO_BiologicalProcess-EBI-UniProt-GOA_23.05.2019_00h00	1.80988e-06	0.00488304	8.27738e-06	8.27738e-06	[4, 5, 6, 7, 8]	Group10	19.9523	251	[ACTR1B, ANGPTL1, APC, ARID4A, ARNTL, ASF1A, ATAD2, ATF3, ATF4, ATF7IP, ATM, BAZ2A, BCL11A, BCL6, BCOR, BHLHE40, BPTF, BRD7, CBX8, CDKN1B, CDYL, CENPJ, CERS2, CHD4, CIC, CIRBP, CLP1, CNOT1, CNOT6, CORO7, CRY1, CRYBG1, CRYM, CTBP1, CTBP2, CTCF, CUL3, CUX1, CYP27B1, DAB2, DAB2IP, DACH1, DEDD2, DHX36, DLG1, DLL4, DNAJB6, DOCK3, DPF2, DUSP22, DUSP7, DYRK1A, EHMT1, EHMT2, EIF4G1, EPC1, ETS2, EZH2, FGR…
1	Groups are shaded with identical colors as illustrated in pathway/network diagram in this file (refer to the sheet NW).
2	Related clusters are categorized under broad themes for discussion purpose.

## Sheet: NW
Supplementary File S10. Gene-Ontology (GO) enrichment and pathway term network analysis of up-regulated DEGs unique for ADJ vs. PRE list (DEPs; n=3166).
GO enrichment analysis was performed by ClueGO plugin in Cytoscape. Three databases were used including GO (BP, MF and CC) and reactome pathways for retrieving associated GO terms. Only the networks and pathways with pV < 0.05 are illustrated. Functionally grouped network with terms as nodes linked by edges based on their kappa score level (≥0.4). Related-GO terms are grouped and illustrated with…

## Sheet: Pie
Supplementary File S10.
Overview chart with functional groups including specific terms. Note that the label of each category shown here is the most significant GO term in that particular cluster group and refer to the Supplementary Table_ ClueGO_ADJ_uniq_up_3166 for details.

## Sheet: Bar
Supplementary File S10.
GO/pathway terms specific for unique up-regulated genes in ADJ vs. PRE list (DEPs, n=3166). The bars represent the percent genes associated with the terms. The number of genes per term is shown as bar label.
