# Supplementary material for: Transcriptomic Profiling in Fins of Atlantic Salmon Parasitized with Sea Lice: Evidence for an Early Imbalance Between Chalimus-Induced Immunomodulation and the Host’s Defense Response
Source: Int J Mol Sci. 2020 Mar 31;21(7):2417. doi: 10.3390/ijms21072417 (PMC7177938; doi:10.3390/ijms21072417)
Supplement: Supplementary file 1 [file ijms-21-02417-s001.zip › ijms-721524-final-supplementary-revised/Supplementary_Files/Supp. File_S11_ADJuniq_down_1096.xls]

## Sheet: ClueGO Results
Supplementary File S11. Comprehensive details of GO cluster groups and significant individual GO terms for down-regulated unique genes in ADJ vs. PRE list (DEPs, n=1093) as determined by ClueGO tool in Cytoscape (v3.5.1).
GOID	GOTerm	Ontology Source	Term PValue	Term PValue Corrected with Bonferroni step down	Group PValue	Group PValue Corrected with Bonferroni step down	GOLevels	GOGroups	% Associated Genes	Nr. Genes	Associated Genes Found	User defined group theme
GO:0031982	vesicle	GO_CellularComponent-EBI-UniProt-GOA_23.05.2019_00h00	4.22187e-18	9.2459e-15	5.22955e-20	7.84432e-19	[3]	Group13	8.72384	296	[ABCC1, ABHD6, ACKR2, ACKR3, ACP5, ACSL4, ACTR1B, AHNAK, AHSA1, AIFM2, AKR1A1, AKR1B1, ANGPTL4, ANO5, ANPEP, ANXA2, ANXA4, AP1M1, AP1S2, AP3B2, ARFGAP1, ARFGAP3, ARL8B, ARPC1A, ARRDC3, ASPA, ATP6V0B, ATP6V0C, ATP6V0E2, ATP6V1C1, ATP6V1E1, ATP6V1F, BAX, BCR, BLOC1S5, C1QTNF5, C1orf35, C5AR1, CALM1, CALR, CALU, CAV2, CCN1, CCNH, CD248, CD46, CD59, CD63, CD93, CDC42, CDKN1A, CFAP20, CFAP70, CFH, CFL…	Cell-mediated and innate immunity
R-HSA:168249	Innate Immune System	REACTOME_Pathways_23.05.2019	1.2438e-14	2.72143e-11	5.22955e-20	7.84432e-19	[-1]	Group13	12.7604	98	[ACTR1B, ANPEP, ANXA2, AP1M1, ARPC1A, ATOX1, ATP6V0B, ATP6V0C, ATP6V0E2, ATP6V1C1, ATP6V1E1, ATP6V1F, C1orf35, C5AR1, CALM1, CD46, CD59, CD63, CD93, CDC42, CFH, CLEC4E, COPB1, CST3, CTSA, CTSB, CTSC, CTSD, CTSH, CTSK, CTSL, CTSZ, DNAJC3, DPP7, ERP44, FGL2, FTH1, FUCA2, GNS, GPI, GUSB, HSP90AA1, HSP90B1, HSPA8, IRF7, ITGAX, ITGB2, JUN, JUP, MEF2C, MEFV, MMP9, MUC5AC, NCF2, NCF4, NFKB1, NKIRAS2, NO…
R-HSA:168256	Immune System	REACTOME_Pathways_23.05.2019	1.67111e-14	3.65471e-11	5.22955e-20	7.84432e-19	[-1]	Group13	10.5078	149	[ACTR1B, ANPEP, ANXA2, AP1M1, AP1S2, ARPC1A, ASB12, ATOX1, ATP6V0B, ATP6V0C, ATP6V0E2, ATP6V1C1, ATP6V1E1, ATP6V1F, C1orf35, C5AR1, CALM1, CALR, CCL19, CCND1, CD46, CD59, CD63, CD93, CD99, CDC42, CDKN1A, CFH, CISH, CLEC4E, COPB1, CST3, CTSA, CTSB, CTSC, CTSD, CTSH, CTSK, CTSL, CTSZ, CUL2, DCTN2, DNAJC3, DPP7, DYNC1LI2, ERP44, FBXL20, FGL2, FKBP1A, FN1, FTH1, FUCA2, GNS, GPI, GSTO1, GUSB, HSP90AA1…
GO:0012505	endomembrane system	GO_CellularComponent-EBI-UniProt-GOA_23.05.2019_00h00	1.98044e-14	4.32924e-11	5.22955e-20	7.84432e-19	[2, 3]	Group13	8.10041	313	[ABHD6, ACKR2, ACKR3, ACP5, ACSL4, ACTR1B, AHSA1, AIFM2, ALDH3A2, ALOX5AP, ANGPTL4, ANO5, ANPEP, ANXA2, ANXA4, AP1M1, AP1S2, AP3B2, ARFGAP1, ARFGAP3, ARL6IP5, ARL8B, ARRDC3, ASPA, ASPH, ATP6V0B, ATP6V0C, ATP6V0E2, ATP6V1C1, ATP6V1E1, BAX, BCL2L14, BLOC1S5, BNIP3, C1GALT1, C1QTNF5, C1orf35, C5AR1, CALM1, CALR, CALU, CAV2, CBY1, CCDC3, CCN1, CCN2, CD46, CD59, CD63, CD93, CDC42, CDKN1A, CERCAM, CERK…
GO:0031410	cytoplasmic vesicle	GO_CellularComponent-EBI-UniProt-GOA_23.05.2019_00h00	3.98858e-11	8.69112e-08	5.22955e-20	7.84432e-19	[4, 5, 6, 7]	Group13	8.86792	188	[ABHD6, ACKR2, ACKR3, ACP5, ACTR1B, AIFM2, ANPEP, ANXA2, AP1M1, AP1S2, AP3B2, ARFGAP1, ARFGAP3, ARL8B, ARRDC3, ASPA, ATP6V0B, ATP6V0C, ATP6V0E2, ATP6V1C1, ATP6V1E1, BLOC1S5, C1QTNF5, C1orf35, C5AR1, CALM1, CALR, CALU, CAV2, CCN1, CD46, CD59, CD63, CD93, CIB1, CISD2, CNIH1, COPB1, COPS4, COPS5, COPZ1, CST3, CTNS, CTSA, CTSB, CTSC, CTSD, CTSH, CTSK, CTSL, CTSZ, DAB2, DCT, DIO3, DNAJC3, DPP7, DYNC1L…
R-HSA:449147	Signaling by Interleukins	REACTOME_Pathways_23.05.2019	7.10176e-10	1.54463e-06	5.22955e-20	7.84432e-19	[-1]	Group13	14.6707	49	[ANXA2, CCL19, CCND1, CDC42, CDKN1A, CISH, FN1, GSTO1, HSP90AA1, HSP90B1, HSPA8, ICAM1, IL1R2, IL7R, ITGAX, ITGB1, ITGB2, JUN, LCP1, MEF2C, MMP9, MSN, NFKB1, NKIRAS2, NOS2, P4HB, PAK2, PIK3R3, PIM1, PPP2CB, PPP2R1A, PPP2R1B, PSMA1, PSMA5, PSMA6, PSMA7, PSMB2, PSMC3, PSMC4, PSMC5, PSMD12, PSMD13, PSMD14, PSMD6, PSMD7, PSME3, RAP1B, S1PR1, SKP1]
R-HSA:6798695	Neutrophil degranulation	REACTOME_Pathways_23.05.2019	1.06962e-09	2.32429e-06	5.22955e-20	7.84432e-19	[-1]	Group13	13.9474	53	[ACTR1B, ANPEP, ANXA2, AP1M1, ATP6V0C, C1orf35, C5AR1, CD59, CD63, CD93, COPB1, CST3, CTSA, CTSB, CTSC, CTSD, CTSH, CTSZ, DNAJC3, DPP7, ERP44, FGL2, FTH1, FUCA2, GNS, GPI, GUSB, HSP90AA1, HSPA8, ITGAX, ITGB2, JUP, MMP9, NFKB1, OLFM4, PDAP1, PIGR, PNP, PSMA5, PSMC3, PSMD12, PSMD13, PSMD14, PSMD6, PSMD7, RAB7A, RAC1, RAP1B, RAP2B, RHOF, SELL, TIMP2, TXNDC5]
GO:0044433	cytoplasmic vesicle part	GO_CellularComponent-EBI-UniProt-GOA_23.05.2019_00h00	1.20223e-09	2.61124e-06	5.22955e-20	7.84432e-19	[3, 4, 5, 6, 7, 8]	Group13	9.44717	135	[ABHD6, ACP5, ACTR1B, AIFM2, ANPEP, ANXA2, AP1M1, AP1S2, AP3B2, ARFGAP1, ARFGAP3, ARL8B, ASPA, ATP6V0B, ATP6V0C, ATP6V0E2, ATP6V1C1, C1orf35, C5AR1, CALM1, CALR, CAV2, CD46, CD59, CD63, CD93, CISD2, CNIH1, COPB1, COPZ1, CST3, CTSA, CTSB, CTSC, CTSD, CTSH, CTSK, CTSL, CTSZ, DAB2, DCT, DIO3, DNAJC3, DPP7, ECM1, EHD3, ERP44, F8, FAM49B, FGL2, FN1, FTH1, FUCA2, GNAI2, GNPNAT1, GNS, GPI, GUSB, HACD1, …
R-HSA:1280218	Adaptive Immune System	REACTOME_Pathways_23.05.2019	1.30269e-09	2.82685e-06	5.22955e-20	7.84432e-19	[-1]	Group13	12.1479	69	[ACTR1B, AP1M1, AP1S2, ASB12, CALM1, CALR, CD99, CDC42, CTSA, CTSB, CTSC, CTSD, CTSH, CTSK, CTSL, CUL2, DCTN2, DYNC1LI2, FBXL20, FKBP1A, ICAM1, ITGB1, ITGB2, ITGB5, KIFAP3, MRC1, NCF2, NCF4, NFKB1, PAK2, PDIA3, PIK3R3, PPP2CB, PPP2R1A, PPP2R1B, PSMA1, PSMA5, PSMA6, PSMA7, PSMB2, PSMC3, PSMC4, PSMC5, PSMD12, PSMD13, PSMD14, PSMD6, PSMD7, PSME3, RAB7A, RAC1, RAP1B, RNF4, SEC22B, SEC61G, SELL, SH3GL…
R-HSA:1280215	Cytokine Signaling in Immune system	REACTOME_Pathways_23.05.2019	8.60999e-09	1.86148e-05	5.22955e-20	7.84432e-19	[-1]	Group13	12.3967	60	[ANXA2, CCL19, CCND1, CDC42, CDKN1A, CISH, FN1, GSTO1, HSP90AA1, HSP90B1, HSPA8, ICAM1, IL1R2, IL7R, IRF7, IRF8, ITGAX, ITGB1, ITGB2, JUN, KPNA4, LCP1, MEF2C, MMP9, MSN, NFKB1, NKIRAS2, NOS2, NUP98, P4HB, PAK2, PIK3R3, PIM1, PML, PPP2CB, PPP2R1A, PPP2R1B, PSMA1, PSMA5, PSMA6, PSMA7, PSMB2, PSMC3, PSMC4, PSMC5, PSMD12, PSMD13, PSMD14, PSMD6, PSMD7, PSME3, RAP1B, S1PR1, SKP1, TNFSF11, TNFSF15, TPR,…
GO:0045321	leukocyte activation	GO_BiologicalProcess-EBI-UniProt-GOA_23.05.2019_00h00	1.36989e-08	2.95896e-05	5.22955e-20	7.84432e-19	[2, 3]	Group13	9.65217	111	[ACKR2, ACP5, ACTR1B, AIFM2, ANPEP, ANXA2, AP1M1, ASPA, ATP6V0C, ATP6V1C1, BAX, BCR, C1orf35, C5AR1, CAV2, CBFB, CCL19, CD46, CD59, CD63, CD93, CDC42, CDKN1A, CISD2, CLEC4E, COPB1, CST3, CTSA, CTSB, CTSC, CTSD, CTSH, CTSZ, DNAJB9, DNAJC3, DPP7, ERP44, ETF1, FAM49B, FGL2, FKBP1A, FKBP1B, FSTL1, FTH1, FUCA2, FZD9, GATD3A, GNS, GPI, GTF2H3, GUSB, HACD1, HES1, HHEX, HLX, HSP90AA1, HSPA8, HYAL2, ICAM1…
GO:0016192	vesicle-mediated transport	GO_BiologicalProcess-EBI-UniProt-GOA_23.05.2019_00h00	6.67863e-08	0.000143524	5.22955e-20	7.84432e-19	[4]	Group13	8.43311	162	[ACKR2, ACKR3, ACP5, ACTR1B, ADM, AIFM2, ANPEP, ANXA2, AP1M1, AP1S2, AP3B2, ARFGAP1, ARFGAP3, ARL4C, ARPC1A, ASPA, ATP6V0C, ATP6V1C1, BCR, BIN3, C1orf35, C5AR1, CALM1, CALR, CAV2, CCL19, CD59, CD63, CD93, CDC42, CISD2, CLEC11A, CLEC4M, CLN5, CNIH1, COG8, COPB1, COPS5, COPZ1, CST3, CTSA, CTSB, CTSC, CTSD, CTSH, CTSZ, DAB2, DCTN2, DNAJC3, DPP7, DYNC1LI2, ECM1, EHD3, ERP44, ESYT2, EZR, F8, FAM49B, F…
GO:0045055	regulated exocytosis	GO_BiologicalProcess-EBI-UniProt-GOA_23.05.2019_00h00	9.57116e-08	0.000205301	5.22955e-20	7.84432e-19	[4, 6, 7]	Group13	10.3448	81	[ACTR1B, AIFM2, ANPEP, ANXA2, AP1M1, ATP6V0C, ATP6V1C1, BCR, C1orf35, C5AR1, CALM1, CD59, CD63, CD93, CISD2, CLEC11A, COPB1, CST3, CTSA, CTSB, CTSC, CTSD, CTSH, CTSZ, DNAJC3, DPP7, ECM1, ERP44, F8, FAM49B, FBXL20, FGL2, FN1, FTH1, FUCA2, GNAI2, GNS, GPI, GUSB, HACD1, HSP90AA1, HSPA8, ITGAX, ITGB2, ITGB3, ITIH3, JUP, MMP9, NAPB, NFKB1, OLFM4, PDAP1, PDSS2, PFN2, PIGR, PNP, PRKCSH, PSMA5, PSMC3, PS…
GO:1904813	ficolin-1-rich granule lumen	GO_CellularComponent-EBI-UniProt-GOA_23.05.2019_00h00	1.26012e-07	0.000269792	5.22955e-20	7.84432e-19	[4, 5, 6, 7, 8, 9, 10, 11]	Group13	18.0556	26	[ACTR1B, C1orf35, CST3, CTSB, CTSD, CTSH, CTSZ, FGL2, FTH1, GNS, GPI, GUSB, HSP90AA1, HSPA8, JUP, MMP9, PDAP1, PNP, PSMA5, PSMC3, PSMD12, PSMD13, PSMD14, PSMD6, PSMD7, TIMP2]
GO:0043299	leukocyte degranulation	GO_BiologicalProcess-EBI-UniProt-GOA_23.05.2019_00h00	1.32704e-07	0.000283855	5.22955e-20	7.84432e-19	[3, 5, 7, 8]	Group13	11.4662	61	[ACTR1B, AIFM2, ANPEP, ANXA2, AP1M1, ATP6V0C, ATP6V1C1, BCR, C1orf35, C5AR1, CD59, CD63, CD93, CISD2, COPB1, CST3, CTSA, CTSB, CTSC, CTSD, CTSH, CTSZ, DNAJC3, DPP7, ERP44, FGL2, FTH1, FUCA2, GNS, GPI, GUSB, HACD1, HSP90AA1, HSPA8, ITGAX, ITGB2, JUP, MMP9, NFKB1, OLFM4, PDAP1, PIGR, PNP, PRKCSH, PSMA5, PSMC3, PSMD12, PSMD13, PSMD14, PSMD6, PSMD7, RAB7A, RAC1, RAP1B, RAP2B, RHOF, SELL, SIGLEC6, SLC…
GO:0002275	myeloid cell activation involved in immune response	GO_BiologicalProcess-EBI-UniProt-GOA_23.05.2019_00h00	1.71273e-07	0.000365497	5.22955e-20	7.84432e-19	[4, 5]	Group13	11.3383	61	[ACTR1B, AIFM2, ANPEP, ANXA2, AP1M1, ATP6V0C, ATP6V1C1, BCR, C1orf35, C5AR1, CD59, CD63, CD93, CISD2, COPB1, CST3, CTSA, CTSB, CTSC, CTSD, CTSH, CTSZ, DNAJC3, DPP7, ERP44, FGL2, FTH1, FUCA2, GNS, GPI, GUSB, HACD1, HSP90AA1, HSPA8, ITGAX, ITGB2, JUP, MMP9, NFKB1, OLFM4, PDAP1, PIGR, PNP, PRKCSH, PSMA5, PSMC3, PSMD12, PSMD13, PSMD14, PSMD6, PSMD7, RAB7A, RAC1, RAP1B, RAP2B, RHOF, SELL, SIGLEC6, SLC…
GO:0002366	leukocyte activation involved in immune response	GO_BiologicalProcess-EBI-UniProt-GOA_23.05.2019_00h00	2.5576e-07	0.000543234	5.22955e-20	7.84432e-19	[3, 4]	Group13	10.6447	71	[ACP5, ACTR1B, AIFM2, ANPEP, ANXA2, AP1M1, ATP6V0C, ATP6V1C1, BCR, C1orf35, C5AR1, CCL19, CD46, CD59, CD63, CD93, CISD2, CLEC4E, COPB1, CST3, CTSA, CTSB, CTSC, CTSD, CTSH, CTSZ, DNAJC3, DPP7, ERP44, FGL2, FTH1, FUCA2, GNS, GPI, GUSB, HACD1, HLX, HSP90AA1, HSPA8, ICAM1, ITGAX, ITGB2, JUP, LCP1, MFNG, MMP9, NFKB1, OLFM4, PDAP1, PIGR, PNP, PRKCSH, PSMA5, PSMC3, PSMD12, PSMD13, PSMD14, PSMD6, PSMD7, …
GO:0002444	myeloid leukocyte mediated immunity	GO_BiologicalProcess-EBI-UniProt-GOA_23.05.2019_00h00	2.6179e-07	0.000555779	5.22955e-20	7.84432e-19	[4]	Group13	11.1511	62	[ACTR1B, AIFM2, ANPEP, ANXA2, AP1M1, ATP6V0C, ATP6V1C1, BCR, C1orf35, C5AR1, CD59, CD63, CD93, CISD2, COPB1, CST3, CTSA, CTSB, CTSC, CTSD, CTSH, CTSZ, DNAJC3, DPP7, ERP44, FGL2, FTH1, FUCA2, GNS, GPI, GUSB, HACD1, HSP90AA1, HSPA8, ITGAX, ITGB2, JUP, MMP9, NFKB1, OLFM4, PDAP1, PIGR, PNP, PRKCSH, PSMA5, PSMC3, PSMD12, PSMD13, PSMD14, PSMD6, PSMD7, RAB7A, RAC1, RAP1B, RAP2B, RHOF, SELL, SIGLEC6, SLC…
GO:0032940	secretion by cell	GO_BiologicalProcess-EBI-UniProt-GOA_23.05.2019_00h00	3.07535e-07	0.000652589	5.22955e-20	7.84432e-19	[2, 5]	Group13	8.78893	127	[ACP5, ACTR1B, ADM, AIFM2, ANPEP, ANXA2, ANXA4, AP1M1, ARFGAP1, ARFGAP3, ASPA, ATP6V0C, ATP6V1C1, BCR, C1QTNF5, C1orf35, C5AR1, CALM1, CCL19, CCN2, CD59, CD63, CD93, CISD2, CLEC11A, CLEC4E, COPB1, COPS5, CPT1A, CPT2, CST3, CTSA, CTSB, CTSC, CTSD, CTSH, CTSZ, DNAJC3, DPP7, ECM1, ERP44, EZR, F8, FAM49B, FBXL20, FGL2, FKBP1B, FN1, FSTL1, FTH1, FUCA2, GNAI2, GNS, GPI, GTF2H3, GUSB, HACD1, HRH3, HSP90…
GO:0098588	bounding membrane of organelle	GO_CellularComponent-EBI-UniProt-GOA_23.05.2019_00h00	6.64229e-07	0.00139953	5.22955e-20	7.84432e-19	[3, 4]	Group13	8.2618	154	[ABCC1, ABHD6, ACP5, ACSL4, AHNAK, AIFM2, ALDH3A2, ANPEP, ANXA2, AP1M1, AP1S2, AP3B2, ARFGAP1, ARFGAP3, ARL8B, ASPA, ASPH, ATP5MC3, ATP6V0B, ATP6V0C, ATP6V0E2, ATP6V1C1, ATP6V1E1, ATP6V1F, BAX, BNIP3, C1GALT1, C5AR1, CALM1, CALR, CAV2, CD46, CD59, CD63, CD93, CDC42, CHST14, CHST2, CISD2, CLN5, CNIH1, COG8, COPB1, COPZ1, CPT1A, CPT2, CSGALNACT1, CTNS, CTSA, CTSC, CTSD, CTSZ, CYB5A, CYBRD1, DAB2, D…
GO:0046903	secretion	GO_BiologicalProcess-EBI-UniProt-GOA_23.05.2019_00h00	7.09344e-07	0.00149317	5.22955e-20	7.84432e-19	[4]	Group13	8.56407	133	[ACP5, ACTR1B, ADM, AIFM2, ANPEP, ANXA2, ANXA4, AP1M1, ARFGAP1, ARFGAP3, ASPA, ATP6V0C, ATP6V1C1, BCR, C1QTNF5, C1orf35, C5AR1, CALM1, CAV2, CCL19, CCN2, CCND1, CCNH, CD59, CD63, CD93, CISD2, CLEC11A, CLEC4E, COPB1, COPS5, CPT1A, CPT2, CST3, CTSA, CTSB, CTSC, CTSD, CTSH, CTSZ, DHX15, DNAJC3, DPP7, ECM1, ERP44, EZR, F8, FAM49B, FBXL20, FGL2, FKBP1B, FN1, FSTL1, FTH1, FUCA2, GNAI2, GNS, GPI, GTF2H3…
GO:0034774	secretory granule lumen	GO_CellularComponent-EBI-UniProt-GOA_23.05.2019_00h00	7.28116e-07	0.00153123	5.22955e-20	7.84432e-19	[4, 5, 6, 7, 8, 9, 10]	Group13	12.6437	44	[ACTR1B, AIFM2, ANPEP, ANXA2, C1orf35, CTSA, CTSB, CTSC, CTSD, CTSH, CTSZ, DNAJC3, DPP7, ECM1, ERP44, F8, FAM49B, FN1, FUCA2, GNAI2, GNS, GPI, GUSB, HACD1, HSP90AA1, HSPA8, ITIH3, JUP, NFKB1, OLFM4, PNP, PSMA5, PSMC3, PSMD12, PSMD13, PSMD14, PSMD6, PSMD7, SPARC, SRGN, TIMP2, TIMP3, TOR4A, TXNDC5]
GO:0030141	secretory granule	GO_CellularComponent-EBI-UniProt-GOA_23.05.2019_00h00	8.72044e-07	0.00182955	5.22955e-20	7.84432e-19	[3, 4, 6, 7, 8, 9]	Group13	9.94898	78	[ACTR1B, AIFM2, ANPEP, ANXA2, AP1M1, ATP6V0C, ATP6V1C1, C1orf35, C5AR1, CALR, CAV2, CD46, CD59, CD63, CD93, CISD2, COPB1, CST3, CTSA, CTSB, CTSC, CTSD, CTSH, CTSZ, DNAJC3, DPP7, ECM1, ERP44, F8, FAM49B, FGL2, FN1, FTH1, FUCA2, GNAI2, GNS, GPI, GUSB, HACD1, HSP90AA1, HSPA8, ITGAX, ITGB2, ITGB3, ITIH3, JUP, MMP9, NCF2, NFKB1, OLFM4, PDAP1, PIGR, PLA1A, PNP, PRKCSH, PSMA5, PSMC3, PSMD12, PSMD13, PSM…
GO:0099503	secretory vesicle	GO_CellularComponent-EBI-UniProt-GOA_23.05.2019_00h00	1.46608e-06	0.00305824	5.22955e-20	7.84432e-19	[5, 6, 7, 8]	Group13	9.43194	88	[ACTR1B, AIFM2, ANPEP, ANXA2, AP1M1, ATP6V0C, ATP6V1C1, C1orf35, C5AR1, CALM1, CALR, CAV2, CD46, CD59, CD63, CD93, CISD2, COPB1, COPS4, COPS5, CST3, CTSA, CTSB, CTSC, CTSD, CTSH, CTSZ, DNAJC3, DPP7, ECM1, ERP44, F8, FAM49B, FGL2, FN1, FTH1, FUCA2, GNAI2, GNS, GPI, GUSB, HACD1, HSP90AA1, HSPA8, ITGAX, ITGB2, ITGB3, ITIH3, JUP, MMP9, NCF2, NFKB1, OLFM4, PDAP1, PDSS2, PIGR, PLA1A, PNP, PRKCSH, PSMA5…
GO:0002443	leukocyte mediated immunity	GO_BiologicalProcess-EBI-UniProt-GOA_23.05.2019_00h00	1.67821e-06	0.00349403	5.22955e-20	7.84432e-19	[3]	Group13	9.94624	74	[ACP5, ACTR1B, AIFM2, ANPEP, ANXA2, AP1M1, ATP6V0C, ATP6V1C1, BCR, C1QBP, C1orf35, C5AR1, CD46, CD59, CD63, CD93, CISD2, COPB1, CST3, CTSA, CTSB, CTSC, CTSD, CTSH, CTSZ, DNAJC3, DPP7, ERP44, FAM49B, FGL2, FTH1, FUCA2, GNS, GPI, GUSB, HACD1, HSP90AA1, HSPA8, ICAM1, IL7R, IRF7, ITGAX, ITGB2, JUP, MMP9, NFKB1, OLFM4, PDAP1, PIGR, PNP, PRDX1, PRDX2, PRKCSH, PSMA5, PSMA7, PSMC3, PSMD12, PSMD13, PSMD14…
GO:0006887	exocytosis	GO_BiologicalProcess-EBI-UniProt-GOA_23.05.2019_00h00	1.71067e-06	0.00355991	5.22955e-20	7.84432e-19	[3, 5, 6]	Group13	9.55056	85	[ACTR1B, AIFM2, ANPEP, ANXA2, AP1M1, ATP6V0C, ATP6V1C1, BCR, C1orf35, C5AR1, CALM1, CD59, CD63, CD93, CISD2, CLEC11A, COPB1, COPS5, CST3, CTSA, CTSB, CTSC, CTSD, CTSH, CTSZ, DNAJC3, DPP7, ECM1, ERP44, F8, FAM49B, FBXL20, FGL2, FN1, FTH1, FUCA2, GNAI2, GNS, GPI, GUSB, HACD1, HSP90AA1, HSPA8, ITGAX, ITGB2, ITGB3, ITIH3, JUP, LIN7C, MMP9, NAPB, NFKB1, OLFM4, PDAP1, PDSS2, PFN2, PIGR, PNP, PRKCSH, PS…
R-HSA:168256	Immune System	REACTOME_Pathways_23.05.2019	1.67111e-14	3.65471e-11	2.91627e-17	4.08278e-16	[-1]	Group14	10.5078	149	[ACTR1B, ANPEP, ANXA2, AP1M1, AP1S2, ARPC1A, ASB12, ATOX1, ATP6V0B, ATP6V0C, ATP6V0E2, ATP6V1C1, ATP6V1E1, ATP6V1F, C1orf35, C5AR1, CALM1, CALR, CCL19, CCND1, CD46, CD59, CD63, CD93, CD99, CDC42, CDKN1A, CFH, CISH, CLEC4E, COPB1, CST3, CTSA, CTSB, CTSC, CTSD, CTSH, CTSK, CTSL, CTSZ, CUL2, DCTN2, DNAJC3, DPP7, DYNC1LI2, ERP44, FBXL20, FGL2, FKBP1A, FN1, FTH1, FUCA2, GNS, GPI, GSTO1, GUSB, HSP90AA1…	Signaling in immunity
R-HSA:1236975	Antigen processing-Cross presentation	REACTOME_Pathways_23.05.2019	2.11144e-11	4.60294e-08	2.91627e-17	4.08278e-16	[-1]	Group14	28.5714	24	[CALR, CTSL, ITGB5, MRC1, NCF2, NCF4, PDIA3, PSMA1, PSMA5, PSMA6, PSMA7, PSMB2, PSMC3, PSMC4, PSMC5, PSMD12, PSMD13, PSMD14, PSMD6, PSMD7, PSME3, SEC22B, SEC61G, TAPBP]
GO:0002479	antigen processing and presentation of exogenous peptide antigen via MHC class I, TAP-dependent	GO_BiologicalProcess-EBI-UniProt-GOA_23.05.2019_00h00	4.39194e-10	9.56125e-07	2.91627e-17	4.08278e-16	[6]	Group14	28.3784	21	[CALR, ITGB5, NCF2, NCF4, PDIA3, PSMA1, PSMA5, PSMA6, PSMA7, PSMB2, PSMC3, PSMC4, PSMC5, PSMD12, PSMD13, PSMD14, PSMD6, PSMD7, PSME3, SEC22B, TAPBP]
GO:0048002	antigen processing and presentation of peptide antigen	GO_BiologicalProcess-EBI-UniProt-GOA_23.05.2019_00h00	6.86357e-10	1.49351e-06	2.91627e-17	4.08278e-16	[3]	Group14	18.9655	33	[ACTR1B, AP1M1, AP1S2, CALR, CLEC4M, CTSD, CTSL, DCTN2, DYNC1LI2, ITGB5, KIFAP3, MR1, NCF2, NCF4, PDIA3, PSMA1, PSMA5, PSMA6, PSMA7, PSMB2, PSMC3, PSMC4, PSMC5, PSMD12, PSMD13, PSMD14, PSMD6, PSMD7, PSME3, RAB7A, SEC22B, SH3GL2, TAPBP]
R-HSA:449147	Signaling by Interleukins	REACTOME_Pathways_23.05.2019	7.10176e-10	1.54463e-06	2.91627e-17	4.08278e-16	[-1]	Group14	14.6707	49	[ANXA2, CCL19, CCND1, CDC42, CDKN1A, CISH, FN1, GSTO1, HSP90AA1, HSP90B1, HSPA8, ICAM1, IL1R2, IL7R, ITGAX, ITGB1, ITGB2, JUN, LCP1, MEF2C, MMP9, MSN, NFKB1, NKIRAS2, NOS2, P4HB, PAK2, PIK3R3, PIM1, PPP2CB, PPP2R1A, PPP2R1B, PSMA1, PSMA5, PSMA6, PSMA7, PSMB2, PSMC3, PSMC4, PSMC5, PSMD12, PSMD13, PSMD14, PSMD6, PSMD7, PSME3, RAP1B, S1PR1, SKP1]
R-HSA:1280218	Adaptive Immune System	REACTOME_Pathways_23.05.2019	1.30269e-09	2.82685e-06	2.91627e-17	4.08278e-16	[-1]	Group14	12.1479	69	[ACTR1B, AP1M1, AP1S2, ASB12, CALM1, CALR, CD99, CDC42, CTSA, CTSB, CTSC, CTSD, CTSH, CTSK, CTSL, CUL2, DCTN2, DYNC1LI2, FBXL20, FKBP1A, ICAM1, ITGB1, ITGB2, ITGB5, KIFAP3, MRC1, NCF2, NCF4, NFKB1, PAK2, PDIA3, PIK3R3, PPP2CB, PPP2R1A, PPP2R1B, PSMA1, PSMA5, PSMA6, PSMA7, PSMB2, PSMC3, PSMC4, PSMC5, PSMD12, PSMD13, PSMD14, PSMD6, PSMD7, PSME3, RAB7A, RAC1, RAP1B, RNF4, SEC22B, SEC61G, SELL, SH3GL…
GO:0002478	antigen processing and presentation of exogenous peptide antigen	GO_BiologicalProcess-EBI-UniProt-GOA_23.05.2019_00h00	1.54161e-09	3.34376e-06	2.91627e-17	4.08278e-16	[4]	Group14	19.2547	31	[ACTR1B, AP1M1, AP1S2, CALR, CTSD, CTSL, DCTN2, DYNC1LI2, ITGB5, KIFAP3, NCF2, NCF4, PDIA3, PSMA1, PSMA5, PSMA6, PSMA7, PSMB2, PSMC3, PSMC4, PSMC5, PSMD12, PSMD13, PSMD14, PSMD6, PSMD7, PSME3, RAB7A, SEC22B, SH3GL2, TAPBP]
R-HSA:8852276	The role of GTSE1 in G2/M progression after G2 checkpoint	REACTOME_Pathways_23.05.2019	1.71971e-09	3.72834e-06	2.91627e-17	4.08278e-16	[-1]	Group14	29.2308	19	[CDKN1A, HSP90AA1, MAPRE1, PSMA1, PSMA5, PSMA6, PSMA7, PSMB2, PSMC3, PSMC4, PSMC5, PSMD12, PSMD13, PSMD14, PSMD6, PSMD7, PSME3, TUBA1C, TUBA3E]
R-HSA:1236974	ER-Phagosome pathway	REACTOME_Pathways_23.05.2019	5.20721e-09	1.12632e-05	2.91627e-17	4.08278e-16	[-1]	Group14	27.5362	19	[CALR, PDIA3, PSMA1, PSMA5, PSMA6, PSMA7, PSMB2, PSMC3, PSMC4, PSMC5, PSMD12, PSMD13, PSMD14, PSMD6, PSMD7, PSME3, SEC22B, SEC61G, TAPBP]
R-HSA:1280215	Cytokine Signaling in Immune system	REACTOME_Pathways_23.05.2019	8.60999e-09	1.86148e-05	2.91627e-17	4.08278e-16	[-1]	Group14	12.3967	60	[ANXA2, CCL19, CCND1, CDC42, CDKN1A, CISH, FN1, GSTO1, HSP90AA1, HSP90B1, HSPA8, ICAM1, IL1R2, IL7R, IRF7, IRF8, ITGAX, ITGB1, ITGB2, JUN, KPNA4, LCP1, MEF2C, MMP9, MSN, NFKB1, NKIRAS2, NOS2, NUP98, P4HB, PAK2, PIK3R3, PIM1, PML, PPP2CB, PPP2R1A, PPP2R1B, PSMA1, PSMA5, PSMA6, PSMA7, PSMB2, PSMC3, PSMC4, PSMC5, PSMD12, PSMD13, PSMD14, PSMD6, PSMD7, PSME3, RAP1B, S1PR1, SKP1, TNFSF11, TNFSF15, TPR,…
GO:0002474	antigen processing and presentation of peptide antigen via MHC class I	GO_BiologicalProcess-EBI-UniProt-GOA_23.05.2019_00h00	9.03719e-09	1.95294e-05	2.91627e-17	4.08278e-16	[4]	Group14	23.4043	22	[CALR, ITGB5, MR1, NCF2, NCF4, PDIA3, PSMA1, PSMA5, PSMA6, PSMA7, PSMB2, PSMC3, PSMC4, PSMC5, PSMD12, PSMD13, PSMD14, PSMD6, PSMD7, PSME3, SEC22B, TAPBP]
R-HSA:187577	SCF(Skp2)-mediated degradation of p27/p21	REACTOME_Pathways_23.05.2019	1.57962e-08	3.4104e-05	2.91627e-17	4.08278e-16	[-1]	Group14	28.8136	17	[CCND1, CDKN1A, PSMA1, PSMA5, PSMA6, PSMA7, PSMB2, PSMC3, PSMC4, PSMC5, PSMD12, PSMD13, PSMD14, PSMD6, PSMD7, PSME3, SKP1]
R-HSA:1236978	Cross-presentation of soluble exogenous antigens (endosomes)	REACTOME_Pathways_23.05.2019	1.71752e-08	3.7047e-05	2.91627e-17	4.08278e-16	[-1]	Group14	32.6087	15	[MRC1, PSMA1, PSMA5, PSMA6, PSMA7, PSMB2, PSMC3, PSMC4, PSMC5, PSMD12, PSMD13, PSMD14, PSMD6, PSMD7, PSME3]
R-HSA:211733	Regulation of activated PAK-2p34 by proteasome mediated degradation	REACTOME_Pathways_23.05.2019	2.39184e-08	5.1568e-05	2.91627e-17	4.08278e-16	[-1]	Group14	31.9149	15	[PAK2, PSMA1, PSMA5, PSMA6, PSMA7, PSMB2, PSMC3, PSMC4, PSMC5, PSMD12, PSMD13, PSMD14, PSMD6, PSMD7, PSME3]
R-HSA:350562	Regulation of ornithine decarboxylase (ODC)	REACTOME_Pathways_23.05.2019	2.39184e-08	5.1568e-05	2.91627e-17	4.08278e-16	[-1]	Group14	31.9149	15	[OAZ2, PSMA1, PSMA5, PSMA6, PSMA7, PSMB2, PSMC3, PSMC4, PSMC5, PSMD12, PSMD13, PSMD14, PSMD6, PSMD7, PSME3]
R-HSA:180534	Vpu mediated degradation of CD4	REACTOME_Pathways_23.05.2019	3.29871e-08	7.10543e-05	2.91627e-17	4.08278e-16	[-1]	Group14	31.25	15	[PSMA1, PSMA5, PSMA6, PSMA7, PSMB2, PSMC3, PSMC4, PSMC5, PSMD12, PSMD13, PSMD14, PSMD6, PSMD7, PSME3, SKP1]
R-HSA:75815	Ubiquitin-dependent degradation of Cyclin D	REACTOME_Pathways_23.05.2019	4.50766e-08	9.705e-05	2.91627e-17	4.08278e-16	[-1]	Group14	30.6122	15	[CCND1, PSMA1, PSMA5, PSMA6, PSMA7, PSMB2, PSMC3, PSMC4, PSMC5, PSMD12, PSMD13, PSMD14, PSMD6, PSMD7, PSME3]
R-HSA:5687128	MAPK6/MAPK4 signaling	REACTOME_Pathways_23.05.2019	5.8171e-08	0.000125184	2.91627e-17	4.08278e-16	[-1]	Group14	24.0506	19	[CDC42, JUN, PAK2, PSMA1, PSMA5, PSMA6, PSMA7, PSMB2, PSMC3, PSMC4, PSMC5, PSMD12, PSMD13, PSMD14, PSMD6, PSMD7, PSME3, RAC1, SEPT7]
R-HSA:169911	Regulation of Apoptosis	REACTOME_Pathways_23.05.2019	6.10588e-08	0.000131337	2.91627e-17	4.08278e-16	[-1]	Group14	30	15	[PAK2, PSMA1, PSMA5, PSMA6, PSMA7, PSMB2, PSMC3, PSMC4, PSMC5, PSMD12, PSMD13, PSMD14, PSMD6, PSMD7, PSME3]
R-HSA:69275	G2/M Transition	REACTOME_Pathways_23.05.2019	6.64661e-08	0.000142902	2.91627e-17	4.08278e-16	[-1]	Group14	17.2619	29	[CCNH, CDKN1A, DCTN2, HAUS4, HSP90AA1, MAPRE1, MZT1, OPTN, PPME1, PPP2CB, PPP2R1A, PPP2R1B, PSMA1, PSMA5, PSMA6, PSMA7, PSMB2, PSMC3, PSMC4, PSMC5, PSMD12, PSMD13, PSMD14, PSMD6, PSMD7, PSME3, SKP1, TUBA1C, TUBA3E]
R-HSA:453274	Mitotic G2-G2/M phases	REACTOME_Pathways_23.05.2019	7.60092e-08	0.000163268	2.91627e-17	4.08278e-16	[-1]	Group14	17.1598	29	[CCNH, CDKN1A, DCTN2, HAUS4, HSP90AA1, MAPRE1, MZT1, OPTN, PPME1, PPP2CB, PPP2R1A, PPP2R1B, PSMA1, PSMA5, PSMA6, PSMA7, PSMB2, PSMC3, PSMC4, PSMC5, PSMD12, PSMD13, PSMD14, PSMD6, PSMD7, PSME3, SKP1, TUBA1C, TUBA3E]
R-HSA:174113	SCF-beta-TrCP mediated degradation of Emi1	REACTOME_Pathways_23.05.2019	8.2019e-08	0.000176095	2.91627e-17	4.08278e-16	[-1]	Group14	29.4118	15	[PSMA1, PSMA5, PSMA6, PSMA7, PSMB2, PSMC3, PSMC4, PSMC5, PSMD12, PSMD13, PSMD14, PSMD6, PSMD7, PSME3, SKP1]
R-HSA:450408	AUF1 (hnRNP D0) binds and destabilizes mRNA	REACTOME_Pathways_23.05.2019	8.2019e-08	0.000176095	2.91627e-17	4.08278e-16	[-1]	Group14	29.4118	15	[HSPA8, PSMA1, PSMA5, PSMA6, PSMA7, PSMB2, PSMC3, PSMC4, PSMC5, PSMD12, PSMD13, PSMD14, PSMD6, PSMD7, PSME3]
R-HSA:8854050	FBXL7 down-regulates AURKA during mitotic entry and in early mitosis	REACTOME_Pathways_23.05.2019	8.2019e-08	0.000176095	2.91627e-17	4.08278e-16	[-1]	Group14	29.4118	15	[PSMA1, PSMA5, PSMA6, PSMA7, PSMB2, PSMC3, PSMC4, PSMC5, PSMD12, PSMD13, PSMD14, PSMD6, PSMD7, PSME3, SKP1]
R-HSA:1168372	Downstream signaling events of B Cell Receptor (BCR)	REACTOME_Pathways_23.05.2019	8.60089e-08	0.000184575	2.91627e-17	4.08278e-16	[-1]	Group14	24.6575	18	[CALM1, FKBP1A, NFKB1, PSMA1, PSMA5, PSMA6, PSMA7, PSMB2, PSMC3, PSMC4, PSMC5, PSMD12, PSMD13, PSMD14, PSMD6, PSMD7, PSME3, SKP1]
R-HSA:1234176	Oxygen-dependent proline hydroxylation of Hypoxia-inducible Factor Alpha	REACTOME_Pathways_23.05.2019	1.07317e-07	0.000230088	2.91627e-17	4.08278e-16	[-1]	Group14	27.1186	16	[CUL2, PSMA1, PSMA5, PSMA6, PSMA7, PSMB2, PSMC3, PSMC4, PSMC5, PSMD12, PSMD13, PSMD14, PSMD6, PSMD7, PSME3, UBE2D2]
R-HSA:195253	Degradation of beta-catenin by the destruction complex	REACTOME_Pathways_23.05.2019	1.07729e-07	0.000230863	2.91627e-17	4.08278e-16	[-1]	Group14	24.3243	18	[PPP2CB, PPP2R1A, PPP2R1B, PSMA1, PSMA5, PSMA6, PSMA7, PSMB2, PSMC3, PSMC4, PSMC5, PSMD12, PSMD13, PSMD14, PSMD6, PSMD7, PSME3, SKP1]
R-HSA:8939236	RUNX1 regulates transcription of genes involved in differentiation of HSCs	REACTOME_Pathways_23.05.2019	1.07729e-07	0.000230863	2.91627e-17	4.08278e-16	[-1]	Group14	24.3243	18	[CBFB, CCNH, H2AFV, LMO2, PSMA1, PSMA5, PSMA6, PSMA7, PSMB2, PSMC3, PSMC4, PSMC5, PSMD12, PSMD13, PSMD14, PSMD6, PSMD7, PSME3]
R-HSA:8941858	Regulation of RUNX3 expression and activity	REACTOME_Pathways_23.05.2019	1.093e-07	0.00023412	2.91627e-17	4.08278e-16	[-1]	Group14	28.8462	15	[CBFB, PSMA1, PSMA5, PSMA6, PSMA7, PSMB2, PSMC3, PSMC4, PSMC5, PSMD12, PSMD13, PSMD14, PSMD6, PSMD7, PSME3]
R-HSA:9604323	Negative regulation of NOTCH4 signaling	REACTOME_Pathways_23.05.2019	1.093e-07	0.00023412	2.91627e-17	4.08278e-16	[-1]	Group14	28.8462	15	[PSMA1, PSMA5, PSMA6, PSMA7, PSMB2, PSMC3, PSMC4, PSMC5, PSMD12, PSMD13, PSMD14, PSMD6, PSMD7, PSME3, SKP1]
R-HSA:5610780	Degradation of GLI1 by the proteasome	REACTOME_Pathways_23.05.2019	1.44551e-07	0.000309049	2.91627e-17	4.08278e-16	[-1]	Group14	28.3019	15	[PSMA1, PSMA5, PSMA6, PSMA7, PSMB2, PSMC3, PSMC4, PSMC5, PSMD12, PSMD13, PSMD14, PSMD6, PSMD7, PSME3, SKP1]
GO:0034097	response to cytokine	GO_BiologicalProcess-EBI-UniProt-GOA_23.05.2019_00h00	1.4888e-07	0.000318158	2.91627e-17	4.08278e-16	[4]	Group14	9.51932	101	[ACKR2, ACKR3, ACP5, ACSL4, ANXA2, CALM1, CAV2, CBFB, CCDC3, CCL17, CCL19, CCND1, CCR4, CDC42, CDKN1A, CHST2, CIB1, CISH, CNPY2, DUSP1, DUSP12, ECM1, ETF1, ETS1, FABP4, FLI1, FN1, FSTL1, GCH1, GCLM, GNPNAT1, GSTO1, GYPC, HSP90AA1, HSP90B1, HSPA8, HYAL2, ICAM1, IL1R2, IL7R, IMP3, IRF7, IRF8, ITGAX, ITGB1, ITGB2, JUN, KRT18, KRT8, LCP1, LIMS1, MCM2, MEFV, MMP9, MRC1, MSN, NELL2, NFKB1, NOS2, P4HB, …
R-HSA:351202	Metabolism of polyamines	REACTOME_Pathways_23.05.2019	1.66881e-07	0.00035629	2.91627e-17	4.08278e-16	[-1]	Group14	23.6842	18	[AMD1, CKM, OAZ2, PSMA1, PSMA5, PSMA6, PSMA7, PSMB2, PSMC3, PSMC4, PSMC5, PSMD12, PSMD13, PSMD14, PSMD6, PSMD7, PSME3, SAT1]
R-HSA:1169091	Activation of NF-kappaB in B cells	REACTOME_Pathways_23.05.2019	1.78313e-07	0.000380342	2.91627e-17	4.08278e-16	[-1]	Group14	26.2295	16	[NFKB1, PSMA1, PSMA5, PSMA6, PSMA7, PSMB2, PSMC3, PSMC4, PSMC5, PSMD12, PSMD13, PSMD14, PSMD6, PSMD7, PSME3, SKP1]
R-HSA:5610785	GLI3 is processed to GLI3R by the proteasome	REACTOME_Pathways_23.05.2019	1.89785e-07	0.000404622	2.91627e-17	4.08278e-16	[-1]	Group14	27.7778	15	[PSMA1, PSMA5, PSMA6, PSMA7, PSMB2, PSMC3, PSMC4, PSMC5, PSMD12, PSMD13, PSMD14, PSMD6, PSMD7, PSME3, SKP1]
R-HSA:8878159	Transcriptional regulation by RUNX3	REACTOME_Pathways_23.05.2019	2.02966e-07	0.000432115	2.91627e-17	4.08278e-16	[-1]	Group14	22.3529	19	[CBFB, CCN2, CCND1, CDKN1A, HES1, PSMA1, PSMA5, PSMA6, PSMA7, PSMB2, PSMC3, PSMC4, PSMC5, PSMD12, PSMD13, PSMD14, PSMD6, PSMD7, PSME3]
R-HSA:6807070	PTEN Regulation	REACTOME_Pathways_23.05.2019	2.14792e-07	0.000457077	2.91627e-17	4.08278e-16	[-1]	Group14	18.6047	24	[BMI1, HDAC3, JUN, LAMTOR5, MAF1, MBD3, PML, PSMA1, PSMA5, PSMA6, PSMA7, PSMB2, PSMC3, PSMC4, PSMC5, PSMD12, PSMD13, PSMD14, PSMD6, PSMD7, PSME3, RHEB, RRAGA, SNAI1]
R-HSA:162906	HIV Infection	REACTOME_Pathways_23.05.2019	2.25382e-07	0.000479388	2.91627e-17	4.08278e-16	[-1]	Group14	15.3846	32	[AP1M1, AP1S2, CCNH, GTF2E2, GTF2H3, NELFCD, NPM1, NUP98, PAK2, POLR2E, POLR2F, POLR2H, PSMA1, PSMA5, PSMA6, PSMA7, PSMB2, PSMC3, PSMC4, PSMC5, PSMD12, PSMD13, PSMD14, PSMD6, PSMD7, PSME3, RAC1, SKP1, SUPT4H1, TAF10, TAF13, TPR]
R-HSA:5607761	Dectin-1 mediated noncanonical NF-kB signaling	REACTOME_Pathways_23.05.2019	2.47447e-07	0.000526073	2.91627e-17	4.08278e-16	[-1]	Group14	27.2727	15	[PSMA1, PSMA5, PSMA6, PSMA7, PSMB2, PSMC3, PSMC4, PSMC5, PSMD12, PSMD13, PSMD14, PSMD6, PSMD7, PSME3, SKP1]
R-HSA:5610783	Degradation of GLI2 by the proteasome	REACTOME_Pathways_23.05.2019	2.47447e-07	0.000526073	2.91627e-17	4.08278e-16	[-1]	Group14	27.2727	15	[PSMA1, PSMA5, PSMA6, PSMA7, PSMB2, PSMC3, PSMC4, PSMC5, PSMD12, PSMD13, PSMD14, PSMD6, PSMD7, PSME3, SKP1]
R-HSA:5676590	NIK-->noncanonical NF-kB signaling	REACTOME_Pathways_23.05.2019	2.47447e-07	0.000526073	2.91627e-17	4.08278e-16	[-1]	Group14	27.2727	15	[PSMA1, PSMA5, PSMA6, PSMA7, PSMB2, PSMC3, PSMC4, PSMC5, PSMD12, PSMD13, PSMD14, PSMD6, PSMD7, PSME3, SKP1]
R-HSA:5678895	Defective CFTR causes cystic fibrosis	REACTOME_Pathways_23.05.2019	3.20486e-07	0.00067975	2.91627e-17	4.08278e-16	[-1]	Group14	26.7857	15	[PSMA1, PSMA5, PSMA6, PSMA7, PSMB2, PSMC3, PSMC4, PSMC5, PSMD12, PSMD13, PSMD14, PSMD6, PSMD7, PSME3, RNF185]
R-HSA:349425	Autodegradation of the E3 ubiquitin ligase COP1	REACTOME_Pathways_23.05.2019	3.31446e-07	0.000702666	2.91627e-17	4.08278e-16	[-1]	Group14	28.5714	14	[PSMA1, PSMA5, PSMA6, PSMA7, PSMB2, PSMC3, PSMC4, PSMC5, PSMD12, PSMD13, PSMD14, PSMD6, PSMD7, PSME3]
R-HSA:69601	Ubiquitin Mediated Degradation of Phosphorylated Cdc25A	REACTOME_Pathways_23.05.2019	3.31446e-07	0.000702666	2.91627e-17	4.08278e-16	[-1]	Group14	28.5714	14	[PSMA1, PSMA5, PSMA6, PSMA7, PSMB2, PSMC3, PSMC4, PSMC5, PSMD12, PSMD13, PSMD14, PSMD6, PSMD7, PSME3]
R-HSA:69610	p53-Independent DNA Damage Response	REACTOME_Pathways_23.05.2019	3.31446e-07	0.000702666	2.91627e-17	4.08278e-16	[-1]	Group14	28.5714	14	[PSMA1, PSMA5, PSMA6, PSMA7, PSMB2, PSMC3, PSMC4, PSMC5, PSMD12, PSMD13, PSMD14, PSMD6, PSMD7, PSME3]
R-HSA:69613	p53-Independent G1/S DNA damage checkpoint	REACTOME_Pathways_23.05.2019	3.31446e-07	0.000702666	2.91627e-17	4.08278e-16	[-1]	Group14	28.5714	14	[PSMA1, PSMA5, PSMA6, PSMA7, PSMB2, PSMC3, PSMC4, PSMC5, PSMD12, PSMD13, PSMD14, PSMD6, PSMD7, PSME3]
R-HSA:2454202	Fc epsilon receptor (FCERI) signaling	REACTOME_Pathways_23.05.2019	3.54488e-07	0.000750805	2.91627e-17	4.08278e-16	[-1]	Group14	19.2982	22	[CALM1, JUN, NFKB1, PAK2, PSMA1, PSMA5, PSMA6, PSMA7, PSMB2, PSMC3, PSMC4, PSMC5, PSMD12, PSMD13, PSMD14, PSMD6, PSMD7, PSME3, RAC1, SKP1, UBE2D2, VAV3]
R-HSA:69202	Cyclin E associated events during G1/S transition	REACTOME_Pathways_23.05.2019	3.81966e-07	0.000808621	2.91627e-17	4.08278e-16	[-1]	Group14	22.5	18	[CCND1, CCNH, CDKN1A, PSMA1, PSMA5, PSMA6, PSMA7, PSMB2, PSMC3, PSMC4, PSMC5, PSMD12, PSMD13, PSMD14, PSMD6, PSMD7, PSME3, SKP1]
R-HSA:2871837	FCERI mediated NF-kB activation	REACTOME_Pathways_23.05.2019	3.85289e-07	0.000815272	2.91627e-17	4.08278e-16	[-1]	Group14	23.6111	17	[NFKB1, PSMA1, PSMA5, PSMA6, PSMA7, PSMB2, PSMC3, PSMC4, PSMC5, PSMD12, PSMD13, PSMD14, PSMD6, PSMD7, PSME3, SKP1, UBE2D2]
R-HSA:180585	Vif-mediated degradation of APOBEC3G	REACTOME_Pathways_23.05.2019	4.36597e-07	0.000923402	2.91627e-17	4.08278e-16	[-1]	Group14	28	14	[PSMA1, PSMA5, PSMA6, PSMA7, PSMB2, PSMC3, PSMC4, PSMC5, PSMD12, PSMD13, PSMD14, PSMD6, PSMD7, PSME3]
R-HSA:69656	Cyclin A:Cdk2-associated events at S phase entry	REACTOME_Pathways_23.05.2019	5.65383e-07	0.00119352	2.91627e-17	4.08278e-16	[-1]	Group14	21.9512	18	[CCND1, CCNH, CDKN1A, PSMA1, PSMA5, PSMA6, PSMA7, PSMB2, PSMC3, PSMC4, PSMC5, PSMD12, PSMD13, PSMD14, PSMD6, PSMD7, PSME3, SKP1]
R-HSA:8878166	Transcriptional regulation by RUNX2	REACTOME_Pathways_23.05.2019	5.72439e-07	0.00120785	2.91627e-17	4.08278e-16	[-1]	Group14	19.4444	21	[BAX, CBFB, CCND1, CDKN1A, HDAC3, HES1, PSMA1, PSMA5, PSMA6, PSMA7, PSMB2, PSMC3, PSMC4, PSMC5, PSMD12, PSMD13, PSMD14, PSMD6, PSMD7, PSME3, SKP1]
R-HSA:8939902	Regulation of RUNX2 expression and activity	REACTOME_Pathways_23.05.2019	5.76243e-07	0.0012153	2.91627e-17	4.08278e-16	[-1]	Group14	24.2424	16	[CBFB, PSMA1, PSMA5, PSMA6, PSMA7, PSMB2, PSMC3, PSMC4, PSMC5, PSMD12, PSMD13, PSMD14, PSMD6, PSMD7, PSME3, SKP1]
R-HSA:162909	Host Interactions of HIV factors	REACTOME_Pathways_23.05.2019	6.60342e-07	0.001392	2.91627e-17	4.08278e-16	[-1]	Group14	18.6441	22	[AP1M1, AP1S2, NPM1, NUP98, PAK2, PSMA1, PSMA5, PSMA6, PSMA7, PSMB2, PSMC3, PSMC4, PSMC5, PSMD12, PSMD13, PSMD14, PSMD6, PSMD7, PSME3, RAC1, SKP1, TPR]
R-HSA:2262752	Cellular responses to stress	REACTOME_Pathways_23.05.2019	7.06432e-07	0.00148775	2.91627e-17	4.08278e-16	[-1]	Group14	12.766	42	[ATOX1, BMI1, CDKN1A, CUL2, CYCS, DCTN2, DNAJA4, DYNC1LI2, ETS1, H2AFV, HSP90AA1, HSPA4, HSPA8, JUN, NCF2, NCF4, NFKB1, NUP98, P4HB, PRDX1, PRDX2, PSMA1, PSMA5, PSMA6, PSMA7, PSMB2, PSMC3, PSMC4, PSMC5, PSMD12, PSMD13, PSMD14, PSMD6, PSMD7, PSME3, PTGES3, TPR, TUBA1C, TUBA3E, TXN, UBE2D2, UBE2E1]
R-HSA:68949	Orc1 removal from chromatin	REACTOME_Pathways_23.05.2019	7.17772e-07	0.00151019	2.91627e-17	4.08278e-16	[-1]	Group14	23.8806	16	[MCM2, PSMA1, PSMA5, PSMA6, PSMA7, PSMB2, PSMC3, PSMC4, PSMC5, PSMD12, PSMD13, PSMD14, PSMD6, PSMD7, PSME3, SKP1]
R-HSA:4641257	Degradation of AXIN	REACTOME_Pathways_23.05.2019	7.40774e-07	0.00155711	2.91627e-17	4.08278e-16	[-1]	Group14	26.9231	14	[PSMA1, PSMA5, PSMA6, PSMA7, PSMB2, PSMC3, PSMC4, PSMC5, PSMD12, PSMD13, PSMD14, PSMD6, PSMD7, PSME3]
R-HSA:69541	Stabilization of p53	REACTOME_Pathways_23.05.2019	7.40774e-07	0.00155711	2.91627e-17	4.08278e-16	[-1]	Group14	26.9231	14	[PSMA1, PSMA5, PSMA6, PSMA7, PSMB2, PSMC3, PSMC4, PSMC5, PSMD12, PSMD13, PSMD14, PSMD6, PSMD7, PSME3]
GO:1901532	regulation of hematopoietic progenitor cell differentiation	GO_BiologicalProcess-EBI-UniProt-GOA_23.05.2019_00h00	7.49951e-07	0.00157565	2.91627e-17	4.08278e-16	[4, 5, 6, 7, 8, 9]	Group14	20.6522	19	[CBFB, GATD3A, HES1, LMO2, PSMA1, PSMA5, PSMA6, PSMA7, PSMB2, PSMC3, PSMC4, PSMC5, PSMD12, PSMD13, PSMD14, PSMD6, PSMD7, PSME3, TXN]
R-HSA:174084	Autodegradation of Cdh1 by Cdh1:APC/C	REACTOME_Pathways_23.05.2019	8.48143e-07	0.00178025	2.91627e-17	4.08278e-16	[-1]	Group14	25	15	[PSMA1, PSMA5, PSMA6, PSMA7, PSMB2, PSMC3, PSMC4, PSMC5, PSMD12, PSMD13, PSMD14, PSMD6, PSMD7, PSME3, UBE2E1]
R-HSA:5358346	Hedgehog ligand biogenesis	REACTOME_Pathways_23.05.2019	8.48143e-07	0.00178025	2.91627e-17	4.08278e-16	[-1]	Group14	25	15	[P4HB, PSMA1, PSMA5, PSMA6, PSMA7, PSMB2, PSMC3, PSMC4, PSMC5, PSMD12, PSMD13, PSMD14, PSMD6, PSMD7, PSME3]
R-HSA:69563	p53-Dependent G1 DNA Damage Response	REACTOME_Pathways_23.05.2019	8.48143e-07	0.00178025	2.91627e-17	4.08278e-16	[-1]	Group14	25	15	[CDKN1A, PSMA1, PSMA5, PSMA6, PSMA7, PSMB2, PSMC3, PSMC4, PSMC5, PSMD12, PSMD13, PSMD14, PSMD6, PSMD7, PSME3]
R-HSA:69580	p53-Dependent G1/S DNA damage checkpoint	REACTOME_Pathways_23.05.2019	8.48143e-07	0.00178025	2.91627e-17	4.08278e-16	[-1]	Group14	25	15	[CDKN1A, PSMA1, PSMA5, PSMA6, PSMA7, PSMB2, PSMC3, PSMC4, PSMC5, PSMD12, PSMD13, PSMD14, PSMD6, PSMD7, PSME3]
R-HSA:1234174	Cellular response to hypoxia	REACTOME_Pathways_23.05.2019	8.89965e-07	0.00186626	2.91627e-17	4.08278e-16	[-1]	Group14	23.5294	16	[CUL2, PSMA1, PSMA5, PSMA6, PSMA7, PSMB2, PSMC3, PSMC4, PSMC5, PSMD12, PSMD13, PSMD14, PSMD6, PSMD7, PSME3, UBE2D2]
GO:0060071	Wnt signaling pathway, planar cell polarity pathway	GO_BiologicalProcess-EBI-UniProt-GOA_23.05.2019_00h00	9.19958e-07	0.00192823	2.91627e-17	4.08278e-16	[6, 7, 8, 9]	Group14	18.9189	21	[CDC42, DAB2, FSTL1, FZD9, PSMA1, PSMA5, PSMA6, PSMA7, PSMB2, PSMC3, PSMC4, PSMC5, PSMD12, PSMD13, PSMD14, PSMD6, PSMD7, PSME3, RAC1, WDR1, WNT11]
R-HSA:5362768	Hh mutants that don't undergo autocatalytic processing are degraded by ERAD	REACTOME_Pathways_23.05.2019	9.54802e-07	0.00200031	2.91627e-17	4.08278e-16	[-1]	Group14	26.4151	14	[PSMA1, PSMA5, PSMA6, PSMA7, PSMB2, PSMC3, PSMC4, PSMC5, PSMD12, PSMD13, PSMD14, PSMD6, PSMD7, PSME3]
R-HSA:4641258	Degradation of DVL	REACTOME_Pathways_23.05.2019	1.22256e-06	0.00255637	2.91627e-17	4.08278e-16	[-1]	Group14	25.9259	14	[PSMA1, PSMA5, PSMA6, PSMA7, PSMB2, PSMC3, PSMC4, PSMC5, PSMD12, PSMD13, PSMD14, PSMD6, PSMD7, PSME3]
R-HSA:1257604	PIP3 activates AKT signaling	REACTOME_Pathways_23.05.2019	1.22695e-06	0.00256433	2.91627e-17	4.08278e-16	[-1]	Group14	14.2857	32	[BMI1, CDKN1A, HDAC3, JUN, LAMTOR5, MAF1, MBD3, NR4A1, PDGFRB, PIK3R3, PML, PPP2CB, PPP2R1A, PPP2R1B, PSMA1, PSMA5, PSMA6, PSMA7, PSMB2, PSMC3, PSMC4, PSMC5, PSMD12, PSMD13, PSMD14, PSMD6, PSMD7, PSME3, RAC1, RHEB, RRAGA, SNAI1]
R-HSA:5668541	TNFR2 non-canonical NF-kB pathway	REACTOME_Pathways_23.05.2019	1.29397e-06	0.00270311	2.91627e-17	4.08278e-16	[-1]	Group14	21.7949	17	[PSMA1, PSMA5, PSMA6, PSMA7, PSMB2, PSMC3, PSMC4, PSMC5, PSMD12, PSMD13, PSMD14, PSMD6, PSMD7, PSME3, SKP1, TNFSF11, TNFSF15]
GO:0032103	positive regulation of response to external stimulus	GO_BiologicalProcess-EBI-UniProt-GOA_23.05.2019_00h00	1.31461e-06	0.00274491	2.91627e-17	4.08278e-16	[3, 4, 5]	Group14	10.6529	62	[ALOX5AP, ARL4C, C1QBP, C5AR1, CALR, CAV2, CCL19, CCR4, CHST2, CISD2, CISH, CLEC4E, CTSB, CTSC, CTSH, CTSK, CTSL, ETS1, FABP4, FKBP1B, FLI1, FLOT1, HMGB2, HSP90AA1, HSP90B1, HYAL2, IRF7, ITGB2, KDR, LCP1, MUC5AC, NFKB1, OPTN, P2RX4, PAK2, PDGFRB, PKD2, PLA2G7, PSMA1, PSMA5, PSMA6, PSMA7, PSMB2, PSMC3, PSMC4, PSMC5, PSMD12, PSMD13, PSMD14, PSMD6, PSMD7, PSME3, PSPC1, RAC1, S1PR1, SKP1, SWAP70, THB…
R-HSA:174154	APC/C:Cdc20 mediated degradation of Securin	REACTOME_Pathways_23.05.2019	1.33424e-06	0.00278455	2.91627e-17	4.08278e-16	[-1]	Group14	24.1935	15	[PSMA1, PSMA5, PSMA6, PSMA7, PSMB2, PSMC3, PSMC4, PSMC5, PSMD12, PSMD13, PSMD14, PSMD6, PSMD7, PSME3, UBE2E1]
R-HSA:69615	G1/S DNA Damage Checkpoints	REACTOME_Pathways_23.05.2019	1.33424e-06	0.00278455	2.91627e-17	4.08278e-16	[-1]	Group14	24.1935	15	[CDKN1A, PSMA1, PSMA5, PSMA6, PSMA7, PSMB2, PSMC3, PSMC4, PSMC5, PSMD12, PSMD13, PSMD14, PSMD6, PSMD7, PSME3]
R-HSA:5387390	Hh mutants abrogate ligand secretion	REACTOME_Pathways_23.05.2019	1.55552e-06	0.00324171	2.91627e-17	4.08278e-16	[-1]	Group14	25.4545	14	[PSMA1, PSMA5, PSMA6, PSMA7, PSMB2, PSMC3, PSMC4, PSMC5, PSMD12, PSMD13, PSMD14, PSMD6, PSMD7, PSME3]
R-HSA:68827	CDT1 association with the CDC6:ORC:origin complex	REACTOME_Pathways_23.05.2019	1.55552e-06	0.00324171	2.91627e-17	4.08278e-16	[-1]	Group14	25.4545	14	[PSMA1, PSMA5, PSMA6, PSMA7, PSMB2, PSMC3, PSMC4, PSMC5, PSMD12, PSMD13, PSMD14, PSMD6, PSMD7, PSME3]
R-HSA:68867	Assembly of the pre-replicative complex	REACTOME_Pathways_23.05.2019	1.66069e-06	0.00345922	2.91627e-17	4.08278e-16	[-1]	Group14	23.8095	15	[MCM2, PSMA1, PSMA5, PSMA6, PSMA7, PSMB2, PSMC3, PSMC4, PSMC5, PSMD12, PSMD13, PSMD14, PSMD6, PSMD7, PSME3]
R-HSA:69206	G1/S Transition	REACTOME_Pathways_23.05.2019	1.82404e-06	0.00379399	2.91627e-17	4.08278e-16	[-1]	Group14	17.6	22	[CCND1, CCNH, CDKN1A, MCM2, PPP2CB, PPP2R1A, PPP2R1B, PSMA1, PSMA5, PSMA6, PSMA7, PSMB2, PSMC3, PSMC4, PSMC5, PSMD12, PSMD13, PSMD14, PSMD6, PSMD7, PSME3, SKP1]
R-HSA:5621481	C-type lectin receptors (CLRs)	REACTOME_Pathways_23.05.2019	1.94699e-06	0.0040478	2.91627e-17	4.08278e-16	[-1]	Group14	18.1034	21	[CALM1, CLEC4E, MUC5AC, NFKB1, PAK2, PSMA1, PSMA5, PSMA6, PSMA7, PSMB2, PSMC3, PSMC4, PSMC5, PSMD12, PSMD13, PSMD14, PSMD6, PSMD7, PSME3, SKP1, UBE2D2]
GO:0071345	cellular response to cytokine stimulus	GO_BiologicalProcess-EBI-UniProt-GOA_23.05.2019_00h00	1.9968e-06	0.00414936	2.91627e-17	4.08278e-16	[5]	Group14	9.25553	92	[ACKR2, ACKR3, ACP5, ANXA2, CALM1, CAV2, CBFB, CCDC3, CCL17, CCL19, CCND1, CCR4, CDC42, CDKN1A, CHST2, CIB1, CISH, CNPY2, DUSP1, DUSP12, ECM1, ETF1, FABP4, FN1, FSTL1, GCLM, GNPNAT1, GSTO1, GYPC, HSP90AA1, HSP90B1, HSPA8, HYAL2, ICAM1, IL1R2, IL7R, IMP3, IRF7, IRF8, ITGAX, ITGB1, ITGB2, KRT18, KRT8, LCP1, LIMS1, MCM2, MMP9, MRC1, MSN, NELL2, NFKB1, NOS2, P4HB, PAK2, PDCD10, PDIA3, PID1, PIM1, PML…
GO:0038095	Fc-epsilon receptor signaling pathway	GO_BiologicalProcess-EBI-UniProt-GOA_23.05.2019_00h00	2.09425e-06	0.00434976	2.91627e-17	4.08278e-16	[6, 7, 8]	Group14	17.4603	22	[CALM1, JUN, NFKB1, PAK2, PSMA1, PSMA5, PSMA6, PSMA7, PSMB2, PSMC3, PSMC4, PSMC5, PSMD12, PSMD13, PSMD14, PSMD6, PSMD7, PSME3, RAC1, SKP1, SLC7A8, VAV3]
R-HSA:5607764	CLEC7A (Dectin-1) signaling	REACTOME_Pathways_23.05.2019	2.38766e-06	0.00495679	2.91627e-17	4.08278e-16	[-1]	Group14	20	18	[CALM1, NFKB1, PSMA1, PSMA5, PSMA6, PSMA7, PSMB2, PSMC3, PSMC4, PSMC5, PSMD12, PSMD13, PSMD14, PSMD6, PSMD7, PSME3, SKP1, UBE2D2]
R-HSA:9020702	Interleukin-1 signaling	REACTOME_Pathways_23.05.2019	2.38766e-06	0.00495679	2.91627e-17	4.08278e-16	[-1]	Group14	20	18	[IL1R2, NFKB1, NKIRAS2, PSMA1, PSMA5, PSMA6, PSMA7, PSMB2, PSMC3, PSMC4, PSMC5, PSMD12, PSMD13, PSMD14, PSMD6, PSMD7, PSME3, SKP1]
GO:0031982	vesicle	GO_CellularComponent-EBI-UniProt-GOA_23.05.2019_00h00	4.22187e-18	9.2459e-15	1.21255e-16	1.57631e-15	[3]	Group12	8.72384	296	[ABCC1, ABHD6, ACKR2, ACKR3, ACP5, ACSL4, ACTR1B, AHNAK, AHSA1, AIFM2, AKR1A1, AKR1B1, ANGPTL4, ANO5, ANPEP, ANXA2, ANXA4, AP1M1, AP1S2, AP3B2, ARFGAP1, ARFGAP3, ARL8B, ARPC1A, ARRDC3, ASPA, ATP6V0B, ATP6V0C, ATP6V0E2, ATP6V1C1, ATP6V1E1, ATP6V1F, BAX, BCR, BLOC1S5, C1QTNF5, C1orf35, C5AR1, CALM1, CALR, CALU, CAV2, CCN1, CCNH, CD248, CD46, CD59, CD63, CD93, CDC42, CDKN1A, CFAP20, CFAP70, CFH, CFL…	Vesicle, vacuole, ER
GO:0070062	extracellular exosome	GO_CellularComponent-EBI-UniProt-GOA_23.05.2019_00h00	8.45933e-15	1.85175e-11	1.21255e-16	1.57631e-15	[3, 4, 5]	Group12	9.61732	191	[ABCC1, ACSL4, ACTR1B, AHNAK, AHSA1, AKR1A1, AKR1B1, ANGPTL4, ANPEP, ANXA2, ANXA4, AP1M1, ARL8B, ARPC1A, ATP6V0C, ATP6V1C1, ATP6V1E1, ATP6V1F, BAX, BCR, CALR, CCN1, CCNH, CD248, CD46, CD59, CD63, CDC42, CDKN1A, CFAP20, CFAP70, CFH, CFL2, CHST14, CHST2, CIB1, CLN5, CNPY2, COL15A1, CS, CST3, CTNS, CTSA, CTSB, CTSC, CTSD, CTSH, CTSL, CTSZ, CYBRD1, DBI, DCTN2, DDX5, DNAJB9, DNAJC3, DPP7, DTD1, DUT, E…
GO:0012505	endomembrane system	GO_CellularComponent-EBI-UniProt-GOA_23.05.2019_00h00	1.98044e-14	4.32924e-11	1.21255e-16	1.57631e-15	[2, 3]	Group12	8.10041	313	[ABHD6, ACKR2, ACKR3, ACP5, ACSL4, ACTR1B, AHSA1, AIFM2, ALDH3A2, ALOX5AP, ANGPTL4, ANO5, ANPEP, ANXA2, ANXA4, AP1M1, AP1S2, AP3B2, ARFGAP1, ARFGAP3, ARL6IP5, ARL8B, ARRDC3, ASPA, ASPH, ATP6V0B, ATP6V0C, ATP6V0E2, ATP6V1C1, ATP6V1E1, BAX, BCL2L14, BLOC1S5, BNIP3, C1GALT1, C1QTNF5, C1orf35, C5AR1, CALM1, CALR, CALU, CAV2, CBY1, CCDC3, CCN1, CCN2, CD46, CD59, CD63, CD93, CDC42, CDKN1A, CERCAM, CERK…
GO:0005773	vacuole	GO_CellularComponent-EBI-UniProt-GOA_23.05.2019_00h00	6.08122e-13	1.32692e-09	1.21255e-16	1.57631e-15	[4, 5, 6, 7]	Group12	12.2715	94	[ABCC1, ABHD6, ACP5, AHNAK, AKR1A1, AKR1B1, ANPEP, ANXA2, AP1M1, AP1S2, ARL8B, ARRDC3, ASPA, ATP6V0B, ATP6V0C, ATP6V1C1, ATP6V1E1, ATP6V1F, CCN1, CD63, CISD2, CLN5, CST3, CTNS, CTSA, CTSB, CTSC, CTSD, CTSH, CTSK, CTSL, CTSZ, CYBRD1, DAB2, DNAJC3, DPP7, DYNC1LI2, FLOT1, FTH1, FUCA2, GABARAPL2, GNB1, GNS, GPR137B, GPX4, GUSB, HACD1, HSP90AA1, HSPA8, HYAL2, IL4I1, ILRUN, IMP3, ITGB2, LAMTOR5, LIPA, …
GO:0005615	extracellular space	GO_CellularComponent-EBI-UniProt-GOA_23.05.2019_00h00	1.01311e-12	2.2096e-09	1.21255e-16	1.57631e-15	[2, 3]	Group12	8.62774	232	[ABCC1, ACP5, ACSL4, ACTR1B, ADM, AHNAK, AHSA1, AIFM2, AKR1A1, AKR1B1, ANGPTL4, ANPEP, ANXA2, ANXA4, AP1M1, ARL8B, ARPC1A, ASPA, ATP6V0C, ATP6V1C1, ATP6V1E1, ATP6V1F, BAX, BCR, BRICD5, C1QBP, C1QTNF5, CALR, CCL17, CCL19, CCN1, CCN2, CCNH, CD248, CD46, CD59, CD63, CDC42, CDKN1A, CFAP20, CFAP70, CFH, CFL2, CHST14, CHST2, CIB1, CKM, CLEC11A, CLN5, CNPY2, COL15A1, CS, CST3, CTNS, CTSA, CTSB, CTSC, CT…
GO:0031410	cytoplasmic vesicle	GO_CellularComponent-EBI-UniProt-GOA_23.05.2019_00h00	3.98858e-11	8.69112e-08	1.21255e-16	1.57631e-15	[4, 5, 6, 7]	Group12	8.86792	188	[ABHD6, ACKR2, ACKR3, ACP5, ACTR1B, AIFM2, ANPEP, ANXA2, AP1M1, AP1S2, AP3B2, ARFGAP1, ARFGAP3, ARL8B, ARRDC3, ASPA, ATP6V0B, ATP6V0C, ATP6V0E2, ATP6V1C1, ATP6V1E1, BLOC1S5, C1QTNF5, C1orf35, C5AR1, CALM1, CALR, CALU, CAV2, CCN1, CD46, CD59, CD63, CD93, CIB1, CISD2, CNIH1, COPB1, COPS4, COPS5, COPZ1, CST3, CTNS, CTSA, CTSB, CTSC, CTSD, CTSH, CTSK, CTSL, CTSZ, DAB2, DCT, DIO3, DNAJC3, DPP7, DYNC1L…
GO:0044433	cytoplasmic vesicle part	GO_CellularComponent-EBI-UniProt-GOA_23.05.2019_00h00	1.20223e-09	2.61124e-06	1.21255e-16	1.57631e-15	[3, 4, 5, 6, 7, 8]	Group12	9.44717	135	[ABHD6, ACP5, ACTR1B, AIFM2, ANPEP, ANXA2, AP1M1, AP1S2, AP3B2, ARFGAP1, ARFGAP3, ARL8B, ASPA, ATP6V0B, ATP6V0C, ATP6V0E2, ATP6V1C1, C1orf35, C5AR1, CALM1, CALR, CAV2, CD46, CD59, CD63, CD93, CISD2, CNIH1, COPB1, COPZ1, CST3, CTSA, CTSB, CTSC, CTSD, CTSH, CTSK, CTSL, CTSZ, DAB2, DCT, DIO3, DNAJC3, DPP7, ECM1, EHD3, ERP44, F8, FAM49B, FGL2, FN1, FTH1, FUCA2, GNAI2, GNPNAT1, GNS, GPI, GUSB, HACD1, …
GO:0044432	endoplasmic reticulum part	GO_CellularComponent-EBI-UniProt-GOA_23.05.2019_00h00	2.25858e-09	4.89435e-06	1.21255e-16	1.57631e-15	[3, 4, 5, 6, 7, 8]	Group12	9.65682	121	[ACSL4, ALDH3A2, ALOX5AP, ANGPTL4, ANO5, ARL6IP5, ASPH, BAX, CALM1, CALR, CALU, CAV2, CCN1, CD59, CDC42, CDKN1A, CERCAM, CH25H, CHST2, CISD2, CNIH1, COL15A1, COPB1, COPZ1, CPT1A, CPT2, CST3, CTSC, CTSZ, CYB5A, DAD1, DBI, DDRGK1, DNAJB11, DNAJB12, DNAJB9, DNAJC3, ELOVL4, ERN1, ERO1B, ERP44, ESYT2, F8, FAXDC2, FITM2, FKBP10, FKBP1A, FKBP1B, FKBP2, FN1, FSTL1, FUCA2, FZD9, GNAI2, HACD1, HM13, HSD3B7…
GO:0031090	organelle membrane	GO_CellularComponent-EBI-UniProt-GOA_23.05.2019_00h00	4.75167e-09	1.02874e-05	1.21255e-16	1.57631e-15	[2, 3]	Group12	7.84566	244	[ABCC1, ABHD6, ACADM, ACKR2, ACP5, ACSL4, AHNAK, AIFM2, ALDH3A2, ALOX5AP, ANGPTL4, ANO5, ANPEP, ANXA2, ANXA4, AP1M1, AP1S2, AP3B2, ARFGAP1, ARFGAP3, ARL6IP5, ARL8B, ASPA, ASPH, ATP5MC3, ATP6V0B, ATP6V0C, ATP6V0E2, ATP6V1C1, ATP6V1E1, ATP6V1F, BAX, BNIP3, C1GALT1, C5AR1, CALM1, CALR, CALU, CAV2, CD46, CD59, CD63, CD93, CDC42, CDKN1A, CH25H, CHST14, CHST2, CISD2, CLN5, CNIH1, COA3, COG8, COPB1, COP…
GO:0005783	endoplasmic reticulum	GO_CellularComponent-EBI-UniProt-GOA_23.05.2019_00h00	1.65377e-08	3.56884e-05	1.21255e-16	1.57631e-15	[3, 4, 5, 6, 7]	Group12	8.75362	151	[ACKR2, ACSL4, AHSA1, ALDH3A2, ALOX5AP, ANGPTL4, ANO5, ARL6IP5, ASPA, ASPH, BAX, BNIP3, CALM1, CALR, CALU, CAV2, CCDC3, CCN1, CD59, CDC42, CDKN1A, CERCAM, CERKL, CH25H, CHST2, CIB1, CIDEC, CISD2, CLN5, CNIH1, CNPY2, COL15A1, COPB1, COPZ1, CPT1A, CPT2, CST3, CTSA, CTSC, CTSZ, CYB5A, DAD1, DBI, DDRGK1, DNAJB11, DNAJB12, DNAJB9, DNAJC3, ELOVL4, ERN1, ERO1B, ERP44, ESYT2, F8, FAXDC2, FITM2, FKBP10, F…
GO:0016192	vesicle-mediated transport	GO_BiologicalProcess-EBI-UniProt-GOA_23.05.2019_00h00	6.67863e-08	0.000143524	1.21255e-16	1.57631e-15	[4]	Group12	8.43311	162	[ACKR2, ACKR3, ACP5, ACTR1B, ADM, AIFM2, ANPEP, ANXA2, AP1M1, AP1S2, AP3B2, ARFGAP1, ARFGAP3, ARL4C, ARPC1A, ASPA, ATP6V0C, ATP6V1C1, BCR, BIN3, C1orf35, C5AR1, CALM1, CALR, CAV2, CCL19, CD59, CD63, CD93, CDC42, CISD2, CLEC11A, CLEC4M, CLN5, CNIH1, COG8, COPB1, COPS5, COPZ1, CST3, CTSA, CTSB, CTSC, CTSD, CTSH, CTSZ, DAB2, DCTN2, DNAJC3, DPP7, DYNC1LI2, ECM1, EHD3, ERP44, ESYT2, EZR, F8, FAM49B, F…
GO:0005774	vacuolar membrane	GO_CellularComponent-EBI-UniProt-GOA_23.05.2019_00h00	1.6473e-07	0.000351864	1.21255e-16	1.57631e-15	[3, 4, 5, 6, 7, 8, 9]	Group12	12.5	49	[ABCC1, ABHD6, AHNAK, ANPEP, ANXA2, AP1M1, AP1S2, ARL8B, ATP6V0B, ATP6V0C, ATP6V1C1, ATP6V1E1, ATP6V1F, CD63, CISD2, CLN5, CTNS, CTSA, CTSD, CYBRD1, DAB2, FLOT1, GABARAPL2, GNB1, GPR137B, HSPA8, IMP3, LAMTOR5, MAP1LC3B, NAPB, OSTM1, P2RX4, PIGR, PLEKHM1, PRDX2, PRKCSH, RAB7A, RAP1B, RDH14, RHEB, RPN2, RRAGA, SCARB2, SLC35F6, THBD, TXN, UBXN6, VMP1, YWHAB]
GO:0042175	nuclear outer membrane-endoplasmic reticulum membrane network	GO_CellularComponent-EBI-UniProt-GOA_23.05.2019_00h00	5.46407e-07	0.00115401	1.21255e-16	1.57631e-15	[2, 3, 4]	Group12	9.4246	95	[ACSL4, ALDH3A2, ALOX5AP, ANGPTL4, ANO5, ARL6IP5, ASPH, BAX, CALM1, CALR, CALU, CAV2, CD59, CDC42, CDKN1A, CH25H, CHST2, CISD2, CNIH1, COPB1, COPZ1, CPT1A, CPT2, CYB5A, DAD1, DDRGK1, DNAJB12, DNAJB9, ELOVL4, ERN1, ERO1B, ERP44, ESYT2, FAXDC2, FITM2, FKBP1A, FKBP1B, FKBP2, FZD9, HACD1, HM13, HSD3B7, HSP90B1, IER3IP1, IKBIP, IMP3, KRTCAP2, MFSD2A, MMP23B, MR1, MTDH, NSG1, NUCB2, OST4, PDIA3, PDIA6,…
GO:0098588	bounding membrane of organelle	GO_CellularComponent-EBI-UniProt-GOA_23.05.2019_00h00	6.64229e-07	0.00139953	1.21255e-16	1.57631e-15	[3, 4]	Group12	8.2618	154	[ABCC1, ABHD6, ACP5, ACSL4, AHNAK, AIFM2, ALDH3A2, ANPEP, ANXA2, AP1M1, AP1S2, AP3B2, ARFGAP1, ARFGAP3, ARL8B, ASPA, ASPH, ATP5MC3, ATP6V0B, ATP6V0C, ATP6V0E2, ATP6V1C1, ATP6V1E1, ATP6V1F, BAX, BNIP3, C1GALT1, C5AR1, CALM1, CALR, CAV2, CD46, CD59, CD63, CD93, CDC42, CHST14, CHST2, CISD2, CLN5, CNIH1, COG8, COPB1, COPZ1, CPT1A, CPT2, CSGALNACT1, CTNS, CTSA, CTSC, CTSD, CTSZ, CYB5A, CYBRD1, DAB2, D…
GO:0044444	cytoplasmic part	GO_CellularComponent-EBI-UniProt-GOA_23.05.2019_00h00	2.10836e-14	4.60676e-11	4.27926e-14	5.13511e-13	[3, 4, 5, 6]	Group06	6.82711	539	[ABCC1, ABHD6, ACADM, ACKR2, ACKR3, ACP5, ACSL4, ACTR1B, ADD3, AHNAK, AHSA1, AIFM2, AKR1A1, AKR1B1, ALDH3A2, ALOX5AP, AMD1, ANGPTL4, ANO5, ANPEP, ANXA2, ANXA4, AP1M1, AP1S2, AP3B2, ARFGAP1, ARFGAP3, ARL4C, ARL6IP5, ARL8B, ARPC1A, ARRDC3, AS3MT, ASB12, ASPA, ASPG, ASPH, ATOX1, ATP5MC3, ATP6V0B, ATP6V0C, ATP6V0E2, ATP6V1C1, ATP6V1E1, ATP6V1F, BAX, BCL2L14, BCR, BIN3, BLOC1S5, BMI1, BNIP3, BOLA3, BT…
GO:0005737	cytoplasm	GO_CellularComponent-EBI-UniProt-GOA_23.05.2019_00h00	4.27926e-14	9.34589e-11	4.27926e-14	5.13511e-13	[3, 4, 5]	Group06	6.58422	591	[ABCC1, ABHD6, ACADM, ACKR2, ACKR3, ACP5, ACSL4, ACTR1B, ADD3, ADM, AHNAK, AHSA1, AIFM2, AKR1A1, AKR1B1, ALDH3A2, ALOX5AP, AMD1, ANGPTL4, ANO5, ANPEP, ANXA2, ANXA4, AP1M1, AP1S2, AP3B2, ARFGAP1, ARFGAP3, ARL4C, ARL6IP5, ARL8B, ARPC1A, ARRDC3, AS3MT, ASB12, ASPA, ASPG, ASPH, ATOX1, ATP5MC3, ATP6V0B, ATP6V0C, ATP6V0E2, ATP6V1C1, ATP6V1E1, ATP6V1F, BAX, BCL2L14, BCR, BICC1, BIN3, BLOC1S5, BMI1, BNIP…
GO:0042470	melanosome	GO_CellularComponent-EBI-UniProt-GOA_23.05.2019_00h00	4.67906e-14	1.02144e-10	4.67906e-14	5.14697e-13	[6, 7, 8, 9]	Group03	27.1186	32	[ANXA2, CALU, CCN1, CD46, CD63, CTNS, CTSB, CTSD, CTSH, DCT, FLOT1, HSP90AA1, HSP90B1, HSPA8, ITGB1, ITGB3, MMP14, OPTN, P4HB, PDIA3, PDIA4, PDIA6, PPIB, PRDX1, RAB1A, RAB7A, RAB9A, RAC1, SEC22B, SERPINF1, WDR1, YWHAB]
R-HSA:449147	Signaling by Interleukins	REACTOME_Pathways_23.05.2019	7.10176e-10	1.54463e-06	9.30513e-11	9.30513e-10	[-1]	Group11	14.6707	49	[ANXA2, CCL19, CCND1, CDC42, CDKN1A, CISH, FN1, GSTO1, HSP90AA1, HSP90B1, HSPA8, ICAM1, IL1R2, IL7R, ITGAX, ITGB1, ITGB2, JUN, LCP1, MEF2C, MMP9, MSN, NFKB1, NKIRAS2, NOS2, P4HB, PAK2, PIK3R3, PIM1, PPP2CB, PPP2R1A, PPP2R1B, PSMA1, PSMA5, PSMA6, PSMA7, PSMB2, PSMC3, PSMC4, PSMC5, PSMD12, PSMD13, PSMD14, PSMD6, PSMD7, PSME3, RAP1B, S1PR1, SKP1]	Signaling and response
GO:0010033	response to organic substance	GO_BiologicalProcess-EBI-UniProt-GOA_23.05.2019_00h00	8.06174e-10	1.75262e-06	9.30513e-11	9.30513e-10	[3]	Group11	8.0829	234	[ACKR2, ACKR3, ACP5, ACSL4, ACTR1B, ADM, AKR1A1, AKR1B1, ANXA2, ARFGAP1, ARFGAP3, ASPA, ATP5MC3, ATP6V0B, ATP6V0C, ATP6V0E2, ATP6V1C1, ATP6V1E1, ATP6V1F, BAX, BCR, C5AR1, CALM1, CALR, CAV2, CBFB, CCDC3, CCL17, CCL19, CCN1, CCN2, CCND1, CCNH, CCR4, CD46, CD63, CDC42, CDKN1A, CHAC1, CHST2, CIB1, CISD2, CISH, CNPY2, COPS5, CPT1A, CPT2, CST3, CTSB, CTSC, CTSH, CTSL, CYTB, DAB2, DBI, DDRGK1, DDX5, DHX…
GO:0070887	cellular response to chemical stimulus	GO_BiologicalProcess-EBI-UniProt-GOA_23.05.2019_00h00	1.24023e-09	2.69254e-06	9.30513e-11	9.30513e-10	[3]	Group11	8.07128	231	[ABCC1, ACKR2, ACKR3, ACP5, ACTR1B, AKR1A1, AKR1B1, ALOX5AP, ANXA2, ARFGAP1, ARFGAP3, ARL6IP5, AS3MT, ASPA, ATP6V0B, ATP6V0C, ATP6V0E2, ATP6V1C1, ATP6V1E1, ATP6V1F, BAX, BCR, BNIP3, C1QBP, C5AR1, CALM1, CALR, CAV2, CBFB, CCDC3, CCL17, CCL19, CCN1, CCN2, CCND1, CCNH, CCR4, CD46, CD63, CDC42, CDKN1A, CH25H, CHST2, CIB1, CISD2, CISH, CNPY2, COPS5, CPT1A, CPT2, CST3, CTSB, CTSH, CTSL, CUL2, CYCS, DAB…
GO:0071310	cellular response to organic substance	GO_BiologicalProcess-EBI-UniProt-GOA_23.05.2019_00h00	5.13318e-09	1.11082e-05	9.30513e-11	9.30513e-10	[4]	Group11	8.27413	198	[ACKR2, ACKR3, ACP5, AKR1A1, AKR1B1, ANXA2, ARFGAP1, ARFGAP3, ASPA, ATP6V0B, ATP6V0C, ATP6V0E2, ATP6V1C1, ATP6V1E1, ATP6V1F, BAX, BCR, CALM1, CALR, CAV2, CBFB, CCDC3, CCL17, CCL19, CCN1, CCN2, CCND1, CCNH, CCR4, CD46, CD63, CDC42, CDKN1A, CHST2, CIB1, CISD2, CISH, CNPY2, COPS5, CPT1A, CPT2, CTSB, CTSH, CTSL, DAB2, DDRGK1, DDX5, DNAJB11, DNAJB12, DNAJB9, DNAJC3, DUSP1, DUSP12, DYNC1LI2, ECM1, ERN1…
R-HSA:1280215	Cytokine Signaling in Immune system	REACTOME_Pathways_23.05.2019	8.60999e-09	1.86148e-05	9.30513e-11	9.30513e-10	[-1]	Group11	12.3967	60	[ANXA2, CCL19, CCND1, CDC42, CDKN1A, CISH, FN1, GSTO1, HSP90AA1, HSP90B1, HSPA8, ICAM1, IL1R2, IL7R, IRF7, IRF8, ITGAX, ITGB1, ITGB2, JUN, KPNA4, LCP1, MEF2C, MMP9, MSN, NFKB1, NKIRAS2, NOS2, NUP98, P4HB, PAK2, PIK3R3, PIM1, PML, PPP2CB, PPP2R1A, PPP2R1B, PSMA1, PSMA5, PSMA6, PSMA7, PSMB2, PSMC3, PSMC4, PSMC5, PSMD12, PSMD13, PSMD14, PSMD6, PSMD7, PSME3, RAP1B, S1PR1, SKP1, TNFSF11, TNFSF15, TPR,…
GO:0034097	response to cytokine	GO_BiologicalProcess-EBI-UniProt-GOA_23.05.2019_00h00	1.4888e-07	0.000318158	9.30513e-11	9.30513e-10	[4]	Group11	9.51932	101	[ACKR2, ACKR3, ACP5, ACSL4, ANXA2, CALM1, CAV2, CBFB, CCDC3, CCL17, CCL19, CCND1, CCR4, CDC42, CDKN1A, CHST2, CIB1, CISH, CNPY2, DUSP1, DUSP12, ECM1, ETF1, ETS1, FABP4, FLI1, FN1, FSTL1, GCH1, GCLM, GNPNAT1, GSTO1, GYPC, HSP90AA1, HSP90B1, HSPA8, HYAL2, ICAM1, IL1R2, IL7R, IMP3, IRF7, IRF8, ITGAX, ITGB1, ITGB2, JUN, KRT18, KRT8, LCP1, LIMS1, MCM2, MEFV, MMP9, MRC1, MSN, NELL2, NFKB1, NOS2, P4HB, …
GO:0071345	cellular response to cytokine stimulus	GO_BiologicalProcess-EBI-UniProt-GOA_23.05.2019_00h00	1.9968e-06	0.00414936	9.30513e-11	9.30513e-10	[5]	Group11	9.25553	92	[ACKR2, ACKR3, ACP5, ANXA2, CALM1, CAV2, CBFB, CCDC3, CCL17, CCL19, CCND1, CCR4, CDC42, CDKN1A, CHST2, CIB1, CISH, CNPY2, DUSP1, DUSP12, ECM1, ETF1, FABP4, FN1, FSTL1, GCLM, GNPNAT1, GSTO1, GYPC, HSP90AA1, HSP90B1, HSPA8, HYAL2, ICAM1, IL1R2, IL7R, IMP3, IRF7, IRF8, ITGAX, ITGB1, ITGB2, KRT18, KRT8, LCP1, LIMS1, MCM2, MMP9, MRC1, MSN, NELL2, NFKB1, NOS2, P4HB, PAK2, PDCD10, PDIA3, PID1, PIM1, PML…
GO:0005773	vacuole	GO_CellularComponent-EBI-UniProt-GOA_23.05.2019_00h00	6.08122e-13	1.32692e-09	3.67656e-10	3.3089e-09	[4, 5, 6, 7]	Group10	12.2715	94	[ABCC1, ABHD6, ACP5, AHNAK, AKR1A1, AKR1B1, ANPEP, ANXA2, AP1M1, AP1S2, ARL8B, ARRDC3, ASPA, ATP6V0B, ATP6V0C, ATP6V1C1, ATP6V1E1, ATP6V1F, CCN1, CD63, CISD2, CLN5, CST3, CTNS, CTSA, CTSB, CTSC, CTSD, CTSH, CTSK, CTSL, CTSZ, CYBRD1, DAB2, DNAJC3, DPP7, DYNC1LI2, FLOT1, FTH1, FUCA2, GABARAPL2, GNB1, GNS, GPR137B, GPX4, GUSB, HACD1, HSP90AA1, HSPA8, HYAL2, IL4I1, ILRUN, IMP3, ITGB2, LAMTOR5, LIPA, …	Vesicle, vacuole, ER
GO:0044437	vacuolar part	GO_CellularComponent-EBI-UniProt-GOA_23.05.2019_00h00	1.74843e-10	3.80808e-07	3.67656e-10	3.3089e-09	[3, 4, 5, 6, 7, 8]	Group10	12.6582	70	[ABCC1, ABHD6, AHNAK, ANPEP, ANXA2, AP1M1, AP1S2, ARL8B, ATP6V0B, ATP6V0C, ATP6V1C1, ATP6V1E1, ATP6V1F, CCN1, CD63, CISD2, CLN5, CTNS, CTSA, CTSB, CTSC, CTSD, CTSH, CTSK, CTSL, CYBRD1, DAB2, DNAJC3, DPP7, FLOT1, FUCA2, GABARAPL2, GNB1, GNS, GPR137B, GPX4, GUSB, HACD1, HSP90AA1, HSPA8, IMP3, ITGB2, LAMTOR5, LIPA, MAP1LC3B, NAPB, NSG1, OSTM1, P2RX4, PDGFRB, PIGR, PLEKHM1, PPT2, PRDX2, PRKCSH, RAB7A…
GO:0005764	lysosome	GO_CellularComponent-EBI-UniProt-GOA_23.05.2019_00h00	3.81434e-09	8.26187e-06	3.67656e-10	3.3089e-09	[6, 7, 8, 9]	Group10	11.4458	76	[ABHD6, ACP5, AHNAK, AKR1A1, AKR1B1, ANPEP, ANXA2, AP1M1, AP1S2, ARL8B, ARRDC3, ATP6V0C, ATP6V1C1, ATP6V1E1, CCN1, CD63, CLN5, CST3, CTNS, CTSA, CTSB, CTSC, CTSD, CTSH, CTSK, CTSL, CTSZ, CYBRD1, DAB2, DNAJC3, DPP7, DYNC1LI2, FLOT1, FTH1, FUCA2, GNB1, GNS, GPR137B, GPX4, GUSB, HACD1, HSP90AA1, HSPA8, HYAL2, IL4I1, IMP3, LAMTOR5, LIPA, NCF2, NCF4, NSG1, OSTM1, P2RX4, PDGFRB, PIGR, PLEKHM1, PPT2, PR…
GO:0005774	vacuolar membrane	GO_CellularComponent-EBI-UniProt-GOA_23.05.2019_00h00	1.6473e-07	0.000351864	3.67656e-10	3.3089e-09	[3, 4, 5, 6, 7, 8, 9]	Group10	12.5	49	[ABCC1, ABHD6, AHNAK, ANPEP, ANXA2, AP1M1, AP1S2, ARL8B, ATP6V0B, ATP6V0C, ATP6V1C1, ATP6V1E1, ATP6V1F, CD63, CISD2, CLN5, CTNS, CTSA, CTSD, CYBRD1, DAB2, FLOT1, GABARAPL2, GNB1, GPR137B, HSPA8, IMP3, LAMTOR5, MAP1LC3B, NAPB, OSTM1, P2RX4, PIGR, PLEKHM1, PRDX2, PRKCSH, RAB7A, RAP1B, RDH14, RHEB, RPN2, RRAGA, SCARB2, SLC35F6, THBD, TXN, UBXN6, VMP1, YWHAB]
GO:0098588	bounding membrane of organelle	GO_CellularComponent-EBI-UniProt-GOA_23.05.2019_00h00	6.64229e-07	0.00139953	3.67656e-10	3.3089e-09	[3, 4]	Group10	8.2618	154	[ABCC1, ABHD6, ACP5, ACSL4, AHNAK, AIFM2, ALDH3A2, ANPEP, ANXA2, AP1M1, AP1S2, AP3B2, ARFGAP1, ARFGAP3, ARL8B, ASPA, ASPH, ATP5MC3, ATP6V0B, ATP6V0C, ATP6V0E2, ATP6V1C1, ATP6V1E1, ATP6V1F, BAX, BNIP3, C1GALT1, C5AR1, CALM1, CALR, CAV2, CD46, CD59, CD63, CD93, CDC42, CHST14, CHST2, CISD2, CLN5, CNIH1, COG8, COPB1, COPZ1, CPT1A, CPT2, CSGALNACT1, CTNS, CTSA, CTSC, CTSD, CTSZ, CYB5A, CYBRD1, DAB2, D…
GO:0034976	response to endoplasmic reticulum stress	GO_BiologicalProcess-EBI-UniProt-GOA_23.05.2019_00h00	1.99416e-07	0.000424955	3.2952e-08	2.30664e-07	[4]	Group09	13.7457	40	[ANGPTL4, ARFGAP1, ARFGAP3, ATP6V1C1, BAX, CALR, CAV2, CCN1, CCND1, CHAC1, COPS5, DDRGK1, DNAJB11, DNAJB12, DNAJB9, DNAJC3, ERN1, ERP44, FLOT1, HM13, HSP90B1, ITGB3, JUN, P4HB, PDIA3, PDIA4, PDIA6, PML, PPP2CB, RNF185, SERP1, SRPRB, TARDBP, THBS4, TMBIM6, TRIM25, UBXN6, WDR1, XBP1, ZBTB17]
GO:0035966	response to topologically incorrect protein	GO_BiologicalProcess-EBI-UniProt-GOA_23.05.2019_00h00	4.59945e-07	0.000972323	3.2952e-08	2.30664e-07	[3, 4]	Group09	15.1961	31	[ARFGAP1, ARFGAP3, ATP6V1C1, BAX, CALR, CCN1, CCND1, CHAC1, COPS5, DNAJB11, DNAJB12, DNAJB9, DNAJC3, ERN1, ERP44, HSP90AA1, HSP90B1, HSPA4, HSPA8, ITGB3, OPTN, PDIA6, RNF185, SERP1, SERPINH1, SRPRB, THBS4, TMBIM6, WDR1, XBP1, ZBTB17]
GO:0006986	response to unfolded protein	GO_BiologicalProcess-EBI-UniProt-GOA_23.05.2019_00h00	1.02167e-06	0.00213836	3.2952e-08	2.30664e-07	[4, 5]	Group09	15.5556	28	[ARFGAP1, ARFGAP3, ATP6V1C1, BAX, CALR, CCN1, CCND1, CHAC1, COPS5, DNAJB11, DNAJB9, DNAJC3, ERN1, ERP44, HSP90AA1, HSP90B1, HSPA4, HSPA8, OPTN, PDIA6, SERP1, SERPINH1, SRPRB, THBS4, TMBIM6, WDR1, XBP1, ZBTB17]
GO:0062023	collagen-containing extracellular matrix	GO_CellularComponent-EBI-UniProt-GOA_23.05.2019_00h00	8.36057e-07	0.00175572	3.94011e-08	2.36406e-07	[3, 4]	Group08	12.2951	45	[AIFM2, ANXA2, ANXA4, CALR, CCN1, CCN2, COL15A1, CST3, CTSB, CTSC, CTSD, CTSH, CTSL, CTSZ, ECM1, ECM2, EMILIN2, FBLN1, FGL2, FN1, FSTL1, GDF10, GPX4, HSP90AA1, HSP90B1, HTRA1, ICAM1, ITGB2, LAMB1, LAMC1, MFAP2, MMP23B, MMP9, POSTN, PRG4, SDC2, SERPINF1, SERPINH1, SPARC, TGFB1I1, TGFBI, THBS4, TIMP2, TIMP3, VWA1]	ECM
R-HSA:1474244	Extracellular matrix organization	REACTOME_Pathways_23.05.2019	1.00371e-06	0.00210178	3.94011e-08	2.36406e-07	[-1]	Group08	14.4144	32	[COL15A1, CTSB, CTSD, CTSK, CTSL, EMILIN2, FBLN1, FN1, HTRA1, ICAM1, ITGA10, ITGAE, ITGAX, ITGB1, ITGB2, ITGB3, ITGB5, KDR, LAMB1, LAMC1, LOXL4, MFAP1, MFAP2, MMP14, MMP9, P4HB, PLEC, PPIB, SDC2, SERPINH1, SPARC, TIMP2]
GO:0030198	extracellular matrix organization	GO_BiologicalProcess-EBI-UniProt-GOA_23.05.2019_00h00	2.40531e-06	0.00499102	3.94011e-08	2.36406e-07	[4]	Group08	12.462	41	[ANXA2, CCN1, CCN2, CCNH, CD46, COL15A1, CSGALNACT1, CST3, CTSK, CTSL, ECM2, ERO1B, ETS1, FBLN1, FLI1, FLOT1, FN1, HTRA1, ICAM1, ITGA10, ITGAE, ITGAX, ITGB1, ITGB2, ITGB3, ITGB5, KDR, LAMB1, LAMC1, LCP1, LOXL4, MFAP2, MMP14, MMP23B, MMP9, POSTN, SERPINH1, SPARC, TGFBI, TIMP2, VWA1]
GO:0050839	cell adhesion molecule binding	GO_MolecularFunction-EBI-UniProt-GOA_23.05.2019_00h00	3.00567e-08	6.47723e-05	3.00567e-08	2.40454e-07	[3]	Group07	11.9002	62	[ACP5, AHNAK, AHSA1, ANXA2, BZW1, CALD1, CALR, CCN1, CCN2, CD46, CNN3, ECM2, ESYT2, EZR, FN1, HDLBP, HSP90AA1, HSPA8, ICAM1, ITGB1, ITGB2, ITGB3, ITGB5, JUP, KDR, KRT18, LAMB1, LAMC1, LCP1, LIMA1, MAPRE1, MMP14, MSN, NUDC, OLFM4, P2RX4, P4HB, PAK2, PDLIM1, PKP3, PKP4, PLEC, POSTN, PPME1, PRDX1, PRG4, RAB11B, RAB1A, REXO2, RUVBL1, SEPT7, SNX1, SPTBN1, SWAP70, TGFBI, THBS4, TIMP2, TRIM25, TRIM29, U…
GO:0045296	cadherin binding	GO_MolecularFunction-EBI-UniProt-GOA_23.05.2019_00h00	4.98467e-07	0.00105326	3.00567e-08	2.40454e-07	[4]	Group07	12.6761	45	[ACP5, AHNAK, AHSA1, ANXA2, BZW1, CALD1, CD46, CNN3, ESYT2, EZR, FN1, HDLBP, HSP90AA1, HSPA8, ITGB1, ITGB2, JUP, KDR, KRT18, LIMA1, MAPRE1, NUDC, OLFM4, P2RX4, PAK2, PDLIM1, PKP3, PKP4, PLEC, PPME1, PRDX1, PRG4, RAB11B, RAB1A, REXO2, RUVBL1, SEPT7, SNX1, SPTBN1, SWAP70, TRIM25, TRIM29, UBFD1, WDR1, YWHAB]
GO:0005793	endoplasmic reticulum-Golgi intermediate compartment	GO_CellularComponent-EBI-UniProt-GOA_23.05.2019_00h00	1.32072e-07	0.000282634	1.32072e-07	6.6036e-07	[4, 5, 6, 7]	Group00	18.5185	25	[ACP5, ANPEP, CALR, CD59, CISD2, CNIH1, COPB1, CTSC, CTSZ, ERP44, F8, FN1, GNPNAT1, ITGB3, NUCB2, P4HB, PDIA6, PRDX2, SEC22B, SERPINH1, TAPBP, TMED2, TMED4, VMP1, YIF1B]
GO:0044446	intracellular organelle part	GO_CellularComponent-EBI-UniProt-GOA_23.05.2019_00h00	2.52234e-07	0.000535996	2.52234e-07	1.00893e-06	[2, 3, 4, 5, 6]	Group04	6.50353	497	[ABCC1, ABHD6, ABITRAM, ACADM, ACKR2, ACKR3, ACP5, ACSL4, ACTR1B, ADD3, AHNAK, AIFM2, AKR1A1, AKR1B1, ALDH3A2, ALOX5AP, ANGPTL4, ANO5, ANPEP, ANXA2, ANXA4, AP1M1, AP1S2, AP3B2, ARFGAP1, ARFGAP3, ARL6IP5, ARL8B, ARPC1A, ASPA, ASPH, ATOX1, ATP5MC3, ATP6V0B, ATP6V0C, ATP6V0E2, ATP6V1C1, ATP6V1E1, ATP6V1F, BAX, BIN3, BMI1, BNIP3, BRIX1, BYSL, C1GALT1, C1QBP, C1orf35, C5AR1, CALD1, CALM1, CALR, CALU, …
GO:0005925	focal adhesion	GO_CellularComponent-EBI-UniProt-GOA_23.05.2019_00h00	1.99427e-07	0.000424779	3.51979e-07	1.05594e-06	[4, 5]	Group05	11.9734	54	[AHNAK, ATP6V0C, ATP6V1C1, CALR, CAV2, CD46, CD59, CD99, CDC42, CFH, CNN1, CNN3, DAB2, EHD3, EZR, FHL3, FLOT1, GPX4, HACD1, HSP90B1, HSPA8, ICAM1, ITGB1, ITGB2, ITGB3, ITGB5, JUP, LCP1, LIMA1, LIMS1, MAPRE1, MAPRE2, MARCKS, MMP14, MPZL1, MSN, NPM1, OPTN, P4HB, PARVB, PARVG, PDGFRB, PDIA3, PDLIM1, PLEC, PPIB, RAC1, REXO2, SCARB2, STX16, TGFB1I1, TPM4, WDR1, YWHAB]
GO:0005912	adherens junction	GO_CellularComponent-EBI-UniProt-GOA_23.05.2019_00h00	3.51979e-07	0.000745843	3.51979e-07	1.05594e-06	[3]	Group05	10.9029	64	[AHNAK, ANPEP, ANXA2, ATP6V0C, ATP6V1C1, CALR, CAV2, CD46, CD59, CD99, CDC42, CFH, CNN1, CNN3, DAB2, EHD3, EZR, FHL3, FLOT1, GPX4, HACD1, HSP90B1, HSPA8, ICAM1, ITGB1, ITGB2, ITGB3, ITGB5, ITIH3, JUP, KRT18, LCP1, LIMA1, LIMS1, LIN7C, MAPRE1, MAPRE2, MARCKS, MMP14, MPZL1, MSN, NPM1, OPTN, P4HB, PARVB, PARVG, PDGFRB, PDIA3, PDLIM1, PDLIM4, PKP3, PKP4, PLEC, PLPP3, PPIB, RAC1, REXO2, SCARB2, STX16,…
GO:0090383	phagosome acidification	GO_BiologicalProcess-EBI-UniProt-GOA_23.05.2019_00h00	1.47291e-06	0.00307101	1.47291e-06	1.47291e-06	[5, 10, 11, 12]	Group01	40.9091	9	[ATP6V0B, ATP6V0C, ATP6V0E2, ATP6V1C1, ATP6V1E1, ATP6V1F, RAB20, RAB34, RAB7A]
R-HSA:392499	Metabolism of proteins	REACTOME_Pathways_23.05.2019	1.06603e-06	0.00223014	1.06603e-06	2.13206e-06	[-1]	Group02	8.44196	136	[ANPEP, ARFGAP1, ARFGAP3, ASB12, BMI1, C1GALT1, CALM1, CALR, CALU, CCN1, CD59, CISH, CNIH1, COG8, COPB1, COPS4, COPS5, COPZ1, CST3, CTSA, CTSC, CTSD, CTSH, CTSZ, CUL2, DAD1, DCP2, DCTN2, DDX5, DNAJB11, DNAJB9, DNAJC3, DYNC1LI2, EIF1AX, ERN1, ERO1B, ETF1, F8, FBXL20, FN1, FSTL1, FUCA2, GMPPB, GNAI2, GNB1, GNPNAT1, GSPT1, HDAC3, HSP90B1, HSPA8, IGFBP6, LAMB1, LAMC1, MRPL27, MRPL37, MRPS14, MRPS17, …
1	Groups are shaded with identical colors as illustrated in pathway/network diagram in this file (refer to the sheet NW).
2	Related clusters are categorized under broad themes for discussion purpose.

## Sheet: NW
Supplementary File S11. Gene-Ontology (GO) enrichment and pathway term network analysis of down-regulated DEGs unique for ADJ vs. PRE list (DEPs; n=1093).
GO enrichment analysis was performed by ClueGO plugin in Cytoscape. Three databases were used including GO (BP, MF and CC) and reactome pathways for retrieving associated GO terms. Only the networks and pathways with pV < 0.05 are illustrated. Functionally grouped network with terms as nodes linked by edges based on their kappa score level (≥0.4). Related-GO terms are grouped and illustrated with…

## Sheet: Pie
Supplementary File S11.
Overview chart with functional groups including specific terms. Note that the label of each category shown here is the most significant GO term in that particular cluster group and refer to the Supplementary Table_ ClueGO_ADJ_uniq_up_3166 for details.

## Sheet: Bar
Supplementary File S11.
GO/pathway terms specific for unique down-regulated genes in ADJ vs. PRE list (DEPs, n=1093). The bars represent the percent genes associated with the terms. The number of genes per term is shown as bar label.
