# Supplementary material for: Transcriptomic Profiling in Fins of Atlantic Salmon Parasitized with Sea Lice: Evidence for an Early Imbalance Between Chalimus-Induced Immunomodulation and the Host’s Defense Response
Source: Int J Mol Sci. 2020 Mar 31;21(7):2417. doi: 10.3390/ijms21072417 (PMC7177938; doi:10.3390/ijms21072417)
Supplement: Supplementary file 1 [file ijms-21-02417-s001.zip › ijms-721524-final-supplementary-revised/Supplementary_Files/Supp. File_S12_ ClueGO_ ATT_uniq_up_113.xls]

## Sheet: ClueGO Results
Supplementary File S12. Comprehensive details of GO cluster groups and significant individual GO terms for up-regulated unique genes in ATT vs. PRE list (DEPs, n=113) as determined by ClueGO tool in Cytoscape (v3.5.1).
GOID	GOTerm	Ontology Source	Term PValue	Term PValue Corrected with Bonferroni step down	Group PValue	Group PValue Corrected with Bonferroni step down	GOLevels	GOGroups	% Associated Genes	Nr. Genes	Associated Genes Found	User defined group theme
GO:0000777	condensed chromosome kinetochore	GO_CellularComponent-EBI-UniProt-GOA_23.05.2019_00h00	7.71089e-06	0.000986994	3.31325e-06	1.65662e-05	[3, 5, 6, 7, 8, 9, 10, 11, 12]	Group4	7.2165	7	[BUB1B, CCNB1, HNRNPU, KIF2C, MAD2L1, NUP37, PINX1]	Chromosome and cell cycle
GO:0000776	kinetochore	GO_CellularComponent-EBI-UniProt-GOA_23.05.2019_00h00	1.00814e-05	0.00128033	3.31325e-06	1.65662e-05	[2, 4, 5, 6, 7, 8, 9, 10, 11]	Group4	5.67376	8	[BUB1B, CCNB1, HNRNPU, KIF22, KIF2C, MAD2L1, NUP37, PINX1]
GO:0098687	chromosomal region	GO_CellularComponent-EBI-UniProt-GOA_23.05.2019_00h00	1.12134e-05	0.00141288	3.31325e-06	1.65662e-05	[4, 5, 6, 7, 8, 9]	Group4	3.4188	12	[BUB1B, CCNB1, CDK1, DDB1, HNRNPU, KIF22, KIF2C, MAD2L1, MSH2, NUP37, PINX1, PPP1CA]
GO:0007080	mitotic metaphase plate congression	GO_BiologicalProcess-EBI-UniProt-GOA_23.05.2019_00h00	1.26865e-05	0.00158581	3.31325e-06	1.65662e-05	[4, 5, 6, 7, 8]	Group4	12.1951	5	[CCNB1, HNRNPU, KIF22, KIF2C, PINX1]
GO:0000779	condensed chromosome, centromeric region	GO_CellularComponent-EBI-UniProt-GOA_23.05.2019_00h00	1.98597e-05	0.0024626	3.31325e-06	1.65662e-05	[6, 7, 8, 9, 10, 11]	Group4	6.25	7	[BUB1B, CCNB1, HNRNPU, KIF2C, MAD2L1, NUP37, PINX1]
GO:0000793	condensed chromosome	GO_CellularComponent-EBI-UniProt-GOA_23.05.2019_00h00	2.64007e-05	0.00324728	3.31325e-06	1.65662e-05	[5, 6, 7, 8]	Group4	4.28571	9	[ADD3, BUB1B, CCNB1, HNRNPU, KIF2C, MAD2L1, MKI67, NUP37, PINX1]
GO:0000070	mitotic sister chromatid segregation	GO_BiologicalProcess-EBI-UniProt-GOA_23.05.2019_00h00	2.76687e-05	0.00337558	3.31325e-06	1.65662e-05	[4, 5, 6, 7]	Group4	4.93827	8	[BUB1B, CCNB1, HNRNPU, KIF22, KIF2C, KIF4A, MAD2L1, PINX1]
GO:0051310	metaphase plate congression	GO_BiologicalProcess-EBI-UniProt-GOA_23.05.2019_00h00	3.40173e-05	0.0041161	3.31325e-06	1.65662e-05	[4, 5, 6]	Group4	10	5	[CCNB1, HNRNPU, KIF22, KIF2C, PINX1]
GO:0140014	mitotic nuclear division	GO_BiologicalProcess-EBI-UniProt-GOA_23.05.2019_00h00	4.82972e-05	0.00574736	3.31325e-06	1.65662e-05	[4, 5, 6]	Group4	3.53357	10	[BUB1B, CCNB1, HNRNPU, KIF20B, KIF22, KIF2C, KIF4A, MAD2L1, MKI67, PINX1]
GO:0045930	negative regulation of mitotic cell cycle	GO_BiologicalProcess-EBI-UniProt-GOA_23.05.2019_00h00	7.6209e-05	0.00899266	3.31325e-06	1.65662e-05	[4, 5, 6]	Group4	3.04709	11	[ANGEL2, BUB1B, CCNB1, CDK1, CHAF1A, GTSE1, MAD2L1, MSH2, PINX1, PSMD1, RBX1]
GO:0000819	sister chromatid segregation	GO_BiologicalProcess-EBI-UniProt-GOA_23.05.2019_00h00	0.000110391	0.0129158	3.31325e-06	1.65662e-05	[4, 5]	Group4	4.06091	8	[BUB1B, CCNB1, HNRNPU, KIF22, KIF2C, KIF4A, MAD2L1, PINX1]
GO:0000775	chromosome, centromeric region	GO_CellularComponent-EBI-UniProt-GOA_23.05.2019_00h00	0.000126905	0.014721	3.31325e-06	1.65662e-05	[5, 6, 7, 8, 9, 10]	Group4	3.9801	8	[BUB1B, CCNB1, HNRNPU, KIF22, KIF2C, MAD2L1, NUP37, PINX1]
R-HSA:2500257	Resolution of Sister Chromatid Cohesion	REACTOME_Pathways_23.05.2019	0.000138728	0.0159537	3.31325e-06	1.65662e-05	[-1]	Group4	5.66038	6	[BUB1B, CCNB1, CDK1, KIF2C, MAD2L1, NUP37]
GO:0051303	establishment of chromosome localization	GO_BiologicalProcess-EBI-UniProt-GOA_23.05.2019_00h00	0.000140311	0.0159954	3.31325e-06	1.65662e-05	[4, 5]	Group4	7.46269	5	[CCNB1, HNRNPU, KIF22, KIF2C, PINX1]
GO:1901991	negative regulation of mitotic cell cycle phase transition	GO_BiologicalProcess-EBI-UniProt-GOA_23.05.2019_00h00	0.000150057	0.0169565	3.31325e-06	1.65662e-05	[5, 6, 7, 8]	Group4	3.42205	9	[BUB1B, CCNB1, CDK1, CHAF1A, GTSE1, MAD2L1, PINX1, PSMD1, RBX1]
GO:0050000	chromosome localization	GO_BiologicalProcess-EBI-UniProt-GOA_23.05.2019_00h00	0.000161372	0.0180736	3.31325e-06	1.65662e-05	[4]	Group4	7.24638	5	[CCNB1, HNRNPU, KIF22, KIF2C, PINX1]
R-HSA:176409	APC/C:Cdc20 mediated degradation of mitotic proteins	REACTOME_Pathways_23.05.2019	0.000172768	0.0190045	3.31325e-06	1.65662e-05	[-1]	Group4	7.14286	5	[BUB1B, CCNB1, CDK1, MAD2L1, PSMD1]
R-HSA:176814	Activation of APC/C and APC/C:Cdc20 mediated degradation of mitotic proteins	REACTOME_Pathways_23.05.2019	0.000184768	0.0201398	3.31325e-06	1.65662e-05	[-1]	Group4	7.04225	5	[BUB1B, CCNB1, CDK1, MAD2L1, PSMD1]
R-HSA:983189	Kinesins	REACTOME_Pathways_23.05.2019	0.000217665	0.0232901	3.31325e-06	1.65662e-05	[-1]	Group4	10	4	[KIF20B, KIF22, KIF2C, KIF4A]
GO:0051983	regulation of chromosome segregation	GO_BiologicalProcess-EBI-UniProt-GOA_23.05.2019_00h00	0.000216847	0.0234194	3.31325e-06	1.65662e-05	[3, 4]	Group4	5.21739	6	[BUB1B, CCNB1, HNRNPU, KIF2C, MAD2L1, MKI67]
R-HSA:176408	Regulation of APC/C activators between G1/S and early anaphase	REACTOME_Pathways_23.05.2019	0.000224614	0.023809	3.31325e-06	1.65662e-05	[-1]	Group4	6.75676	5	[BUB1B, CCNB1, CDK1, MAD2L1, PSMD1]
R-HSA:68877	Mitotic Prometaphase	REACTOME_Pathways_23.05.2019	0.000267635	0.027834	3.31325e-06	1.65662e-05	[-1]	Group4	4.14201	7	[BUB1B, CCNB1, CDK1, CEP70, KIF2C, MAD2L1, NUP37]
GO:1901988	negative regulation of cell cycle phase transition	GO_BiologicalProcess-EBI-UniProt-GOA_23.05.2019_00h00	0.000266325	0.0279641	3.31325e-06	1.65662e-05	[4, 5, 6, 7]	Group4	3.16901	9	[BUB1B, CCNB1, CDK1, CHAF1A, GTSE1, MAD2L1, PINX1, PSMD1, RBX1]
GO:0005871	kinesin complex	GO_CellularComponent-EBI-UniProt-GOA_23.05.2019_00h00	0.000288942	0.0297611	3.31325e-06	1.65662e-05	[3, 5, 6, 7, 8, 9, 10]	Group4	9.30233	4	[KIF20B, KIF22, KIF2C, KIF4A]
R-HSA:174143	APC/C-mediated degradation of cell cycle proteins	REACTOME_Pathways_23.05.2019	0.000323612	0.0330084	3.31325e-06	1.65662e-05	[-1]	Group4	6.25	5	[BUB1B, CCNB1, CDK1, MAD2L1, PSMD1]
R-HSA:453276	Regulation of mitotic cell cycle	REACTOME_Pathways_23.05.2019	0.000323612	0.0330084	3.31325e-06	1.65662e-05	[-1]	Group4	6.25	5	[BUB1B, CCNB1, CDK1, MAD2L1, PSMD1]
GO:0051304	chromosome separation	GO_BiologicalProcess-EBI-UniProt-GOA_23.05.2019_00h00	0.0388986	0.0388986	3.31325e-06	1.65662e-05	[3, 4]	Group4	3	3	[BUB1B, CCNB1, MAD2L1]
R-HSA:69620	Cell Cycle Checkpoints	REACTOME_Pathways_23.05.2019	0.000389376	0.0393269	3.31325e-06	1.65662e-05	[-1]	Group4	3.37553	8	[BUB1B, CCNB1, CDK1, GTSE1, KIF2C, MAD2L1, NUP37, PSMD1]
GO:0008187	poly-pyrimidine tract binding	GO_MolecularFunction-EBI-UniProt-GOA_23.05.2019_00h00	4.50198e-05	0.00540238	4.50198e-05	0.000180079	[6]	Group0	14.8148	4	[HNRNPU, PABPC1, PATL1, U2AF2]
GO:0034663	endoplasmic reticulum chaperone complex	GO_CellularComponent-EBI-UniProt-GOA_23.05.2019_00h00	0.000172439	0.0191408	0.000172439	0.000517318	[2, 4, 5, 6, 7, 8, 9]	Group1	20	3	[HSP90B1, HSPA5, HYOU1]
GO:0045822	negative regulation of heart contraction	GO_BiologicalProcess-EBI-UniProt-GOA_23.05.2019_00h00	0.000487935	0.0487935	0.000487935	0.00097587	[4, 5, 6, 7]	Group2	14.2857	3	[ATP1A1, ATP2A2, BIN1]
GO:0007045	cell-substrate adherens junction assembly	GO_BiologicalProcess-EBI-UniProt-GOA_23.05.2019_00h00	0.0388986	0.0388986	0.0388986	0.0388986	[6]	Group3	3	3	[ACTN1, ITGA2, TESK2]
GO:0048041	focal adhesion assembly	GO_BiologicalProcess-EBI-UniProt-GOA_23.05.2019_00h00	0.0388986	0.0388986	0.0388986	0.0388986	[5, 7]	Group3	3	3	[ACTN1, ITGA2, TESK2]
1	Groups are shaded with identical colors as illustrated in pathway/network diagram in this file (refer to the sheet NW).
2	Related clusters are categorized under broad themes for discussion purpose.

## Sheet: NW
Supplementary File S12. Gene-Ontology (GO) enrichment and pathway term network analysis of up-regulated DEGs unique for ATT vs. PRE list (DEPs; n=113).
GO enrichment analysis was performed by ClueGO plugin in Cytoscape. Three databases were used including GO (BP, MF and CC) and reactome pathways for retrieving associated GO terms. Only the networks and pathways with pV < 0.05 are illustrated. Functionally grouped network with terms as nodes linked by edges based on their kappa score level (≥0.4). Related-GO terms are grouped and illustrated with…

## Sheet: Pie
Supplementary File S12.
Overview chart with functional groups including specific terms. Note that the label of each category shown here is the most significant GO term in that particular cluster group and refer to the Supplementary Table_ ClueGO_ ATT_uniq_up_113 for details.

## Sheet: Bar
Supplementary File S12.
GO/pathway terms specific for uniqueup-regulated genes in ATT vs. PRE list (DEPs, n=113). The bars represent the percent genes associated with the terms. The number of genes per term is shown as bar label.
