# Supplementary material for: Transcriptomic Profiling in Fins of Atlantic Salmon Parasitized with Sea Lice: Evidence for an Early Imbalance Between Chalimus-Induced Immunomodulation and the Host’s Defense Response
Source: Int J Mol Sci. 2020 Mar 31;21(7):2417. doi: 10.3390/ijms21072417 (PMC7177938; doi:10.3390/ijms21072417)
Supplement: Supplementary file 1 [file ijms-21-02417-s001.zip › ijms-721524-final-supplementary-revised/Supplementary_Files/Supp. File_S13_ ClueGO_ ATT_uniq_down_183.xls]

## Sheet: ClueGO Results
Supplementary File S13. Comprehensive details of GO cluster groups and significant individual GO terms for unique genes in ATT vs. PRE list (DEPs, n=183) as determined by ClueGO tool in Cytoscape (v3.5.1).
GOID	GOTerm1	Ontology Source	Term PValue	Term PValue Corrected with Bonferroni step down	Group PValue	Group PValue Corrected with Bonferroni step down	GOLevels	GOGroups	% Associated Genes	Nr. Genes	Associated Genes Found	User defined group theme2
GO:0010561	negative regulation of glycoprotein biosynthetic process	GO_BiologicalProcess-EBI-UniProt-GOA_23.05.2019_00h00	0.000252925	0.023522	0.000252925	0.00050585	[5, 6, 7, 8]	Group0	23.0769	3	[BACE2, ITM2B, TMEM59]
R-HSA:114608	Platelet degranulation	REACTOME_Pathways_23.05.2019	9.65466e-05	0.00917192	0.000336609	0.000336609	[-1]	Group1	6.48148	7	[CALU, CFD, LAMP2, QSOX1, TGFB3, TMSB4X, TUBA4A]
R-HSA:76002	Platelet activation, signaling and aggregation	REACTOME_Pathways_23.05.2019	0.000336609	0.0309681	0.000336609	0.000336609	[-1]	Group1	4.09091	9	[CALU, CFD, ITPR2, LAMP2, PTK2, QSOX1, TGFB3, TMSB4X, TUBA4A]
R-HSA:76005	Response to elevated platelet cytosolic Ca2+	REACTOME_Pathways_23.05.2019	0.000121414	0.0114129	0.000336609	0.000336609	[-1]	Group1	6.25	7	[CALU, CFD, LAMP2, QSOX1, TGFB3, TMSB4X, TUBA4A]
1	Groups are shaded with identical colors as illustrated in pathway/network diagram in this file (refer to the sheet NW).
2	Related clusters are categorized under broad themes for discussion purpose.

## Sheet: NW_Pie_Bar
(A)
(B)
(C.)
Supplementary File S13. Gene-Ontology (GO) enrichment and pathway term network analysis of down-regulated DEGs unique for ATT vs. PRE list (DEPs; n=183).
(A) GO enrichment analysis was performed by ClueGO plugin in Cytoscape. Three databases were used including GO (BP, MF and CC) and reactome pathways for retrieving associated GO terms. Only the networks and pathways with pV < 0.05 are illustrated. Functionally grouped network with terms as nodes linked by edges based on their kappa score level (≥0.4). Related-GO terms are grouped and illustrated …
