# Supplementary material for: Transcriptomic Profiling in Fins of Atlantic Salmon Parasitized with Sea Lice: Evidence for an Early Imbalance Between Chalimus-Induced Immunomodulation and the Host’s Defense Response
Source: Int J Mol Sci. 2020 Mar 31;21(7):2417. doi: 10.3390/ijms21072417 (PMC7177938; doi:10.3390/ijms21072417)
Supplement: Supplementary file 1 [file ijms-21-02417-s001.zip › ijms-721524-final-supplementary-revised/Supplementary_Files/Supp. File_S14_ ClueGO_U_1014.xls]

## Sheet:  ClueGO_Union
Supplementary File S14. Comprehensive details of GO cluster groups and significant individual GO terms for DEPs (FC > |2|; n=1014) resulting from three probe lists as determined by ClueGO tool in Cytoscape (v3.5.1). .
GOID	GOTerm1	Ontology Source	Term PValue	Term PValue Corrected with Bonferroni step down	Group PValue	Group PValue Corrected with Bonferroni step down	GOLevels	GOGroups	% Associated Genes	Nr. Genes	Associated Genes Found	User defined group theme2
GO:0062023	collagen-containing extracellular matrix	GO_CellularComponent-EBI-UniProt-GOA_23.05.2019_00h00	5.23317e-18	1.0346e-14	5.22887e-19	1.15035e-17	[3, 4]	Group08	16.9399	62	[ABI3BP, ACTR2, AIFM2, ANXA2, BGN, CALR, CCDC80, CCN2, CLEC3B, CLU, COL10A1, COL15A1, COL4A3, COL6A1, COL6A3, COL9A2, CTSB, DCN, DLG1, DST, EFEMP1, F3, FBLN1, FBN1, FGL2, FN1, FSTL1, GDF10, HSP90AA1, HSP90B1, HTRA1, LAMB1, LAMC1, LGALS1, LOXL3, MBL2, MDK, MFAP2, MGP, MMP2, MMP23B, MMP9, MYOC, OGN, PKM, PRG4, PTN, S100A4, SERPINE1, SERPINE2, SERPINH1, SFRP1, SMC3, SPARC, SPON1, TGFBI, TGM2, THBS4,…	ECM & collagen degradation
GO:0005604	basement membrane	GO_CellularComponent-EBI-UniProt-GOA_23.05.2019_00h00	1.05942e-08	2.08069e-05	5.22887e-19	1.15035e-17	[4, 5]	Group08	22.2222	20	[ANXA2, CCDC80, COL15A1, COL4A3, COL9A2, DLG1, DST, FBLN1, FBN1, FN1, HSP90AA1, LAMB1, LAMC1, LOXL3, PTN, SMC3, SPARC, TGFBI, THBS4, TIMP3]
GO:0005178	integrin binding	GO_MolecularFunction-EBI-UniProt-GOA_23.05.2019_00h00	8.86323e-07	0.00172833	5.22887e-19	1.15035e-17	[3, 4]	Group08	16.0584	22	[CALR, CCN2, CD81, COL4A3, DST, FAP, FBN1, FGF1, FN1, IL1B, ITGB3, LAMB1, LAMC1, LGALS8, MMP14, P4HB, PTN, TGFBI, THBS4, TIMP2, TSPAN4, VCAM1]
GO:0031012	extracellular matrix	GO_CellularComponent-EBI-UniProt-GOA_23.05.2019_00h00	3.58126e-20	7.08374e-17	1.18473e-17	2.48794e-16	[2, 3]	Group18	16.1926	74	[ABI3BP, ACTR2, AIFM2, ANXA2, BGN, CALR, CCDC80, CCN2, CLEC3B, CLU, COL10A1, COL15A1, COL4A3, COL6A1, COL6A3, COL9A2, COLEC12, CTSB, DBI, DCN, DLG1, DST, EFEMP1, F3, FBLN1, FBN1, FGF1, FGL2, FN1, FSTL1, GDF10, HPSE, HSP90AA1, HSP90B1, HTRA1, LAMB1, LAMC1, LGALS1, LOX, LOXL3, LRRC32, MBL2, MDK, MFAP2, MGP, MMP13, MMP14, MMP19, MMP2, MMP23B, MMP9, MYOC, OGN, PKM, PRG4, PTN, S100A4, SERPINE1, SERPIN…
GO:0062023	collagen-containing extracellular matrix	GO_CellularComponent-EBI-UniProt-GOA_23.05.2019_00h00	5.23317e-18	1.0346e-14	1.18473e-17	2.48794e-16	[3, 4]	Group18	16.9399	62	[ABI3BP, ACTR2, AIFM2, ANXA2, BGN, CALR, CCDC80, CCN2, CLEC3B, CLU, COL10A1, COL15A1, COL4A3, COL6A1, COL6A3, COL9A2, CTSB, DCN, DLG1, DST, EFEMP1, F3, FBLN1, FBN1, FGL2, FN1, FSTL1, GDF10, HSP90AA1, HSP90B1, HTRA1, LAMB1, LAMC1, LGALS1, LOXL3, MBL2, MDK, MFAP2, MGP, MMP2, MMP23B, MMP9, MYOC, OGN, PKM, PRG4, PTN, S100A4, SERPINE1, SERPINE2, SERPINH1, SFRP1, SMC3, SPARC, SPON1, TGFBI, TGM2, THBS4,…
GO:0030198	extracellular matrix organization	GO_BiologicalProcess-EBI-UniProt-GOA_23.05.2019_00h00	3.69107e-11	7.28618e-08	1.18473e-17	2.48794e-16	[4]	Group18	14.2857	47	[ABI3BP, ANXA2, BGN, CCDC80, CCN2, COL10A1, COL15A1, COL4A3, COL6A1, COL6A3, COL9A2, DCN, ETS1, FAP, FBLN1, FBN1, FGFR4, FN1, HTRA1, ITGA10, ITGB3, LAMB1, LAMC1, LOX, LOXL3, MFAP2, MMP13, MMP14, MMP19, MMP2, MMP23B, MMP9, NOTCH1, P3H4, PTK2, RGCC, SERPINE1, SERPINH1, SH3PXD2A, SPARC, TGFBI, TIMP2, TKT, TNFRSF11B, TTR, TYRP1, VCAM1]
GO:0043062	extracellular structure organization	GO_BiologicalProcess-EBI-UniProt-GOA_23.05.2019_00h00	2.53864e-10	5.0062e-07	1.18473e-17	2.48794e-16	[3]	Group18	13.0208	50	[ABI3BP, ANXA2, BGN, CCDC80, CCN2, COL10A1, COL15A1, COL4A3, COL6A1, COL6A3, COL9A2, DCN, ETS1, FAP, FBLN1, FBN1, FGFR4, FN1, HTRA1, ITGA10, ITGB3, LAMB1, LAMC1, LOX, LOXL3, LPL, MFAP2, MMP13, MMP14, MMP19, MMP2, MMP23B, MMP9, NOTCH1, P3H4, P4HB, PTK2, RGCC, SCARB1, SERPINE1, SERPINH1, SH3PXD2A, SPARC, TGFBI, TIMP2, TKT, TNFRSF11B, TTR, TYRP1, VCAM1]
R-HSA:1474244	Extracellular matrix organization	REACTOME_Pathways_23.05.2019	8.80839e-10	1.73613e-06	1.18473e-17	2.48794e-16	[-1]	Group18	15.7658	35	[BGN, COL10A1, COL15A1, COL4A3, COL6A1, COL6A3, COL9A2, CTSB, DCN, DST, EFEMP1, FBLN1, FBN1, FN1, HTRA1, ITGA10, ITGB3, LAMB1, LAMC1, LOX, LOXL3, MFAP2, MMP13, MMP14, MMP19, MMP2, MMP9, P4HB, SERPINE1, SERPINH1, SH3PXD2A, SPARC, TIMP2, TTR, VCAM1]
GO:0005604	basement membrane	GO_CellularComponent-EBI-UniProt-GOA_23.05.2019_00h00	1.05942e-08	2.08069e-05	1.18473e-17	2.48794e-16	[4, 5]	Group18	22.2222	20	[ANXA2, CCDC80, COL15A1, COL4A3, COL9A2, DLG1, DST, FBLN1, FBN1, FN1, HSP90AA1, LAMB1, LAMC1, LOXL3, PTN, SMC3, SPARC, TGFBI, THBS4, TIMP3]
R-HSA:1474228	Degradation of the extracellular matrix	REACTOME_Pathways_23.05.2019	8.68204e-08	0.000170081	1.18473e-17	2.48794e-16	[-1]	Group18	20.6522	19	[COL10A1, COL15A1, COL4A3, COL6A1, COL6A3, COL9A2, CTSB, DCN, FBN1, FN1, HTRA1, LAMB1, LAMC1, MMP13, MMP14, MMP19, MMP2, MMP9, TIMP2]
R-HSA:1442490	Collagen degradation	REACTOME_Pathways_23.05.2019	9.1875e-07	0.00179064	1.18473e-17	2.48794e-16	[-1]	Group18	27.2727	12	[COL10A1, COL15A1, COL4A3, COL6A1, COL6A3, COL9A2, CTSB, MMP13, MMP14, MMP19, MMP2, MMP9]
R-HSA:2022090	Assembly of collagen fibrils and other multimeric structures	REACTOME_Pathways_23.05.2019	1.54803e-06	0.00300783	1.18473e-17	2.48794e-16	[-1]	Group18	26.087	12	[COL10A1, COL15A1, COL4A3, COL6A1, COL6A3, COL9A2, CTSB, DST, LOX, LOXL3, MMP13, MMP9]
R-HSA:1474290	Collagen formation	REACTOME_Pathways_23.05.2019	5.42671e-06	0.0104736	1.18473e-17	2.48794e-16	[-1]	Group18	20.2899	14	[COL10A1, COL15A1, COL4A3, COL6A1, COL6A3, COL9A2, CTSB, DST, LOX, LOXL3, MMP13, MMP9, P4HB, SERPINH1]
GO:0005615	extracellular space	GO_CellularComponent-EBI-UniProt-GOA_23.05.2019_00h00	1.88376e-24	3.72796e-21	7.07594e-17	1.41519e-15	[2, 3]	Group11	8.96244	241	[ABI3BP, ACE, ACSL4, ACTBL2, ACTR2, AIFM2, ALDOA, ALDOC, ANXA13, ANXA2, APOD, APPL1, ARF4, ATP1A1, ATP6V0D1, ATRN, B2M, BGLAP, BGN, BMP8A, BRD4, BRICD5, C1QBP, C1QTNF3, C1QTNF5, C1QTNF6, C4A, C4BPA, C8A, CA2, CALR, CAMP, CCN2, CCT7, CD59, CD81, CDKN1A, CFB, CFD, CFH, CFL2, CHCHD3, CHST14, CKB, CLEC11A, CLEC3B, CLU, CMTM7, CNPY2, COL10A1, COL15A1, COL4A3, COL6A1, COL6A3, COL9A2, COLEC12, CRABP2, C…	Extracellular
GO:1903561	extracellular vesicle	GO_CellularComponent-EBI-UniProt-GOA_23.05.2019_00h00	1.82851e-15	3.61313e-12	7.07594e-17	1.41519e-15	[3, 4]	Group11	8.74126	175	[ACE, ACSL4, ACTBL2, ACTR2, ALDOA, ALDOC, ANXA13, ANXA2, APOD, APPL1, ARF4, ATP1A1, ATP6V0D1, ATRN, B2M, BGLAP, BGN, BRD4, C1QTNF3, C4A, C4BPA, C8A, CA2, CALR, CAMP, CCT7, CD59, CD81, CDKN1A, CFB, CFD, CFH, CFL2, CHCHD3, CHST14, CKB, CLEC3B, CLU, CNPY2, COL15A1, COL6A1, COL6A3, CRABP2, CSK, CTSB, DBI, DDX5, DLG1, DNAJB9, EFEMP1, EIF4E, ENDOD1, ENPP3, ENTPD1, ERAP1, F3, F5, FABP3, FBLN1, FGL2, FN1…
GO:0070062	extracellular exosome	GO_CellularComponent-EBI-UniProt-GOA_23.05.2019_00h00	1.59379e-14	3.14774e-11	7.07594e-17	1.41519e-15	[3, 4, 5]	Group11	8.61027	171	[ACE, ACSL4, ACTBL2, ACTR2, ALDOA, ALDOC, ANXA13, ANXA2, APOD, APPL1, ARF4, ATP1A1, ATP6V0D1, ATRN, B2M, BGLAP, BGN, BRD4, C1QTNF3, C4A, C4BPA, C8A, CA2, CALR, CAMP, CCT7, CD59, CD81, CDKN1A, CFB, CFD, CFH, CFL2, CHCHD3, CHST14, CKB, CLEC3B, CLU, CNPY2, COL15A1, COL6A1, COL6A3, CRABP2, CSK, CTSB, DBI, DDX5, DLG1, DNAJB9, EFEMP1, EIF4E, ENDOD1, ENPP3, ENTPD1, ERAP1, F3, FABP3, FBLN1, FGL2, FN1, FS…
GO:0031982	vesicle	GO_CellularComponent-EBI-UniProt-GOA_23.05.2019_00h00	7.2118e-11	1.42289e-07	7.07594e-17	1.41519e-15	[3]	Group11	7.07339	240	[ABCA12, ACE, ACSL4, ACTBL2, ACTR2, ADCY8, AGTRAP, AIFM2, ALDOA, ALDOC, ANXA13, ANXA2, APOD, APPL1, ARF4, ASTL, ATP1A1, ATP6V0D1, ATRN, B2M, BCL2L1, BGLAP, BGN, BRD4, C1QTNF3, C1QTNF5, C3AR1, C4A, C4BPA, C5AR1, C8A, CA2, CALR, CALU, CAMK2D, CAMP, CCT7, CD59, CD81, CD93, CDKN1A, CFB, CFD, CFH, CFL2, CFTR, CHCHD3, CHST14, CKB, CLEC3B, CLU, CNPY2, COL15A1, COL6A1, COL6A3, COL9A2, COLEC12, CRABP2, CR…
GO:0009653	anatomical structure morphogenesis	GO_BiologicalProcess-EBI-UniProt-GOA_23.05.2019_00h00	6.35604e-09	1.25023e-05	6.89665e-11	1.31036e-09	[2, 3]	Group17	7.34745	177	[ACTR2, ALDOA, ANXA2, APOD, ASPH, ATRN, BCL11B, BCL2L1, BGLAP, BHLHE41, BRD4, C1QBP, C1QTNF5, C3AR1, C5AR1, CA2, CALR, CCN2, CD81, CDC42EP3, CEBPB, CFH, CFL2, CHN1, CLDN5, CLU, COL15A1, COL4A3, COL6A1, COL6A3, CRABP2, CRP, CSF1R, CTSB, CUL1, CX3CR1, DCN, DKK1, DLG1, DLX1, DLX6, DMTN, DPYSL5, DSCAM, EFEMP1, EIF4E, EMX2, ERAP1, ETF1, ETS1, F3, FAP, FBLN1, FBN1, FEZ1, FGF1, FGL1, FKBP1A, FN1, FOXD3,…	Development & morphogenesis
GO:0007275	multicellular organism development	GO_BiologicalProcess-EBI-UniProt-GOA_23.05.2019_00h00	6.48664e-09	1.27527e-05	6.89665e-11	1.31036e-09	[2, 3]	Group17	6.48759	285	[ABCA12, ACACB, ACE, ACO2, ACSL4, ACTR2, ADRA2B, AIFM2, ALAS2, ALOXE3, ANXA2, APOD, ARF4, ARG2, ASPH, ASRGL1, ATP6V0D1, ATRN, B2M, BCL11B, BCL2L1, BGLAP, BHLHE22, BHLHE41, BICC1, BMP8A, BZW2, C1QBP, C1QTNF5, C3AR1, C4BPA, C5AR1, CA2, CALR, CCN2, CCR4, CD81, CDKN1A, CEBPB, CERS2, CFH, CFL2, CHN1, CKB, CLDN4, CLDN5, CLEC11A, CLEC3B, CLEC4E, CLU, CMKLR1, CMTM7, COL10A1, COL15A1, COL4A3, COL6A1, COL6…
GO:0048731	system development	GO_BiologicalProcess-EBI-UniProt-GOA_23.05.2019_00h00	8.8569e-09	1.74038e-05	6.89665e-11	1.31036e-09	[3, 4]	Group17	6.58354	264	[ABCA12, ACACB, ACE, ACO2, ACSL4, ACTR2, ADRA2B, AIFM2, ALAS2, ALOXE3, ANXA2, APOD, ARF4, ARG2, ASRGL1, ATP6V0D1, ATRN, B2M, BCL11B, BCL2L1, BGLAP, BHLHE22, BHLHE41, BICC1, BMP8A, BZW2, C1QTNF5, C3AR1, C4BPA, C5AR1, CA2, CALR, CCN2, CCR4, CD81, CDKN1A, CEBPB, CERS2, CFH, CFL2, CHN1, CKB, CLDN4, CLDN5, CLEC11A, CLEC3B, CLEC4E, CLU, CMKLR1, CMTM7, COL10A1, COL15A1, COL4A3, COL6A1, COL6A3, COL9A2, C…
GO:0002682	regulation of immune system process	GO_BiologicalProcess-EBI-UniProt-GOA_23.05.2019_00h00	1.32419e-07	0.000259277	6.89665e-11	1.31036e-09	[2, 3]	Group17	8.05271	110	[ACE, ACTR2, APOD, APPL1, ARG2, B2M, BGLAP, C1QBP, C3AR1, C4A, C4BPA, C5AR1, C8A, CA2, CALR, CD59, CD81, CD99, CDKN1A, CEBPB, CFB, CFD, CFH, CHN1, CLEC4E, CLU, CMKLR1, COLEC12, CRP, CSK, CTSB, CUL1, CX3CR1, DBI, DLG1, DUSP1, EIF4E, ENPP3, ERAP1, ETF1, ETS1, FBN1, FGL1, FGL2, FKBP1A, FOXP1, FSTL1, FSTL3, GK, GSN, HLA-B, HLA-H, HLX, HOXA5, HOXA9, HPSE, HSP90AA1, HSP90B1, HTRA1, IGFBP2, IGLC3, IL13R…
GO:0048513	animal organ development	GO_BiologicalProcess-EBI-UniProt-GOA_23.05.2019_00h00	4.41281e-07	0.000862704	6.89665e-11	1.31036e-09	[3, 4, 5]	Group17	6.72185	203	[ABCA12, ACACB, ACE, ACO2, ALAS2, ALOXE3, ANXA2, APOD, ARF4, ARG2, ASRGL1, ATP6V0D1, ATRN, B2M, BCL11B, BCL2L1, BGLAP, BHLHE41, BICC1, BMP8A, C1QTNF5, C4BPA, C5AR1, CA2, CALR, CCN2, CD81, CDKN1A, CEBPB, CFH, CFL2, CHN1, CKB, CLDN4, CLDN5, CLEC11A, CLEC3B, CLEC4E, CLU, CMTM7, COL4A3, COL6A1, COL6A3, COLEC12, COX6B1, CRP, CSF1R, CSK, CTSB, CUL1, CYTL1, DCN, DCT, DDX5, DKK1, DLG1, DLX1, DLX6, DMTN, …
GO:0009887	animal organ morphogenesis	GO_BiologicalProcess-EBI-UniProt-GOA_23.05.2019_00h00	8.1454e-07	0.00158917	6.89665e-11	1.31036e-09	[3, 4, 5, 6]	Group17	8.44221	84	[ANXA2, ATRN, BCL11B, BGLAP, BHLHE41, C1QTNF5, CA2, CCN2, CEBPB, CFH, CHN1, CLDN5, COL6A1, COL6A3, CSF1R, CTSB, CUL1, DCN, DKK1, DLG1, DLX1, DLX6, DSCAM, EFEMP1, EMX2, FBN1, FGF1, FGL1, FKBP1A, FSTL1, FZD7, GJA1, HAND2, HLX, HOXA5, HOXC11, HOXC9, HOXD10, HOXD11, HOXD9, HTRA1, IFITM5, LAMB1, LAMC1, LHX9, MBL2, MDK, MFAP2, MGP, MMP13, MMP14, MMP2, MSN, MTHFD1, NANOS3, NIPBL, NOTCH1, OPTN, OTOR, PAR…
GO:0030154	cell differentiation	GO_BiologicalProcess-EBI-UniProt-GOA_23.05.2019_00h00	1.05852e-06	0.00205988	6.89665e-11	1.31036e-09	[3]	Group17	6.4984	224	[ABCA12, ACE, ACSL4, ACTR2, ADRA2B, ALAS2, ALDOC, ALOXE3, ANXA13, ANXA2, APOD, ARF4, ASRGL1, B2M, BCL11B, BCL2L1, BGLAP, BHLHE22, BHLHE41, BMP8A, BZW2, C1QBP, C1QTNF3, C1QTNF5, C5AR1, CA2, CALR, CCN2, CCR4, CD81, CDKN1A, CEBPB, CERS2, CFH, CFL2, CFTR, CHN1, CLDN5, CLEC11A, CLEC4E, CLU, CMKLR1, CMTM7, CNN3, COL15A1, COL6A1, COL6A3, CRABP2, CREM, CRP, CSF1R, CSK, CTSB, CX3CR1, CYB5D2, CYTL1, DCT, D…
GO:0072359	circulatory system development	GO_BiologicalProcess-EBI-UniProt-GOA_23.05.2019_00h00	9.8258e-06	0.0188361	6.89665e-11	1.31036e-09	[4, 5]	Group17	7.96209	84	[ACACB, ANXA2, APOD, ASRGL1, BGLAP, BICC1, C3AR1, C5AR1, CALR, CCN2, CDKN1A, CHN1, CLDN5, COL15A1, COL4A3, COLEC12, CTSB, CX3CR1, DCN, DKK1, ERAP1, ETF1, ETS1, F3, FAP, FBN1, FGF1, FKBP1A, FN1, FSTL1, FZD7, GGNBP2, GJA1, HAND2, HOXA5, HPSE, IL1B, ITGB3, JARID2, LDB2, LGALS8, LOX, LOXL3, MARCKSL1, MDK, MMP14, MMP19, MMP2, MTHFD1, NANOS3, NIPBL, NOTCH1, NR4A1, OPTN, PARVA, PDLIM4, PIM1, PKM, PLK2, …
GO:0032879	regulation of localization	GO_BiologicalProcess-EBI-UniProt-GOA_23.05.2019_00h00	1.08284e-05	0.0207472	6.89665e-11	1.31036e-09	[2, 3]	Group17	6.72407	164	[ABCA12, ACACB, ACE, ADCY8, ADRA2B, ANXA13, ANXA2, APOD, APPL1, ARG2, ATP1A1, ATP1B2, B2M, BCL2L1, BGLAP, BMP8A, C1QBP, C1QTNF3, C3AR1, C4A, C4BPA, C5AR1, CA2, CALR, CAMK2D, CCT7, CD81, CD99, CDKN1A, CEBPB, CERS2, CFH, CFTR, CHN1, CLDN10, CLEC4E, CLIC2, CLU, CMKLR1, COL9A2, CRP, CSF1R, CSK, CTSB, CX3CR1, CXCL11, CYGB, DCN, DKK1, DLG1, DMTN, DSCAM, DUSP1, ENTR1, ETF1, ETS1, F10, F3, FABP3, FAM89B,…
GO:0051239	regulation of multicellular organismal process	GO_BiologicalProcess-EBI-UniProt-GOA_23.05.2019_00h00	1.30452e-05	0.0249554	6.89665e-11	1.31036e-09	[2, 3]	Group17	6.57465	181	[ACACB, ACE, ACTR2, ADRA2B, AIFM2, ALDOC, ANXA2, APOD, APPL1, ARG2, ASPH, ATP1A1, ATP1B2, ATRN, B2M, BCL11B, BGLAP, BHLHE41, C1QBP, C1QTNF3, C3AR1, C4BPA, C5AR1, CA2, CALR, CAMK2D, CCN2, CCR4, CD81, CDKN1A, CEBPB, CERS2, CFH, CHN1, CLDN5, CLEC11A, CLEC4E, CLIC2, CLU, CMKLR1, CNN1, CNPY2, COL4A3, CRABP2, CRP, CSF1R, CSK, CTSB, CX3CR1, CYB5D2, DCN, DCT, DDX5, DKK1, DLG1, DLX1, DMTN, DSCAM, EFEMP1, …
GO:0009653	anatomical structure morphogenesis	GO_BiologicalProcess-EBI-UniProt-GOA_23.05.2019_00h00	6.35604e-09	1.25023e-05	8.78815e-10	1.58187e-08	[2, 3]	Group10	7.34745	177	[ACTR2, ALDOA, ANXA2, APOD, ASPH, ATRN, BCL11B, BCL2L1, BGLAP, BHLHE41, BRD4, C1QBP, C1QTNF5, C3AR1, C5AR1, CA2, CALR, CCN2, CD81, CDC42EP3, CEBPB, CFH, CFL2, CHN1, CLDN5, CLU, COL15A1, COL4A3, COL6A1, COL6A3, CRABP2, CRP, CSF1R, CTSB, CUL1, CX3CR1, DCN, DKK1, DLG1, DLX1, DLX6, DMTN, DPYSL5, DSCAM, EFEMP1, EIF4E, EMX2, ERAP1, ETF1, ETS1, F3, FAP, FBLN1, FBN1, FEZ1, FGF1, FGL1, FKBP1A, FN1, FOXD3,…
GO:0001525	angiogenesis	GO_BiologicalProcess-EBI-UniProt-GOA_23.05.2019_00h00	6.4889e-07	0.00126728	8.78815e-10	1.58187e-08	[3, 4, 5, 6, 7, 8, 9, 10]	Group10	10.2823	51	[ANXA2, APOD, BGLAP, C3AR1, C5AR1, CCN2, CHN1, COL15A1, COL4A3, CTSB, CX3CR1, DCN, ERAP1, ETS1, F3, FAP, FGF1, FN1, FSTL1, HAND2, HOXA5, HPSE, IL1B, ITGB3, MDK, MMP14, MMP19, MMP2, NANOS3, NOTCH1, NR4A1, OPTN, PARVA, PKM, PLK2, PTK2, PTN, RAMP1, RGCC, S100A1, SARS, SAT1, SERPINE1, SFRP1, SPARC, SRPK2, TCF7L2, TGFBI, TGFBR2, THBS4, VEZF1]
GO:0048514	blood vessel morphogenesis	GO_BiologicalProcess-EBI-UniProt-GOA_23.05.2019_00h00	3.18094e-06	0.00614875	8.78815e-10	1.58187e-08	[4, 5, 6, 7, 8, 9]	Group10	9.41781	55	[ANXA2, APOD, BGLAP, C3AR1, C5AR1, CCN2, CHN1, COL15A1, COL4A3, CTSB, CX3CR1, DCN, ERAP1, ETF1, ETS1, F3, FAP, FGF1, FN1, FSTL1, GJA1, HAND2, HOXA5, HPSE, IL1B, ITGB3, LOX, MDK, MMP14, MMP19, MMP2, NANOS3, NOTCH1, NR4A1, OPTN, PARVA, PKM, PLK2, PRRX1, PTK2, PTN, RAMP1, RGCC, S100A1, SARS, SAT1, SERPINE1, SFRP1, SPARC, SRPK2, TCF7L2, TGFBI, TGFBR2, THBS4, VEZF1]
GO:0072359	circulatory system development	GO_BiologicalProcess-EBI-UniProt-GOA_23.05.2019_00h00	9.8258e-06	0.0188361	8.78815e-10	1.58187e-08	[4, 5]	Group10	7.96209	84	[ACACB, ANXA2, APOD, ASRGL1, BGLAP, BICC1, C3AR1, C5AR1, CALR, CCN2, CDKN1A, CHN1, CLDN5, COL15A1, COL4A3, COLEC12, CTSB, CX3CR1, DCN, DKK1, ERAP1, ETF1, ETS1, F3, FAP, FBN1, FGF1, FKBP1A, FN1, FSTL1, FZD7, GGNBP2, GJA1, HAND2, HOXA5, HPSE, IL1B, ITGB3, JARID2, LDB2, LGALS8, LOX, LOXL3, MARCKSL1, MDK, MMP14, MMP19, MMP2, MTHFD1, NANOS3, NIPBL, NOTCH1, NR4A1, OPTN, PARVA, PDLIM4, PIM1, PKM, PLK2, …
GO:0001501	skeletal system development	GO_BiologicalProcess-EBI-UniProt-GOA_23.05.2019_00h00	3.05993e-09	6.02499e-06	9.55386e-10	1.62416e-08	[4, 5]	Group14	11.4519	56	[ANXA2, BGLAP, BMP8A, CCN2, CMKLR1, COL10A1, COL6A1, COL6A3, COL9A2, CRP, CYTL1, DLG1, DLX1, DLX6, EFEMP1, FBN1, FOXP1, FSTL1, GDF10, GJA1, HAND2, HOXA5, HOXA9, HOXC11, HOXC6, HOXC9, HOXD10, HOXD11, HOXD12, HOXD9, IFITM5, LECT2, LOX, MBL2, MDK, MGP, MMP13, MMP14, MMP2, MMP9, MTHFD1, MUSTN1, MYOC, NIPBL, OTOR, PITX1, PRRX1, SERPINH1, SFRP1, SHOX, SLC39A1, SOX11, SPARC, TGFBI, TGFBR2, TNFRSF11B]
GO:0009653	anatomical structure morphogenesis	GO_BiologicalProcess-EBI-UniProt-GOA_23.05.2019_00h00	6.35604e-09	1.25023e-05	9.55386e-10	1.62416e-08	[2, 3]	Group14	7.34745	177	[ACTR2, ALDOA, ANXA2, APOD, ASPH, ATRN, BCL11B, BCL2L1, BGLAP, BHLHE41, BRD4, C1QBP, C1QTNF5, C3AR1, C5AR1, CA2, CALR, CCN2, CD81, CDC42EP3, CEBPB, CFH, CFL2, CHN1, CLDN5, CLU, COL15A1, COL4A3, COL6A1, COL6A3, CRABP2, CRP, CSF1R, CTSB, CUL1, CX3CR1, DCN, DKK1, DLG1, DLX1, DLX6, DMTN, DPYSL5, DSCAM, EFEMP1, EIF4E, EMX2, ERAP1, ETF1, ETS1, F3, FAP, FBLN1, FBN1, FEZ1, FGF1, FGL1, FKBP1A, FN1, FOXD3,…
GO:0048513	animal organ development	GO_BiologicalProcess-EBI-UniProt-GOA_23.05.2019_00h00	4.41281e-07	0.000862704	9.55386e-10	1.62416e-08	[3, 4, 5]	Group14	6.72185	203	[ABCA12, ACACB, ACE, ACO2, ALAS2, ALOXE3, ANXA2, APOD, ARF4, ARG2, ASRGL1, ATP6V0D1, ATRN, B2M, BCL11B, BCL2L1, BGLAP, BHLHE41, BICC1, BMP8A, C1QTNF5, C4BPA, C5AR1, CA2, CALR, CCN2, CD81, CDKN1A, CEBPB, CFH, CFL2, CHN1, CKB, CLDN4, CLDN5, CLEC11A, CLEC3B, CLEC4E, CLU, CMTM7, COL4A3, COL6A1, COL6A3, COLEC12, COX6B1, CRP, CSF1R, CSK, CTSB, CUL1, CYTL1, DCN, DCT, DDX5, DKK1, DLG1, DLX1, DLX6, DMTN, …
GO:0009887	animal organ morphogenesis	GO_BiologicalProcess-EBI-UniProt-GOA_23.05.2019_00h00	8.1454e-07	0.00158917	9.55386e-10	1.62416e-08	[3, 4, 5, 6]	Group14	8.44221	84	[ANXA2, ATRN, BCL11B, BGLAP, BHLHE41, C1QTNF5, CA2, CCN2, CEBPB, CFH, CHN1, CLDN5, COL6A1, COL6A3, CSF1R, CTSB, CUL1, DCN, DKK1, DLG1, DLX1, DLX6, DSCAM, EFEMP1, EMX2, FBN1, FGF1, FGL1, FKBP1A, FSTL1, FZD7, GJA1, HAND2, HLX, HOXA5, HOXC11, HOXC9, HOXD10, HOXD11, HOXD9, HTRA1, IFITM5, LAMB1, LAMC1, LHX9, MBL2, MDK, MFAP2, MGP, MMP13, MMP14, MMP2, MSN, MTHFD1, NANOS3, NIPBL, NOTCH1, OPTN, OTOR, PAR…
GO:0005102	signaling receptor binding	GO_MolecularFunction-EBI-UniProt-GOA_23.05.2019_00h00	3.50905e-09	6.9058e-06	3.50905e-09	5.26357e-08	[3]	Group03	8.41121	117	[ABCA12, ACE, ACTR2, ANXA2, ARF4, B2M, BMP8A, C1QBP, C4BPA, CALR, CCN2, CD81, CEBPB, CHN1, CLEC11A, CLU, CMTM7, COL4A3, CRP, CXCL11, CXCL2, CYTL1, DAO, DBI, DDX5, DKK1, DLG1, DMTN, DPYSL5, DSCAM, DST, EFEMP1, ERAP1, ETFA, F3, FAP, FBN1, FGF1, FKBP1A, FN1, FOXP1, FSTL1, FZD7, GABARAPL2, GALNS, GDF10, GJA1, HLA-B, HLA-H, HSP90AA1, HSP90B1, IGFBP2, IGFBP6, IGLC3, IL11, IL1B, ITGB3, LAMB1, LAMC1, LGA…	Signaling
GO:0006956	complement activation	GO_BiologicalProcess-EBI-UniProt-GOA_23.05.2019_00h00	3.34291e-08	6.55879e-05	3.33398e-09	5.33436e-08	[3, 4, 5, 6, 7]	Group16	21.8391	19	[C1QBP, C3AR1, C4A, C4BPA, C5AR1, C8A, CD59, CD81, CFB, CFD, CFH, CLU, CRP, DBI, IGLC3, IL1B, MBL2, PITX1, RGCC]	Complement system
GO:0001848	complement binding	GO_MolecularFunction-EBI-UniProt-GOA_23.05.2019_00h00	8.29699e-08	0.000162704	3.33398e-09	5.33436e-08	[3]	Group16	41.6667	10	[C1QBP, C4A, C5AR1, C8A, CALR, CD59, CD93, CFB, CRP, PITX1]
R-HSA:166658	Complement cascade	REACTOME_Pathways_23.05.2019	8.38664e-08	0.000164378	3.33398e-09	5.33436e-08	[-1]	Group16	30.2326	13	[C3AR1, C4A, C4BPA, C5AR1, C8A, CD59, CD81, CFB, CFD, CFH, CLU, CRP, MBL2]
GO:0030449	regulation of complement activation	GO_BiologicalProcess-EBI-UniProt-GOA_23.05.2019_00h00	1.72602e-06	0.0033502	3.33398e-09	5.33436e-08	[4, 5, 6, 7, 8]	Group16	22.2222	14	[C1QBP, C3AR1, C4A, C4BPA, C5AR1, C8A, CD59, CD81, CFB, CFH, CLU, DBI, IGLC3, IL1B]
R-HSA:977606	Regulation of Complement cascade	REACTOME_Pathways_23.05.2019	8.22718e-06	0.0158209	3.33398e-09	5.33436e-08	[-1]	Group16	27.027	10	[C3AR1, C4A, C4BPA, C5AR1, C8A, CD59, CD81, CFB, CFH, CLU]
GO:0002682	regulation of immune system process	GO_BiologicalProcess-EBI-UniProt-GOA_23.05.2019_00h00	1.32419e-07	0.000259277	1.3045e-08	1.8263e-07	[2, 3]	Group13	8.05271	110	[ACE, ACTR2, APOD, APPL1, ARG2, B2M, BGLAP, C1QBP, C3AR1, C4A, C4BPA, C5AR1, C8A, CA2, CALR, CD59, CD81, CD99, CDKN1A, CEBPB, CFB, CFD, CFH, CHN1, CLEC4E, CLU, CMKLR1, COLEC12, CRP, CSK, CTSB, CUL1, CX3CR1, DBI, DLG1, DUSP1, EIF4E, ENPP3, ERAP1, ETF1, ETS1, FBN1, FGL1, FGL2, FKBP1A, FOXP1, FSTL1, FSTL3, GK, GSN, HLA-B, HLA-H, HLX, HOXA5, HOXA9, HPSE, HSP90AA1, HSP90B1, HTRA1, IGFBP2, IGLC3, IL13R…	Cell migration & adhesion
GO:0007162	negative regulation of cell adhesion	GO_BiologicalProcess-EBI-UniProt-GOA_23.05.2019_00h00	5.57484e-07	0.00108932	1.3045e-08	1.8263e-07	[3, 4, 5]	Group13	12.6923	33	[APOD, ARG2, BGLAP, C4BPA, CEBPB, DLG1, DMTN, DSCAM, DUSP1, EIF4E, FBLN1, FGL1, FGL2, FZD7, HLX, LGALS1, LOXL3, LRRC32, MBL2, MDK, MMP14, MUC1, MYADM, MYOC, NOTCH1, PTK2, RGCC, S100A4, SERPINE1, SERPINE2, TGFBI, TINAGL1, TMEM131L]
GO:0030155	regulation of cell adhesion	GO_BiologicalProcess-EBI-UniProt-GOA_23.05.2019_00h00	2.31898e-06	0.00448955	1.3045e-08	1.8263e-07	[2, 3]	Group13	9.24499	60	[ABI3BP, APOD, ARG2, BGLAP, C1QBP, C4BPA, CALR, CCDC80, CD81, CEBPB, CHN1, CSK, DLG1, DMTN, DSCAM, DUSP1, EIF4E, ETS1, FBLN1, FGL1, FGL2, FN1, FSTL1, FSTL3, FZD7, GSN, HLX, IGFBP2, IL1B, LDB2, LGALS1, LOXL3, LRRC32, MBL2, MDK, MMP14, MUC1, MYADM, MYOC, NOTCH1, OPTN, PAK2, PLPP3, PNP, PPP2R1A, PTK2, PTN, RGCC, S100A4, SERPINE1, SERPINE2, SFRP1, TGFBI, TGFBR2, TGM2, TINAGL1, TKT, TMEM131L, TPM1, VC…
GO:0050866	negative regulation of cell activation	GO_BiologicalProcess-EBI-UniProt-GOA_23.05.2019_00h00	4.65108e-06	0.00898589	1.3045e-08	1.8263e-07	[3, 4, 5]	Group13	13.7931	24	[ARG2, BGLAP, C4BPA, CEBPB, CYGB, DLG1, EIF4E, ENPP3, FGL1, FGL2, FSTL1, HLX, HPSE, IL13RA2, LGALS1, LOXL3, LRRC32, MDK, NANOS3, SERPINE2, SFRP1, SOX11, TINAGL1, TMEM131L]
GO:0002682	regulation of immune system process	GO_BiologicalProcess-EBI-UniProt-GOA_23.05.2019_00h00	1.32419e-07	0.000259277	1.54137e-08	2.00378e-07	[2, 3]	Group19	8.05271	110	[ACE, ACTR2, APOD, APPL1, ARG2, B2M, BGLAP, C1QBP, C3AR1, C4A, C4BPA, C5AR1, C8A, CA2, CALR, CD59, CD81, CD99, CDKN1A, CEBPB, CFB, CFD, CFH, CHN1, CLEC4E, CLU, CMKLR1, COLEC12, CRP, CSK, CTSB, CUL1, CX3CR1, DBI, DLG1, DUSP1, EIF4E, ENPP3, ERAP1, ETF1, ETS1, FBN1, FGL1, FGL2, FKBP1A, FOXP1, FSTL1, FSTL3, GK, GSN, HLA-B, HLA-H, HLX, HOXA5, HOXA9, HPSE, HSP90AA1, HSP90B1, HTRA1, IGFBP2, IGLC3, IL13R…	Cell-mediated immunity & defense
GO:0006952	defense response	GO_BiologicalProcess-EBI-UniProt-GOA_23.05.2019_00h00	7.97369e-07	0.00155646	1.54137e-08	2.00378e-07	[3]	Group19	7.90663	105	[ACTR2, ADCY8, APOD, APPL1, ARG2, ATRN, B2M, BGLAP, BRD4, C1QBP, C1QTNF3, C3AR1, C4A, C4BPA, C5AR1, C8A, CAMK2D, CAMP, CCR4, CD81, CEBPB, CFB, CFD, CFH, CLEC4E, CLEC4M, CLU, CMKLR1, COLEC12, CRP, CSF1R, CTSB, CUL1, CX3CR1, CXCL11, CXCL2, DPYSL5, EIF4E, ENPP3, ERAP1, ETS1, F3, FGL2, FN1, FOXP1, GAPDH, GJA1, GSN, HLA-B, HLA-H, HSP90AA1, HSP90B1, HTRA1, IFIT5, IFITM3, IGLC3, IL1B, IL1R2, LGALS1, LGA…
R-HSA:168249	innate immune system	REACTOME_Pathways_23.05.2019	1.0575e-06	0.00205895	1.54137e-08	2.00378e-07	[-1]	Group19	8.98438	69	[ACTR2, ALDOA, ALDOC, ANXA2, ATP6V0D1, B2M, BCL2L1, C3AR1, C4A, C4BPA, C5AR1, C8A, CAMP, CD59, CD81, CD93, CFB, CFD, CFH, CLEC4E, CLU, CRP, CTSB, CUL1, CXCR1, FGL2, FTH1, GALNS, GSN, HBB, HLA-B, HPSE, HSP90AA1, HSP90B1, IL1B, LGMN, LYZ, MBL2, MMP9, MUC1, NCF2, NLRC3, NOS2, PAK2, PIGR, PKM, PNP, PPP2R1A, PPP2R1B, PSMB8, PSMB9, PTK2, RAB3A, RAB7A, S100A1, S100A11, SURF4, TIMP2, TMEM30A, TNFAIP6, TR…
GO:0045321	leukocyte activation	GO_BiologicalProcess-EBI-UniProt-GOA_23.05.2019_00h00	1.36449e-06	0.00265393	1.54137e-08	2.00378e-07	[2, 3]	Group19	8.08696	93	[ACTR2, AIFM2, ALDOA, ALDOC, ANXA2, ARG2, B2M, BCL11B, BGLAP, BRD4, C3AR1, C4BPA, C5AR1, CAMP, CD59, CD81, CD93, CDKN1A, CEBPB, CFD, CHN1, CLEC4E, CLU, CMTM7, CSK, CTSB, CXCR1, DLG1, DNAJB9, EIF4E, ENPP3, ETF1, FGL1, FGL2, FKBP1A, FOXP1, FSTL1, FTH1, FZD7, GALNS, GJA1, GSN, HBB, HLA-B, HLA-H, HLX, HPRT1, HPSE, HSP90AA1, IGFBP2, IGLC3, IL11, IL13RA2, IL1B, LGALS1, LMO1, LOXL3, LRRC32, LYZ, MBL2, M…
GO:0030155	regulation of cell adhesion	GO_BiologicalProcess-EBI-UniProt-GOA_23.05.2019_00h00	2.31898e-06	0.00448955	1.54137e-08	2.00378e-07	[2, 3]	Group19	9.24499	60	[ABI3BP, APOD, ARG2, BGLAP, C1QBP, C4BPA, CALR, CCDC80, CD81, CEBPB, CHN1, CSK, DLG1, DMTN, DSCAM, DUSP1, EIF4E, ETS1, FBLN1, FGL1, FGL2, FN1, FSTL1, FSTL3, FZD7, GSN, HLX, IGFBP2, IL1B, LDB2, LGALS1, LOXL3, LRRC32, MBL2, MDK, MMP14, MUC1, MYADM, MYOC, NOTCH1, OPTN, PAK2, PLPP3, PNP, PPP2R1A, PTK2, PTN, RGCC, S100A4, SERPINE1, SERPINE2, SFRP1, TGFBI, TGFBR2, TGM2, TINAGL1, TKT, TMEM131L, TPM1, VC…
R-HSA:168256	Immune System	REACTOME_Pathways_23.05.2019	5.99632e-06	0.0115669	1.54137e-08	2.00378e-07	[-1]	Group19	7.54584	107	[ACTR2, ALDOA, ALDOC, ANXA2, AREL1, ASB5, ATP6V0D1, B2M, BCL2L1, C3AR1, C4A, C4BPA, C5AR1, C8A, CALR, CAMK2D, CAMP, CD59, CD81, CD93, CD99, CDKN1A, CFB, CFD, CFH, CLEC4E, CLU, COLEC12, CRP, CSF1R, CSK, CTSB, CUL1, CXCL2, CXCR1, EIF4E, ERAP1, FGL2, FKBP1A, FN1, FTH1, GALNS, GSN, HBB, HLA-B, HPSE, HSP90AA1, HSP90B1, IFITM3, IL11, IL13RA2, IL1B, IL1R2, KPNA4, LGMN, LIFR, LYZ, MBL2, MMP2, MMP9, MRC1,…
GO:0051239	regulation of multicellular organismal process	GO_BiologicalProcess-EBI-UniProt-GOA_23.05.2019_00h00	1.30452e-05	0.0249554	1.54137e-08	2.00378e-07	[2, 3]	Group19	6.57465	181	[ACACB, ACE, ACTR2, ADRA2B, AIFM2, ALDOC, ANXA2, APOD, APPL1, ARG2, ASPH, ATP1A1, ATP1B2, ATRN, B2M, BCL11B, BGLAP, BHLHE41, C1QBP, C1QTNF3, C3AR1, C4BPA, C5AR1, CA2, CALR, CAMK2D, CCN2, CCR4, CD81, CDKN1A, CEBPB, CERS2, CFH, CHN1, CLDN5, CLEC11A, CLEC4E, CLIC2, CLU, CMKLR1, CNN1, CNPY2, COL4A3, CRABP2, CRP, CSF1R, CSK, CTSB, CX3CR1, CYB5D2, DCN, DCT, DDX5, DKK1, DLG1, DLX1, DMTN, DSCAM, EFEMP1, …
GO:0098542	defense response to other organism	GO_BiologicalProcess-EBI-UniProt-GOA_23.05.2019_00h00	1.73021e-05	0.0330297	1.54137e-08	2.00378e-07	[3, 4, 5]	Group19	8.20225	73	[ACTR2, APPL1, ARG2, B2M, BGLAP, C1QBP, C4A, C4BPA, C5AR1, C8A, CAMK2D, CAMP, CEBPB, CFB, CFD, CFH, CLEC4E, CLEC4M, CLU, COLEC12, CRP, CSF1R, CTSB, CUL1, CX3CR1, EIF4E, ERAP1, FGL2, FOXP1, GAPDH, GSN, HLA-B, HLA-H, HSP90AA1, HSP90B1, HTRA1, IFIT5, IFITM3, IGLC3, IL1B, LGALS8, LGMN, LYZ, MBL2, MID2, MR1, MRC1, MUC1, NCF2, NLRC3, NOS2, OPTN, PAK2, PITX1, PSMB8, PSMB9, RPSA, RSAD2, S100A1, S100A14, …
GO:0045087	innate immune response	GO_BiologicalProcess-EBI-UniProt-GOA_23.05.2019_00h00	1.75943e-05	0.0335698	1.54137e-08	2.00378e-07	[3, 4, 5, 6]	Group19	8.48806	64	[ACTR2, APPL1, ARG2, B2M, BGLAP, C1QBP, C4A, C4BPA, C8A, CAMK2D, CAMP, CFB, CFD, CFH, CLEC4E, CLEC4M, CLU, COLEC12, CRP, CSF1R, CTSB, CUL1, CX3CR1, EIF4E, ERAP1, GAPDH, GSN, HLA-B, HLA-H, HSP90AA1, HSP90B1, IFIT5, IFITM3, IGLC3, LGMN, MBL2, MID2, MR1, MRC1, MUC1, NCF2, NLRC3, NOS2, OPTN, PAK2, PITX1, PSMB8, PSMB9, RPSA, RSAD2, S100A1, S100A14, SCARB1, SRPK2, TBKBP1, TINAGL1, TRIM25, TUBB, TUBB2A,…
GO:0043207	response to external biotic stimulus	GO_BiologicalProcess-EBI-UniProt-GOA_23.05.2019_00h00	2.14177e-05	0.0407364	1.54137e-08	2.00378e-07	[3]	Group19	7.63423	91	[ACTR2, APPL1, ARG2, B2M, BCL2L1, BGLAP, C1QBP, C4A, C4BPA, C5AR1, C8A, CAMK2D, CAMP, CCDC80, CCR4, CEBPB, CFB, CFD, CFH, CLEC4E, CLEC4M, CLU, COLEC12, CRP, CSF1R, CTSB, CUL1, CX3CR1, CXCL11, CXCL2, DCN, EIF4E, ERAP1, FGL2, FOXP1, GAPDH, GJA1, GSN, HLA-B, HLA-H, HSP90AA1, HSP90B1, HTRA1, IFI44, IFIT5, IFITM3, IGLC3, IL1B, KRT8, LAMB1, LGALS8, LGMN, LITAF, LOXL3, LPL, LYZ, MACROD2, MBL2, MID2, MR1…
GO:0042127	regulation of cell population proliferation	GO_BiologicalProcess-EBI-UniProt-GOA_23.05.2019_00h00	3.03766e-08	5.96292e-05	3.03766e-08	3.64519e-07	[2, 3, 4]	Group05	8.06452	120	[ACE, ANXA2, APOD, ARG2, ASPH, BCL11B, BCL2L1, BGLAP, C4BPA, C5AR1, CALR, CCN2, CCR4, CD81, CDKN1A, CEBPB, CERS2, CHN1, CLEC11A, CLU, CNN1, COL4A3, CSF1R, CSK, CTSB, CX3CR1, CXCL11, DCT, DLG1, DLX6, DUSP1, EIF4E, ENPP3, ETF1, ETS1, F3, FABP3, FAP, FBLN1, FGF1, FGFR4, FN1, FOXP1, FSTL1, FTH1, FZD7, GGNBP2, GJA1, GNL3, HAND2, HLX, HOXA5, HPSE, HTRA1, IGFBP2, IGFBP6, IL11, IL1B, ITGB3, JARID2, LAMB1…	Cell migration & adhesion
GO:0007165	signal transduction	GO_BiologicalProcess-EBI-UniProt-GOA_23.05.2019_00h00	1.93039e-06	0.00374496	3.44975e-08	3.79472e-07	[2, 3, 4]	Group15	6.16984	279	[ACTR2, ADCY2, ADCY8, ADRA2B, AGTRAP, ALOXE3, ANK1, ANXA2, APOD, APPL1, ARF4, ASB5, ATP6V0D1, B2M, BCL11B, BCL2L1, BGLAP, BICC1, BMP8A, BRD4, C1QBP, C1QTNF3, C3AR1, C4BPA, C5AR1, CA2, CALR, CAMK2D, CCN2, CCR4, CD59, CD81, CDC42EP3, CDKN1A, CEBPB, CFD, CHN1, CLDN5, CLEC11A, CLEC4E, CLEC4M, CLIC2, CLU, CMKLR1, CMTM7, CNPY2, COL15A1, COL4A3, COLEC12, CRABP2, CREM, CSF1R, CSK, CTSB, CUL1, CX3CR1, CXC…	Signaling
GO:0048519	negative regulation of biological process	GO_BiologicalProcess-EBI-UniProt-GOA_23.05.2019_00h00	2.93654e-06	0.00568221	3.44975e-08	3.79472e-07	[1, 2, 3]	Group15	6.14872	277	[ACACB, ACE, ADCY8, ADRA2B, AIFM2, ALDOC, ANXA2, APOD, APPL1, AREL1, ARF4, ARG2, ASPH, ASRGL1, ASTL, ATAD3A, ATP1A1, B2M, BCL11B, BCL2L1, BGLAP, BHLHE41, BICC1, BMP8A, C1QBP, C1QTNF3, C4A, C4BPA, C5AR1, CALR, CAMK2D, CAMP, CCN2, CCR4, CD59, CDKN1A, CEBPB, CERS2, CFH, CHCHD3, CHN1, CLEC11A, CLIC2, CLU, CMKLR1, CNN1, CNPY2, COL4A3, COL6A3, COLEC12, CREM, CRP, CSF1R, CSK, CTSB, CUL1, CX3CR1, CXCL11,…
GO:0048523	negative regulation of cellular process	GO_BiologicalProcess-EBI-UniProt-GOA_23.05.2019_00h00	6.01291e-06	0.0115929	3.44975e-08	3.79472e-07	[2, 3, 4]	Group15	6.21455	252	[ACACB, ACE, ADCY8, ADRA2B, AIFM2, ANXA2, APOD, APPL1, AREL1, ARF4, ARG2, ASPH, ASRGL1, ASTL, ATAD3A, ATP1A1, B2M, BCL11B, BCL2L1, BGLAP, BHLHE41, BICC1, BMP8A, C1QBP, C1QTNF3, C4A, C4BPA, C5AR1, CALR, CAMK2D, CCN2, CCR4, CDKN1A, CEBPB, CERS2, CFH, CHCHD3, CHN1, CLEC11A, CLIC2, CLU, CNN1, COL4A3, COL6A3, COLEC12, CREM, CRP, CSF1R, CSK, CTSB, CUL1, CX3CR1, CXCL11, CYGB, DCN, DDX5, DEPTOR, DKK1, DL…
GO:0048583	regulation of response to stimulus	GO_BiologicalProcess-EBI-UniProt-GOA_23.05.2019_00h00	1.23789e-05	0.0236932	3.44975e-08	3.79472e-07	[2, 3]	Group15	6.29921	224	[ACTR2, ADCY8, ADRA2B, ANXA2, APOD, APPL1, ARG2, B2M, BCL2L1, BGLAP, BICC1, BMP8A, BRD4, C1QBP, C1QTNF3, C3AR1, C4A, C4BPA, C5AR1, C8A, CALR, CAMK2D, CCN2, CCR4, CD59, CD81, CD99, CDKN1A, CEBPB, CERS2, CFB, CFD, CFH, CFTR, CHN1, CLEC11A, CLEC4E, CLIC2, CLU, CMKLR1, COLEC12, CRABP2, CRP, CSF1R, CSK, CTSB, CUL1, CX3CR1, DBI, DCN, DDX5, DEPTOR, DKK1, DLG1, DLX1, DMTN, DNAJB9, DSCAM, DUSP1, DUSP5, EF…
GO:0002682	regulation of immune system process	GO_BiologicalProcess-EBI-UniProt-GOA_23.05.2019_00h00	1.32419e-07	0.000259277	1.58651e-07	1.58651e-06	[2, 3]	Group21	8.05271	110	[ACE, ACTR2, APOD, APPL1, ARG2, B2M, BGLAP, C1QBP, C3AR1, C4A, C4BPA, C5AR1, C8A, CA2, CALR, CD59, CD81, CD99, CDKN1A, CEBPB, CFB, CFD, CFH, CHN1, CLEC4E, CLU, CMKLR1, COLEC12, CRP, CSK, CTSB, CUL1, CX3CR1, DBI, DLG1, DUSP1, EIF4E, ENPP3, ERAP1, ETF1, ETS1, FBN1, FGL1, FGL2, FKBP1A, FOXP1, FSTL1, FSTL3, GK, GSN, HLA-B, HLA-H, HLX, HOXA5, HOXA9, HPSE, HSP90AA1, HSP90B1, HTRA1, IGFBP2, IGLC3, IL13R…	Cell-mediated immunity & defense
GO:0030141	secretory granule	GO_CellularComponent-EBI-UniProt-GOA_23.05.2019_00h00	2.25083e-07	0.000440263	1.58651e-07	1.58651e-06	[3, 4, 6, 7, 8, 9]	Group21	9.18367	72	[ABCA12, ACTR2, AIFM2, ALDOA, ALDOC, ANXA2, ASTL, B2M, BGLAP, BRD4, C3AR1, C5AR1, CALR, CAMP, CD59, CD93, CFD, CLEC3B, CLU, CTSB, CXCR1, F3, F5, FGL2, FN1, FSTL3, FTH1, GALNS, GJA1, GSN, HBB, HLA-B, HLA-H, HPSE, HSP90AA1, IL1B, ITGB3, LGALS1, LOXL3, LYZ, MBL2, MMP9, NCF2, PIGR, PKM, PLAT, PNP, RAB27B, RAB3A, RAB7A, RPSA, S100A11, SCG3, SERPINE1, SERPINE2, SIGLEC6, SPARC, SURF4, SYT7, TIMP2, TIMP3…
GO:0006952	defense response	GO_BiologicalProcess-EBI-UniProt-GOA_23.05.2019_00h00	7.97369e-07	0.00155646	1.58651e-07	1.58651e-06	[3]	Group21	7.90663	105	[ACTR2, ADCY8, APOD, APPL1, ARG2, ATRN, B2M, BGLAP, BRD4, C1QBP, C1QTNF3, C3AR1, C4A, C4BPA, C5AR1, C8A, CAMK2D, CAMP, CCR4, CD81, CEBPB, CFB, CFD, CFH, CLEC4E, CLEC4M, CLU, CMKLR1, COLEC12, CRP, CSF1R, CTSB, CUL1, CX3CR1, CXCL11, CXCL2, DPYSL5, EIF4E, ENPP3, ERAP1, ETS1, F3, FGL2, FN1, FOXP1, GAPDH, GJA1, GSN, HLA-B, HLA-H, HSP90AA1, HSP90B1, HTRA1, IFIT5, IFITM3, IGLC3, IL1B, IL1R2, LGALS1, LGA…
R-HSA:168249	Innate Immune System	REACTOME_Pathways_23.05.2019	1.0575e-06	0.00205895	1.58651e-07	1.58651e-06	[-1]	Group21	8.98438	69	[ACTR2, ALDOA, ALDOC, ANXA2, ATP6V0D1, B2M, BCL2L1, C3AR1, C4A, C4BPA, C5AR1, C8A, CAMP, CD59, CD81, CD93, CFB, CFD, CFH, CLEC4E, CLU, CRP, CTSB, CUL1, CXCR1, FGL2, FTH1, GALNS, GSN, HBB, HLA-B, HPSE, HSP90AA1, HSP90B1, IL1B, LGMN, LYZ, MBL2, MMP9, MUC1, NCF2, NLRC3, NOS2, PAK2, PIGR, PKM, PNP, PPP2R1A, PPP2R1B, PSMB8, PSMB9, PTK2, RAB3A, RAB7A, S100A1, S100A11, SURF4, TIMP2, TMEM30A, TNFAIP6, TR…
GO:0045321	leukocyte activation	GO_BiologicalProcess-EBI-UniProt-GOA_23.05.2019_00h00	1.36449e-06	0.00265393	1.58651e-07	1.58651e-06	[2, 3]	Group21	8.08696	93	[ACTR2, AIFM2, ALDOA, ALDOC, ANXA2, ARG2, B2M, BCL11B, BGLAP, BRD4, C3AR1, C4BPA, C5AR1, CAMP, CD59, CD81, CD93, CDKN1A, CEBPB, CFD, CHN1, CLEC4E, CLU, CMTM7, CSK, CTSB, CXCR1, DLG1, DNAJB9, EIF4E, ENPP3, ETF1, FGL1, FGL2, FKBP1A, FOXP1, FSTL1, FTH1, FZD7, GALNS, GJA1, GSN, HBB, HLA-B, HLA-H, HLX, HPRT1, HPSE, HSP90AA1, IGFBP2, IGLC3, IL11, IL13RA2, IL1B, LGALS1, LMO1, LOXL3, LRRC32, LYZ, MBL2, M…
GO:0045055	regulated exocytosis	GO_BiologicalProcess-EBI-UniProt-GOA_23.05.2019_00h00	2.09197e-06	0.00405632	1.58651e-07	1.58651e-06	[4, 6, 7]	Group21	8.81226	69	[ABCA12, ACTR2, AIFM2, ALDOA, ALDOC, ANXA2, B2M, BGLAP, BRD4, C3AR1, C5AR1, CAMP, CD59, CD93, CFD, CHN1, CLEC11A, CLEC3B, CLU, CTSB, CXCR1, DMTN, ENDOD1, F3, F5, FGL2, FN1, FTH1, GALNS, GSN, HBB, HLA-B, HLA-H, HPSE, HSP90AA1, IL13RA2, ITGB3, LYZ, MANF, MBL2, MMP9, PFN2, PIGR, PKM, PLA2G3, PNP, RAB27B, RAB3A, RAB7A, RPSA, S100A11, SCG3, SERPINE1, SIGLEC6, SPARC, SURF4, SYT7, TIMP2, TIMP3, TINAGL1,…
GO:0002275	myeloid cell activation involved in immune response	GO_BiologicalProcess-EBI-UniProt-GOA_23.05.2019_00h00	3.17157e-06	0.00613382	1.58651e-07	1.58651e-06	[4, 5]	Group21	9.66543	52	[ACTR2, AIFM2, ALDOA, ALDOC, ANXA2, B2M, BGLAP, BRD4, C3AR1, C5AR1, CAMP, CD59, CD93, CFD, CHN1, CLU, CTSB, CXCR1, ENPP3, FGL2, FTH1, GALNS, GSN, HBB, HLA-B, HLA-H, HPSE, HSP90AA1, IL13RA2, LYZ, MBL2, MMP9, PIGR, PKM, PLA2G3, PNP, RAB3A, RAB7A, RPSA, S100A11, SIGLEC6, SURF4, TIMP2, TINAGL1, TMEM30A, TNFAIP6, TSPAN14, TTR, TUBB, TUBB2A, TUBB4B, TXNDC5]
GO:0043299	leukocyte degranulation	GO_BiologicalProcess-EBI-UniProt-GOA_23.05.2019_00h00	4.79007e-06	0.00924962	1.58651e-07	1.58651e-06	[3, 5, 7, 8]	Group21	9.58647	51	[ACTR2, AIFM2, ALDOA, ALDOC, ANXA2, B2M, BGLAP, BRD4, C3AR1, C5AR1, CAMP, CD59, CD93, CFD, CHN1, CLU, CTSB, CXCR1, FGL2, FTH1, GALNS, GSN, HBB, HLA-B, HLA-H, HPSE, HSP90AA1, IL13RA2, LYZ, MBL2, MMP9, PIGR, PKM, PLA2G3, PNP, RAB3A, RAB7A, RPSA, S100A11, SIGLEC6, SURF4, TIMP2, TINAGL1, TMEM30A, TNFAIP6, TSPAN14, TTR, TUBB, TUBB2A, TUBB4B, TXNDC5]
R-HSA:168256	Immune System	REACTOME_Pathways_23.05.2019	5.99632e-06	0.0115669	1.58651e-07	1.58651e-06	[-1]	Group21	7.54584	107	[ACTR2, ALDOA, ALDOC, ANXA2, AREL1, ASB5, ATP6V0D1, B2M, BCL2L1, C3AR1, C4A, C4BPA, C5AR1, C8A, CALR, CAMK2D, CAMP, CD59, CD81, CD93, CD99, CDKN1A, CFB, CFD, CFH, CLEC4E, CLU, COLEC12, CRP, CSF1R, CSK, CTSB, CUL1, CXCL2, CXCR1, EIF4E, ERAP1, FGL2, FKBP1A, FN1, FTH1, GALNS, GSN, HBB, HLA-B, HPSE, HSP90AA1, HSP90B1, IFITM3, IL11, IL13RA2, IL1B, IL1R2, KPNA4, LGMN, LIFR, LYZ, MBL2, MMP2, MMP9, MRC1,…
GO:0002443	leukocyte mediated immunity	GO_BiologicalProcess-EBI-UniProt-GOA_23.05.2019_00h00	6.57997e-06	0.0126796	1.58651e-07	1.58651e-06	[3]	Group21	8.73656	65	[ACE, ACTR2, AIFM2, ALDOA, ALDOC, ANXA2, B2M, BGLAP, BRD4, C1QBP, C3AR1, C4A, C4BPA, C5AR1, C8A, CAMP, CD59, CD81, CD93, CFD, CHN1, CLU, CRP, CTSB, CXCR1, DLG1, FGL2, FTH1, GALNS, GSN, HBB, HLA-B, HLA-H, HPRT1, HPSE, HSP90AA1, IGLC3, IL13RA2, IL1B, LYZ, MBL2, MMP9, MPRIP, PIGR, PITX1, PKM, PLA2G3, PNP, RAB3A, RAB7A, RPSA, RSAD2, S100A11, SIGLEC6, SURF4, TIMP2, TINAGL1, TMEM30A, TNFAIP6, TSPAN14, …
GO:0032940	secretion by cell	GO_BiologicalProcess-EBI-UniProt-GOA_23.05.2019_00h00	7.263e-06	0.0139885	1.58651e-07	1.58651e-06	[2, 5]	Group21	7.47405	108	[ABCA12, ACTR2, ADCY8, ADRA2B, AIFM2, ALDOA, ALDOC, ANK1, ANXA2, ARG2, B2M, BGLAP, BMP8A, BRD4, C1QTNF3, C1QTNF5, C3AR1, C5AR1, CAMP, CCN2, CD59, CD93, CFD, CFTR, CHN1, CLEC11A, CLEC3B, CLEC4E, CLU, CRP, CSF1R, CTSB, CXCR1, DMTN, ENDOD1, F3, F5, FGL2, FN1, FOXP1, FSTL1, FTH1, GALNS, GAPDH, GJA1, GSN, HBB, HLA-B, HLA-H, HPSE, HSP90AA1, IL11, IL13RA2, IL1B, IL1R2, ITGB3, LGALS1, LPL, LRRC32, LYZ, M…
GO:0002444	myeloid leukocyte mediated immunity	GO_BiologicalProcess-EBI-UniProt-GOA_23.05.2019_00h00	7.81815e-06	0.0150499	1.58651e-07	1.58651e-06	[4]	Group21	9.35252	52	[ACE, ACTR2, AIFM2, ALDOA, ALDOC, ANXA2, B2M, BGLAP, BRD4, C3AR1, C5AR1, CAMP, CD59, CD93, CFD, CHN1, CLU, CTSB, CXCR1, FGL2, FTH1, GALNS, GSN, HBB, HLA-B, HLA-H, HPSE, HSP90AA1, IL13RA2, LYZ, MBL2, MMP9, PIGR, PKM, PLA2G3, PNP, RAB3A, RAB7A, RPSA, S100A11, SIGLEC6, SURF4, TIMP2, TINAGL1, TMEM30A, TNFAIP6, TSPAN14, TTR, TUBB, TUBB2A, TUBB4B, TXNDC5]
GO:0036230	granulocyte activation	GO_BiologicalProcess-EBI-UniProt-GOA_23.05.2019_00h00	8.1137e-06	0.0156108	1.58651e-07	1.58651e-06	[4, 5]	Group21	9.60784	49	[ACTR2, AIFM2, ALDOA, ALDOC, ANXA2, B2M, BGLAP, BRD4, C3AR1, C5AR1, CAMP, CD59, CD93, CFD, CLU, CTSB, CXCR1, ENPP3, FGL2, FTH1, GALNS, GSN, HBB, HLA-B, HLA-H, HPSE, HSP90AA1, LYZ, MBL2, MMP9, PIGR, PKM, PNP, RAB3A, RAB7A, RPSA, S100A11, SIGLEC6, SURF4, TIMP2, TINAGL1, TMEM30A, TNFAIP6, TSPAN14, TTR, TUBB, TUBB2A, TUBB4B, TXNDC5]
GO:0002446	neutrophil mediated immunity	GO_BiologicalProcess-EBI-UniProt-GOA_23.05.2019_00h00	8.31064e-06	0.015973	1.58651e-07	1.58651e-06	[5]	Group21	9.58904	49	[ACE, ACTR2, AIFM2, ALDOA, ALDOC, ANXA2, B2M, BGLAP, BRD4, C3AR1, C5AR1, CAMP, CD59, CD93, CFD, CLU, CTSB, CXCR1, FGL2, FTH1, GALNS, GSN, HBB, HLA-B, HLA-H, HPSE, HSP90AA1, LYZ, MBL2, MMP9, PIGR, PKM, PNP, RAB3A, RAB7A, RPSA, S100A11, SIGLEC6, SURF4, TIMP2, TINAGL1, TMEM30A, TNFAIP6, TSPAN14, TTR, TUBB, TUBB2A, TUBB4B, TXNDC5]
GO:0002366	leukocyte activation involved in immune response	GO_BiologicalProcess-EBI-UniProt-GOA_23.05.2019_00h00	1.21856e-05	0.0233355	1.58651e-07	1.58651e-06	[3, 4]	Group21	8.84558	59	[ACTR2, AIFM2, ALDOA, ALDOC, ANXA2, B2M, BGLAP, BRD4, C3AR1, C5AR1, CAMP, CD59, CD81, CD93, CFD, CHN1, CLEC4E, CLU, CTSB, CXCR1, ENPP3, FGL2, FOXP1, FTH1, GALNS, GSN, HBB, HLA-B, HLA-H, HLX, HPSE, HSP90AA1, IL13RA2, LGALS1, LOXL3, LYZ, MBL2, MDK, MMP9, PIGR, PKM, PLA2G3, PNP, RAB3A, RAB7A, RPSA, S100A11, SIGLEC6, SURF4, TIMP2, TINAGL1, TMEM30A, TNFAIP6, TSPAN14, TTR, TUBB, TUBB2A, TUBB4B, TXNDC5]
GO:0098542	defense response to other organism	GO_BiologicalProcess-EBI-UniProt-GOA_23.05.2019_00h00	1.73021e-05	0.0330297	1.58651e-07	1.58651e-06	[3, 4, 5]	Group21	8.20225	73	[ACTR2, APPL1, ARG2, B2M, BGLAP, C1QBP, C4A, C4BPA, C5AR1, C8A, CAMK2D, CAMP, CEBPB, CFB, CFD, CFH, CLEC4E, CLEC4M, CLU, COLEC12, CRP, CSF1R, CTSB, CUL1, CX3CR1, EIF4E, ERAP1, FGL2, FOXP1, GAPDH, GSN, HLA-B, HLA-H, HSP90AA1, HSP90B1, HTRA1, IFIT5, IFITM3, IGLC3, IL1B, LGALS8, LGMN, LYZ, MBL2, MID2, MR1, MRC1, MUC1, NCF2, NLRC3, NOS2, OPTN, PAK2, PITX1, PSMB8, PSMB9, RPSA, RSAD2, S100A1, S100A14, …
GO:0045087	innate immune response	GO_BiologicalProcess-EBI-UniProt-GOA_23.05.2019_00h00	1.75943e-05	0.0335698	1.58651e-07	1.58651e-06	[3, 4, 5, 6]	Group21	8.48806	64	[ACTR2, APPL1, ARG2, B2M, BGLAP, C1QBP, C4A, C4BPA, C8A, CAMK2D, CAMP, CFB, CFD, CFH, CLEC4E, CLEC4M, CLU, COLEC12, CRP, CSF1R, CTSB, CUL1, CX3CR1, EIF4E, ERAP1, GAPDH, GSN, HLA-B, HLA-H, HSP90AA1, HSP90B1, IFIT5, IFITM3, IGLC3, LGMN, MBL2, MID2, MR1, MRC1, MUC1, NCF2, NLRC3, NOS2, OPTN, PAK2, PITX1, PSMB8, PSMB9, RPSA, RSAD2, S100A1, S100A14, SCARB1, SRPK2, TBKBP1, TINAGL1, TRIM25, TUBB, TUBB2A,…
GO:0099503	secretory vesicle	GO_CellularComponent-EBI-UniProt-GOA_23.05.2019_00h00	1.96414e-05	0.0374169	1.58651e-07	1.58651e-06	[5, 6, 7, 8]	Group21	8.03859	75	[ABCA12, ACTR2, AIFM2, ALDOA, ALDOC, ANXA2, ASTL, ATP6V0D1, B2M, BCL2L1, BGLAP, BRD4, C3AR1, C5AR1, CALR, CAMP, CD59, CD93, CFD, CLEC3B, CLU, CTSB, CXCR1, F3, F5, FGL2, FN1, FSTL3, FTH1, GALNS, GJA1, GSN, HBB, HLA-B, HLA-H, HPSE, HSP90AA1, IL1B, ITGB3, LGALS1, LOXL3, LYZ, MBL2, MMP9, NCF2, PIGR, PKM, PLAT, PNP, RAB27B, RAB3A, RAB7A, RPSA, S100A11, SCG3, SEPT6, SERPINE1, SERPINE2, SIGLEC6, SPARC, …
GO:0034774	secretory granule lumen	GO_CellularComponent-EBI-UniProt-GOA_23.05.2019_00h00	2.40239e-05	0.0456215	1.58651e-07	1.58651e-06	[4, 5, 6, 7, 8, 9, 10]	Group21	10.3448	36	[ACTR2, AIFM2, ALDOA, ALDOC, ANXA2, B2M, BRD4, CAMP, CFD, CLEC3B, CLU, CTSB, F3, F5, FN1, GALNS, GSN, HPSE, HSP90AA1, LYZ, PKM, PNP, RPSA, S100A11, SCG3, SERPINE1, SPARC, TIMP2, TIMP3, TINAGL1, TTR, TUBB, TUBB2A, TUBB4B, TXNDC5, UCMA]
GO:0046903	secretion	GO_BiologicalProcess-EBI-UniProt-GOA_23.05.2019_00h00	2.46213e-05	0.0467312	1.58651e-07	1.58651e-06	[4]	Group21	7.21185	112	[ABCA12, ACE, ACTR2, ADCY8, ADRA2B, AIFM2, ALDOA, ALDOC, ANK1, ANXA2, ARG2, B2M, BGLAP, BMP8A, BRD4, C1QTNF3, C1QTNF5, C3AR1, C5AR1, CA2, CAMP, CCN2, CD59, CD93, CFD, CFTR, CHN1, CLEC11A, CLEC3B, CLEC4E, CLU, CRP, CSF1R, CTSB, CXCR1, DMTN, ENDOD1, F3, F5, FGL2, FN1, FOXP1, FSTL1, FTH1, GALNS, GAPDH, GJA1, GSN, HBB, HLA-B, HLA-H, HPSE, HSP90AA1, IL11, IL13RA2, IL1B, IL1R2, ITGB3, LGALS1, LPL, LRRC…
GO:0051270	regulation of cellular component movement	GO_BiologicalProcess-EBI-UniProt-GOA_23.05.2019_00h00	9.97202e-07	0.00194255	1.68898e-06	1.52009e-05	[3, 4]	Group20	8.5443	81	[ACE, APOD, APPL1, ATP1A1, BGLAP, C1QBP, C3AR1, C5AR1, CALR, CAMK2D, CD81, CD99, CERS2, CHN1, CMKLR1, CSF1R, CTSB, CX3CR1, CYGB, DCN, DLG1, DMTN, DSCAM, DUSP1, ETS1, F10, F3, FAM89B, FBLN1, FEZ1, FGF1, FN1, FOXP1, FSTL1, GJA1, GK, GLIPR2, GTSE1, IGSF10, IL1B, ITGB3, LAMB1, LDB2, LGMN, MDK, MMP14, MMP9, MPRIP, MSN, MYADM, MYOC, NANOS3, NBL1, NIPBL, NOTCH1, OPTN, PFN2, PLK2, PLPP3, PPARD, PTK2, PTN…	Cell migration & adhesion
GO:0040012	regulation of locomotion	GO_BiologicalProcess-EBI-UniProt-GOA_23.05.2019_00h00	1.39417e-06	0.00271027	1.68898e-06	1.52009e-05	[2, 3]	Group20	8.49257	80	[ACE, APOD, APPL1, BGLAP, C1QBP, C3AR1, C5AR1, CALR, CCR4, CD81, CD99, CERS2, CHN1, CMKLR1, CSF1R, CTSB, CX3CR1, CYGB, DCN, DMTN, DSCAM, DUSP1, ETS1, F10, F3, FAM89B, FBLN1, FGF1, FN1, FOXP1, FSTL1, GJA1, GK, GLIPR2, GTSE1, IGSF10, IL1B, ITGB3, LAMB1, LDB2, LGMN, MDK, MID2, MMP14, MMP9, MPRIP, MSN, MYADM, MYOC, NANOS3, NBL1, NIPBL, NOTCH1, OPTN, PFN2, PLK2, PLPP3, PPARD, PTK2, PTN, RGCC, RND3, RP…
GO:0016477	cell migration	GO_BiologicalProcess-EBI-UniProt-GOA_23.05.2019_00h00	1.60871e-06	0.00312412	1.68898e-06	1.52009e-05	[3, 4]	Group20	7.74854	106	[ACE, APOD, APPL1, ARF4, ATP1B2, BCL11B, BGLAP, BRD4, C1QBP, C3AR1, C5AR1, CALR, CCN2, CCR4, CD81, CD99, CDKN1A, CERS2, CHN1, CLU, CMKLR1, CSF1R, CTSB, CX3CR1, CXCL11, CXCL2, CXCR1, CYGB, DCN, DMTN, DPYSL5, DUSP1, EMX2, ETS1, F10, F3, FAM89B, FAP, FGF1, FGFR4, FN1, FOXP1, FSTL1, GJA1, GK, GLIPR2, GTSE1, HAND2, HOXA5, IGLC3, IGSF10, IL1B, ITGB3, KIRREL3, KRT2, LAMB1, LAMC1, LDB2, LGALS8, LGMN, LOX…
GO:2000145	regulation of cell motility	GO_BiologicalProcess-EBI-UniProt-GOA_23.05.2019_00h00	2.11394e-06	0.00409681	1.68898e-06	1.52009e-05	[3, 4, 5]	Group20	8.56164	75	[ACE, APOD, APPL1, BGLAP, C1QBP, C3AR1, C5AR1, CALR, CD81, CD99, CERS2, CHN1, CMKLR1, CSF1R, CTSB, CX3CR1, CYGB, DCN, DMTN, DUSP1, ETS1, F10, F3, FAM89B, FBLN1, FGF1, FN1, FOXP1, FSTL1, GJA1, GK, GLIPR2, GTSE1, IGSF10, IL1B, ITGB3, LAMB1, LDB2, LGMN, MDK, MMP14, MMP9, MPRIP, MSN, MYADM, MYOC, NANOS3, NBL1, NIPBL, NOTCH1, OPTN, PFN2, PLK2, PLPP3, PPARD, PTK2, PTN, RGCC, RND3, RPSA, S100A14, SCARB1…
GO:0032879	regulation of localization	GO_BiologicalProcess-EBI-UniProt-GOA_23.05.2019_00h00	1.08284e-05	0.0207472	1.68898e-06	1.52009e-05	[2, 3]	Group20	6.72407	164	[ABCA12, ACACB, ACE, ADCY8, ADRA2B, ANXA13, ANXA2, APOD, APPL1, ARG2, ATP1A1, ATP1B2, B2M, BCL2L1, BGLAP, BMP8A, C1QBP, C1QTNF3, C3AR1, C4A, C4BPA, C5AR1, CA2, CALR, CAMK2D, CCT7, CD81, CD99, CDKN1A, CEBPB, CERS2, CFH, CFTR, CHN1, CLDN10, CLEC4E, CLIC2, CLU, CMKLR1, COL9A2, CRP, CSF1R, CSK, CTSB, CX3CR1, CXCL11, CYGB, DCN, DKK1, DLG1, DMTN, DSCAM, DUSP1, ENTR1, ETF1, ETS1, F10, F3, FABP3, FAM89B,…
GO:0051239	regulation of multicellular organismal process	GO_BiologicalProcess-EBI-UniProt-GOA_23.05.2019_00h00	1.30452e-05	0.0249554	1.68898e-06	1.52009e-05	[2, 3]	Group20	6.57465	181	[ACACB, ACE, ACTR2, ADRA2B, AIFM2, ALDOC, ANXA2, APOD, APPL1, ARG2, ASPH, ATP1A1, ATP1B2, ATRN, B2M, BCL11B, BGLAP, BHLHE41, C1QBP, C1QTNF3, C3AR1, C4BPA, C5AR1, CA2, CALR, CAMK2D, CCN2, CCR4, CD81, CDKN1A, CEBPB, CERS2, CFH, CHN1, CLDN5, CLEC11A, CLEC4E, CLIC2, CLU, CMKLR1, CNN1, CNPY2, COL4A3, CRABP2, CRP, CSF1R, CSK, CTSB, CX3CR1, CYB5D2, DCN, DCT, DDX5, DKK1, DLG1, DLX1, DMTN, DSCAM, EFEMP1, …
GO:0048870	cell motility	GO_BiologicalProcess-EBI-UniProt-GOA_23.05.2019_00h00	1.31222e-05	0.0250896	1.68898e-06	1.52009e-05	[2, 3]	Group20	7.36278	110	[ACE, ADCY8, APOD, APPL1, ARF4, ATP1B2, BCL11B, BGLAP, BRD4, C1QBP, C3AR1, C5AR1, CALR, CCN2, CCR4, CD81, CD99, CDKN1A, CERS2, CHN1, CLU, CMKLR1, CSF1R, CTSB, CX3CR1, CXCL11, CXCL2, CXCR1, CYGB, DCN, DMTN, DPYSL5, DST, DUSP1, EMX2, ETS1, F10, F3, FAM89B, FAP, FBLN1, FGF1, FGFR4, FN1, FOXP1, FSTL1, GJA1, GK, GLIPR2, GTSE1, HAND2, HOXA5, IGLC3, IGSF10, IL1B, ITGB3, KIRREL3, KRT2, LAMB1, LAMC1, LDB2…
GO:0040017	positive regulation of locomotion	GO_BiologicalProcess-EBI-UniProt-GOA_23.05.2019_00h00	1.64796e-05	0.031476	1.68898e-06	1.52009e-05	[2, 3, 4]	Group20	9.22509	50	[C1QBP, C3AR1, C5AR1, CALR, CCR4, CD99, CHN1, CMKLR1, CSF1R, CTSB, DMTN, DSCAM, ETS1, F10, F3, FAM89B, FGF1, FN1, FOXP1, GJA1, GLIPR2, GTSE1, IL1B, ITGB3, LAMB1, LGMN, MDK, MMP14, MMP9, MYADM, MYOC, NANOS3, NIPBL, NOTCH1, OPTN, PLK2, PLPP3, PTK2, PTN, RPSA, S100A14, SCARB1, SERPINE1, SMC3, SPARC, TGFBR2, THBS4, TKT, TNFAIP6, TWIST2]
GO:0051272	positive regulation of cellular component movement	GO_BiologicalProcess-EBI-UniProt-GOA_23.05.2019_00h00	1.88379e-05	0.035905	1.68898e-06	1.52009e-05	[3, 4, 5]	Group20	9.29791	49	[C1QBP, C3AR1, C5AR1, CALR, CD99, CHN1, CMKLR1, CSF1R, CTSB, DMTN, DSCAM, ETS1, F10, F3, FAM89B, FEZ1, FGF1, FN1, FOXP1, GJA1, GLIPR2, GTSE1, IL1B, ITGB3, LAMB1, LGMN, MDK, MMP14, MMP9, MYADM, MYOC, NANOS3, NIPBL, NOTCH1, OPTN, PLK2, PLPP3, PTK2, PTN, RPSA, S100A14, SCARB1, SERPINE1, SPARC, TGFBR2, THBS4, TKT, TNFAIP6, TWIST2]
GO:0030335	positive regulation of cell migration	GO_BiologicalProcess-EBI-UniProt-GOA_23.05.2019_00h00	1.97855e-05	0.0376716	1.68898e-06	1.52009e-05	[4, 5, 6, 7]	Group20	9.38124	47	[C1QBP, C3AR1, C5AR1, CALR, CD99, CHN1, CMKLR1, CSF1R, CTSB, DMTN, ETS1, F10, F3, FAM89B, FGF1, FN1, FOXP1, GJA1, GLIPR2, GTSE1, IL1B, ITGB3, LAMB1, LGMN, MDK, MMP14, MMP9, MYADM, MYOC, NANOS3, NIPBL, NOTCH1, OPTN, PLK2, PLPP3, PTK2, PTN, RPSA, S100A14, SCARB1, SERPINE1, SPARC, TGFBR2, THBS4, TKT, TNFAIP6, TWIST2]
GO:0009611	response to wounding	GO_BiologicalProcess-EBI-UniProt-GOA_23.05.2019_00h00	2.25878e-05	0.0429168	2.25878e-05	2.25878e-05	[3]	Group04	8.76923	57	[ADRA2B, ANXA2, APOD, ARF4, BGLAP, C1QBP, CCN2, CD59, CD81, CDKN1A, CERS2, CLEC11A, CX3CR1, DCN, DMTN, DST, ENTPD1, ETF1, ETS1, F10, F3, F5, FAP, FBLN1, FN1, FZD7, GJA1, GNG2, GSN, HBB, HBE1, HPSE, ITGB3, LAMC1, LGALS1, LOX, LYVE1, MAG, MDK, MUSTN1, NANOS3, OPTN, PKM, PLAT, PLPP3, PPARD, PTN, RAB3A, SCARB1, SERPINE1, SERPINE2, SPARC, SYT7, TFPI2, TGFBR2, TINAGL1, TPM1]
R-HSA:2173782	Binding and Uptake of Ligands by Scavenger Receptors	REACTOME_Pathways_23.05.2019	2.1644e-05	0.0411453	2.1644e-05	4.3288e-05	[-1]	Group01	27.2727	9	[CALR, COLEC12, FTH1, HBB, HSP90AA1, HSP90B1, SCARA5, SCARB1, SPARC]	Signaling
R-HSA:6785807	Interleukin-4 and Interleukin-13 signaling	REACTOME_Pathways_23.05.2019	9.65122e-06	0.018511	9.65122e-06	4.82561e-05	[-1]	Group02	18.2927	15	[BCL2L1, CDKN1A, FN1, HSP90AA1, HSP90B1, IL13RA2, IL1B, MMP2, MMP9, MUC1, NOS2, PIM1, RHOU, VCAM1, VIM]
GO:0005788	endoplasmic reticulum lumen	GO_CellularComponent-EBI-UniProt-GOA_23.05.2019_00h00	1.29493e-09	2.55101e-06	6.65475e-06	5.3238e-05	[4, 5, 6, 7, 8, 9]	Group09	13.9932	41	[B2M, BGLAP, C4A, CALR, CALU, CLU, COL10A1, COL15A1, COL4A3, COL6A1, COL6A3, COL9A2, DBI, DNAJB9, ERAP1, F10, F3, F5, FBN1, FKBP10, FKBP14, FKBP7, FN1, FSTL1, FSTL3, GPX7, HSP90B1, ITGB3, LAMB1, LAMC1, LGALS1, MANF, P4HB, PRSS23, SCG3, SERPINH1, SFRP1, SPON1, TSPAN14, TXNDC5, UGDH]	Endoplasmic reticulum (ER)
R-HSA:381426	regulation of insulin-like growth factor (IGF) transport and uptake by insulin-like growth factor binding proteinss (IGFBPs)	REACTOME_Pathways_23.05.2019	2.14812e-06	0.00416091	6.65475e-06	5.3238e-05	[-1]	Group09	18.4783	17	[C4A, CALU, F5, FBN1, FN1, FSTL1, FSTL3, HSP90B1, IGFBP2, IGFBP6, LAMB1, LAMC1, LGALS1, MMP2, P4HB, PRSS23, SCG3]
GO:0005783	endoplasmic reticulum	GO_CellularComponent-EBI-UniProt-GOA_23.05.2019_00h00	2.49814e-05	0.0473897	6.65475e-06	5.3238e-05	[3, 4, 5, 6, 7]	Group09	7.07246	122	[ACSL4, AGTRAP, ANK1, APOD, ASPH, ATP1A1, B2M, BCL11B, BCL2L1, BGLAP, C4A, C4BPA, CALR, CALU, CAMK2D, CD59, CDKN1A, CERS2, CFTR, CLU, CNPY2, COL10A1, COL15A1, COL4A3, COL6A1, COL6A3, COL9A2, CRABP2, CRP, DBI, DHRS1, DLG1, DNAJB9, DST, ELOVL1, ERAP1, F10, F3, F5, FAP, FBN1, FGFR4, FIBIN, FKBP10, FKBP14, FKBP1A, FKBP7, FKBP8, FN1, FSTL1, FSTL3, G6PC, GIMAP7, GJA1, GOLT1B, GPX7, HGFAC, HLA-B, HLA-H,…
GO:0043209	myelin sheath	GO_CellularComponent-EBI-UniProt-GOA_23.05.2019_00h00	9.49854e-06	0.0182277	9.49854e-06	5.69912e-05	[2, 3]	Group06	22.2222	12	[ANXA2, CA2, CLDN5, DLG1, GSN, HSP90AA1, MAG, MBL2, MPZ, PMP2, PXMP2, TUBB]
R-HSA:71182	Phenylalanine and tyrosine catabolism	REACTOME_Pathways_23.05.2019	1.90639e-07	0.00037308	8.41243e-06	5.8887e-05	[-1]	Group12	63.6364	7	[ASRGL1, HGD, HPD, IL4I1, PAH, QDPR, TAT]	Metabolism
GO:0009072	aromatic amino acid family metabolic process	GO_BiologicalProcess-EBI-UniProt-GOA_23.05.2019_00h00	8.41243e-06	0.0161603	8.41243e-06	5.8887e-05	[4, 5, 7]	Group12	24.4444	11	[ASRGL1, DCT, HGD, HPD, HPDL, IL4I1, MTHFD1, PAH, QDPR, TAT, TYR]
GO:0006559	L-phenylalanine catabolic process	GO_BiologicalProcess-EBI-UniProt-GOA_23.05.2019_00h00	8.65727e-06	0.016622	8.41243e-06	5.8887e-05	[5, 6, 7, 8, 9, 10]	Group12	41.1765	7	[ASRGL1, HGD, HPD, IL4I1, PAH, QDPR, TAT]
GO:0006570	tyrosine metabolic process	GO_BiologicalProcess-EBI-UniProt-GOA_23.05.2019_00h00	1.79138e-05	0.0341617	8.41243e-06	5.8887e-05	[5, 6, 8]	Group12	46.1538	6	[DCT, HGD, HPD, PAH, TAT, TYR]
GO:1904724	tertiary granule lumen	GO_CellularComponent-EBI-UniProt-GOA_23.05.2019_00h00	2.06099e-05	0.0392207	2.06099e-05	6.18298e-05	[4, 5, 6, 7, 8, 9, 10, 11]	Group00	20.6897	12	[AIFM2, ALDOA, ALDOC, B2M, CAMP, CTSB, FTH1, HBB, LYZ, MMP9, TIMP2, TNFAIP6]
GO:0090092	regulation of transmembrane receptor protein serine/threonine kinase signaling pathway	GO_BiologicalProcess-EBI-UniProt-GOA_23.05.2019_00h00	1.55983e-05	0.0298084	1.55983e-05	6.23932e-05	[4, 5, 6, 7, 8]	Group07	12.0536	27	[BMP8A, DKK1, DLX1, EIF4E, FAM89B, FBN1, FKBP1A, FKBP8, FSTL1, FSTL3, GDF10, GOLT1B, HTRA1, HTRA3, HTRA4, LOX, NBL1, NOTCH1, PARP1, PMEPA1, RASL11B, RPS27, SFRP1, SOX11, TGFBR2, UBA52, UBB]	Signaling
GO:0090101	negative regulation of transmembrane receptor protein serine/threonine kinase signaling pathway	GO_BiologicalProcess-EBI-UniProt-GOA_23.05.2019_00h00	2.57078e-05	0.048742	1.55983e-05	6.23932e-05	[4, 5, 6, 7, 8, 9]	Group07	15.4545	17	[DKK1, DLX1, FAM89B, FBN1, FSTL1, FSTL3, HTRA1, HTRA3, HTRA4, NBL1, NOTCH1, PMEPA1, RASL11B, SFRP1, TGFBR2, UBA52, UBB]
1	Groups are shaded with identical colors as illustrated in pathway/network diagram in this file (refer to the sheet NW).
2	Related clusters are categorized under broad themes for discussion purpose.

## Sheet: Bar
Supplementary File S14.
GO/pathway terms specific for genes from all three comparisons. The bars represent the percent genes associated with the terms. The number of genes per term is shown as bar label.

## Sheet: Pie
Supplementary File S14.
Overview chart with functional groups including specific terms. Note that the label of each GO cluster group shown here is the most significant GO term in that particular cluster group and refer to the Supplementary Table_ ClueGO_Union for additional details.

## Sheet: NW
Supplementary File S14. Gene-Ontology (GO) enrichment and pathway term network analysis of unique DEPs (FC > |2|) resulting from all possible comparisons.
GO enrichment analysis was performed by ClueGO plugin in Cytoscape. Three databases were used including GO (BP, MF and CC) and reactome pathways for retrieving associated GO terms. Only the networks and pathways with pV < 0.05 are illustrated. Functionally grouped network with terms as nodes linked by edges based on their kappa score level (≥0.4). Related-GO terms are grouped and illustrated with…
