# Supplementary material for: Transcriptomic Profiling in Fins of Atlantic Salmon Parasitized with Sea Lice: Evidence for an Early Imbalance Between Chalimus-Induced Immunomodulation and the Host’s Defense Response
Source: Int J Mol Sci. 2020 Mar 31;21(7):2417. doi: 10.3390/ijms21072417 (PMC7177938; doi:10.3390/ijms21072417)
Supplement: Supplementary file 1 [file ijms-21-02417-s001.zip › ijms-721524-final-supplementary-revised/Supplementary_Files/Supp. File_S1_Union_6568.xlsx]

## Sheet: FDR 5%
Supplementary File S1. (A) Complete lists of microarray probes identified as chalimus-responsive by the SAM method (FDR < 0.05). The results from the gene identification analysis, microarray-based fold changes between treatment groups and functional annotation are presented.
ID1	Venn Diagram2			Fold changes3			Symbol4	SwissProt_BlastX5			NCBI NR_BlastN6					Blast2GO_NCBI_NR7
Location ID:Unique identifier	# of probes	Description of segment		ADJ vs. PRE	ATT vs. PRE	ATT vs. ADJ	Gene symbol_v15	BLASTX_GENE	BLASTX_ALIAS	Gene_description_based on_Blastx	blastn_gene	blastn_alias	salmon_stats8	trout_stats9	Gene_description_based on_Blastn	Description (NCBI NR DB)	E-value	#GO	GO IDs	GO Names10
C225R026:CUST_11382_PI417904088	5	Intersection shared by all three lists		-3.65051	-1.78682	2.04302	fn1	FN1	-	Fibronectin (FN) [Cleaved into: Anastellin]	LOC106574791	-	XM_014150873.1,100,100.000,60,2.54e-24	XR_002474095.1,92,100.000,55,1.07e-21	fibronectin-like (LOC106574791)	fibronectin-like isoform X3	0	2	F:GO:0005515; C:GO:0005576	F:protein binding; C:extracellular region
C049R002:CUST_24691_PI417904088				-4.67329	-2.35483	1.98456	plin2	PLIN2	ADFP ADRP	Perilipin-2 (Adipophilin) (Adipose differentiation-related protein) (ADRP)	PLIN2	-	XM_014206726.1,100,100.000,60,2.54e-24	XM_021578133.1,100,96.667,60,3.84e-21	perilipin 2 (plin2), transcript variant X2	perilipin-2 isoform X2	0	0	0	0
C184R030:CUST_6930_PI417904088				-3.74601	-1.84905	2.02591	fn1	FN1	-	Fibronectin (FN) [Cleaved into: Anastellin]	LOC100380696	FINC	XM_014152358.1,100,100.000,60,2.54e-24	XR_002474095.1,100,100.000,60,1.77e-24	fibronectin (LOC100380696)	fibronectin-like isoform X3	0	2	F:GO:0005515; C:GO:0005576	F:protein binding; C:extracellular region
C255R056:CUST_8920_PI417904088				1.33562	2.1607	1.61775	g6pc	G6PC	-	Glucose-6-phosphatase (G-6-Pase) (G6Pase) (EC 3.1.3.9)	LOC106579337	-	XM_014159172.1,98,100.000,59,9.14e-24	XM_021564950.1,98,100.000,59,6.38e-24	glucose-6-phosphatase-like (LOC106579337)	glucose-6-phosphatase	2.48208e-132	5	F:GO:0004346; C:GO:0005789; P:GO:0006094; C:GO:0016021; P:GO:0016311	F:glucose-6-phosphatase activity; C:endoplasmic reticulum membrane; P:gluconeogenesis; C:integral component of membrane; P:dephosphorylation
C127R108:CUST_31960_PI417904088				1.34462	2.65294	1.973	dqx1	DQX1	-	ATP-dependent RNA helicase DQX1 (EC 3.6.4.12) (DEAQ box polypeptide 1)	-	-	-	-	0	ATP-dependent RNA helicase DQX1-like	2.63506e-104	2	F:GO:0004386; F:GO:0005524	F:helicase activity; F:ATP binding
C176R092:CUST_21450_PI417904088	1923	Intersection shared only by ATT vs. PRE & ADJ vs. PRE		-3.11156	-3.32867	#N/A	fkbp14	FKBP14	FKBP22	Peptidyl-prolyl cis-trans isomerase FKBP14 (PPIase FKBP14) (EC 5.2.1.8) (22 kDa FK506-binding protein) (22 kDa FKBP) (FKBP-22) (FK506-binding protein 14) (FKBP-14) (Rotamase)	LOC100286654	FKB14	XM_014143201.1,100,100.000,60,2.54e-24	-	peptidyl-prolyl cis-trans isomerase FKBP14 (LOC100286654)	peptidyl-prolyl cis-trans isomerase FKBP14-like	1.2615e-86	3	P:GO:0000413; F:GO:0003755; F:GO:0005509	P:protein peptidyl-prolyl isomerization; F:peptidyl-prolyl cis-trans isomerase activity; F:calcium ion binding
C159R004:CUST_8822_PI417904088				-2.0871	-2.16398	#N/A	loc100194720	-	-	-	LOC100194720	-	XM_014194811.1,100,100.000,60,2.54e-24	XM_021573154.1,98,100.000,59,6.38e-24	uncharacterized LOC100194720 (LOC100194720)	interferon-inducible protein Gig2-like	0	1	F:GO:0003950	F:NAD+ ADP-ribosyltransferase activity
C226R049:CUST_6354_PI417904088				-1.58008	-1.71829	#N/A	igfbp4	IGFBP4	-	Insulin-like growth factor-binding protein 4 (IBP-4) (IGF-binding protein 4) (IGFBP-4)	LOC106564953	-	XM_014131503.1,100,95.000,60,2.56e-19	XM_021568020.1,100,93.333,60,8.31e-18	insulin-like growth factor-binding protein 4 (LOC106564953)	insulin-like growth factor-binding protein 4	4.33909e-142	3	P:GO:0001558; F:GO:0005520; C:GO:0005576	P:regulation of cell growth; F:insulin-like growth factor binding; C:extracellular region
C223R027:CUST_18893_PI417904088				-1.55537	-1.5483	#N/A	tbx2	TBX2B	TBX-C	T-box transcription factor TBX2b (T-box protein 2b)	LOC106612865	-	XM_014214453.1,100,100.000,60,2.54e-24	-	T-box transcription factor TBX2b-like (LOC106612865), transcript variant X3	T-box transcription factor TBX2b-like isoform X4	1.92055e-35	4	F:GO:0003677; F:GO:0003700; C:GO:0005634; P:GO:0006355	F:DNA binding; F:DNA-binding transcription factor activity; C:nucleus; P:regulation of transcription, DNA-templated
C068R154:CUST_2013_PI417904088				-3.01347	-2.09348	#N/A	mdk	MDK-B	-	Midkine-B (MK-B) (Pleiotrophic factor-alpha-2) (PTF-alpha-2) (X-PTF-alpha2)	LOC106561948	PTA2	XM_014126408.1,100,98.333,60,1.18e-22	XM_021585852.1,100,95.000,60,1.79e-19	midkine-B-like (LOC106561948)	midkine-B-like isoform X2	7.64893e-58	2	F:GO:0008083; P:GO:0010469	F:growth factor activity; P:regulation of signaling receptor activity
C140R143:CUST_31340_PI417904088				-2.68488	-2.65151	#N/A	hbe1	HBB1	-	Hemoglobin subunit beta-1 (Beta-1-globin) (Hemoglobin beta-1 chain) (Hemoglobin beta-I chain)	HBB1	-	NM_001123672.1,83,100.000,50,1.88e-20=XM_014204298.1,100,100.000,60,2.54e-24	XM_021557871.1,92,98.182,55,4.96e-20	beta-globin (hbb1)	hemoglobin subunit beta-1	2.67405e-68	4	C:GO:0005833; P:GO:0015671; F:GO:0019825; F:GO:0020037	C:hemoglobin complex; P:oxygen transport; F:oxygen binding; F:heme binding
C173R086:CUST_5462_PI417904088				-3.4412	-3.11962	#N/A	calu	CALUA	-	Calumenin-A	LOC106609130	-	XM_014207602.1,100,100.000,60,2.54e-24	XM_021577525.1,100,100.000,60,1.77e-24	calumenin-A-like (LOC106609130), transcript variant X4	calumenin-A-like isoform X1	0	6	F:GO:0005509; C:GO:0005576; C:GO:0005789; C:GO:0005794; C:GO:0033018; C:GO:0042470	F:calcium ion binding; C:extracellular region; C:endoplasmic reticulum membrane; C:Golgi apparatus; C:sarcoplasmic reticulum lumen; C:melanosome
C217R104:CUST_22359_PI417904088				-1.49285	-1.57674	#N/A	twist2	TWIST2	-	Twist-related protein 2	TWIST2	TWST2	XM_014164291.1,100,100.000,60,2.54e-24	-	twist family bHLH transcription factor 2 (twist2)	twist-related protein 2	3.03966e-91	5	C:GO:0005730; C:GO:0005737; P:GO:0030335; P:GO:0045668; F:GO:0046983	C:nucleolus; C:cytoplasm; P:positive regulation of cell migration; P:negative regulation of osteoblast differentiation; F:protein dimerization activity
C040R007:CUST_8136_PI417904088				-1.44709	-1.34188	#N/A	usf1	USF1	-	Upstream stimulatory factor 1	USF1	-	NM_001139633.1,100,100.000,60,5.18e-26=XM_014162470.1,100,100.000,60,2.54e-24	XM_021587066.1,100,98.333,60,8.25e-23	upstream transcription factor 1 (usf1)	upstream stimulatory factor 1-like isoform X1	0	2	P:GO:0006355; F:GO:0046983	P:regulation of transcription, DNA-templated; F:protein dimerization activity
C243R131:CUST_13673_PI417904088				1.46489	1.53497	#N/A	-	-	W	-	-	-	-	-	0	---NA---	0	0	0	0
C121R089:CUST_20582_PI417904088				-1.77219	-1.636	#N/A	ube2b	UBE2B	RAD6B	Ubiquitin-conjugating enzyme E2 B (EC 2.3.2.23) (E2 ubiquitin-conjugating enzyme B) (RAD6 homolog B) (HR6B) (Ubiquitin carrier protein B) (Ubiquitin-conjugating enzyme E2(14k)) (Ubiquitin-protein ligase B)	UBE2B	-	NM_001146361.1,100,100.000,60,5.18e-26=XM_014136887.1,100,96.667,60,5.50e-21	XM_021624062.1,100,95.000,60,1.79e-19	ubiquitin-conjugating enzyme E2B [RAD6 homolog] (ube2b)	ubiquitin-conjugating enzyme E2 B	2.48724e-103	7	P:GO:0000209; C:GO:0000790; F:GO:0005524; P:GO:0006281; C:GO:0033503; P:GO:0043161; F:GO:0061631	P:protein polyubiquitination; C:nuclear chromatin; F:ATP binding; P:DNA repair; C:HULC complex; P:proteasome-mediated ubiquitin-dependent protein catabolic process; F:ubiquitin conjugating enzyme activity
C005R051:CUST_18783_PI417904088				1.40383	1.4715	#N/A	xrn2	XRN2	-	5'-3' exoribonuclease 2 (EC 3.1.13.-)	XRN2	LOC100380636	XM_014204881.1,100,100.000,60,2.54e-24	XM_021600166.1,100,96.667,60,3.84e-21	5'-3' exoribonuclease 2 (LOC100380636)	5'-3' exoribonuclease 2-like isoform X2	0	6	F:GO:0003676; F:GO:0004534; C:GO:0005634; P:GO:0006397; F:GO:0008270; P:GO:0090503	F:nucleic acid binding; F:5'-3' exoribonuclease activity; C:nucleus; P:mRNA processing; F:zinc ion binding; P:RNA phosphodiester bond hydrolysis, exonucleolytic
C140R074:CUST_7714_PI417904088				-1.53376	-1.61765	#N/A	tnfrsf14	TNFRSF14	HVEM	Tumor necrosis factor receptor superfamily member 14 (Herpes virus entry mediator A) (Herpesvirus entry mediator A) (HveA) (Tumor necrosis factor receptor-like 2) (TR2) (CD antigen CD270)	TNR14	-	NM_001141866.1,100,100.000,60,5.18e-26=XM_014147295.1,100,100.000,60,2.54e-24	XM_021616909.1,100,96.667,60,3.84e-21	Tumor necrosis factor receptor superfamily member 14 (tnr14)	tumor necrosis factor receptor superfamily member 5-like isoform X1	1.64047e-155	2	F:GO:0005515; C:GO:0016021	F:protein binding; C:integral component of membrane
C241R098:CUST_34070_PI417904088				-1.97919	-1.95139	#N/A	hoxa10	HOXA10	HOXA10B	Homeobox protein Hox-A10b (Hox-A10)	HOXA10B	-	NM_001139571.1,100,100.000,60,5.18e-26=XM_014186863.1,100,100.000,60,2.54e-24	XM_021596614.1,100,93.333,60,8.31e-18	homeo box A10b (hoxa10b)	homeobox protein Hox-A10b-like	0	3	C:GO:0005634; P:GO:0006355; F:GO:0043565	C:nucleus; P:regulation of transcription, DNA-templated; F:sequence-specific DNA binding
C200R100:CUST_24940_PI417904088				-3.46717	-2.13888	#N/A	tpm4	TPM4	-	Tropomyosin alpha-4 chain (Tropomyosin-4)	TPM4	-	NM_001140157.1,100,95.000,60,5.22e-21=XM_014148683.1,100,100.000,60,2.54e-24	XM_021580159.1,100,100.000,60,1.77e-24	tropomyosin 4 (tpm4)	tropomyosin alpha-4 chain isoform X4	7.18519e-71	0	0	0
C066R167:5_1_2_17				-2.94619	-2.8047	#N/A	clec3b	CLEC3B	TNA	Tetranectin (TN) (C-type lectin domain family 3 member B) (Plasminogen kringle 4-binding protein)	TETN	-	NM_001141272.1,100,100.000,60,5.18e-26	-	tetranectin (tetn)	tetranectin-like	2.26741e-127	0	0	0
C104R044:CUST_19397_PI417904088				-1.4646	-1.5555	#N/A	lbh	LBH	-	Protein LBH	LBH	LOC106611122	XM_014210997.1,100,100.000,60,2.54e-24	XM_021585090.1,100,96.667,60,3.84e-21	protein LBH-like (LOC106611122)	protein LBH-like	3.09775e-53	1	P:GO:0006355	P:regulation of transcription, DNA-templated
C210R160:CUST_26767_PI417904088				-2.04025	-1.75428	#N/A	tmem147	TMEM147	-	Transmembrane protein 147	TM147	-	NM_001141826.1,100,100.000,60,5.18e-26=XM_014155953.1,100,100.000,60,2.54e-24	-	Transmembrane protein 147 (tm147)	Transmembrane protein 147	6.50013e-137	1	C:GO:0016021	C:integral component of membrane
C127R044:4_2_20_21				-1.69367	-1.67964	#N/A	tgfbi	TGFBI	BIGH3	Transforming growth factor-beta-induced protein ig-h3 (Beta ig-h3) (MP70) (MP78)	TGFBI	BGH3	NM_001140391.1,100,100.000,60,5.18e-26=XM_014213300.1,100,100.000,60,2.54e-24	XM_021583240.1,98,98.305,59,2.97e-22	transforming growth factor beta induced (tgfbi)	transforming growth factor-beta-induced protein ig-h3 isoform X1	0	5	F:GO:0005178; F:GO:0005518; P:GO:0007155; P:GO:0008283; F:GO:0050840	F:integrin binding; F:collagen binding; P:cell adhesion; P:cell population proliferation; F:extracellular matrix binding
C065R088:CUST_15817_PI417904088				-1.52171	-1.98965	#N/A	pric285	PRIC285	HELZ2-KIAA1769 PRIC285	Helicase with zinc finger domain 2 (ATP-dependent helicase PRIC285) (Helicase with zinc finger 2, transcriptional coactivator) (PPAR-alpha-interacting complex protein 285) (PPAR-gamma DNA-binding domain-interacting protein 1) (PDIP1) (PPAR-gamma DBD-interacting protein 1) (Peroxisomal proliferator-activated receptor A-interacting complex 285 kDa protein) (EC 3.6.4.-)	HELZ2	PR285	XM_014168093.1,100,100.000,60,2.54e-24	XM_021610646.1,97,96.552,58,4.96e-20	helicase with zinc finger 2, transcriptional coactivator (helz2), transcript variant X3	helicase with zinc finger domain 2 isoform X1	0	5	F:GO:0003676; F:GO:0004386; F:GO:0008270; F:GO:0030374; P:GO:1903508	F:nucleic acid binding; F:helicase activity; F:zinc ion binding; F:nuclear receptor transcription coactivator activity; P:positive regulation of nucleic acid-templated transcription
C067R132:CUST_22700_PI417904088				-1.59289	-1.42714	#N/A	parva	PARVA	MXRA2	Alpha-parvin (Actopaxin) (CH-ILKBP) (Calponin-like integrin-linked kinase-binding protein) (Matrix-remodeling-associated protein 2)	LOC106562110	-	XM_014126708.1,100,100.000,60,2.54e-24	XM_021586145.1,97,98.276,58,1.07e-21	alpha-parvin-like (LOC106562110)	alpha-parvin	1.00688e-127	4	F:GO:0003779; P:GO:0007155; C:GO:0016021; P:GO:0031532	F:actin binding; P:cell adhesion; C:integral component of membrane; P:actin cytoskeleton reorganization
C037R117:CUST_6795_PI417904088				-1.88637	-1.57852	#N/A	bnip3	BNIP3	NIP3	BCL2/adenovirus E1B 19 kDa protein-interacting protein 3	BNIP3	LOC106562007	XM_014126524.1,100,100.000,60,2.54e-24	XM_021603004.1,100,96.667,60,3.84e-21	BCL2/adenovirus E1B 19 kDa protein-interacting protein 3-like (LOC106562007)	BCL2/adenovirus E1B 19 kDa protein-interacting protein 3-like	8.29543e-117	3	C:GO:0005740; C:GO:0016021; P:GO:0043065	C:mitochondrial envelope; C:integral component of membrane; P:positive regulation of apoptotic process
C163R026:CUST_10517_PI417904088				-1.59682	-1.45466	#N/A	rab7a	RAB7A	RAB7	Ras-related protein Rab-7a	RAB7A	LOC106579849	XM_014160137.1,100,100.000,60,2.54e-24	XM_021621490.1,100,100.000,60,1.77e-24	ras-related protein Rab-7a-like (LOC106579849)	ras-related protein Rab-7a-like	2.70513e-147	11	F:GO:0003924; F:GO:0005525; C:GO:0005764; C:GO:0005770; C:GO:0005774; P:GO:0006886; P:GO:0008333; P:GO:0032482; C:GO:0045335; C:GO:0070062; P:GO:0090385	F:GTPase activity; F:GTP binding; C:lysosome; C:late endosome; C:vacuolar membrane; P:intracellular protein transport; P:endosome to lysosome transport; P:Rab protein signal transduction; C:phagocytic vesicle; C:extracellular exosome; P:phagosome-lysosome fusion
C031R045:CUST_15414_PI417904088				1.99771	1.828	#N/A	msmo1	MSMO1	SC4MOL	Methylsterol monooxygenase 1 (EC 1.14.18.9) (C-4 methylsterol oxidase)	-	-	-	-	0	methylsterol monooxygenase 1	0	6	F:GO:0000254; F:GO:0005506; C:GO:0005789; C:GO:0016021; P:GO:0016126; P:GO:0055114	F:C-4 methylsterol oxidase activity; F:iron ion binding; C:endoplasmic reticulum membrane; C:integral component of membrane; P:sterol biosynthetic process; P:oxidation-reduction process
C008R089:CUST_5700_PI417904088				1.42892	1.28135	#N/A	prpf39	PRPF39	-	Pre-mRNA-processing factor 39 (PRP39 homolog)	LOC110522470	-	-	XM_021600894.1,98,98.305,59,2.97e-22	pre-mRNA-processing factor 39-like (LOC110522470)	pre-mRNA-processing factor 39-like	0	2	F:GO:0005515; P:GO:0006396	F:protein binding; P:RNA processing
C011R162:CUST_18989_PI417904088				-1.95897	-2.1572	#N/A	bgn	BGN	-	Biglycan	BGN	-	XM_014134602.1,100,100.000,60,2.54e-24	XM_021566972.1,98,98.305,59,2.97e-22	biglycan (bgn), transcript variant X3	biglycan	6.72445e-93	1	F:GO:0005515	F:protein binding
C031R071:CUST_6161_PI417904088				1.52596	1.48333	#N/A	vprbp	VPRBP	DCAF1-KIAA0800 RIP VPRBP	DDB1- and CUL4-associated factor 1 (HIV-1 Vpr-binding protein) (VprBP) (Serine/threonine-protein kinase VPRBP) (EC 2.7.11.1) (Vpr-interacting protein)	LOC106566213	-	XM_014134088.1,100,100.000,60,2.54e-24	-	protein VPRBP-like (LOC106566213)	protein VPRBP-like	7.40156e-67	2	F:GO:0005515; P:GO:0016567	F:protein binding; P:protein ubiquitination
C011R044:CUST_236_PI417904088				1.37688	1.46158	#N/A	cenpm	CENPM	PANE1	Centromere protein M (CENP-M) (Proliferation-associated nuclear element 1)	LOC106564547	-	XM_014130680.1,100,100.000,60,2.54e-24	XM_021567731.1,100,98.333,60,8.25e-23	centromere protein M-like (LOC106564547), transcript variant X2	Centromere protein M	8.70044e-126	0	0	0
C085R023:CUST_15723_PI417904088				-1.76226	-1.4444	#N/A	arpp19	ARPP19	-	cAMP-regulated phosphoprotein 19 (ARPP-19)	ADAMTS1	-	XM_014151323.1,100,100.000,60,2.54e-24	XM_021608966.1,100,95.000,60,1.79e-19	ADAM metallopeptidase with thrombospondin type 1 motif, 1 (adamts1)	cAMP-regulated phosphoprotein 19-like	1.22851e-71	8	C:GO:0000015; F:GO:0000287; F:GO:0004634; F:GO:0004864; P:GO:0006096; P:GO:0007049; P:GO:0032515; P:GO:0051301	C:phosphopyruvate hydratase complex; F:magnesium ion binding; F:phosphopyruvate hydratase activity; F:protein phosphatase inhibitor activity; P:glycolytic process; P:cell cycle; P:negative regulation of phosphoprotein phosphatase activity; P:cell division
C245R065:CUST_4630_PI417904088				1.75785	1.62064	#N/A	ubr5	UBR5	EDD EDD1 HYD KIAA0896	E3 ubiquitin-protein ligase UBR5 (EC 2.3.2.26) (E3 ubiquitin-protein ligase, HECT domain-containing 1) (HECT-type E3 ubiquitin transferase UBR5) (Hyperplastic discs protein homolog) (hHYD) (Progestin-induced protein)	LOC106605530	-	XM_014201295.1,100,100.000,60,2.54e-24	XM_021592398.1,100,100.000,60,1.77e-24	E3 ubiquitin-protein ligase UBR5 (LOC106605530), transcript variant X20	E3 ubiquitin-protein ligase UBR5 isoform X16	0	6	F:GO:0003723; F:GO:0004842; F:GO:0008270; P:GO:0016567; F:GO:0016874; F:GO:0043130	F:RNA binding; F:ubiquitin-protein transferase activity; F:zinc ion binding; P:protein ubiquitination; F:ligase activity; F:ubiquitin binding
C113R102:CUST_26535_PI417904088				-1.59804	-1.5522	#N/A	rpl30	RPL30	-	60S ribosomal protein L30	DYNLT1	-	XM_014205644.1,100,100.000,60,2.54e-24	NM_001165233.1,100,93.333,60,2.61e-19	dynein, light chain, Tctex-type 1 (dynlt1), transcript variant X2	60S ribosomal protein L30	4.05203e-76	4	F:GO:0003723; F:GO:0003735; P:GO:0006412; C:GO:0022625	F:RNA binding; F:structural constituent of ribosome; P:translation; C:cytosolic large ribosomal subunit
C074R103:CUST_6790_PI417904088				1.29879	1.55492	#N/A	prg3	LEC	-	Lectin	LOC106575578	LECA	XM_014152169.1,100,100.000,60,2.54e-24	XM_021570990.1,100,100.000,60,1.77e-24	uncharacterized LOC106575578 (LOC106575578), transcript variant X2	Lectin precursor	0	0	0	0
C161R124:CUST_14064_PI417904088				1.91393	1.78913	#N/A	gsta3	-	-	Glutathione S-transferase (EC 2.5.1.18) (Class-alpha)	GSTA3	-	NM_001140755.1,100,100.000,60,5.18e-26	XM_021576503.1,100,100.000,60,1.77e-24	glutathione S-transferase alpha 3 (gsta3)	glutathione S-transferase 3-like	1.1238e-102	2	F:GO:0004364; F:GO:0005515	F:glutathione transferase activity; F:protein binding
C005R137:CUST_21054_PI417904088				2.32247	1.84299	#N/A	papolg	-	-	-	PAPOLG	-	XM_014216469.1,100,100.000,60,2.54e-24	-	poly[A] polymerase gamma (papolg)	---NA---	0	0	0	0
C186R061:CUST_1133_PI417904088				-1.37683	-1.48935	#N/A	cd300lf	CD300LF	CLM1 LMIR3	CMRF35-like molecule 1 (CLM-1) (CD300 antigen-like family member F) (Leukocyte mono-Ig-like receptor 3) (Myeloid-associated immunoglobulin-like receptor 5) (MAIR-5) (MAIR-V) (CD antigen CD300f)	CLM1	-	NM_001140948.1,100,100.000,60,5.18e-26=XM_014154465.1,100,100.000,60,2.54e-24	XM_021610924.1,100,95.000,60,1.79e-19	CMRF35-like molecule 1 (clm1)	polymeric immunoglobulin receptor-like isoform X1	1.22176e-180	1	C:GO:0016021	C:integral component of membrane
C015R109:CUST_8876_PI417904088				-1.38549	-1.37287	#N/A	atp6v1g1	ATP6V1G1	ATP6G ATP6G1	V-type proton ATPase subunit G 1 (V-ATPase subunit G 1) (V-ATPase 13 kDa subunit 1) (Vacuolar proton pump subunit G 1) (Vacuolar proton pump subunit M16)	LOC106563029	VATG1	XM_014128235.1,100,100.000,60,2.54e-24	XM_021590704.1,100,96.667,60,3.84e-21	V-type proton ATPase subunit G 1-like (LOC106563029)	V-type proton ATPase subunit G 1-like	5.48895e-49	3	C:GO:0016471; F:GO:0042626; P:GO:1902600	C:vacuolar proton-transporting V-type ATPase complex; F:ATPase activity, coupled to transmembrane movement of substances; P:proton transmembrane transport
C165R162:CUST_27067_PI417904088				-1.37759	-1.41752	#N/A	ehd1	EHD1	-	EH domain-containing protein 1	LOC106603140	-	XM_014196421.1,100,100.000,60,2.54e-24	XM_021618609.1,100,95.000,60,1.79e-19	EH domain-containing protein 1-like (LOC106603140)	EH domain-containing protein 1-like	1.59292e-172	4	F:GO:0005509; F:GO:0005525; P:GO:0032456; P:GO:0060271	F:calcium ion binding; F:GTP binding; P:endocytic recycling; P:cilium assembly
C255R150:CUST_25227_PI417904088				-2.26075	-1.73366	#N/A	m4a12	-	-	-	M4A12	-	NM_001141900.1,100,100.000,60,5.18e-26	XM_021619317.1,100,98.333,60,8.25e-23	Membrane-spanning 4-domains subfamily A member 12 (m4a12)	membrane-spanning 4-domains subfamily A member 12-like	3.35664e-141	1	C:GO:0016021	C:integral component of membrane
C196R025:CUST_23972_PI417904088				-3.03487	-2.94383	#N/A	hbb	HBB	-	Hemoglobin subunit beta (Beta-globin) (Hemoglobin beta chain)	-	-	-	-	0	Hemoglobin subunit beta	6.44714e-63	6	F:GO:0005344; C:GO:0005833; P:GO:0015671; F:GO:0019825; F:GO:0020037; F:GO:0046872	F:oxygen carrier activity; C:hemoglobin complex; P:oxygen transport; F:oxygen binding; F:heme binding; F:metal ion binding
C070R024:CUST_41160_PI417904088				1.30989	1.68725	#N/A	rangap1	RANGAP1	FUG1	Ran GTPase-activating protein 1 (RanGAP1)	RGP1	LOC106607164	XM_014203806.1,100,95.000,60,2.56e-19	XM_021625149.1,100,100.000,60,1.77e-24	ran GTPase-activating protein 1-like (LOC106607164), transcript variant X3	ran GTPase-activating protein 1-like isoform X1	4.38952e-110	3	F:GO:0005096; P:GO:0007165; P:GO:0043547	F:GTPase activator activity; P:signal transduction; P:positive regulation of GTPase activity
C153R043:CUST_27730_PI417904088				-1.40855	-1.58702	#N/A	ifi35	IFI35	-	Interferon-induced 35 kDa protein homolog (IFP 35) (Ifi-35)	IN35	-	NM_001141821.1,100,100.000,60,5.18e-26=XM_014203402.1,100,100.000,60,2.54e-24	XM_021625515.1,100,98.333,60,8.25e-23	Interferon-induced 35 kDa protein homolog (in35)	Interferon-induced 35 kDa protein homolog	0	1	F:GO:0003723	F:RNA binding
C174R101:CUST_40634_PI417904088				1.7503	1.62048	#N/A	bptf	BPTF	FAC1 FALZ	Nucleosome-remodeling factor subunit BPTF (Bromodomain and PHD finger-containing transcription factor) (Fetal Alz-50 clone 1 protein) (Fetal Alzheimer antigen)	-	-	-	-	0	nucleosome-remodeling factor subunit BPTF-like	0	3	C:GO:0016589; F:GO:0035064; F:GO:0046872	C:NURF complex; F:methylated histone binding; F:metal ion binding
C198R127:CUST_23886_PI417904088				-1.90565	-1.74341	#N/A	hoxa11	HOXA11B	-	Homeobox protein Hox-A11b	-	-	-	-	0	homeobox protein Hox-A11b-like	1.84727e-144	3	C:GO:0005634; P:GO:0006355; F:GO:0043565	C:nucleus; P:regulation of transcription, DNA-templated; F:sequence-specific DNA binding
C158R116:CUST_28015_PI417904088				1.76619	1.69727	#N/A	jup	JUP	-	Junction plakoglobin (Desmoplakin III) (Desmoplakin-3)	PLAK	-	NM_001139960.1,100,100.000,60,5.18e-26=XM_014173669.1,100,100.000,60,2.54e-24	-	Junction plakoglobin (plak)	junction plakoglobin-like	0	2	P:GO:0007155; F:GO:0045296	P:cell adhesion; F:cadherin binding
C072R116:CUST_25217_PI417904088				3.03815	2.72511	#N/A	hoxc9	HOXC9	HOXC9A	Homeobox protein Hox-C9	HOXC9AA	-	NM_001139526.1,100,100.000,60,5.18e-26	-	homeobox protein HoxC9aa (hoxc9aa)	homeobox protein Hox-C9	0	4	C:GO:0005634; P:GO:0006355; P:GO:0007275; F:GO:0043565	C:nucleus; P:regulation of transcription, DNA-templated; P:multicellular organism development; F:sequence-specific DNA binding
C091R055:CUST_21827_PI417904088				1.45667	1.54588	#N/A	mpnd	MPND	-	MPN domain-containing protein (EC 3.4.-.-)	MPND	-	XM_014216448.1,100,100.000,60,2.54e-24	XM_021603901.1,100,98.333,60,8.25e-23	MPN domain containing (mpnd), transcript variant X2	MPN domain-containing protein isoform X3	0	1	F:GO:0005515	F:protein binding
C182R013:CUST_8810_PI417904088				-2.6106	-2.79051	#N/A	loc100194722	-	-	-	LOC100194722	-	XM_014197070.1,100,98.333,60,1.18e-22	-	uncharacterized LOC100194722 (LOC100194722)	hypothetical protein, partial	1.94216e-163	0	0	0
C227R097:CUST_7253_PI417904088				-2.09686	-2.0352	#N/A	sdccag3	SDCCAG3	ENTR1	Endosome-associated-trafficking regulator 1 (Serologically defined colon cancer antigen 3 homolog)	LOC106580119	-	XM_014160812.1,100,100.000,60,2.54e-24	XM_021620971.1,100,96.667,60,3.84e-21	serologically defined colon cancer antigen 3 homolog (LOC106580119), transcript variant X3	serologically defined colon cancer antigen 3 homolog	0	0	0	0
C104R146:CUST_18775_PI417904088				-2.36254	-1.84448	#N/A	txndc5	TXNDC5	TLP46	Thioredoxin domain-containing protein 5 (Endoplasmic reticulum resident protein 46) (ER protein 46) (ERp46) (Plasma cell-specific thioredoxin-related protein) (PC-TRP) (Thioredoxin-like protein p46)	LOC106579628	-	XM_014159726.1,100,100.000,60,2.54e-24	XM_021620119.1,100,98.333,60,8.25e-23	thioredoxin domain-containing protein 5-like (LOC106579628)	thioredoxin domain-containing protein 5	0	3	C:GO:0005623; F:GO:0016853; P:GO:0045454	C:cell; F:isomerase activity; P:cell redox homeostasis
C051R129:CUST_10089_PI417904088				-1.68456	-2.02893	#N/A	rnd3	RND3	RHOE	Rho-related GTP-binding protein RhoE (Rho family GTPase 3) (Rnd3)	LOC106586317	-	XM_014173486.1,100,100.000,60,2.54e-24	XM_021597343.1,98,96.610,59,1.38e-20	rho-related GTP-binding protein RhoE-like (LOC106586317)	rho-related GTP-binding protein RhoE-like	3.53633e-146	13	F:GO:0003924; F:GO:0005525; C:GO:0005886; C:GO:0005938; P:GO:0007266; P:GO:0008360; F:GO:0019901; P:GO:0030334; P:GO:0030950; C:GO:0032153; P:GO:0032956; C:GO:0043231; P:GO:0051017	F:GTPase activity; F:GTP binding; C:plasma membrane; C:cell cortex; P:Rho protein signal transduction; P:regulation of cell shape; F:protein kinase binding; P:regulation of cell migration; P:establishment or maintenance of actin cytoskeleton polarity; C:cell division site; P:regulation of actin cytoskeleton organization; C:intracellular membrane-bounded organelle; P:actin filament bundle assembly
C141R093:CUST_14425_PI417904088				-1.84753	-1.78775	#N/A	pole4	POLE4	-	DNA polymerase epsilon subunit 4 (EC 2.7.7.7) (DNA polymerase II subunit 4) (DNA polymerase epsilon subunit p12)	LOC106573554	-	XM_014148695.1,100,100.000,60,2.54e-24	-	C-C motif chemokine 21-like (LOC106573554)	DNA polymerase epsilon subunit 4	2.40721e-84	4	F:GO:0003887; C:GO:0005634; F:GO:0046982; P:GO:0071897	F:DNA-directed DNA polymerase activity; C:nucleus; F:protein heterodimerization activity; P:DNA biosynthetic process
C115R104:CUST_40535_PI417904088				1.96018	1.88254	#N/A	tpp2	TPP2	-	Tripeptidyl-peptidase 2 (TPP-2) (EC 3.4.14.10) (Tripeptidyl aminopeptidase) (Tripeptidyl-peptidase II) (TPP-II)	LOC110516057	-	-	XM_021594685.1,100,100.000,60,1.77e-24	tripeptidyl-peptidase 2-like (LOC110516057)	tripeptidyl-peptidase 2 isoform X1	2.87732e-64	3	F:GO:0004252; P:GO:0006508; F:GO:0008240	F:serine-type endopeptidase activity; P:proteolysis; F:tripeptidyl-peptidase activity
C077R054:CUST_23539_PI417904088				1.98308	2.13074	#N/A	kiaa0922	KIAA0922	TMEM131L	Transmembrane protein 131-like	LOC106610024	-	XM_014209134.1,100,98.333,60,1.18e-22	XM_021573646.1,100,96.667,60,3.84e-21	transmembrane protein 131-like (LOC106610024), transcript variant X4	transmembrane protein 131-like isoform X3	0	1	C:GO:0016021	C:integral component of membrane
C109R119:CUST_8857_PI417904088				-1.71693	-1.514	#N/A	akirin2	AKIRIN2	C6ORF166	Akirin-2	CF166	-	XM_014210082.1,100,100.000,60,2.54e-24	NM_001165183.1,100,100.000,60,1.55e-26=XM_021582992.1,100,100.000,60,1.77e-24	akirin 2[2a] (LOC100379103), transcript variant X4	akirin-2-like	1.5752e-94	0	0	0
C171R079:CUST_35535_PI417904088				1.91816	1.81523	#N/A	loc106601827	-	-	-	LOC106601827	-	XM_014194225.1,100,100.000,60,2.54e-24	-	trinucleotide repeat-containing gene 6C protein-like (LOC106601827)	---NA---	0	0	0	0
C091R138:CUST_20875_PI417904088				-1.38659	-1.48315	#N/A	cmtm7	CMTM7	CKLFSF7	CKLF-like MARVEL transmembrane domain-containing protein 7 (Chemokine-like factor superfamily member 7)	CKLF7	-	NM_001141549.2,100,100.000,60,5.18e-26=XM_014202213.1,100,100.000,60,2.54e-24	NM_001165218.1,100,98.333,60,7.21e-25=XM_021617848.1,100,98.333,60,8.25e-23	CKLF-like MARVEL transmembrane domain-containing protein 7 (cklf7)	CKLF-like MARVEL transmembrane domain-containing protein 7	1.01767e-94	1	C:GO:0016021	C:integral component of membrane
C143R152:CUST_23922_PI417904088				-1.59843	-1.52264	#N/A	loc106586460	-	-	-	LOC106586460	-	XM_014173805.1,100,100.000,60,2.54e-24	XM_021597543.1,80,97.917,48,3.86e-16	SEC14 domain and spectrin repeat-containing protein 1-like (LOC106586460), transcript variant X4	SEC14 domain and spectrin repeat-containing protein 1-like isoform X1	4.43215e-07	0	0	0
C076R025:CUST_31605_PI417904088				-1.52838	-1.6705	#N/A	btbd17	BTBD17	-	BTB/POZ domain-containing protein 17 (Galectin-3-binding protein-like)	LOC106606358	-	XM_014202512.1,100,100.000,60,2.54e-24	XM_021559397.1,100,96.667,60,1.38e-20	BTB/POZ domain-containing protein 17-like (LOC106606358), transcript variant X2	BTB/POZ domain-containing protein 17-like	1.33055e-57	0	0	0
C194R076:CUST_22129_PI417904088				1.49106	1.76369	#N/A	tpx2	TPX2-B	-	Targeting protein for Xklp2-B	TPX2	-	NM_001140179.1,100,100.000,60,5.18e-26=XM_014135146.1,100,100.000,60,2.54e-24	-	Targeting protein for Xklp2 (tpx2)	targeting protein for Xklp2-like isoform X4	0	4	C:GO:0005819; C:GO:0005874; P:GO:0032147; P:GO:0060236	C:spindle; C:microtubule; P:activation of protein kinase activity; P:regulation of mitotic spindle organization
C260R062:CUST_19873_PI417904088				1.37627	1.67335	#N/A	bub1	BUB1	BUB1L	Mitotic checkpoint serine/threonine-protein kinase BUB1 (hBUB1) (EC 2.7.11.1) (BUB1A)	BUB1	LOC100306849	XM_014144204.1,100,100.000,60,2.54e-24	XM_021611722.1,100,98.333,60,8.25e-23	mitotic checkpoint serine/threonine-protein kinase BUB1 (LOC100306849)	mitotic checkpoint serine/threonine-protein kinase BUB1-like	0	4	F:GO:0004672; F:GO:0005524; P:GO:0006468; P:GO:0007094	F:protein kinase activity; F:ATP binding; P:protein phosphorylation; P:mitotic spindle assembly checkpoint
C069R075:CUST_27758_PI417904088				2.22028	2.43412	#N/A	il13ra2	IL13RA2	-	Interleukin-13 receptor subunit alpha-2 (IL-13 receptor subunit alpha-2) (IL-13R subunit alpha-2) (IL-13R-alpha-2) (IL-13RA2) (CD antigen CD213a2)	IL13RA2B	-	XM_014129006.1,100,100.000,60,2.54e-24	NM_001246355.1,100,100.000,60,1.55e-26=XM_021590223.1,100,100.000,60,1.77e-24	interleukin-13 receptor subunit alpha-2-like (LOC106563436), transcript variant X2	interleukin-13 receptor subunit alpha-2-like isoform X2	2.17847e-161	2	F:GO:0005515; C:GO:0016021	F:protein binding; C:integral component of membrane
C029R088:CUST_23354_PI417904088				-1.66988	-1.90247	#N/A	cd9	CD9	-	CD9 antigen (CD antigen CD9)	CD9	-	NM_001123541.2,100,100.000,60,5.18e-26=XM_014193135.1,100,100.000,60,2.54e-24	-	CD9 molecule (cd9)	CD9 antigen	1.65576e-146	1	C:GO:0016021	C:integral component of membrane
C164R059:CUST_32316_PI417904088				1.9744	1.82585	#N/A	polr2a	POLR2A	POLR2	DNA-directed RNA polymerase II subunit RPB1 (RNA polymerase II subunit B1) (EC 2.7.7.6) (DNA-directed RNA polymerase II subunit A) (DNA-directed RNA polymerase III largest subunit) (RNA-directed RNA polymerase II subunit RPB1) (EC 2.7.7.48)	-	-	-	-	0	predicted protein	1.00248e-40	4	C:GO:0005739; C:GO:0016020; C:GO:0016021; P:GO:0051607	C:mitochondrion; C:membrane; C:integral component of membrane; P:defense response to virus
C126R013:CUST_781_PI417904088				-1.79082	-1.80181	#N/A	ugt2a1	UGT2A2	-	UDP-glucuronosyltransferase 2A2 (UDPGT 2A2) (EC 2.4.1.17)	UD2A2	-	NM_001139871.1,100,100.000,60,5.18e-26=XM_014158488.1,100,100.000,60,2.54e-24	-	UDP-glucuronosyltransferase 2A2 (ud2a2)	UDP-glucuronosyltransferase 2C1-like isoform X2	0	2	F:GO:0015020; C:GO:0016021	F:glucuronosyltransferase activity; C:integral component of membrane
C234R044:CUST_22145_PI417904088				-2.32928	-2.42046	#N/A	art5	-	-	NAD(P)(+)--arginine ADP-ribosyltransferase 1 (EC 2.4.2.31) (Mono(ADP-ribosyl)transferase 1) (AT1)	NRT1	-	NM_001141135.1,100,100.000,60,5.18e-26	-	NADP+--arginine ADP-ribosyltransferase 1 (nrt1)	erythroblast NAD(P)(+)--arginine ADP-ribosyltransferase-like	0	2	F:GO:0003956; P:GO:0006471	F:NAD(P)+-protein-arginine ADP-ribosyltransferase activity; P:protein ADP-ribosylation
C083R047:CUST_13126_PI417904088				-1.77892	-1.89235	#N/A	ogn	OGN	-	Mimecan (Osteoglycin)	LOC106583809	-	XM_014168395.1,100,100.000,60,2.54e-24	XM_021610802.1,95,98.246,57,3.84e-21	mimecan-like (LOC106583809)	mimecan	0	1	F:GO:0005515	F:protein binding
C193R037:CUST_24014_PI417904088				-2.2022	-1.83588	#N/A	rin3	RIN3	-	Ras and Rab interactor 3 (Ras interaction/interference protein 3)	LOC106611275	-	XM_014211313.1,100,100.000,60,2.54e-24	-	ras and Rab interactor 3-like (LOC106611275), transcript variant X2	ras and Rab interactor 3	8.64536e-123	1	P:GO:0007165	P:signal transduction
C226R123:CUST_23888_PI417904088				-1.85512	-1.79685	#N/A	hoxd3	HOXD3	HOXD3A	Homeobox protein Hox-D3a (Hox-D3)	HOXD3AB	-	NM_001141670.1,100,100.000,60,5.18e-26	XM_021579802.1,88,98.113,53,6.42e-19	homeobox protein HoxD3ab (hoxd3ab)	homeobox protein Hox-D3	0	6	F:GO:0000978; F:GO:0003700; C:GO:0005634; P:GO:0009952; P:GO:0045944; P:GO:0048704	F:RNA polymerase II proximal promoter sequence-specific DNA binding; F:DNA-binding transcription factor activity; C:nucleus; P:anterior/posterior pattern specification; P:positive regulation of transcription by RNA polymerase II; P:embryonic skeletal system morphogenesis
C190R001:CUST_572_PI417904088				-2.54052	-2.31572	#N/A	emp3	EMP3	YMP	Epithelial membrane protein 3 (EMP-3) (Hematopoietic neural membrane protein 1) (HNMP-1) (Protein YMP)	EMP3	-	NM_001141853.1,100,100.000,60,5.18e-26=XM_014145638.1,100,98.333,60,1.18e-22	XM_021615909.1,100,100.000,60,1.77e-24	Epithelial membrane protein 3 (emp3)	epithelial membrane protein 3-like	2.9448e-93	2	C:GO:0016021; P:GO:0016049	C:integral component of membrane; P:cell growth
C048R162:CUST_17859_PI417904088				-4.31377	-4.43557	#N/A	mmp2	MMP2	-	72 kDa type IV collagenase (EC 3.4.24.24) (72 kDa gelatinase) (Gelatinase A) (Matrix metalloproteinase-2) (MMP-2)	MMP2	-	NM_001139932.1,100,98.333,60,2.41e-24=XM_014127292.1,100,100.000,60,2.54e-24	NM_001124189.1,62,100.000,37,9.46e-14=XM_021607728.1,100,98.333,60,8.25e-23	matrix metalloproteinase 2 (mmp2)	72 kDa type IV collagenase-like	2.09376e-160	7	P:GO:0001945; F:GO:0004222; P:GO:0006508; F:GO:0008270; C:GO:0031012; P:GO:0031290; P:GO:0035701	P:lymph vessel development; F:metalloendopeptidase activity; P:proteolysis; F:zinc ion binding; C:extracellular matrix; P:retinal ganglion cell axon guidance; P:hematopoietic stem cell migration
C082R076:CUST_5625_PI417904088				-1.59164	-1.6416	#N/A	clu	CLU	T64	Clusterin (51.5 kDa protein) [Cleaved into: Clusterin beta chain; Clusterin alpha chain]	LOC106607816	-	XM_014205188.1,100,100.000,60,2.54e-24	XM_021600461.1,100,96.667,60,3.84e-21	clusterin-like (LOC106607816)	clusterin	1.54847e-93	1	P:GO:1901214	P:regulation of neuron death
C043R154:7_2_8_6				-1.54986	-1.58316	#N/A	b2m	B2M	-	Beta-2-microglobulin	B2MG	-	NM_001198574.1,100,100.000,60,5.18e-26=XM_014190178.1,100,100.000,60,2.54e-24	XM_021565719.1,100,98.333,60,8.25e-23	Beta-2-microglobulin precursor (b2mg)	beta-2 microglobulin	4.13528e-77	5	P:GO:0002474; C:GO:0005615; P:GO:0009615; C:GO:0042612; P:GO:0045087	P:antigen processing and presentation of peptide antigen via MHC class I; C:extracellular space; P:response to virus; C:MHC class I protein complex; P:innate immune response
C107R003:CUST_1755_PI417904088				2.73824	2.31748	#N/A	-	-	-	-	-	-	-	-	0	---NA---	0	0	0	0
C214R030:CUST_25971_PI417904088				1.51845	2.13613	#N/A	plk1	PLK1	PLK	Serine/threonine-protein kinase PLK1 (EC 2.7.11.21) (Polo-like kinase 1) (PLK-1) (Serine/threonine-protein kinase 13) (STPK13)	LOC106590979	-	XM_014182155.1,100,100.000,60,2.54e-24	-	serine/threonine-protein kinase PLK1-like (LOC106590979)	serine/threonine-protein kinase PLK1	4.87049e-154	5	P:GO:0000278; F:GO:0004674; F:GO:0005515; F:GO:0005524; P:GO:0006468	P:mitotic cell cycle; F:protein serine/threonine kinase activity; F:protein binding; F:ATP binding; P:protein phosphorylation
C093R136:4_1_5_23				-1.80941	-1.77018	#N/A	cmtm7	CMTM7	CKLFSF7	CKLF-like MARVEL transmembrane domain-containing protein 7 (Chemokine-like factor superfamily member 7)	CKLF7	-	NM_001141549.2,100,100.000,60,5.18e-26=XM_014202213.1,100,100.000,60,2.54e-24	NM_001165218.1,100,100.000,60,1.55e-26=XM_021617848.1,100,100.000,60,1.77e-24	CKLF-like MARVEL transmembrane domain-containing protein 7 (cklf7)	CKLF-like MARVEL transmembrane domain-containing protein 7	1.42373e-97	1	C:GO:0016021	C:integral component of membrane
C255R123:CUST_35476_PI417904088				1.56281	1.43304	#N/A	loc106564646	-	-	-	LOC106564646	-	XM_014130822.1,100,98.333,60,1.18e-22	XM_021567931.1,100,98.333,60,8.25e-23	rab11 family-interacting protein 4A-like (LOC106564646), transcript variant X3	CMP-N-acetylneuraminate-beta-galactosamide-alpha-2,3-sialyltransferase 4-like isoform X3	2.80312e-08	13	F:GO:0003824; F:GO:0003987; P:GO:0006511; P:GO:0006886; P:GO:0015031; C:GO:0016020; P:GO:0016192; F:GO:0016208; P:GO:0019427; C:GO:0030117; C:GO:0030123; C:GO:0031461; F:GO:0031625	F:catalytic activity; F:acetate-CoA ligase activity; P:ubiquitin-dependent protein catabolic process; P:intracellular protein transport; P:protein transport; C:membrane; P:vesicle-mediated transport; F:AMP binding; P:acetyl-CoA biosynthetic process from acetate; C:membrane coat; C:AP-3 adaptor complex; C:cullin-RING ubiquitin ligase complex; F:ubiquitin protein ligase binding
C218R159:CUST_948_PI417904088				-11.8474	-13.0769	#N/A	tyrp1	TYRP1	-	5,6-dihydroxyindole-2-carboxylic acid oxidase (DHICA oxidase) (EC 1.14.18.-) (Tyrosinase-related protein 1) (TRP-1) (TRP1)	TYRP-1	-	XM_014155872.1,100,100.000,60,2.54e-24	XM_021615090.1,100,96.667,60,3.84e-21	tyrosinase-related protein 1 (tyrp-1), transcript variant X2	5,6-dihydroxyindole-2-carboxylic acid oxidase	0	4	C:GO:0016021; F:GO:0016491; F:GO:0046872; P:GO:0055114	C:integral component of membrane; F:oxidoreductase activity; F:metal ion binding; P:oxidation-reduction process
C190R110:CUST_1793_PI417904088				1.39254	1.37914	#N/A	pglyrp2	PGLYRP2	PGLYRPL PGRPL	N-acetylmuramoyl-L-alanine amidase (EC 3.5.1.28) (Peptidoglycan recognition protein 2) (Peptidoglycan recognition protein long) (PGRP-L) (TagL)	LOC106601345	-	XM_014193489.1,100,100.000,60,2.54e-24	XM_021625007.1,100,95.000,60,1.79e-19	N-acetylmuramoyl-L-alanine amidase-like (LOC106601345)	N-acetylmuramoyl-L-alanine amidase-like	0	8	C:GO:0005615; F:GO:0008270; F:GO:0008745; P:GO:0009253; P:GO:0010628; P:GO:0010629; P:GO:0070425; P:GO:1900016	C:extracellular space; F:zinc ion binding; F:N-acetylmuramoyl-L-alanine amidase activity; P:peptidoglycan catabolic process; P:positive regulation of gene expression; P:negative regulation of gene expression; P:negative regulation of nucleotide-binding oligomerization domain containing signaling pathway; P:negative regulation of cytokine production involved in inflammatory response
C092R045:7_3_17_7				-1.69952	-1.74717	#N/A	mfap2	MFAP2	MAGP MAGP1	Microfibrillar-associated protein 2 (MFAP-2) (Microfibril-associated glycoprotein 1) (MAGP) (MAGP-1)	MFAP2	-	NM_001141303.1,100,100.000,60,5.18e-26=XM_014132915.1,100,100.000,60,2.54e-24	XM_021569373.1,100,98.333,60,8.25e-23	microfibrillar-associated protein 2 (mfap2)	microfibrillar-associated protein 2-like	1.53988e-86	1	C:GO:0001527	C:microfibril
C036R067:CUST_4029_PI417904088				-1.2538	-1.30579	#N/A	loc106606918	EMC10	-	ER membrane protein complex subunit 10	LOC106606918	-	XM_014203388.1,100,100.000,60,2.54e-24	XM_021625535.1,100,98.333,60,8.25e-23	ER membrane protein complex subunit 10-like (LOC106606918), transcript variant X2	ER membrane protein complex subunit 10-like isoform X2	7.7746e-150	1	C:GO:0016021	C:integral component of membrane
C168R105:CUST_19186_PI417904088				-2.82527	-2.47933	#N/A	comtd1	COMTD1	-	Catechol O-methyltransferase domain-containing protein 1 (EC 2.1.1.-)	COMTD1	CMTD1	XM_014180284.1,100,100.000,60,2.54e-24	NM_001160639.1,100,96.667,60,3.35e-23=XM_021575348.1,100,96.667,60,3.84e-21	catechol-O-methyltransferase domain containing 1 (comtd1)	catechol O-methyltransferase domain-containing protein 1 isoform X2	0	3	F:GO:0008171; C:GO:0016021; P:GO:0032259	F:O-methyltransferase activity; C:integral component of membrane; P:methylation
C075R022:CUST_17999_PI417904088				-2.41478	-2.03481	#N/A	lxn	LXN	-	Latexin (Endogenous carboxypeptidase inhibitor) (ECI) (Tissue carboxypeptidase inhibitor) (TCI)	LXN	-	NM_001140109.1,100,100.000,60,5.18e-26	XM_021581937.1,100,96.667,60,3.84e-21	latexin (lxn)	latexin isoform X1	0	0	0	0
C086R164:CUST_37296_PI417904088				-1.66264	-1.61033	#N/A	tshz1	TSHZ1	SDCCAG33 TSRT	Teashirt homolog 1 (Teashirt-like zinc finger protein)	LOC106605074	-	XM_014200353.1,97,93.103,58,5.54e-16	XM_021562352.1,100,98.361,61,8.25e-23	teashirt homolog 1-like (LOC106605074), transcript variant X4	teashirt homolog 1-like	3.64363e-83	2	F:GO:0003677; P:GO:0010468	F:DNA binding; P:regulation of gene expression
C076R080:CUST_25479_PI417904088				-1.69804	-1.40604	#N/A	lrat	LRAT	-	Lecithin retinol acyltransferase (EC 2.3.1.135) (Phosphatidylcholine--retinol O-acyltransferase)	LRAT	-	NM_001140926.1,100,100.000,60,5.18e-26	-	Lecithin retinol acyltransferase (lrat)	lecithin retinol acyltransferase-like	1.37493e-166	3	C:GO:0016021; F:GO:0047173; F:GO:0102279	C:integral component of membrane; F:phosphatidylcholine-retinol O-acyltransferase activity; F:lecithin:11-cis retinol acyltransferase activity
C149R133:CUST_27877_PI417904088				4.77074	10.6992	#N/A	loc106602268	-	-	-	LOC106602268	-	XM_014194793.1,100,98.333,60,1.18e-22	XM_021564496.1,100,90.625,64,1.39e-15	hydroperoxide isomerase ALOXE3-like (LOC106602268)	hydroperoxide isomerase ALOXE3-like	9.95306e-15	4	F:GO:0005506; F:GO:0016702; F:GO:0016853; P:GO:0055114	F:iron ion binding; F:oxidoreductase activity, acting on single donors with incorporation of molecular oxygen, incorporation of two atoms of oxygen; F:isomerase activity; P:oxidation-reduction process
C056R091:CUST_39192_PI417904088				9.79303	4.92517	#N/A	krt2	-	-	Thread biopolymer filament subunit alpha	LOC106567720	-	XM_014137338.1,100,100.000,60,2.54e-24	XM_021625869.1,100,100.000,60,1.77e-24	thread biopolymer filament subunit alpha-like (LOC106567720)	thread biopolymer filament subunit alpha-like	1.98536e-94	2	F:GO:0005198; C:GO:0005882	F:structural molecule activity; C:intermediate filament
C100R111:CUST_33320_PI417904088				3.08378	5.20064	#N/A	rnf166	RNF166	-	RING finger protein 166	LOC106587274	-	XR_001324400.1,100,100.000,60,2.54e-24	-	uncharacterized LOC106587274 (LOC106587274), transcript variant X2	RING finger protein 166	8.73745e-46	0	0	0
C202R061:CUST_13230_PI417904088				-1.67887	-1.73532	#N/A	myadm	MYADM	-	Myeloid-associated differentiation marker homolog	MYADM	LOC106569375	XM_014140690.1,100,98.333,60,1.18e-22	XM_021613761.1,100,95.000,60,1.79e-19	myeloid-associated differentiation marker homolog (LOC106569375)	myeloid-associated differentiation marker homolog	0	1	C:GO:0016021	C:integral component of membrane
C117R097:CUST_533_PI417904088				-1.88987	-1.69055	#N/A	id1	ID1	BHLHB24 ID	DNA-binding protein inhibitor ID-1 (Class B basic helix-loop-helix protein 24) (bHLHb24) (Inhibitor of DNA binding 1) (Inhibitor of differentiation 1)	ID1	-	XM_014134538.1,100,100.000,60,2.54e-24	NM_001124722.1,92,100.000,55,9.32e-24=XM_021616037.1,93,85.714,56,2.34e-08	DNA-binding protein inhibitor ID-1-like (LOC106566470)	DNA-binding protein inhibitor ID-1	5.74256e-74	5	F:GO:0003677; C:GO:0005634; C:GO:0005737; P:GO:0045892; F:GO:0046983	F:DNA binding; C:nucleus; C:cytoplasm; P:negative regulation of transcription, DNA-templated; F:protein dimerization activity
C203R044:CUST_22558_PI417904088				1.37677	1.32228	#N/A	vasp	VASP	-	Vasodilator-stimulated phosphoprotein (VASP)	VASP	-	NM_001140907.2,100,100.000,60,5.18e-26	XM_021582798.1,100,98.333,60,2.97e-22	vasodilator-stimulated phosphoprotein (vasp)	vasodilator-stimulated phosphoprotein isoform X2	9.57786e-30	1	P:GO:0008154	P:actin polymerization or depolymerization
C129R147:CUST_9510_PI417904088				-1.73368	-1.6825	#N/A	plau	-	-	Salivary plasminogen activator alpha 2 (EC 3.4.21.68) (BAT-PA) (DSPA alpha-2) (T-plasminogen activator)	PLAU	-	XM_014180296.1,100,100.000,60,2.54e-24	XM_021576602.1,98,100.000,59,6.38e-24	plasminogen activator, urokinase (plau)	tissue-type plasminogen activator-like	1.20257e-139	5	F:GO:0004252; C:GO:0005576; P:GO:0006508; F:GO:0016301; P:GO:0016310	F:serine-type endopeptidase activity; C:extracellular region; P:proteolysis; F:kinase activity; P:phosphorylation
C158R147:CUST_28117_PI417904088				4.92526	5.60119	#N/A	gimap7	GIMAP7	IAN7	GTPase IMAP family member 7 (Immunity-associated nucleotide 7 protein) (IAN-7)	LOC110485526	-	-	XM_021556621.1,93,96.429,56,6.42e-19	immune-associated nucleotide-binding protein 13-like (LOC110485526), transcript variant X2	GTPase IMAP family member 7-like	3.80411e-90	2	F:GO:0005525; C:GO:0016021	F:GTP binding; C:integral component of membrane
C162R024:CUST_33811_PI417904088				-2.50871	-3.46401	#N/A	ucma	UCMA	GRP	Unique cartilage matrix-associated protein [Cleaved into: Unique cartilage matrix-associated protein C-terminal fragment (Ucma-C) (Gla-rich protein) (GRP)]	LOC106609284	-	XM_014207918.1,100,100.000,60,2.54e-24	-	unique cartilage matrix-associated protein-like (LOC106609284)	unique cartilage matrix-associated protein-like	1.42509e-44	3	C:GO:0005576; P:GO:0045667; P:GO:0048706	C:extracellular region; P:regulation of osteoblast differentiation; P:embryonic skeletal system development
C114R092:CUST_19415_PI417904088				-1.81902	-1.83805	#N/A	-	-	-	-	-	-	-	-	0	---NA---	0	0	0	0
C192R107:CUST_15897_PI417904088				1.3897	1.55081	#N/A	etaa1	-	-	-	ETAA1	-	XM_014131300.1,100,100.000,60,2.54e-24	XM_021568169.1,100,96.667,60,3.84e-21	ewing's tumor-associated antigen 1 homolog (LOC106564845)	ewing's tumor-associated antigen 1 homolog	3.53369e-76	0	0	0
C205R109:CUST_749_PI417904088				-1.90503	-1.89173	#N/A	zic2	ZIC2	-	Zinc finger protein ZIC 2 (Zinc finger protein of the cerebellum 2)	ZIC2	LOC106586042	XM_014172835.1,100,100.000,60,2.54e-24	XM_021596824.1,100,95.000,60,1.79e-19	zinc finger protein ZIC 2-like (LOC106586042)	Zinc finger protein ZIC 2	0	14	P:GO:0001841; F:GO:0003676; P:GO:0008589; P:GO:0009953; P:GO:0014032; P:GO:0021536; P:GO:0021846; P:GO:0030902; P:GO:0033278; P:GO:0042127; P:GO:0045892; P:GO:0048385; P:GO:0048703; P:GO:0060059	P:neural tube formation; F:nucleic acid binding; P:regulation of smoothened signaling pathway; P:dorsal/ventral pattern formation; P:neural crest cell development; P:diencephalon development; P:cell proliferation in forebrain; P:hindbrain development; P:cell proliferation in midbrain; P:regulation of cell population proliferation; P:negative regulation of transcription, DNA-templated; P:regulatio…
C121R139:CUST_33898_PI417904088				-1.54508	-1.52027	#N/A	lhfpl2	LHFPL2A	-	LHFPL tetraspan subfamily member 2a protein	LHFPL2	-	XM_014138201.1,100,98.333,60,1.18e-22	-	lipoma HMGIC fusion partner-like 2 (lhfpl2), transcript variant X5	lipoma HMGIC fusion partner-like 2 protein	3.37233e-161	1	C:GO:0016021	C:integral component of membrane
C171R053:CUST_4330_PI417904088				-2.64532	-2.43139	#N/A	mamdc2	MAMDC2	-	MAM domain-containing protein 2 (MAM domain-containing proteoglycan) (Mamcan)	MAMDC2	-	XM_014143375.1,100,100.000,60,2.54e-24	XM_021622174.1,100,98.333,60,8.25e-23	MAM domain-containing protein 2-like (LOC106570826)	MAM domain-containing protein 2	0	1	C:GO:0016020	C:membrane
C148R064:CUST_29456_PI417904088				1.93711	1.47437	#N/A	kdm4b	KDM4B	JHDM3B JMJD2B	Lysine-specific demethylase 4B (EC 1.14.11.-) (JmjC domain-containing histone demethylation protein 3B) (Jumonji domain-containing protein 2B)	-	-	-	-	0	lysine-specific demethylase 4B-like	7.05915e-40	4	C:GO:0005634; F:GO:0008168; P:GO:0032259; F:GO:0046872	C:nucleus; F:methyltransferase activity; P:methylation; F:metal ion binding
C220R134:CUST_26830_PI417904088				-3.08176	-3.04743	#N/A	hba4	HBA4	-	Hemoglobin subunit alpha-4 (Alpha-4-globin) (Hemoglobin alpha-4 chain)	LOC106601076	HBA4	XM_014192981.1,100,100.000,60,2.54e-24	-	hemoglobin subunit alpha-4 (LOC106601076)	hemoglobin subunit alpha-4	2.1743e-96	6	F:GO:0005344; F:GO:0005506; C:GO:0005833; P:GO:0015671; F:GO:0019825; F:GO:0020037	F:oxygen carrier activity; F:iron ion binding; C:hemoglobin complex; P:oxygen transport; F:oxygen binding; F:heme binding
C119R077:CUST_1861_PI417904088				-1.62282	-1.64525	#N/A	b2m	B2M	-	Beta-2-microglobulin	B2M	-	NM_001245913.1,100,100.000,60,5.18e-26=XM_014208868.1,100,100.000,60,2.54e-24	XM_021565719.1,100,98.333,60,8.25e-23	beta-2-microglobulin (b2m)	beta-2 microglobulin	1.74701e-76	5	P:GO:0002474; C:GO:0005615; P:GO:0009615; C:GO:0042612; P:GO:0045087	P:antigen processing and presentation of peptide antigen via MHC class I; C:extracellular space; P:response to virus; C:MHC class I protein complex; P:innate immune response
C240R103:CUST_33849_PI417904088				-2.05107	-1.79192	#N/A	htra3	HTRA3	PRSP TASP	Serine protease HTRA3 (EC 3.4.21.-) (High-temperature requirement factor A3) (Pregnancy-related serine protease) (Toll-associated serine protease)	HTRA3	-	XM_014207213.1,100,100.000,60,2.54e-24	XM_021577716.1,100,98.333,60,8.25e-23	HtrA serine peptidase 3 (htra3), transcript variant X4	serine protease HTRA3-like isoform X1	6.14259e-144	5	P:GO:0001558; F:GO:0004252; F:GO:0005520; C:GO:0005576; P:GO:0006508	P:regulation of cell growth; F:serine-type endopeptidase activity; F:insulin-like growth factor binding; C:extracellular region; P:proteolysis
C255R029:CUST_39967_PI417904088				2.1056	2.04651	#N/A	incenp	INCENP	-	Inner centromere protein	LOC110521176	-	-	XM_021598614.1,98,100.000,59,6.38e-24	inner centromere protein-like (LOC110521176)	inner centromere protein-like	1.64664e-96	2	P:GO:0000070; P:GO:1902412	P:mitotic sister chromatid segregation; P:regulation of mitotic cytokinesis
C123R101:CUST_14919_PI417904088				-2.04886	-1.73984	#N/A	bhlhe41	BHLHE41	BHLHB3 DEC2	Class E basic helix-loop-helix protein 41 (bHLHe41) (Class B basic helix-loop-helix protein 3) (bHLHb3) (Differentially expressed in chondrocytes protein 2) (mDEC2)	BHLH3	-	NM_001165389.1,100,100.000,60,5.18e-26	XM_021573955.1,100,95.000,60,1.79e-19	Class B basic helix-loop-helix protein 3 (bhlh3)	class E basic helix-loop-helix protein 41-like	0	4	F:GO:0003677; C:GO:0005634; P:GO:0006355; F:GO:0046983	F:DNA binding; C:nucleus; P:regulation of transcription, DNA-templated; F:protein dimerization activity
C086R018:CUST_29069_PI417904088				-3.3913	-3.45169	#N/A	fibin	FIBIN	-	Fin bud initiation factor	LOC106561801	-	XM_014126046.1,100,100.000,60,2.54e-24	XM_021578500.1,100,93.333,60,8.31e-18	fin bud initiation factor-like (LOC106561801)	fin bud initiation factor-like	3.1941e-45	2	F:GO:0003743; P:GO:0006413	F:translation initiation factor activity; P:translational initiation
C122R057:CUST_10502_PI417904088				-1.36247	-1.38192	#N/A	atp6v0c	ATP6V0C	ATP6C ATP6L ATPL	V-type proton ATPase 16 kDa proteolipid subunit (V-ATPase 16 kDa proteolipid subunit) (Vacuolar proton pump 16 kDa proteolipid subunit)	LOC106578297	VATL	XM_014156968.1,100,100.000,60,2.54e-24	XM_021575424.1,98,100.000,59,6.38e-24	V-type proton ATPase 16 kDa proteolipid subunit (LOC106578297)	V-type proton ATPase 16 kDa proteolipid subunit	1.25404e-76	8	P:GO:0001878; C:GO:0005774; F:GO:0015078; P:GO:0015991; C:GO:0016021; C:GO:0033179; P:GO:0060036; P:GO:0060059	P:response to yeast; C:vacuolar membrane; F:proton transmembrane transporter activity; P:ATP hydrolysis coupled proton transport; C:integral component of membrane; C:proton-transporting V-type ATPase, V0 domain; P:notochord cell vacuolation; P:embryonic retina morphogenesis in camera-type eye
C208R126:CUST_14260_PI417904088				-1.62663	-1.42736	#N/A	gfi1b	-	-	-	GFI1B	-	XM_014193405.1,100,100.000,60,2.54e-24	XR_002475763.1,98,98.305,59,2.97e-22	Zinc finger protein Gfi-1b (gfi1b), transcript variant X1	unnamed protein product	1.23342e-23	7	F:GO:0005509; C:GO:0016021; F:GO:0016627; P:GO:0022008; F:GO:0050660; P:GO:0055114; P:GO:0065007	F:calcium ion binding; C:integral component of membrane; F:oxidoreductase activity, acting on the CH-CH group of donors; P:neurogenesis; F:flavin adenine dinucleotide binding; P:oxidation-reduction process; P:biological regulation
C081R126:CUST_21938_PI417904088				-1.48894	-1.58067	#N/A	trpv1	TRPV1	-	Transient receptor potential cation channel subfamily V member 1 (TrpV1) (Osm-9-like TRP channel 1) (OTRPC1) (Vanilloid receptor 1)	TRPV1	-	NM_001140498.1,97,100.000,58,6.70e-25=XM_014197075.1,97,100.000,58,3.29e-23	XM_021618025.1,97,100.000,58,2.29e-23	transient receptor potential cation channel subfamily V member 1 (trpv1)	transient receptor potential cation channel subfamily V member 1-like isoform X1	0	4	F:GO:0005216; F:GO:0005515; C:GO:0016021; P:GO:0034220	F:ion channel activity; F:protein binding; C:integral component of membrane; P:ion transmembrane transport
C107R035:CUST_20229_PI417904088				1.51572	1.37755	#N/A	ythdf3	YTHDF3	-	YTH domain-containing family protein 3	LOC106590438	-	XM_014181485.1,100,100.000,60,2.54e-24	-	YTH domain-containing family protein 3-like (LOC106590438)	YTH domain family protein 2	1.90706e-24	1	F:GO:0003723	F:RNA binding
C019R152:CUST_12562_PI417904088				1.69293	1.56156	#N/A	fam110a	FAM110A	-	Protein FAM110A	F110A	-	NM_001139900.1,100,100.000,60,5.18e-26=XM_014135544.1,100,100.000,60,2.54e-24	XM_021567246.1,100,100.000,60,1.77e-24	FAM110A (f110a)	protein FAM110A-like	0	0	0	0
C265R134:CUST_12801_PI417904088				-2.46045	-2.20155	#N/A	htra1	HTRA1B	-	Serine protease HTRA1B (EC 3.4.21.-) (High-temperature requirement A serine peptidase 1B)	HTRA1	-	XM_014158366.1,100,100.000,60,2.54e-24	XM_021564852.1,100,100.000,60,1.77e-24	serine protease HTRA1B (LOC106578991), transcript variant X2	serine protease HTRA1 isoform X1	0	5	P:GO:0001558; F:GO:0004252; F:GO:0005520; C:GO:0005576; P:GO:0006508	P:regulation of cell growth; F:serine-type endopeptidase activity; F:insulin-like growth factor binding; C:extracellular region; P:proteolysis
C021R106:CUST_5154_PI417904088				-1.21877	-1.27948	#N/A	snx4	SNX4	-	Sorting nexin-4	LOC106582281	-	XM_014165191.1,100,100.000,60,2.54e-24	XM_021579604.1,100,96.667,60,3.84e-21	sorting nexin-4-like (LOC106582281), transcript variant X2	sorting nexin-4 isoform X1	0	2	P:GO:0015031; F:GO:0035091	P:protein transport; F:phosphatidylinositol binding
C224R161:10_4_7_4				-1.4376	-1.39984	#N/A	npc2	NPC2	-	NPC intracellular cholesterol transporter 2 (16.5 kDa secretory protein) (Epididymal secretory protein E1) (Niemann Pick type C2 protein homolog)	NPC2	-	NM_001140590.1,100,100.000,60,5.18e-26	NM_001160676.1,100,100.000,60,1.55e-26	NPC intracellular cholesterol transporter 2 (npc2)	epididymal secretory protein E1 precursor	4.10678e-99	2	C:GO:0005622; P:GO:0032367	C:intracellular; P:intracellular cholesterol transport
C018R059:CUST_36969_PI417904088				1.61481	1.3545	#N/A	kcnc3	KCNC3	-	Potassium voltage-gated channel subfamily C member 3 (KSHIIID) (Voltage-gated potassium channel subunit Kv3.3)	LOC106600760	-	XR_001327894.1,100,98.333,60,4.25e-22	XM_021624413.1,100,100.000,60,1.77e-24	potassium voltage-gated channel subfamily C member 1-like (LOC106600760), transcript variant X6	potassium voltage-gated channel subfamily C member 1-like isoform X3	1.94254e-68	5	F:GO:0005249; C:GO:0008076; P:GO:0034765; P:GO:0051260; P:GO:0071805	F:voltage-gated potassium channel activity; C:voltage-gated potassium channel complex; P:regulation of ion transmembrane transport; P:protein homooligomerization; P:potassium ion transmembrane transport
C152R062:CUST_18261_PI417904088				-1.65258	-1.35376	#N/A	-	-	-	-	-	-	-	-	0	---NA---	0	0	0	0
C138R167:CUST_17039_PI417904088				-1.4936	-1.3693	#N/A	acadm	ACADM	-	Medium-chain specific acyl-CoA dehydrogenase, mitochondrial (MCAD) (EC 1.3.8.7)	ACADM	-	NM_001139636.1,100,100.000,60,5.18e-26	XM_021614197.1,100,100.000,60,1.77e-24	acyl-CoA dehydrogenase medium chain (acadm)	medium-chain specific acyl-CoA dehydrogenase, mitochondrial	0	5	C:GO:0005739; P:GO:0006635; F:GO:0050660; P:GO:0051793; F:GO:0070991	C:mitochondrion; P:fatty acid beta-oxidation; F:flavin adenine dinucleotide binding; P:medium-chain fatty acid catabolic process; F:medium-chain-acyl-CoA dehydrogenase activity
C135R094:12_4_10_13				-1.38938	-1.39893	#N/A	atp6v0c	ATP6V0C	ATP6C ATP6L ATPL	V-type proton ATPase 16 kDa proteolipid subunit (V-ATPase 16 kDa proteolipid subunit) (Vacuolar proton pump 16 kDa proteolipid subunit)	LOC106578297	VATL	XM_014156968.1,100,100.000,60,2.54e-24	XM_021575424.1,98,100.000,59,6.38e-24	V-type proton ATPase 16 kDa proteolipid subunit (LOC106578297)	V-type proton ATPase 16 kDa proteolipid subunit	1.25404e-76	8	P:GO:0001878; C:GO:0005774; F:GO:0015078; P:GO:0015991; C:GO:0016021; C:GO:0033179; P:GO:0060036; P:GO:0060059	P:response to yeast; C:vacuolar membrane; F:proton transmembrane transporter activity; P:ATP hydrolysis coupled proton transport; C:integral component of membrane; C:proton-transporting V-type ATPase, V0 domain; P:notochord cell vacuolation; P:embryonic retina morphogenesis in camera-type eye
C254R099:CUST_18885_PI417904088				-1.8566	-1.76375	#N/A	clic4	CLIC4	-	Chloride intracellular channel protein 4	CLIC4	-	NM_001141817.1,100,100.000,60,5.18e-26	XM_021574544.1,100,95.000,60,1.79e-19	chloride intracellular channel 4 (clic4)	chloride intracellular channel protein 4	3.84668e-177	7	F:GO:0005244; F:GO:0005254; F:GO:0005515; C:GO:0005737; C:GO:0034707; P:GO:0034765; P:GO:1902476	F:voltage-gated ion channel activity; F:chloride channel activity; F:protein binding; C:cytoplasm; C:chloride channel complex; P:regulation of ion transmembrane transport; P:chloride transmembrane transport
C005R086:CUST_35559_PI417904088				2.03526	1.68927	#N/A	loc106605397	-	-	-	LOC106605397	-	XR_001328841.1,100,100.000,60,2.54e-24	-	epithelial discoidin domain-containing receptor 1-like (LOC106605397), transcript variant X2	---NA---	0	0	0	0
C074R167:CUST_7885_PI417904088				-1.54475	-1.35853	#N/A	manbal	MANBAL	-	Protein MANBAL	MANBL	MANBL	NM_001141543.1,100,100.000,60,5.18e-26	-	MANBAL (manbl)	protein MANBAL	1.958e-22	2	F:GO:0005515; C:GO:0016021	F:protein binding; C:integral component of membrane
C048R084:CUST_19403_PI417904088				1.73787	1.59777	#N/A	-	-	-	-	-	-	-	-	0	RNA-directed DNA polymerase from mobile element jockey-like	3.03013e-20	2	F:GO:0003964; P:GO:0006278	F:RNA-directed DNA polymerase activity; P:RNA-dependent DNA biosynthetic process
C070R134:CUST_5444_PI417904088				-1.78435	-1.47177	#N/A	gnpda1	GNPDA1	-	Glucosamine-6-phosphate isomerase 1 (EC 3.5.99.6) (Glucosamine-6-phosphate deaminase 1) (GNPDA 1) (GlcN6P deaminase 1) (Oscillin)	LOC106604227	-	XM_014198683.1,100,100.000,60,2.54e-24	-	glucosamine-6-phosphate isomerase 1 (LOC106604227), transcript variant X2	glucosamine-6-phosphate isomerase 1	0	4	F:GO:0004342; C:GO:0005737; P:GO:0005975; P:GO:0006044	F:glucosamine-6-phosphate deaminase activity; C:cytoplasm; P:carbohydrate metabolic process; P:N-acetylglucosamine metabolic process
C073R106:CUST_16220_PI417904088				1.71651	1.65481	#N/A	loc106565193	-	-	-	LOC106565193	-	XM_014132047.1,100,100.000,60,2.54e-24	-	RNA polymerase II elongation factor ELL2-like (LOC106565193), transcript variant X3	---NA---	0	0	0	0
C087R151:CUST_2079_PI417904088				4.86227	2.84583	#N/A	loc106607199	-	-	-	LOC106607199	-	XM_014203948.1,100,100.000,60,2.54e-24	-	synaptosomal-associated protein 25-B-like (LOC106607199)	---NA---	0	0	0	0
C067R037:CUST_9152_PI417904088				3.22451	3.60956	#N/A	fabp2	FABP2	FABPI	Fatty acid-binding protein, intestinal (Fatty acid-binding protein 2) (Intestinal-type fatty acid-binding protein) (I-FABP)	LOC106608508	FABPI	XM_014206454.1,100,100.000,60,2.54e-24	XM_021578305.1,100,95.000,60,1.79e-19	fatty acid-binding protein, intestinal-like (LOC106608508)	fatty acid-binding protein, intestinal-like	2.04306e-80	4	F:GO:0005504; C:GO:0005634; C:GO:0005737; C:GO:0031526	F:fatty acid binding; C:nucleus; C:cytoplasm; C:brush border membrane
C247R086:CUST_7669_PI417904088				-2.13429	-1.67168	#N/A	loxl3	LOXL3B	-	Lysyl oxidase homolog 3B (EC 1.4.3.-) (EC 1.4.3.13) (Lysyl oxidase-like protein 3B)	LOC106611468	-	XM_014211699.1,100,100.000,60,2.54e-24	-	lysyl oxidase homolog 3-like (LOC106611468), transcript variant X9	lysyl oxidase homolog 3 isoform X4	8.18059e-178	6	F:GO:0005044; F:GO:0005507; P:GO:0006898; C:GO:0016020; F:GO:0016641; P:GO:0055114	F:scavenger receptor activity; F:copper ion binding; P:receptor-mediated endocytosis; C:membrane; F:oxidoreductase activity, acting on the CH-NH2 group of donors, oxygen as acceptor; P:oxidation-reduction process
C152R138:CUST_4629_PI417904088				-2.35398	-1.84552	#N/A	rgcc	RGCC	C13ORF15 RGC32	Regulator of cell cycle RGCC (Response gene to complement 32 protein) (RGC-32)	RGC32	RGC32	NM_001146584.1,100,100.000,60,5.18e-26=XM_014174543.1,100,96.667,60,5.50e-21	XM_021578887.1,100,100.000,60,1.77e-24	Response gene to complement 32 protein (rgc32)	regulator of cell cycle RGCC	3.60741e-55	1	P:GO:0051726	P:regulation of cell cycle
C204R036:CUST_22850_PI417904088				-1.41457	-1.3723	#N/A	esyt1	ESYT1	FAM62A MBC2	Extended synaptotagmin-1 (E-Syt1) (Membrane-bound C2 domain-containing protein) (vp115)	LOC106565469	-	XM_014132685.1,100,100.000,60,2.54e-24	XM_021569148.1,93,100.000,56,2.97e-22	extended synaptotagmin-1-like (LOC106565469)	extended synaptotagmin-1-like	6.27281e-159	4	P:GO:0006869; F:GO:0008289; C:GO:0016021; P:GO:0061817	P:lipid transport; F:lipid binding; C:integral component of membrane; P:endoplasmic reticulum-plasma membrane tethering
C170R106:CUST_14727_PI417904088				-1.59579	-1.39474	#N/A	nfs1	NFS1	-	Cysteine desulfurase, mitochondrial (EC 2.8.1.7)	NFS1	-	XM_014165890.1,100,100.000,60,2.54e-24	XM_021609082.1,100,100.000,60,1.77e-24	NFS1 cysteine desulfurase (nfs1)	cysteine desulfurase, mitochondrial	0	3	F:GO:0030170; F:GO:0031071; P:GO:0044571	F:pyridoxal phosphate binding; F:cysteine desulfurase activity; P:[2Fe-2S] cluster assembly
C153R077:CUST_13942_PI417904088				-2.01923	-1.87345	#N/A	pkig	PKIG	-	cAMP-dependent protein kinase inhibitor gamma (PKI-gamma)	LOC106572615	-	XM_014146955.1,100,100.000,60,2.54e-24	XM_021616701.1,100,100.000,60,1.77e-24	cAMP-dependent protein kinase inhibitor gamma-like (LOC106572615), transcript variant X2	cAMP-dependent protein kinase inhibitor gamma-like	2.75008e-51	3	F:GO:0004862; F:GO:0016301; P:GO:0071901	F:cAMP-dependent protein kinase inhibitor activity; F:kinase activity; P:negative regulation of protein serine/threonine kinase activity
C010R162:CUST_5502_PI417904088				-3.2181	-2.60919	#N/A	fhl3	FHL3	-	Four and a half LIM domains protein 3 (FHL-3)	FHL3	-	NM_001173851.1,100,100.000,60,5.18e-26	XM_021560064.1,100,98.333,60,8.25e-23	four and a half LIM domains 3 (fhl3)	four and a half LIM domains protein 3-like	0	1	F:GO:0046872	F:metal ion binding
C193R126:CUST_13910_PI417904088				1.74684	1.58152	#N/A	slc5a2	SLC5A2	SGLT2	Sodium/glucose cotransporter 2 (Na(+)/glucose cotransporter 2) (Low affinity sodium-glucose cotransporter) (Solute carrier family 5 member 2)	SLC5A2	SC5A2	NM_001140069.1,100,100.000,60,5.18e-26=XM_014162056.1,100,100.000,60,2.54e-24	NM_001124432.1,100,96.667,60,3.35e-23	solute carrier family 5 member 2 (slc5a2)	sodium/glucose cotransporter 2	0	3	C:GO:0016021; F:GO:0022857; P:GO:0055085	C:integral component of membrane; F:transmembrane transporter activity; P:transmembrane transport
C238R026:CUST_6804_PI417904088				-2.20802	-1.8506	#N/A	slc35b1	SLC35B1	-	Solute carrier family 35 member B1	S35B1	-	NM_001140406.1,100,93.333,60,8.73e-19=XM_014193928.1,100,100.000,60,2.54e-24	XM_021625602.1,100,96.667,60,3.84e-21	Solute carrier family 35 member B1 (s35b1)	solute carrier family 35 member B1	2.83102e-61	4	F:GO:0005459; C:GO:0030173; C:GO:0030176; P:GO:0072334	F:UDP-galactose transmembrane transporter activity; C:integral component of Golgi membrane; C:integral component of endoplasmic reticulum membrane; P:UDP-galactose transmembrane transport
C075R074:7_3_13_12				-1.5458	-1.60778	#N/A	b2m	B2M	-	Beta-2-microglobulin	B2MG	-	NM_001198574.1,100,100.000,60,5.18e-26=XM_014190178.1,100,100.000,60,2.54e-24	XM_021565719.1,100,98.333,60,8.25e-23	Beta-2-microglobulin precursor (b2mg)	beta-2 microglobulin	4.13528e-77	5	P:GO:0002474; C:GO:0005615; P:GO:0009615; C:GO:0042612; P:GO:0045087	P:antigen processing and presentation of peptide antigen via MHC class I; C:extracellular space; P:response to virus; C:MHC class I protein complex; P:innate immune response
C253R048:CUST_9992_PI417904088				-1.40055	-1.65857	#N/A	tmod4	TMOD4	-	Tropomodulin-4 (Skeletal muscle tropomodulin) (Sk-Tmod)	TMOD4	-	NM_001139595.1,97,98.276,58,3.12e-23=XM_014162467.1,100,100.000,60,2.54e-24	XM_021593886.1,97,100.000,58,2.29e-23	tropomodulin 4 [muscle] (tmod4)	tropomodulin-4	0	4	F:GO:0005523; P:GO:0014866; F:GO:0051015; P:GO:0051694	F:tropomyosin binding; P:skeletal myofibril assembly; F:actin filament binding; P:pointed-end actin filament capping
C220R142:CUST_11277_PI417904088				-1.35438	-1.4796	#N/A	-	-	-	-	-	-	-	-	0	---NA---	0	0	0	0
C015R111:CUST_17710_PI417904088				-1.52897	-1.76593	#N/A	leprel4	LEPREL4	P3H4-LEPREL4 NOL55 SC65	Endoplasmic reticulum protein SC65 (Leprecan-like protein 4) (Nucleolar autoantigen No55) (Prolyl 3-hydroxylase family member 4) (Synaptonemal complex protein SC65)	LOC106607276	-	XM_014204081.1,100,100.000,60,2.54e-24	XM_021557691.1,100,98.333,60,8.25e-23	synaptonemal complex protein SC65-like (LOC106607276)	synaptonemal complex protein SC65	8.08695e-64	0	0	0
C021R127:CUST_14360_PI417904088				-2.58381	-2.84241	#N/A	mmp2	MMP2	CLG4A	72 kDa type IV collagenase (EC 3.4.24.24) (72 kDa gelatinase) (Gelatinase A) (Matrix metalloproteinase-2) (MMP-2) (TBE-1) [Cleaved into: PEX]	MMP2	-	NM_001139932.1,100,100.000,60,5.18e-26=XM_014127292.1,100,96.667,60,5.50e-21	NM_001124189.1,100,96.667,60,3.35e-23=XM_021607728.1,100,96.667,60,3.84e-21	matrix metalloproteinase 2 (mmp2)	72 kDa type IV collagenase	0	7	P:GO:0001945; F:GO:0004222; P:GO:0006508; F:GO:0008270; C:GO:0031012; P:GO:0031290; P:GO:0035701	P:lymph vessel development; F:metalloendopeptidase activity; P:proteolysis; F:zinc ion binding; C:extracellular matrix; P:retinal ganglion cell axon guidance; P:hematopoietic stem cell migration
C048R010:10_3_9_18				-1.60263	-1.45159	#N/A	fkbp11	FKBP11	-	Peptidyl-prolyl cis-trans isomerase FKBP11 (PPIase FKBP11) (EC 5.2.1.8) (19 kDa FK506-binding protein) (19 kDa FKBP) (FKBP-19) (FK506-binding protein 11) (FKBP-11) (Rotamase)	LOC106565535	FKB11	XM_014132778.1,100,100.000,60,2.54e-24	XM_021569273.1,97,98.276,58,1.07e-21	peptidyl-prolyl cis-trans isomerase FKBP11-like (LOC106565535)	FK506-binding protein 11 precursor	1.89006e-112	3	P:GO:0000413; F:GO:0003755; C:GO:0016021	P:protein peptidyl-prolyl isomerization; F:peptidyl-prolyl cis-trans isomerase activity; C:integral component of membrane
C011R040:CUST_8593_PI417904088				-1.6786	-1.57379	#N/A	b3gnt5	B3GNT5	B3GNT5A	Lactosylceramide 1,3-N-acetyl-beta-D-glucosaminyltransferase A (EC 2.4.1.206) (Lactotriaosylceramide synthase A) (Lc(3)Cer synthase A) (Lc3 synthase A) (UDP-GlcNAc:beta-Gal beta-1,3-N-acetylglucosaminyltransferase 5A) (BGnT-5A) (Beta-1,3-Gn-T5A) (Beta-1,3-N-acetylglucosaminyltransferase 5A) (Beta3Gn-T5A)	LOC106584309	-	XM_014169415.1,100,100.000,60,2.54e-24	-	lactosylceramide 1,3-N-acetyl-beta-D-glucosaminyltransferase A-like (LOC106584309)	lactosylceramide 1,3-N-acetyl-beta-D-glucosaminyltransferase A-like	3.92455e-115	9	C:GO:0000139; C:GO:0005783; P:GO:0006486; F:GO:0008376; F:GO:0008378; F:GO:0008532; C:GO:0016021; P:GO:0030311; F:GO:0047256	C:Golgi membrane; C:endoplasmic reticulum; P:protein glycosylation; F:acetylgalactosaminyltransferase activity; F:galactosyltransferase activity; F:N-acetyllactosaminide beta-1,3-N-acetylglucosaminyltransferase activity; C:integral component of membrane; P:poly-N-acetyllactosamine biosynthetic process; F:lactosylceramide 1,3-N-acetyl-beta-D-glucosaminyltransferase activity
C142R152:CUST_11781_PI417904088				1.53965	1.69148	#N/A	-	-	-	-	-	-	-	-	0	glutenin, high molecular weight subunit DX5-like	2.3527e-07	0	0	0
C129R062:CUST_19695_PI417904088				1.43628	1.67857	#N/A	shcbp1	SHCBP1	-	SHC SH2 domain-binding protein 1	SHCBP1	-	XM_014126520.1,100,100.000,60,2.54e-24	-	SHC SH2-domain binding protein 1 (shcbp1)	SHC SH2 domain-binding protein 1-like	8.94672e-100	0	0	0
C102R006:CUST_16018_PI417904088				-2.21563	-2.0376	#N/A	cmtm7	CMTM7	CKLFSF7	CKLF-like MARVEL transmembrane domain-containing protein 7 (Chemokine-like factor superfamily member 7)	CKLF7	-	NM_001141549.2,100,100.000,60,5.18e-26=XM_014202213.1,100,100.000,60,2.54e-24	XM_021617848.1,100,96.667,60,3.84e-21	CKLF-like MARVEL transmembrane domain-containing protein 7 (cklf7)	CKLF-like MARVEL transmembrane domain-containing protein 7	1.01767e-94	1	C:GO:0016021	C:integral component of membrane
C243R156:CUST_34017_PI417904088				1.40828	1.47692	#N/A	ptcd2	PTCD2	-	Pentatricopeptide repeat-containing protein 2, mitochondrial	-	-	-	-	0	pentatricopeptide repeat-containing protein 2, mitochondrial isoform X2	2.03582e-74	2	C:GO:0005739; P:GO:0050684	C:mitochondrion; P:regulation of mRNA processing
C204R142:CUST_3130_PI417904088				-1.34725	-1.32716	#N/A	-	-	-	-	-	-	-	-	0	#N/A	#N/A	#N/A	#N/A	#N/A
C240R004:CUST_23369_PI417904088				-1.65073	-1.55013	#N/A	cldn6	CLDN6	-	Claudin-6 (Skullin)	LOC106585050	-	XM_014170805.1,100,100.000,60,2.54e-24	XM_021606244.1,100,100.000,60,1.77e-24	claudin-4-like (LOC106585050)	claudin-4-like	5.71124e-141	4	F:GO:0005198; C:GO:0005886; C:GO:0005923; C:GO:0016021	F:structural molecule activity; C:plasma membrane; C:bicellular tight junction; C:integral component of membrane
C070R117:CUST_18943_PI417904088				1.62323	1.94342	#N/A	dlgap5	-	-	-	DLGAP5	-	XM_014179731.1,100,100.000,60,2.54e-24	XM_021575396.1,100,98.333,60,8.25e-23	discs, large [Drosophila] homolog-associated protein 5 (dlgap5)	disks large-associated protein 5	0	1	P:GO:0023052	P:signaling
C050R127:5_3_11_1				-1.71742	-1.65377	#N/A	fcer1g	FCER1G	-	High affinity immunoglobulin epsilon receptor subunit gamma (Fc receptor gamma-chain) (FcRgamma) (Fc-epsilon RI-gamma) (IgE Fc receptor subunit gamma) (FceRI gamma)	LOC106577663	FCERG	XM_014155980.1,100,100.000,60,2.54e-24	XM_021615014.1,100,98.333,60,8.25e-23	high affinity immunoglobulin epsilon receptor subunit gamma-like (LOC106577663), transcript variant X2	High affinity immunoglobulin epsilon receptor subunit gamma precursor	5.34654e-55	1	C:GO:0016021	C:integral component of membrane
C046R132:CUST_11962_PI417904088				-1.55927	-1.51245	#N/A	aip	AIP	-	AH receptor-interacting protein (AIP) (Aryl-hydrocarbon receptor-interacting protein)	AIP	-	NM_001140060.1,100,98.333,60,2.41e-24=XM_014209028.1,100,100.000,60,2.54e-24	XM_021619167.1,100,98.333,60,8.25e-23	aryl hydrocarbon receptor interacting protein (aip)	AH receptor-interacting protein	0	3	P:GO:0000413; F:GO:0003755; F:GO:0005515	P:protein peptidyl-prolyl isomerization; F:peptidyl-prolyl cis-trans isomerase activity; F:protein binding
C014R004:CUST_12754_PI417904088				-2.70159	-2.47854	#N/A	fkbp10	FKBP10	FKBP-RS FKBP1-RS FKBP6 FKBP65 FKBPRP	Peptidyl-prolyl cis-trans isomerase FKBP10 (PPIase FKBP10) (EC 5.2.1.8) (65 kDa FK506-binding protein) (65 kDa FKBP) (FKBP-65) (FK506-binding protein 10) (FKBP-10) (Immunophilin FKBP65) (Rotamase)	LOC106579165	FKB10	XM_014158790.1,100,100.000,60,2.54e-24	XM_021565279.1,100,100.000,60,1.77e-24	peptidyl-prolyl cis-trans isomerase FKBP10-like (LOC106579165)	peptidyl-prolyl cis-trans isomerase FKBP10-like	0	3	P:GO:0000413; F:GO:0003755; F:GO:0005509	P:protein peptidyl-prolyl isomerization; F:peptidyl-prolyl cis-trans isomerase activity; F:calcium ion binding
C226R036:CUST_11447_PI417904088				-1.67513	-1.78139	#N/A	ckb	TCK1	-	Creatine kinase, testis isozyme (EC 2.7.3.2)	KCRT	-	NM_001140683.2,100,100.000,60,5.18e-26=XM_014210589.1,100,100.000,60,2.54e-24	XM_021585006.1,100,98.333,60,8.25e-23	Creatine kinase, testis isozyme (kcrt)	Creatine kinase, testis isozyme	0	4	F:GO:0005524; C:GO:0005623; F:GO:0016301; P:GO:0016310	F:ATP binding; C:cell; F:kinase activity; P:phosphorylation
C137R122:CUST_31561_PI417904088				-2.05821	-1.7331	#N/A	ttc26	TTC26	IFT56	Intraflagellar transport protein 56 (Tetratricopeptide repeat protein 26) (TPR repeat protein 26)	LOC106607033	-	XM_014203587.1,100,100.000,60,2.54e-24	XM_021558180.1,100,98.333,60,8.25e-23	intraflagellar transport protein 56-like (LOC106607033), transcript variant X4	intraflagellar transport protein 56-like isoform X3	5.21152e-117	2	F:GO:0005515; C:GO:0031514	F:protein binding; C:motile cilium
C090R115:5_1_16_1				-2.60674	-2.16225	#N/A	gabarapl2	GABARAPL2	GEF2	Gamma-aminobutyric acid receptor-associated protein-like 2 (GABA(A) receptor-associated protein-like 2) (Ganglioside expression factor 2) (GEF-2) (General protein transport factor p16) (Golgi-associated ATPase enhancer of 16 kDa) (GATE-16) (MAP1 light chain 3-related protein)	-	-	XM_014148919.1,100,100.000,60,2.54e-24	NM_001165109.1,100,96.667,60,3.35e-23	GABA[A] receptor-associated protein like 2 (gabarapl2)	gamma-aminobutyric acid receptor-associated protein-like 2	1.10298e-78	2	C:GO:0005737; P:GO:0006914	C:cytoplasm; P:autophagy
C129R063:CUST_27342_PI417904088				-1.67422	-1.7013	#N/A	loc106608581	-	-	-	LOC106608581	-	XM_014206594.1,100,100.000,60,2.54e-24	-	complement component C1q receptor-like (LOC106608581), transcript variant X3	---NA---	0	0	0	0
C087R126:CUST_1695_PI417904088				-1.6248	-1.46835	#N/A	gnaq	GNAQ	-	Guanine nucleotide-binding protein G(q) subunit alpha (Guanine nucleotide-binding protein alpha-q)	LOC106568348	-	XM_014138623.1,100,100.000,60,2.54e-24	XM_021622757.1,100,98.333,60,8.25e-23	guanine nucleotide-binding protein G[q] subunit alpha-like (LOC106568348)	guanine nucleotide-binding protein G(q) subunit alpha	0	5	F:GO:0001664; F:GO:0003924; F:GO:0005525; P:GO:0007186; F:GO:0031683	F:G protein-coupled receptor binding; F:GTPase activity; F:GTP binding; P:G protein-coupled receptor signaling pathway; F:G-protein beta/gamma-subunit complex binding
C091R076:CUST_891_PI417904088				-1.99079	-1.9446	#N/A	prrx1	PRRX1	MHOX PMX1 PRX1	Paired mesoderm homeobox protein 1 (GMHOX) (Homeobox protein MHOX) (Paired-related homeobox protein 1) (PRX-1)	LOC106584008	-	XM_014168744.1,100,100.000,60,2.54e-24	XM_021599730.1,100,96.667,60,3.84e-21	paired mesoderm homeobox protein 1-like (LOC106584008), transcript variant X2	paired mesoderm homeobox protein 1 isoform X1	1.15786e-19	5	C:GO:0005634; P:GO:0006355; P:GO:0007275; C:GO:0016021; F:GO:0043565	C:nucleus; P:regulation of transcription, DNA-templated; P:multicellular organism development; C:integral component of membrane; F:sequence-specific DNA binding
C191R112:CUST_20040_PI417904088				-2.37981	-2.33476	#N/A	ugdh	UGDH	-	UDP-glucose 6-dehydrogenase (UDP-Glc dehydrogenase) (UDP-GlcDH) (UDPGDH) (EC 1.1.1.22)	LOC106603042	-	XM_014196170.1,100,100.000,60,2.54e-24	XM_021618783.1,100,100.000,60,1.77e-24	UDP-glucose 6-dehydrogenase-like (LOC106603042)	UDP-glucose 6-dehydrogenase-like	1.56012e-109	3	F:GO:0003979; F:GO:0051287; P:GO:0055114	F:UDP-glucose 6-dehydrogenase activity; F:NAD binding; P:oxidation-reduction process
C155R129:CUST_22957_PI417904088				-1.92256	-2.1963	#N/A	aste1	ASTE1	-	Protein asteroid homolog 1	LOC106574784	-	XM_014150871.1,100,100.000,60,2.54e-24	-	protein asteroid homolog 1-like (LOC106574784)	protein asteroid homolog 1-like	0	3	F:GO:0004518; P:GO:0006281; P:GO:0090305	F:nuclease activity; P:DNA repair; P:nucleic acid phosphodiester bond hydrolysis
C032R158:CUST_41579_PI417904088				-2.83939	-2.94443	#N/A	lox	LOX	-	Protein-lysine 6-oxidase (EC 1.4.3.13) (Lysyl oxidase)	LOX	-	NM_001140223.1,100,98.333,60,2.41e-24=XM_014131341.1,100,98.333,60,1.18e-22	XM_021602614.1,100,100.000,60,1.77e-24	Protein-lysine 6-oxidase (lyox)	protein-lysine 6-oxidase-like	0	6	F:GO:0005507; P:GO:0007517; F:GO:0016641; P:GO:0022008; P:GO:0051216; P:GO:0055114	F:copper ion binding; P:muscle organ development; F:oxidoreductase activity, acting on the CH-NH2 group of donors, oxygen as acceptor; P:neurogenesis; P:cartilage development; P:oxidation-reduction process
C120R136:CUST_38204_PI417904088				-2.25896	-1.88873	#N/A	galns	GALNS	-	N-acetylgalactosamine-6-sulfatase (EC 3.1.6.4) (Chondroitinsulfatase) (Chondroitinase) (Galactose-6-sulfate sulfatase) (N-acetylgalactosamine-6-sulfate sulfatase) (GalNAc6S sulfatase)	GALNS	-	XM_014175498.1,100,100.000,60,2.54e-24	XR_002473917.1,100,98.333,60,8.25e-23	galactosamine [N-acetyl]-6-sulfatase (galns), transcript variant X2	N-acetylgalactosamine-6-sulfatase isoform X1	0	1	F:GO:0043890	F:N-acetylgalactosamine-6-sulfatase activity
C164R111:CUST_38284_PI417904088				1.64279	1.37282	#N/A	wrap53	WRAP53	TCAB1 WDR79	Telomerase Cajal body protein 1 (WD repeat-containing protein 79) (WD40 repeat-containing protein antisense to TP53 gene homolog)	WRAP53	-	-	XM_021577918.1,100,100.000,60,1.77e-24	WD repeat containing antisense to TP53 (wrap53), transcript variant X2	telomerase Cajal body protein 1	0	1	F:GO:0005515	F:protein binding
C241R074:CUST_6062_PI417904088				-1.88925	-2.03785	#N/A	-	-	-	-	-	-	-	-	0	---NA---	0	0	0	0
C188R098:CUST_20638_PI417904088				-1.62353	-1.70893	#N/A	sgms2	SGMS2	-	Phosphatidylcholine:ceramide cholinephosphotransferase 2 (EC 2.7.8.27) (Sphingomyelin synthase 2)	SGMS2	-	XM_014209638.1,100,98.333,60,1.18e-22	XM_021575279.1,100,98.333,60,8.25e-23	sphingomyelin synthase 2 (sgms2)	phosphatidylcholine:ceramide cholinephosphotransferase 2-like	6.26914e-31	7	C:GO:0005887; P:GO:0006686; C:GO:0030173; C:GO:0030176; F:GO:0033188; P:GO:0046513; F:GO:0047493	C:integral component of plasma membrane; P:sphingomyelin biosynthetic process; C:integral component of Golgi membrane; C:integral component of endoplasmic reticulum membrane; F:sphingomyelin synthase activity; P:ceramide biosynthetic process; F:ceramide cholinephosphotransferase activity
C072R085:CUST_13313_PI417904088				1.6737	1.41364	#N/A	-	-	-	-	-	-	-	-	0	---NA---	0	0	0	0
C179R147:CUST_20562_PI417904088				-1.64358	-1.46646	#N/A	eif2s3	EIF2S3	-	Eukaryotic translation initiation factor 2 subunit 3 (Eukaryotic translation initiation factor 2 subunit gamma) (eIF-2-gamma)	CATB	-	NM_001140522.1,100,100.000,60,5.18e-26	-	Cathepsin B (catb)	Eukaryotic translation initiation factor 2 subunit 3	0	10	P:GO:0001731; F:GO:0003743; F:GO:0003924; F:GO:0004197; F:GO:0005525; C:GO:0005764; C:GO:0005829; C:GO:0005850; P:GO:0006508; P:GO:0050790	P:formation of translation preinitiation complex; F:translation initiation factor activity; F:GTPase activity; F:cysteine-type endopeptidase activity; F:GTP binding; C:lysosome; C:cytosol; C:eukaryotic translation initiation factor 2 complex; P:proteolysis; P:regulation of catalytic activity
C102R134:CUST_21946_PI417904088				-2.00769	-1.80275	#N/A	cldn4	CLDN4	-	Claudin-4	LOC106612819	CLD4, CLAUDIN-4	XM_014214343.1,100,100.000,60,2.54e-24	XM_021582505.1,100,96.667,60,3.84e-21	claudin-4-like (LOC106612819)	claudin-4-like	5.91215e-133	4	F:GO:0005198; C:GO:0005886; C:GO:0005923; C:GO:0016021	F:structural molecule activity; C:plasma membrane; C:bicellular tight junction; C:integral component of membrane
C230R128:CUST_15165_PI417904088				-1.89854	-1.88435	#N/A	lbp	LBP	-	Lipopolysaccharide-binding protein (LBP)	BPI	-	NM_001141727.1,100,100.000,60,5.18e-26	XM_021566584.1,100,100.000,60,1.77e-24	Bactericidal permeability-increasing protein (bpi)	bactericidal permeability-increasing protein-like	0	4	F:GO:0001530; C:GO:0005615; P:GO:0006955; P:GO:0050829	F:lipopolysaccharide binding; C:extracellular space; P:immune response; P:defense response to Gram-negative bacterium
C011R069:6_2_3_23				1.91687	1.63531	#N/A	aldoa	-	-	Fructose-bisphosphate aldolase A (EC 4.1.2.13) (Muscle-type aldolase) (allergen Sal s 3.0101)	CKM1	-	NM_001139715.1,100,100.000,60,5.18e-26=XM_014213886.1,100,98.333,60,1.18e-22	XM_021587698.1,100,98.333,60,8.25e-23	creatine kinase-1 (ckm1)	fructose-bisphosphate aldolase A	4.4632e-150	3	F:GO:0004332; F:GO:0005509; P:GO:0006096	F:fructose-bisphosphate aldolase activity; F:calcium ion binding; P:glycolytic process
C023R090:7_4_7_15				-1.35278	-1.53927	#N/A	hck	HCK	-	Tyrosine-protein kinase HCK (EC 2.7.10.2) (Hematopoietic cell kinase) (Hemopoietic cell kinase) (p59-HCK/p60-HCK) (p59Hck) (p61Hck)	HCK	-	NM_001123540.1,100,100.000,60,5.18e-26=XM_014134422.1,100,100.000,60,2.54e-24	XM_021567092.1,100,98.333,60,8.25e-23	hemopoietic cell kinase (hck)	tyrosine-protein kinase HCK	0	7	F:GO:0004715; F:GO:0005102; F:GO:0005524; P:GO:0007169; P:GO:0030154; C:GO:0031234; P:GO:0038083	F:non-membrane spanning protein tyrosine kinase activity; F:signaling receptor binding; F:ATP binding; P:transmembrane receptor protein tyrosine kinase signaling pathway; P:cell differentiation; C:extrinsic component of cytoplasmic side of plasma membrane; P:peptidyl-tyrosine autophosphorylation
C200R047:CUST_15426_PI417904088				-3.4318	-2.50818	#N/A	-	-	-	-	-	-	-	-	0	---NA---	0	0	0	0
C140R064:CUST_18136_PI417904088				-1.84979	-1.56457	#N/A	ncf2	NCF2	NOXA2 P67PHOX	Neutrophil cytosol factor 2 (NCF-2) (67 kDa neutrophil oxidase factor) (NADPH oxidase activator 2) (Neutrophil NADPH oxidase factor 2) (p67-phox)	NCF2	P67PHOX	NM_001145423.1,100,98.333,60,2.41e-24	NM_001124504.1,100,98.333,60,7.21e-25	neutrophil cytosolic factor 2 (ncf2)	neutrophil cytosol factor 2-like isoform X2	9.54528e-126	6	F:GO:0005515; P:GO:0006909; F:GO:0016176; C:GO:0043020; P:GO:0043085; P:GO:0045730	F:protein binding; P:phagocytosis; F:superoxide-generating NADPH oxidase activator activity; C:NADPH oxidase complex; P:positive regulation of catalytic activity; P:respiratory burst
C130R141:CUST_16884_PI417904088				-1.89018	-1.63065	#N/A	loc106610362	-	-	-	LOC106610362	-	XM_014209683.1,100,100.000,60,2.54e-24	-	dickkopf-related protein 2-like (LOC106610362)	transposable element tc3 transposase	1.47489e-09	5	P:GO:0000226; F:GO:0003677; P:GO:0006313; P:GO:0015074; C:GO:0015630	P:microtubule cytoskeleton organization; F:DNA binding; P:transposition, DNA-mediated; P:DNA integration; C:microtubule cytoskeleton
C121R113:CUST_22824_PI417904088				-1.32345	-1.30683	#N/A	arf1	ARF1	-	ADP-ribosylation factor 1	ARF1L	-	NM_001173559.1,100,100.000,60,5.18e-26	XM_021564941.1,97,98.305,59,1.07e-21	ADP-ribosylation factor 1 like (arf1l)	ADP-ribosylation factor 1	3.60625e-123	6	F:GO:0005525; C:GO:0005794; C:GO:0005886; P:GO:0006886; P:GO:0006893; C:GO:0070062	F:GTP binding; C:Golgi apparatus; C:plasma membrane; P:intracellular protein transport; P:Golgi to plasma membrane transport; C:extracellular exosome
C058R023:CUST_35116_PI417904088				10.5339	26.2923	#N/A	loc106564722	-	-	-	LOC106564722	-	XM_014131008.1,100,100.000,60,2.54e-24	-	uncharacterized LOC106564722 (LOC106564722)	PREDICTED: uncharacterized protein LOC106564722	3.6665e-110	0	0	0
C247R168:CUST_27577_PI417904088				-2.93488	-2.62015	#N/A	tuba4a	-	-	Tubulin alpha chain (Alpha T6) [Cleaved into: Detyrosinated tubulin alpha chain]	LOC106572601	-	XM_014146933.1,100,98.361,61,1.18e-22	XM_021616715.1,100,93.443,61,2.99e-17	tubulin alpha chain (LOC106572601)	tubulin alpha-1 chain-like	2.1134e-154	7	F:GO:0003924; F:GO:0005200; F:GO:0005525; C:GO:0005737; C:GO:0005874; P:GO:0007010; P:GO:0007017	F:GTPase activity; F:structural constituent of cytoskeleton; F:GTP binding; C:cytoplasm; C:microtubule; P:cytoskeleton organization; P:microtubule-based process
C121R138:CUST_15178_PI417904088				-1.91791	-1.80671	#N/A	capn1	CAPN1	CANPL1	Calpain-1 catalytic subunit (EC 3.4.22.52) (Calcium-activated neutral proteinase 1) (CANP 1) (Calpain mu-type) (Calpain-1 large subunit) (Micromolar-calpain) (muCANP)	CAPN1	-	XM_014207307.1,100,100.000,60,2.54e-24	NM_001124490.1,100,95.000,60,1.56e-21=XM_021576739.1,100,95.000,60,1.79e-19	calpain-1 catalytic subunit-like (LOC106608991), transcript variant X2	calpain-1 catalytic subunit-like	0	5	F:GO:0004198; F:GO:0005509; C:GO:0005622; P:GO:0006508; C:GO:0016021	F:calcium-dependent cysteine-type endopeptidase activity; F:calcium ion binding; C:intracellular; P:proteolysis; C:integral component of membrane
C136R016:CUST_16482_PI417904088				-1.54732	-1.43416	#N/A	ostc	OSTC	-	Oligosaccharyltransferase complex subunit ostc	LOC106577458	U527	XM_014155454.1,100,100.000,60,2.54e-24	XM_021615424.1,93,100.000,56,2.97e-22	oligosaccharyltransferase complex subunit ostc-like (LOC106577458)	oligosaccharyltransferase complex subunit OSTC	1.55711e-96	3	C:GO:0008250; C:GO:0016021; F:GO:0016740	C:oligosaccharyltransferase complex; C:integral component of membrane; F:transferase activity
C167R083:CUST_25996_PI417904088				-1.40477	-1.38307	#N/A	atp6ap1	ATP6AP1	ATP6IP1 ATP6S1 VATPS1 XAP3	V-type proton ATPase subunit S1 (V-ATPase subunit S1) (Protein XAP-3) (V-ATPase Ac45 subunit) (V-ATPase S1 accessory protein) (Vacuolar proton pump subunit S1)	LOC106567107	-	XM_014136007.1,100,100.000,60,2.54e-24	XM_021566015.1,100,95.000,60,1.79e-19	V-type proton ATPase subunit S1-like (LOC106567107)	V-type proton ATPase subunit S1-like	0	5	P:GO:0015991; C:GO:0016021; C:GO:0033180; F:GO:0046933; F:GO:0046961	P:ATP hydrolysis coupled proton transport; C:integral component of membrane; C:proton-transporting V-type ATPase, V1 domain; F:proton-transporting ATP synthase activity, rotational mechanism; F:proton-transporting ATPase activity, rotational mechanism
C179R004:CUST_17274_PI417904088				-1.71679	-1.73957	#N/A	hes5	HES5	HES-5	Transcription factor HES-5 (Hairy and enhancer of split 5)	LOC106566807	-	XM_014135222.1,100,100.000,60,2.54e-24	XM_021566502.1,100,96.667,60,3.84e-21	transcription factor HES-5-like (LOC106566807)	transcription factor HES-5-like	1.54728e-104	4	F:GO:0003677; C:GO:0005634; P:GO:0006355; F:GO:0046983	F:DNA binding; C:nucleus; P:regulation of transcription, DNA-templated; F:protein dimerization activity
C004R149:CUST_35957_PI417904088				-1.90174	-1.69624	#N/A	marcksl1	MARCKSL1	MARCKSL1A-marcksl1 marcksl1b	MARCKS-related protein 1-A (MARCKS-like protein 1-A) (MARCKS-like protein 1-B)	LOC106610887	-	XM_014210546.1,100,100.000,60,2.54e-24	XM_021584674.1,100,100.000,60,1.77e-24	MARCKS-related protein-like (LOC106610887)	MARCKS-related protein-like	1.1238e-56	4	P:GO:0003407; F:GO:0005516; P:GO:0007417; P:GO:0051216	P:neural retina development; F:calmodulin binding; P:central nervous system development; P:cartilage development
C151R086:CUST_12300_PI417904088				-1.57202	-1.46244	#N/A	tsku	TSKU	LRCC54 TSK	Tsukushin (Tsukushi) (Leucine-rich repeat-containing protein 54) (Z-TSK)	LOC106612955	-	XM_014214674.1,100,100.000,60,2.54e-24	XM_021588259.1,100,100.000,60,1.77e-24	tsukushin-like (LOC106612955), transcript variant X5	tsukushin-like isoform X2	0	1	F:GO:0005515	F:protein binding
C070R081:11_4_5_7				-1.79531	-1.89612	#N/A	lgals9	LGALS9	-	Galectin-9 (Gal-9) (Ecalectin) (Tumor antigen HOM-HD-21)	LGALS9	-	XM_014137459.1,100,100.000,60,2.54e-24	NM_001124608.1,93,98.214,56,1.21e-22=XM_021622417.1,98,96.610,59,1.38e-20	galectin-9-like (LOC106567757), transcript variant X2	galectin-9-like isoform X1	0	1	F:GO:0030246	F:carbohydrate binding
C122R167:CUST_33388_PI417904088				-3.35979	-2.78131	#N/A	fam89b	FAM89A	-	Protein FAM89A	FAM89B	-	XM_014196046.1,100,100.000,60,2.54e-24	XM_021618837.1,100,98.333,60,8.25e-23	family with sequence similarity 89, member B (fam89b)	protein FAM89B	2.18233e-66	0	0	0
C183R023:9_3_16_1				-2.49136	-2.49347	#N/A	alas2	ALAS2	-	5-aminolevulinate synthase, erythroid-specific, mitochondrial (ALAS-E) (EC 2.3.1.37) (5-aminolevulinic acid synthase 2) (Delta-ALA synthase 2) (Delta-aminolevulinate synthase 2)	ALAS2	HEM0	XM_014146048.1,100,100.000,60,2.54e-24	XM_021615925.1,100,98.333,60,8.25e-23	5'-aminolevulinate synthase 2 (alas2), transcript variant X2	5-aminolevulinate synthase, erythroid-specific, mitochondrial-like	0	6	P:GO:0001666; F:GO:0003870; C:GO:0005743; C:GO:0005759; P:GO:0006782; F:GO:0030170	P:response to hypoxia; F:5-aminolevulinate synthase activity; C:mitochondrial inner membrane; C:mitochondrial matrix; P:protoporphyrinogen IX biosynthetic process; F:pyridoxal phosphate binding
C013R114:CUST_6764_PI417904088				-1.88002	-1.8094	#N/A	pmepa1	-	-	-	PMEPA1	-	XM_014131693.1,100,100.000,60,2.54e-24	-	prostate transmembrane protein, androgen induced 1 (pmepa1), transcript variant X3	---NA---	0	0	0	0
C128R104:CUST_144_PI417904088				-1.52854	-1.43326	#N/A	itgb1	ITGB1	-	Integrin beta-1 (Fibronectin receptor subunit beta) (VLA-4 subunit beta) (CD antigen CD29)	LOC106568844	ITB1	XM_014139566.1,100,100.000,60,2.54e-24	XM_021613136.1,97,98.276,58,1.07e-21	integrin beta-1-like (LOC106568844), transcript variant X2	integrin beta-1-like isoform X1	0	4	P:GO:0007160; P:GO:0007229; C:GO:0008305; F:GO:0038023	P:cell-matrix adhesion; P:integrin-mediated signaling pathway; C:integrin complex; F:signaling receptor activity
C183R050:CUST_23095_PI417904088				-2.21676	-1.45905	#N/A	fkbp1a	FKBP1A	FKBP1	Peptidyl-prolyl cis-trans isomerase FKBP1A (PPIase FKBP1A) (EC 5.2.1.8) (12 kDa FK506-binding protein) (12 kDa FKBP) (FKBP-12) (Calstabin-1) (FK506-binding protein 1A) (FKBP-1A) (Immunophilin FKBP12) (Rotamase)	FKB1A	-	NM_001140014.1,100,100.000,60,5.18e-26	-	FK506-binding protein 1A (fkb1a)	peptidyl-prolyl cis-trans isomerase FKBP1A-like	4.68099e-65	6	P:GO:0000413; F:GO:0003755; F:GO:0005528; P:GO:0010880; C:GO:0014802; P:GO:0061077	P:protein peptidyl-prolyl isomerization; F:peptidyl-prolyl cis-trans isomerase activity; F:FK506 binding; P:regulation of release of sequestered calcium ion into cytosol by sarcoplasmic reticulum; C:terminal cisterna; P:chaperone-mediated protein folding
C099R127:9_4_16_14				-3.39299	-3.23318	#N/A	hbb	HBB	-	Hemoglobin subunit beta (Beta-globin) (Hemoglobin beta chain)	HBB	LOC100136576	NM_001123666.1,100,96.667,60,1.12e-22=XM_014204291.1,100,100.000,60,2.54e-24	XM_021625275.1,100,98.333,60,8.25e-23	beta globin (LOC100136576)	Hemoglobin subunit alpha	2.78182e-72	4	F:GO:0003677; P:GO:0006313; P:GO:0015074; F:GO:0046872	F:DNA binding; P:transposition, DNA-mediated; P:DNA integration; F:metal ion binding
C002R080:CUST_3831_PI417904088				-1.90496	-2.34249	#N/A	ppp1r1c	PPP1R1C	-	Protein phosphatase 1 regulatory subunit 1C	PPR1C	-	NM_001146445.1,100,100.000,60,5.18e-26=XM_014173815.1,100,96.667,60,5.50e-21	XM_021579531.1,100,100.000,60,1.77e-24	phosphatase 1 regulatory subunit 1C (ppr1c)	protein phosphatase 1 regulatory subunit 1A-like	1.15329e-106	4	F:GO:0004864; C:GO:0005737; P:GO:0032515; P:GO:0035556	F:protein phosphatase inhibitor activity; C:cytoplasm; P:negative regulation of phosphoprotein phosphatase activity; P:intracellular signal transduction
C196R169:CUST_20728_PI417904088				-6.87002	-3.9321	#N/A	tnfaip6	TNFAIP6	PS4 TSG6	Tumor necrosis factor-inducible gene 6 protein (Hyaluronate-binding protein PS4) (TNF-stimulated gene 6 protein) (TSG-6) (Tumor necrosis factor alpha-induced protein 6) (TNF alpha-induced protein 6)	TSG6	-	NM_001141030.1,100,100.000,60,5.18e-26	XM_021597439.1,100,98.333,60,8.25e-23	Tumor necrosis factor-inducible protein TSG-6 (tsg6)	tumor necrosis factor-inducible gene 6 protein	0	2	F:GO:0005540; P:GO:0007155	F:hyaluronic acid binding; P:cell adhesion
C061R058:CUST_36658_PI417904088				-3.00389	-2.34784	#N/A	rab27b	RAB27B	-	Ras-related protein Rab-27B (C25KG)	LOC106572338	-	XM_014146387.1,100,100.000,60,2.54e-24	XM_021622567.1,100,100.000,60,1.77e-24	ras-related protein Rab-27B-like (LOC106572338), transcript variant X3	Ras-related protein Rab-27B-like	4.14417e-140	8	F:GO:0003924; F:GO:0005525; P:GO:0006886; C:GO:0030141; P:GO:0032402; P:GO:0032482; C:GO:0042470; P:GO:0045921	F:GTPase activity; F:GTP binding; P:intracellular protein transport; C:secretory granule; P:melanosome transport; P:Rab protein signal transduction; C:melanosome; P:positive regulation of exocytosis
C228R060:CUST_18005_PI417904088				-1.83983	-1.68368	#N/A	txndc12	TXNDC12	-	Thioredoxin domain-containing protein 12 (EC 1.8.4.2)	TXNDC12	TXD12	NM_001146379.1,100,100.000,60,5.18e-26	XM_021590128.1,95,98.246,57,3.84e-21	thioredoxin domain containing 12 (txndc12)	thioredoxin domain-containing protein 12	2.08812e-120	8	C:GO:0005788; F:GO:0009055; P:GO:0016032; F:GO:0019153; P:GO:0022900; P:GO:0045454; P:GO:0051607; P:GO:0060548	C:endoplasmic reticulum lumen; F:electron transfer activity; P:viral process; F:protein-disulfide reductase (glutathione) activity; P:electron transport chain; P:cell redox homeostasis; P:defense response to virus; P:negative regulation of cell death
C239R036:CUST_8246_PI417904088				-1.39701	-1.49638	#N/A	loc106586532	-	-	-	LOC106586532	-	XM_014173935.1,100,100.000,60,2.54e-24	-	LIM and senescent cell antigen-like-containing domain protein 1 (LOC106586532), transcript variant X3	LPXTG cell wall anchor domain-containing protein	2.62754e-13	3	P:GO:0006357; C:GO:0016021; C:GO:0032777	P:regulation of transcription by RNA polymerase II; C:integral component of membrane; C:Piccolo NuA4 histone acetyltransferase complex
C095R055:CUST_40024_PI417904088				-1.61349	-1.4643	#N/A	rhbdf1	RHBDF1	-	Inactive rhomboid protein 1 (iRhom1) (Rhomboid family member 1)	LOC106601085	-	XM_014192993.1,100,98.333,60,1.18e-22	XM_021625286.1,100,98.333,60,8.25e-23	inactive rhomboid protein 1 (LOC106601085), transcript variant X2	inactive rhomboid protein 1 isoform X2	5.05919e-170	3	F:GO:0004252; P:GO:0006508; C:GO:0016021	F:serine-type endopeptidase activity; P:proteolysis; C:integral component of membrane
C116R129:CUST_6202_PI417904088				-1.60186	-1.40083	#N/A	manbal	MANBAL	-	Protein MANBAL	MANBL	MANBL	NM_001141543.1,100,100.000,60,5.18e-26	-	MANBAL (manbl)	protein MANBAL	1.958e-22	2	F:GO:0005515; C:GO:0016021	F:protein binding; C:integral component of membrane
C048R055:CUST_20215_PI417904088				-2.78877	-2.58951	#N/A	prss23	PRSS23	-	Serine protease 23 (EC 3.4.21.-)	PRS23	-	NM_001140425.1,100,100.000,60,5.18e-26=XM_014189280.1,100,100.000,60,2.54e-24	XM_021570644.1,100,98.333,60,8.25e-23	Serine protease 23 (prs23)	serine protease 23	0	2	F:GO:0004252; P:GO:0006508	F:serine-type endopeptidase activity; P:proteolysis
C126R116:11_1_16_4				-2.13686	-1.88116	#N/A	tspan14	TSPAN14	D14ERTD226E TM4SF14	Tetraspanin-14 (Tspan-14) (Transmembrane 4 superfamily member 14)	K2C8	-	NM_001140215.1,100,100.000,60,5.18e-26=XM_014147234.1,100,100.000,60,2.54e-24	NM_001124734.1,100,98.333,60,7.21e-25	Keratin, type II cytoskeletal 8 (k2c8)	tetraspanin-14-like	3.31674e-166	2	C:GO:0005887; P:GO:0007166	C:integral component of plasma membrane; P:cell surface receptor signaling pathway
C167R145:CUST_13069_PI417904088				1.91921	2.01861	#N/A	prr11	PRR11	-	Proline-rich protein 11	PRR11	-	NM_001173794.1,100,100.000,60,5.18e-26=XM_014197093.1,100,100.000,60,2.54e-24	XM_021617873.1,100,95.000,60,1.79e-19	Proline-rich protein 11 (prr11)	proline-rich protein 11-like isoform X2	0	0	0	0
C262R121:CUST_19599_PI417904088				-1.42602	-1.41509	#N/A	tmem38b	TMEM38B	-	Trimeric intracellular cation channel type B (TRIC-B) (TRICB) (Transmembrane protein 38B)	LOC106568452	-	XM_014138796.1,100,96.667,60,5.50e-21	XM_021622644.1,100,96.667,60,3.84e-21	trimeric intracellular cation channel type B-like (LOC106568452), transcript variant X3	trimeric intracellular cation channel type B	0	4	F:GO:0005261; P:GO:0015672; C:GO:0016021; P:GO:0098655	F:cation channel activity; P:monovalent inorganic cation transport; C:integral component of membrane; P:cation transmembrane transport
C254R103:CUST_22324_PI417904088				-1.9822	-1.71621	#N/A	ptges	PTGES	-	Prostaglandin E synthase (EC 5.3.99.3) (Microsomal prostaglandin E synthase 1) (MPGES-1)	PTGES	-	XM_014141285.1,100,100.000,60,2.54e-24	-	prostaglandin E synthase (ptges)	prostaglandin E synthase	1.67784e-82	1	C:GO:0016021	C:integral component of membrane
C119R032:CUST_21398_PI417904088				-2.20343	-1.61365	#N/A	cnpy2	CNPY2	MSAP TMEM4 ZSIG9	Protein canopy homolog 2 (MIR-interacting saposin-like protein) (Putative secreted protein Zsig9) (Transmembrane protein 4)	CNPY2	LOC106565415	XM_014132526.1,100,98.333,60,1.18e-22	-	protein canopy homolog 2-like (LOC106565415)	protein canopy homolog 2-like	2.87716e-47	0	0	0
C113R017:CUST_5703_PI417904088				-2.18196	-1.96507	#N/A	loc106578645	-	-	-	LOC106578645	-	XM_014157680.1,100,100.000,60,2.54e-24	XM_021620716.1,100,96.667,60,3.84e-21	uncharacterized LOC106578645 (LOC106578645), transcript variant X4	PREDICTED: uncharacterized protein LOC106578645 isoform X3	3.69472e-133	0	0	0
C258R105:CUST_34784_PI417904088				1.58454	1.68311	#N/A	nrde2	NRDE2	C14ORF102	Protein NRDE2 homolog	LOC106601253	-	XM_014193332.1,100,100.000,60,2.54e-24	XM_021574061.1,95,98.246,57,3.84e-21	epithelial cell adhesion molecule-like (LOC106601253), transcript variant X2	protein NRDE2 homolog isoform X1	4.36664e-66	1	P:GO:0006396	P:RNA processing
C145R143:CUST_14186_PI417904088				-2.44419	-1.76297	#N/A	s35b1	-	-	-	S35B1	-	NM_001140406.1,88,96.226,53,8.73e-19=XM_014193928.1,100,98.333,60,1.18e-22	XM_021558475.1,100,95.000,60,1.79e-19	Solute carrier family 35 member B1 (s35b1)	---NA---	0	0	0	0
C222R076:CUST_13499_PI417904088				-1.65483	-1.40458	#N/A	tmeff1	TMEFF1	-	Tomoregulin-1 (TR-1) (Transmembrane protein with EGF-like and one follistatin-like domain) (X7365)	TMEFF1	-	XM_014139141.1,100,98.333,60,1.18e-22	XM_021612637.1,100,98.333,60,8.25e-23	transmembrane protein with EGF-like and two follistatin-like domains 1 (tmeff1), transcript variant X3	tomoregulin-1 isoform X1	8.03498e-39	1	C:GO:0016021	C:integral component of membrane
C223R093:CUST_10526_PI417904088				-1.33496	-1.38016	#N/A	gmfg	GMFG	-	Glia maturation factor gamma (GMF-gamma)	GMFG	-	NM_001141171.1,100,100.000,60,5.18e-26=XM_014163038.1,100,98.333,60,1.18e-22	XM_021582618.1,100,96.667,60,3.84e-21	glia maturation factor, gamma (gmfg)	glia maturation factor gamma-like	3.90485e-29	5	F:GO:0003779; C:GO:0005622; P:GO:0034316; F:GO:0071933; P:GO:2000249	F:actin binding; C:intracellular; P:negative regulation of Arp2/3 complex-mediated actin nucleation; F:Arp2/3 complex binding; P:regulation of actin cytoskeleton reorganization
C015R058:CUST_451_PI417904088				1.87467	1.47761	#N/A	loc106567888	-	-	-	LOC106567888	-	XM_014137747.1,100,100.000,60,2.54e-24	XM_021623417.1,100,96.667,60,3.84e-21	protein POF1B-like (LOC106567888), transcript variant X2	---NA---	0	0	0	0
C233R088:4_2_13_20				-3.3775	-3.31217	#N/A	hbb	HBB	-	Hemoglobin subunit beta (Beta-globin) (Hemoglobin beta chain)	HBB	LOC100136576	NM_001123666.1,100,96.667,60,1.12e-22=XM_014204291.1,100,100.000,60,2.54e-24	XM_021625275.1,100,98.333,60,8.25e-23	beta globin (LOC100136576)	Hemoglobin subunit alpha	2.78182e-72	4	F:GO:0003677; P:GO:0006313; P:GO:0015074; F:GO:0046872	F:DNA binding; P:transposition, DNA-mediated; P:DNA integration; F:metal ion binding
C033R091:CUST_8024_PI417904088				-1.43643	-1.55445	#N/A	ormdl1	ORMDL1	-	ORM1-like protein 1	ORML1	ORML1	NM_001146469.1,100,100.000,60,5.18e-26=XM_014173030.1,97,96.552,58,7.11e-20	XM_021579220.1,100,100.000,60,1.77e-24	ORM1-like protein 1 (orml1)	ORM1-like protein 1	1.88102e-104	4	C:GO:0016021; C:GO:0035339; P:GO:0090156; P:GO:1900060	C:integral component of membrane; C:SPOTS complex; P:cellular sphingolipid homeostasis; P:negative regulation of ceramide biosynthetic process
C005R143:CUST_1315_PI417904088				-1.8266	-1.84197	#N/A	mmp14	-	-	-	LOC106608848	-	XM_014207021.1,100,100.000,60,2.54e-24	XM_021577890.1,100,98.333,60,8.25e-23	matrix metalloproteinase-14-like (LOC106608848)	---NA---	0	0	0	0
C218R058:CUST_13641_PI417904088				-1.62257	-1.86245	#N/A	kdelr3	KDELR3	-	ER lumen protein-retaining receptor 3 (KDEL endoplasmic reticulum protein retention receptor 3) (KDEL receptor 3)	LOC106601218	-	XM_014193246.1,100,100.000,60,2.54e-24	XM_021625103.1,100,98.333,60,8.25e-23	ER lumen protein-retaining receptor 3-like (LOC106601218)	ER lumen protein-retaining receptor 3	1.09285e-106	5	C:GO:0005789; P:GO:0006621; P:GO:0015031; C:GO:0016021; F:GO:0046923	C:endoplasmic reticulum membrane; P:protein retention in ER lumen; P:protein transport; C:integral component of membrane; F:ER retention sequence binding
C063R006:CUST_27138_PI417904088				-1.82937	-1.86142	#N/A	tspan7	TSPAN7	MXS1 TM4SF2	Tetraspanin-7 (Tspan-7) (Cell surface glycoprotein A15) (PE31) (TALLA homolog) (Transmembrane 4 superfamily member 2) (CD antigen CD231)	LOC106604762	-	XR_001328726.1,100,100.000,60,2.54e-24	-	tetraspanin-7-like (LOC106604762), transcript variant X2	tetraspanin-7-like	7.40013e-163	1	C:GO:0016021	C:integral component of membrane
C137R035:CUST_14816_PI417904088				1.41466	1.36288	#N/A	acadvl	ACADVL	VLCAD	Very long-chain specific acyl-CoA dehydrogenase, mitochondrial (VLCAD) (EC 1.3.8.9)	LOC106585693	-	XM_014172200.1,100,100.000,60,2.54e-24	XM_021605461.1,100,95.000,60,1.79e-19	ubiquitin-associated protein 2-like (LOC106585693), transcript variant X9	very long-chain specific acyl-CoA dehydrogenase, mitochondrial	1.11983e-27	6	F:GO:0000062; C:GO:0005739; F:GO:0017099; F:GO:0050660; P:GO:0055114; P:GO:0060322	F:fatty-acyl-CoA binding; C:mitochondrion; F:very-long-chain-acyl-CoA dehydrogenase activity; F:flavin adenine dinucleotide binding; P:oxidation-reduction process; P:head development
C215R152:CUST_21568_PI417904088				-3.78875	-2.7288	#N/A	hbb	HBB	-	Hemoglobin subunit beta (Beta-globin) (Hemoglobin beta chain)	-	-	-	-	0	Hemoglobin subunit beta	1.51122e-39	6	F:GO:0005344; C:GO:0005833; P:GO:0015671; F:GO:0019825; F:GO:0020037; F:GO:0046872	F:oxygen carrier activity; C:hemoglobin complex; P:oxygen transport; F:oxygen binding; F:heme binding; F:metal ion binding
C031R091:CUST_26399_PI417904088				-2.37118	-1.93053	#N/A	dkk1	DKK1	-	Dickkopf-related protein 1 (Dickkopf-1) (Dkk-1) (mDkk-1)	LOC106589228	-	XM_014178946.1,100,100.000,60,2.54e-24	-	dickkopf-related protein 1-like (LOC106589228)	dickkopf-related protein 1-like	1.00219e-90	17	P:GO:0001889; P:GO:0003197; F:GO:0004190; C:GO:0005576; C:GO:0005737; P:GO:0006508; P:GO:0007398; C:GO:0016021; P:GO:0021879; P:GO:0030334; P:GO:0030903; P:GO:0042074; P:GO:0043697; P:GO:0048919; P:GO:0061011; P:GO:0070654; P:GO:0090090	P:liver development; P:endocardial cushion development; F:aspartic-type endopeptidase activity; C:extracellular region; C:cytoplasm; P:proteolysis; P:ectoderm development; C:integral component of membrane; P:forebrain neuron differentiation; P:regulation of cell migration; P:notochord development; P:cell migration involved in gastrulation; P:cell dedifferentiation; P:posterior lateral line neurom…
C256R036:CUST_18677_PI417904088				-4.67598	-4.57503	#N/A	lox	LOX	-	Protein-lysine 6-oxidase (EC 1.4.3.13) (Lysyl oxidase)	LYOX	-	NM_001140223.1,100,100.000,60,5.18e-26	XM_021591096.1,100,100.000,60,1.77e-24	Protein-lysine 6-oxidase (lyox)	protein-lysine 6-oxidase-like	0	6	F:GO:0005507; P:GO:0007517; F:GO:0016641; P:GO:0022008; P:GO:0051216; P:GO:0055114	F:copper ion binding; P:muscle organ development; F:oxidoreductase activity, acting on the CH-NH2 group of donors, oxygen as acceptor; P:neurogenesis; P:cartilage development; P:oxidation-reduction process
C098R111:CUST_4703_PI417904088				-1.79692	-1.51506	#N/A	fkbp11	FKBP11	-	Peptidyl-prolyl cis-trans isomerase FKBP11 (PPIase FKBP11) (EC 5.2.1.8) (19 kDa FK506-binding protein) (19 kDa FKBP) (FKBP-19) (FK506-binding protein 11) (FKBP-11) (Rotamase)	LOC106565535	FKB11	XM_014132778.1,100,100.000,60,2.54e-24	XM_021569273.1,100,96.667,60,3.84e-21	peptidyl-prolyl cis-trans isomerase FKBP11-like (LOC106565535)	FK506-binding protein 11 precursor	1.89006e-112	3	P:GO:0000413; F:GO:0003755; C:GO:0016021	P:protein peptidyl-prolyl isomerization; F:peptidyl-prolyl cis-trans isomerase activity; C:integral component of membrane
C198R126:CUST_13292_PI417904088				1.36806	1.38387	#N/A	loc106571931	-	-	-	LOC106571931	-	XM_014145506.1,100,100.000,60,2.54e-24	XM_021615602.1,100,96.667,60,3.84e-21	protein kinase C-binding protein 1-like (LOC106571931), transcript variant X6	---NA---	0	0	0	0
C067R105:CUST_3685_PI417904088				-1.54116	-1.84778	#N/A	loc106596879	-	-	-	LOC106596879	-	XR_001326786.1,100,100.000,60,2.54e-24	-	uncharacterized LOC106596879 (LOC106596879)	---NA---	0	0	0	0
C091R163:CUST_16950_PI417904088				1.45551	1.48682	#N/A	loc106566730	-	-	-	LOC106566730	-	XM_014135068.1,100,100.000,60,2.54e-24	XM_021566653.1,100,98.333,60,8.25e-23	death-inducer obliterator 1-like (LOC106566730), transcript variant X11	neuroblast differentiation-associated protein AHNAK-like isoform X1	3.26862e-59	3	P:GO:0006351; F:GO:0046872; P:GO:0097190	P:transcription, DNA-templated; F:metal ion binding; P:apoptotic signaling pathway
C134R064:5_2_2_10				-1.45418	-1.47893	#N/A	sec11a	SEC11A	SEC11L1 SPC18	Signal peptidase complex catalytic subunit SEC11A (EC 3.4.21.89) (Endopeptidase SP18) (Microsomal signal peptidase 18 kDa subunit) (SPase 18 kDa subunit) (SEC11 homolog A) (SEC11-like protein 1) (SPC18)	SC11A	-	NM_001141078.1,100,98.333,60,2.41e-24=XM_014127362.1,100,100.000,60,2.54e-24	XM_021586623.1,100,98.333,60,8.25e-23	Signal peptidase complex catalytic subunit SEC11A (sc11a)	Signal peptidase complex catalytic subunit SEC11A	1.74262e-113	4	C:GO:0005787; P:GO:0006465; F:GO:0008236; C:GO:0016021	C:signal peptidase complex; P:signal peptide processing; F:serine-type peptidase activity; C:integral component of membrane
C073R065:CUST_1585_PI417904088				-2.93151	-3.24078	#N/A	lgals1	-	-	Beta-galactoside-binding lectin (14 kDa lectin) (Electrolectin)	LEG	-	NM_001141159.2,100,100.000,60,5.18e-26	NM_001160662.1,100,98.333,60,7.21e-25=XM_021593052.1,100,98.333,60,8.25e-23	Beta-galactoside-binding lectin (leg)	Beta-galactoside-binding lectin	4.57497e-93	8	P:GO:0002040; C:GO:0005623; F:GO:0016936; F:GO:0030246; F:GO:0043236; P:GO:0048741; P:GO:0050769; P:GO:0090303	P:sprouting angiogenesis; C:cell; F:galactoside binding; F:carbohydrate binding; F:laminin binding; P:skeletal muscle fiber development; P:positive regulation of neurogenesis; P:positive regulation of wound healing
C034R034:CUST_12682_PI417904088				-1.58884	-1.36581	#N/A	ech1	ECH1	-	Delta(3,5)-Delta(2,4)-dienoyl-CoA isomerase, mitochondrial (EC 5.3.3.-)	ECH1	-	XM_014162335.1,100,98.333,60,1.18e-22	XM_021587661.1,100,98.333,60,8.25e-23	enoyl CoA hydratase 1, peroxisomal (ech1)	delta(3,5)-Delta(2,4)-dienoyl-CoA isomerase, mitochondrial isoform X1	0	1	F:GO:0016853	F:isomerase activity
C145R103:CUST_19338_PI417904088				1.46588	1.63075	#N/A	spag5	SPAG5	-	Sperm-associated antigen 5 (Astrin) (Deepest) (Mitotic spindle-associated protein p126) (MAP126)	LOC106602330	-	XM_014194902.1,100,100.000,60,2.54e-24	XM_021596040.1,100,100.000,60,1.77e-24	uncharacterized LOC106602330 (LOC106602330), transcript variant X2	sperm-associated antigen 5	0	2	P:GO:0051301; P:GO:0051988	P:cell division; P:regulation of attachment of spindle microtubules to kinetochore
C256R103:CUST_11116_PI417904088				-2.21713	-1.87391	#N/A	eif4e	EIF4E1A	-	Eukaryotic translation initiation factor 4E-1A (eIF4E-1A) (mRNA cap-binding protein)	IF4EA	-	NM_001140361.1,100,100.000,60,5.18e-26	NM_001160620.1,93,98.214,56,1.21e-22	Eukaryotic translation initiation factor 4E-1A (if4ea)	Eukaryotic translation initiation factor 4E-1A	1.72706e-132	4	F:GO:0003743; F:GO:0005507; C:GO:0005737; P:GO:0006413	F:translation initiation factor activity; F:copper ion binding; C:cytoplasm; P:translational initiation
C171R074:CUST_32720_PI417904088				2.92276	2.24706	#N/A	prdm12	PRDM12	GM998	PR domain zinc finger protein 12 (EC 2.1.1.-) (PR domain-containing protein 12)	LOC106563283	-	XM_014128747.1,100,100.000,60,2.54e-24	-	PR domain zinc finger protein 12-like (LOC106563283)	PR domain zinc finger protein 12-like	1.16408e-31	5	F:GO:0003677; C:GO:0005634; F:GO:0008168; F:GO:0046872; P:GO:1900111	F:DNA binding; C:nucleus; F:methyltransferase activity; F:metal ion binding; P:positive regulation of histone H3-K9 dimethylation
C041R092:CUST_15720_PI417904088				-1.88588	-1.90858	#N/A	sspn	SSPN	KRAG	Sarcospan (K-ras oncogene-associated protein) (Kirsten-ras-associated protein)	SSPN	-	NM_001146512.1,100,100.000,60,5.18e-26	XM_021601152.1,100,98.333,60,8.25e-23	sarcospan [Kras oncogene-associated gene] (sspn)	sarcospan	2.81438e-147	2	C:GO:0005887; C:GO:0016010	C:integral component of plasma membrane; C:dystrophin-associated glycoprotein complex
C151R006:CUST_4434_PI417904088				1.47985	1.32116	#N/A	loc106584288	-	-	-	LOC106584288	-	XM_014169361.1,100,100.000,60,2.54e-24	-	importin-13-like (LOC106584288), transcript variant X1	unnamed protein product	2.89139e-09	2	P:GO:0016567; F:GO:0061630	P:protein ubiquitination; F:ubiquitin protein ligase activity
C177R030:CUST_41147_PI417904088				-1.50659	-1.34959	#N/A	rac1	RAC1	-	Ras-related C3 botulinum toxin substrate 1 (p21-Rac1)	RAC3	-	XM_014179789.1,100,100.000,60,2.54e-24	NM_001160673.1,100,100.000,60,1.55e-26=XM_021576210.1,100,100.000,60,1.77e-24	ras-related C3 botulinum toxin substrate 3 [rho family, small GTP binding protein Rac3] (rac3), transcript variant X2	ras-related C3 botulinum toxin substrate 1	4.10884e-125	89	C:GO:0000139; C:GO:0000242; P:GO:0001764; C:GO:0001891; P:GO:0001934; P:GO:0002093; P:GO:0002551; P:GO:0003382; F:GO:0003924; F:GO:0004674; F:GO:0005525; C:GO:0005634; C:GO:0005789; C:GO:0005802; C:GO:0005829; C:GO:0005884; P:GO:0006954; P:GO:0006972; P:GO:0007186; P:GO:0007411; P:GO:0007520; P:GO:0007596; P:GO:0008283; P:GO:0008361; P:GO:0010310; P:GO:0010592; P:GO:0010762; P:GO:0014041; P:GO:00…	C:Golgi membrane; C:pericentriolar material; P:neuron migration; C:phagocytic cup; P:positive regulation of protein phosphorylation; P:auditory receptor cell morphogenesis; P:mast cell chemotaxis; P:epithelial cell morphogenesis; F:GTPase activity; F:protein serine/threonine kinase activity; F:GTP binding; C:nucleus; C:endoplasmic reticulum membrane; C:trans-Golgi network; C:cytosol; C:actin fila…
C107R167:CUST_20575_PI417904088				-1.89377	-2.28456	#N/A	fkbp14	FKBP14	FKBP22	Peptidyl-prolyl cis-trans isomerase FKBP14 (PPIase FKBP14) (EC 5.2.1.8) (22 kDa FK506-binding protein) (22 kDa FKBP) (FKBP-22) (FK506-binding protein 14) (FKBP-14) (Rotamase)	FKBP14	-	XM_014143201.1,100,100.000,60,2.54e-24	XM_021559755.1,100,100.000,60,1.77e-24	peptidyl-prolyl cis-trans isomerase FKBP14 (LOC100286654)	peptidyl-prolyl cis-trans isomerase FKBP14-like	4.07827e-90	3	P:GO:0000413; F:GO:0003755; F:GO:0005509	P:protein peptidyl-prolyl isomerization; F:peptidyl-prolyl cis-trans isomerase activity; F:calcium ion binding
C094R168:CUST_27492_PI417904088				2.00258	2.07245	#N/A	rhou	RHOU	ARHU G28K WRCH1	Rho-related GTP-binding protein RhoU (Rho GTPase-like protein ARHU) (Wnt-1 responsive Cdc42 homolog 1) (WRCH-1)	LOC110507430	-	-	XM_021587421.1,100,98.333,60,8.25e-23	rho-related GTP-binding protein RhoU-like (LOC110507430)	rho-related GTP-binding protein RhoU-like	1.99945e-119	12	F:GO:0003924; F:GO:0005525; C:GO:0005886; C:GO:0005938; P:GO:0006897; P:GO:0007015; P:GO:0007163; P:GO:0008360; F:GO:0019901; P:GO:0030031; P:GO:0032488; C:GO:0042995	F:GTPase activity; F:GTP binding; C:plasma membrane; C:cell cortex; P:endocytosis; P:actin filament organization; P:establishment or maintenance of cell polarity; P:regulation of cell shape; F:protein kinase binding; P:cell projection assembly; P:Cdc42 protein signal transduction; C:cell projection
C152R052:CUST_15585_PI417904088				-2.06789	-2.14429	#N/A	dlx6	DLX6	DLX6A	Homeobox protein Dlx6a (Distal-less homeobox protein 6a) (DLX-6)	DLX6	-	XM_014178469.1,100,100.000,60,2.54e-24	XM_021559961.1,98,100.000,59,6.38e-24	distal-less homeobox 6 (dlx6)	homeobox protein DLX-6	4.29805e-138	5	C:GO:0005634; P:GO:0006355; P:GO:0033339; P:GO:0035141; F:GO:0043565	C:nucleus; P:regulation of transcription, DNA-templated; P:pectoral fin development; P:medial fin morphogenesis; F:sequence-specific DNA binding
C121R054:CUST_20999_PI417904088				1.6752	1.46235	#N/A	atf3	ATF3	-	Cyclic AMP-dependent transcription factor ATF-3 (cAMP-dependent transcription factor ATF-3) (Activating transcription factor 3) (Transcription factor LRG-21)	ATF3	LOC106607825	XM_014205217.1,100,100.000,60,2.54e-24	XM_021600481.1,100,98.333,60,8.25e-23	cyclic AMP-dependent transcription factor ATF-3-like (LOC106607825)	Cyclic AMP-dependent transcription factor ATF-3	3.06793e-112	5	F:GO:0000978; F:GO:0003700; C:GO:0005634; P:GO:0006357; P:GO:0009615	F:RNA polymerase II proximal promoter sequence-specific DNA binding; F:DNA-binding transcription factor activity; C:nucleus; P:regulation of transcription by RNA polymerase II; P:response to virus
C092R110:CUST_23089_PI417904088				1.43178	1.5552	#N/A	mcm3ap	MCM3AP	GANP KIAA0572 MAP80	Germinal-center associated nuclear protein (GANP) (EC 2.3.1.48) (80 kDa MCM3-associated protein) (MCM3 acetylating protein) (MCM3AP) (EC 2.3.1.-) (MCM3 acetyltransferase)	MCM3AP	-	XM_014164269.1,100,100.000,60,2.54e-24	-	minichromosome maintenance complex component 3 associated protein (mcm3ap), transcript variant X2	germinal-center associated nuclear protein	8.72282e-168	1	F:GO:0003676	F:nucleic acid binding
C216R081:CUST_33369_PI417904088				-1.42724	-1.65626	#N/A	gpr126	GPR126	ADGRG6	Adhesion G-protein coupled receptor G6 (G-protein coupled receptor 126) [Cleaved into: ADGRG6 N-terminal fragment (ADGRG6-NTF); ADGRG6 C-terminal fragment (ADGRG6-CTF)]	LOC106607820	-	XM_014205211.1,98,98.305,59,4.25e-22	-	G-protein coupled receptor 126-like (LOC106607820), transcript variant X14	G-protein coupled receptor 126-like isoform X11	1.4344e-42	4	F:GO:0004930; P:GO:0007166; P:GO:0007186; C:GO:0016021	F:G protein-coupled receptor activity; P:cell surface receptor signaling pathway; P:G protein-coupled receptor signaling pathway; C:integral component of membrane
C100R146:9_3_10_13				-2.53947	-3.1827	#N/A	sacs	SACS	KIAA0730	Sacsin (DnaJ homolog subfamily C member 29) (DNAJC29)	LOC106610967	-	XM_014210715.1,100,100.000,60,2.54e-24	XM_021584972.1,98,98.305,59,2.97e-22	sacsin-like (LOC106610967), transcript variant X1	sacsin-like isoform X1	0	2	F:GO:0003700; P:GO:0006355	F:DNA-binding transcription factor activity; P:regulation of transcription, DNA-templated
C123R153:CUST_14649_PI417904088				-1.30375	-1.31037	#N/A	mycbp	MYCBP	AMY1	c-Myc-binding protein (Associate of Myc 1) (AMY-1)	MYCBP	LOC106589014	XM_014178642.1,100,100.000,60,2.54e-24	-	C-Myc-binding protein-like (LOC106589014), transcript variant X4	C-Myc-binding protein-like	6.03507e-27	3	F:GO:0003713; P:GO:0006355; P:GO:1903508	F:transcription coactivator activity; P:regulation of transcription, DNA-templated; P:positive regulation of nucleic acid-templated transcription
C252R092:CUST_35451_PI417904088				-1.59433	-1.71855	#N/A	-	-	-	-	-	-	-	-	0	---NA---	0	0	0	0
C212R013:CUST_18_PI417904088				-2.06225	-2.33543	#N/A	sept6	SEPT6	KIAA0128 SEP2	Septin-6	LOC106604445	-	XM_014199064.1,100,100.000,60,2.54e-24	XM_021561483.1,100,100.000,60,1.77e-24	septin-6-like (LOC106604445), transcript variant X5	septin-6 isoform X3	1.18885e-69	9	P:GO:0003140; F:GO:0005525; C:GO:0005929; C:GO:0031105; P:GO:0035469; P:GO:0060271; P:GO:0061371; P:GO:0071907; P:GO:0071910	P:determination of left/right asymmetry in lateral mesoderm; F:GTP binding; C:cilium; C:septin complex; P:determination of pancreatic left/right asymmetry; P:cilium assembly; P:determination of heart left/right asymmetry; P:determination of digestive tract left/right asymmetry; P:determination of liver left/right asymmetry
C063R096:4_3_4_4				-1.57292	-1.5921	#N/A	b2m	B2M	-	Beta-2-microglobulin	B2M	-	NM_001245913.1,100,100.000,60,5.18e-26=XM_014208868.1,100,100.000,60,2.54e-24	XM_021565719.1,100,98.333,60,8.25e-23	beta-2-microglobulin (b2m)	beta-2 microglobulin	1.74701e-76	5	P:GO:0002474; C:GO:0005615; P:GO:0009615; C:GO:0042612; P:GO:0045087	P:antigen processing and presentation of peptide antigen via MHC class I; C:extracellular space; P:response to virus; C:MHC class I protein complex; P:innate immune response
C151R056:CUST_1776_PI417904088				-2.08509	-1.75343	#N/A	gulp1	GULP1	CED6	PTB domain-containing engulfment adapter protein 1 (Cell death protein 6 homolog) (PTB domain adapter protein CED-6)	LOC106581930	-	XM_014164434.1,100,100.000,60,2.54e-24	XM_021578906.1,100,98.333,60,8.25e-23	PTB domain-containing engulfment adapter protein 1 (LOC106581930), transcript variant X9	PTB domain-containing engulfment adapter protein 1 isoform X4	0	1	F:GO:0005515	F:protein binding
C128R017:CUST_3209_PI417904088				1.60769	1.68427	#N/A	card11	CARD11	CARMA1	Caspase recruitment domain-containing protein 11 (CARD-containing MAGUK protein 1) (Carma 1)	LOC106601230	-	XM_014193272.1,100,100.000,60,2.54e-24	XM_021625126.1,100,96.667,60,3.84e-21	caspase recruitment domain-containing protein 10-like (LOC106601230)	caspase recruitment domain-containing protein 10-like	1.82654e-58	1	P:GO:0042981	P:regulation of apoptotic process
C148R114:CUST_33802_PI417904088				-3.24678	-2.24141	#N/A	adam28	-	-	Zinc metalloproteinase-disintegrin-like ohanin (EC 3.4.24.-) (Snake venom metalloproteinase) (SVMP)	LOC106579287	-	XM_014159072.1,100,100.000,60,2.54e-24	XM_021565048.1,100,98.333,60,8.25e-23	disintegrin and metalloproteinase domain-containing protein 8-like (LOC106579287), transcript variant X4	zinc metalloproteinase-disintegrin-like 4a isoform X2	4.33454e-125	4	F:GO:0004222; P:GO:0006508; P:GO:0007229; C:GO:0016021	F:metalloendopeptidase activity; P:proteolysis; P:integrin-mediated signaling pathway; C:integral component of membrane
C063R031:CUST_1821_PI417904088				1.86752	1.96656	#N/A	iqgap1	IQGAP1	KIAA0051	Ras GTPase-activating-like protein IQGAP1 (p195)	IQGAP3	-	XM_014201122.1,100,100.000,60,2.54e-24	XM_021557964.1,100,100.000,60,1.77e-24	ras GTPase-activating-like protein IQGAP3 (LOC106605450), transcript variant X2	ras GTPase-activating-like protein IQGAP3	0	3	F:GO:0005515; P:GO:0007165; P:GO:0043087	F:protein binding; P:signal transduction; P:regulation of GTPase activity
C168R150:CUST_38364_PI417904088				-1.43227	-1.34496	#N/A	aga	AGA	-	N(4)-(beta-N-acetylglucosaminyl)-L-asparaginase (EC 3.5.1.26) (Aspartylglucosaminidase) (AGA) (Glycosylasparaginase) (N4-(N-acetyl-beta-glucosaminyl)-L-asparagine amidase) [Cleaved into: Glycosylasparaginase alpha chain; Glycosylasparaginase beta chain]	AGA	-	XM_014199199.1,100,95.000,60,9.20e-19	XM_021561398.1,100,96.667,60,1.38e-20	aspartylglucosaminidase (aga), transcript variant X2	N(4)-(beta-N-acetylglucosaminyl)-L-asparaginase	2.91381e-133	1	F:GO:0016787	F:hydrolase activity
C228R104:CUST_23970_PI417904088				-2.36485	-2.25311	#N/A	hba	HBA	-	Hemoglobin subunit alpha (Alpha-globin) (Hemoglobin alpha chain)	-	-	-	-	0	hemoglobin subunit alpha	1.89369e-59	6	F:GO:0005344; F:GO:0005506; C:GO:0005833; P:GO:0015671; F:GO:0019825; F:GO:0020037	F:oxygen carrier activity; F:iron ion binding; C:hemoglobin complex; P:oxygen transport; F:oxygen binding; F:heme binding
C043R074:CUST_520_PI417904088				-1.5559	-1.36851	#N/A	loc106613756	-	-	-	LOC106613756	-	XM_014216334.1,100,100.000,60,2.54e-24	XM_021603765.1,100,100.000,60,1.77e-24	spindlin-Z-like (LOC106613756), transcript variant X3	---NA---	0	0	0	0
C242R037:CUST_23949_PI417904088				1.75419	1.58297	#N/A	parl	PARL	PSARL	Presenilins-associated rhomboid-like protein, mitochondrial (EC 3.4.21.105) (Mitochondrial intramembrane cleaving protease PARL) [Cleaved into: P-beta (Pbeta)]	-	-	-	-	0	presenilins-associated rhomboid-like protein, mitochondrial	3.96053e-17	3	F:GO:0004252; P:GO:0006508; C:GO:0016021	F:serine-type endopeptidase activity; P:proteolysis; C:integral component of membrane
C195R089:CUST_39466_PI417904088				-2.84908	-2.73409	#N/A	rerg	RERG	-	Ras-related and estrogen-regulated growth inhibitor	LOC106609254	-	XM_014207843.1,95,93.220,59,5.54e-16	XM_021577499.1,95,93.220,59,3.86e-16	ras-related and estrogen-regulated growth inhibitor-like (LOC106609254)	ras-related and estrogen-regulated growth inhibitor	1.41158e-130	4	F:GO:0003924; F:GO:0005525; P:GO:0007165; C:GO:0016020	F:GTPase activity; F:GTP binding; P:signal transduction; C:membrane
C050R144:CUST_22075_PI417904088				-2.57297	-2.15536	#N/A	pxdc1	PXDC1	-	PX domain-containing protein 1	PXDC1	-	XM_014180930.1,100,100.000,60,2.54e-24	XM_021562844.1,100,96.721,61,3.84e-21	PX domain containing 1 (pxdc1)	PX domain-containing protein 1	1.97283e-155	1	F:GO:0035091	F:phosphatidylinositol binding
C223R099:CUST_4425_PI417904088				-1.6945	-1.70803	#N/A	chia	CHIA	-	Acidic mammalian chitinase (AMCase) (EC 3.2.1.14) (Lung-specific protein TSA1902)	LOC106577510	-	XM_014155599.1,100,98.333,60,1.18e-22	-	acidic mammalian chitinase-like (LOC106577510)	acidic mammalian chitinase-like	0	5	F:GO:0004568; C:GO:0005576; P:GO:0005975; P:GO:0006032; F:GO:0008061	F:chitinase activity; C:extracellular region; P:carbohydrate metabolic process; P:chitin catabolic process; F:chitin binding
C180R047:CUST_7437_PI417904088				-1.49132	-1.45095	#N/A	cg057	-	-	Uncharacterized protein C7orf57 homolog	CG057	-	NM_001140236.1,100,100.000,60,5.18e-26=XM_014172931.1,100,100.000,60,2.54e-24	XM_021597039.1,100,100.000,60,1.77e-24	CG057 protein (cg057)	CG057 protein isoform X2	2.14682e-107	0	0	0
C250R133:CUST_20119_PI417904088				1.78074	1.6403	#N/A	foxo3	-	-	-	FOXO3	-	XR_001329352.1,100,100.000,60,2.54e-24	XM_021600701.1,100,93.333,60,8.31e-18	forkhead box protein O3-like (LOC106607967), transcript variant X2	---NA---	0	0	0	0
C177R133:5_2_16_12				-1.87731	-1.68863	#N/A	mmp2	MMP2	CLG4A	72 kDa type IV collagenase (EC 3.4.24.24) (72 kDa gelatinase) (Gelatinase A) (Matrix metalloproteinase-2) (MMP-2) (TBE-1) [Cleaved into: PEX]	MMP2	-	NM_001139932.1,100,100.000,60,5.18e-26=XM_014127292.1,100,100.000,60,2.54e-24	NM_001124189.1,100,95.000,60,1.56e-21=XM_021607728.1,100,95.000,60,1.79e-19	matrix metalloproteinase 2 (mmp2)	72 kDa type IV collagenase	0	7	P:GO:0001945; F:GO:0004222; P:GO:0006508; F:GO:0008270; C:GO:0031012; P:GO:0031290; P:GO:0035701	P:lymph vessel development; F:metalloendopeptidase activity; P:proteolysis; F:zinc ion binding; C:extracellular matrix; P:retinal ganglion cell axon guidance; P:hematopoietic stem cell migration
C023R077:CUST_20922_PI417904088				-1.37057	-1.42218	#N/A	loc106613612	-	-	-	LOC106613612	-	XM_014216051.1,100,100.000,60,2.54e-24	XM_021603480.1,100,96.667,60,3.84e-21	paralemmin-1-like (LOC106613612), transcript variant X4	collagen alpha-1(VI) chain-like	1.67336e-07	6	C:GO:0005581; C:GO:0005634; P:GO:0006396; P:GO:0006397; C:GO:0016020; C:GO:0016021	C:collagen trimer; C:nucleus; P:RNA processing; P:mRNA processing; C:membrane; C:integral component of membrane
C245R125:CUST_38699_PI417904088				1.9128	1.95156	#N/A	sdpr	SDPR	CAVIN2	Caveolae-associated protein 2 (Cavin-2) (PS-p68) (Phosphatidylserine-binding protein) (Serum deprivation-response protein)	-	-	XM_014172903.1,100,98.333,60,1.18e-22	XM_021596901.1,100,100.000,60,1.77e-24	serum deprivation response (sdpr)	serum deprivation-response protein	1.9735e-158	0	0	0
C252R006:CUST_4139_PI417904088				1.32066	1.43604	#N/A	lig1	LIG1	-	DNA ligase 1 (EC 6.5.1.1) (DNA ligase I) (Polydeoxyribonucleotide synthase [ATP] 1)	LIG1	-	XM_014141074.1,100,100.000,60,2.54e-24	-	ligase I, DNA, ATP-dependent (lig1), transcript variant X2	DNA ligase 1	3.33227e-99	10	F:GO:0003700; F:GO:0003910; F:GO:0005524; C:GO:0005634; P:GO:0006260; P:GO:0006310; P:GO:0006355; F:GO:0043565; P:GO:0051103; P:GO:0071897	F:DNA-binding transcription factor activity; F:DNA ligase (ATP) activity; F:ATP binding; C:nucleus; P:DNA replication; P:DNA recombination; P:regulation of transcription, DNA-templated; F:sequence-specific DNA binding; P:DNA ligation involved in DNA repair; P:DNA biosynthetic process
C120R163:11_3_4_20				-1.53242	-1.54802	#N/A	myh11	MYH11	-	Myosin-11 (Myosin heavy chain 11) (Myosin heavy chain, gizzard smooth muscle)	LOC106589071	-	XM_014178763.1,100,100.000,60,2.54e-24	XM_021556878.1,100,100.000,60,1.77e-24	myosin-11-like (LOC106589071), transcript variant X3	myosin-11-like isoform X2	6.1453e-72	4	F:GO:0003774; F:GO:0005524; C:GO:0016459; F:GO:0051015	F:motor activity; F:ATP binding; C:myosin complex; F:actin filament binding
C128R030:CUST_14031_PI417904088				-3.01099	-2.71252	#N/A	comtd1	COMTD1	-	Catechol O-methyltransferase domain-containing protein 1 (EC 2.1.1.-)	COMTD1	CMTD1	XM_014180284.1,100,100.000,60,2.54e-24	NM_001160639.1,100,98.333,60,7.21e-25=XM_021575348.1,100,98.333,60,8.25e-23	catechol-O-methyltransferase domain containing 1 (comtd1)	catechol O-methyltransferase domain-containing protein 1 isoform X2	0	3	F:GO:0008171; C:GO:0016021; P:GO:0032259	F:O-methyltransferase activity; C:integral component of membrane; P:methylation
C150R058:CUST_4017_PI417904088				3.9494	9.43825	#N/A	mettl17	METTL17	METT11D1	Methyltransferase-like protein 17, mitochondrial (EC 2.1.1.-) (False p73 target gene protein) (Methyltransferase 11 domain-containing protein 1) (Protein RSM22 homolog, mitochondrial)	METTL17	-	XM_014140686.1,100,100.000,60,2.54e-24	XM_021613768.1,98,98.305,59,2.97e-22	methyltransferase like 17 (mettl17)	methyltransferase-like protein 17, mitochondrial	0	3	P:GO:0006412; F:GO:0008168; P:GO:0032259	P:translation; F:methyltransferase activity; P:methylation
C250R025:CUST_2688_PI417904088				-1.95191	-1.62224	#N/A	loc106575663	-	-	-	LOC106575663	-	XR_001321819.1,100,100.000,60,2.54e-24	XR_002469430.1,95,98.246,57,3.84e-21	uncharacterized LOC106575663 (LOC106575663)	CD80-like protein precursor	8.22829e-47	1	C:GO:0016021	C:integral component of membrane
C235R106:CUST_28902_PI417904088				-2.17867	-2.34094	#N/A	leprel4	LEPREL4	P3H4-LEPREL4 NOL55 SC65	Endoplasmic reticulum protein SC65 (Leprecan-like protein 4) (Nucleolar autoantigen No55) (Prolyl 3-hydroxylase family member 4) (Synaptonemal complex protein SC65)	P3H4	-	XM_014192853.1,100,100.000,60,2.54e-24	XM_021624814.1,100,98.333,60,8.25e-23	synaptonemal complex protein SC65-like (LOC106601010)	synaptonemal complex protein SC65	4.62449e-169	0	0	0
C163R164:12_4_16_18				-1.57308	-1.3746	#N/A	cst3	-	-	Cystatin	LOC106611588	CYT	XM_014211963.1,100,100.000,60,2.54e-24	NM_001124704.1,97,98.276,58,9.32e-24	cystatin (LOC106611588)	Cystatin precursor	8.67719e-83	3	F:GO:0004869; C:GO:0005576; P:GO:0010951	F:cysteine-type endopeptidase inhibitor activity; C:extracellular region; P:negative regulation of endopeptidase activity
C266R069:CUST_23440_PI417904088				-2.10302	-2.45723	#N/A	ptchd3	PTCHD3	-	Patched domain-containing protein 3 (RND-type protein RNDEu-3)	LOC106579703	-	XM_014159841.1,100,98.333,60,1.18e-22	-	patched domain-containing protein 3-like (LOC106579703)	patched domain-containing protein 3-like	0	1	C:GO:0016021	C:integral component of membrane
C143R043:CUST_22496_PI417904088				-3.09398	-2.35647	#N/A	rxrg	RXRG	RXRGA-nr2b1 nr2b3a rxr rxra rxrg	Retinoic acid receptor RXR-gamma-A (Nuclear receptor subfamily 2 group B member 3-A) (Retinoic acid receptor RXR-alpha) (Retinoid X receptor alpha) (Retinoid X receptor gamma-A)	LOC106599103	-	XM_014190176.1,100,100.000,60,2.54e-24	XM_021589727.1,100,100.000,60,1.77e-24	retinoic acid receptor RXR-gamma-A-like (LOC106599103), transcript variant X8	retinoic acid receptor RXR-gamma-A-like isoform X1	0	7	F:GO:0003700; F:GO:0003707; C:GO:0005634; P:GO:0006355; F:GO:0008270; P:GO:0043401; F:GO:0043565	F:DNA-binding transcription factor activity; F:steroid hormone receptor activity; C:nucleus; P:regulation of transcription, DNA-templated; F:zinc ion binding; P:steroid hormone mediated signaling pathway; F:sequence-specific DNA binding
C080R030:CUST_10308_PI417904088				1.39386	1.51332	#N/A	thoc2	THOC2	-	THO complex subunit 2 (Tho2)	LOC106567846	-	XM_014137650.1,100,100.000,60,2.54e-24	XM_021623338.1,100,100.000,60,1.77e-24	THO complex subunit 2-like (LOC106567846), transcript variant X2	THO complex subunit 2-like	6.64319e-149	3	C:GO:0000347; P:GO:0006397; P:GO:0006406	C:THO complex; P:mRNA processing; P:mRNA export from nucleus
C237R096:CUST_35256_PI417904088				-1.61789	-1.32957	#N/A	loc106562234	-	-	-	LOC106562234	-	XM_014126973.1,100,100.000,60,2.54e-24	XR_002470996.1,100,96.667,60,3.84e-21	protein FAM65A-like (LOC106562234), transcript variant X6	protein FAM65A-like isoform X1	1.28752e-40	0	0	0
C110R035:CUST_22067_PI417904088				-1.92913	-1.68008	#N/A	loc100136581	-	-	-	LOC100136581	MT-B, METB, MTB	NM_001123669.1,98,100.000,59,1.86e-25	-	metallothionein B (LOC100136581)	---NA---	0	0	0	0
C221R097:CUST_40629_PI417904088				1.89158	1.94218	#N/A	khsrp	KHSRP	FUBP2	Far upstream element-binding protein 2 (FUSE-binding protein 2) (KH type-splicing regulatory protein) (KSRP) (p75)	LOC110485447	-	-	XM_021556515.1,92,98.182,55,4.96e-20	far upstream element-binding protein 2-like (LOC110485447)	far upstream element-binding protein 2-like	4.1138e-47	2	F:GO:0003723; P:GO:0006355	F:RNA binding; P:regulation of transcription, DNA-templated
C123R043:CUST_10376_PI417904088				-1.56092	-1.47611	#N/A	prickle2	PRICKLE2	-	Prickle-like protein 2	LOC106583026	-	XM_014166768.1,100,100.000,60,2.54e-24	XM_021609621.1,98,100.000,59,6.38e-24	prickle-like protein 2 (LOC106583026), transcript variant X3	prickle-like protein 2	6.97521e-78	1	F:GO:0008270	F:zinc ion binding
C001R073:CUST_16211_PI417904088				2.1264	1.63583	#N/A	trim25	TRIM25	EFP ZFP147 ZNF147	E3 ubiquitin/ISG15 ligase TRIM25 (EC 6.3.2.n3) (Estrogen-responsive finger protein) (RING-type E3 ubiquitin transferase) (EC 2.3.2.27) (RING-type E3 ubiquitin transferase TRIM25) (Tripartite motif-containing protein 25) (Ubiquitin/ISG15-conjugating enzyme TRIM25) (Zinc finger protein 147)	LOC106608570	-	XM_014206556.1,100,100.000,60,2.54e-24	XM_021578255.1,100,100.000,60,1.77e-24	E3 ubiquitin-protein ligase TRIM62-like (LOC106608570)	nuclear factor 7, ovary-like	0	2	F:GO:0005515; F:GO:0016874	F:protein binding; F:ligase activity
C220R076:CUST_8812_PI417904088				-1.42255	-1.54863	#N/A	necab3	NECAB3	APBA2BP NIP1 SYTIP2 XB51	N-terminal EF-hand calcium-binding protein 3 (Amyloid-beta A4 protein-binding family A member 2-binding protein) (Nek2-interacting protein 1) (Neuronal calcium-binding protein 3) (X11L-binding protein 51)	LOC106572152	-	XM_014146046.1,100,100.000,60,2.54e-24	XM_021615926.1,100,98.333,60,8.25e-23	N-terminal EF-hand calcium-binding protein 1-like (LOC106572152)	N-terminal EF-hand calcium-binding protein 1-like	5.25741e-79	1	F:GO:0005509	F:calcium ion binding
C248R105:CUST_12425_PI417904088				-2.11578	-2.00575	#N/A	tubb	-	-	Tubulin beta-7 chain (Tubulin beta 4')	TUBB	LOC106588409	XM_014177355.1,100,100.000,60,2.54e-24	XM_021571987.1,100,98.333,60,8.25e-23	tubulin beta chain (LOC106588409)	Tubulin beta chain	0	16	P:GO:0000278; F:GO:0003924; F:GO:0005200; F:GO:0005525; C:GO:0005576; C:GO:0005641; C:GO:0005874; P:GO:0031101; F:GO:0031625; C:GO:0035578; C:GO:0036464; F:GO:0042288; C:GO:0044297; C:GO:0045121; P:GO:0050807; P:GO:0051225	P:mitotic cell cycle; F:GTPase activity; F:structural constituent of cytoskeleton; F:GTP binding; C:extracellular region; C:nuclear envelope lumen; C:microtubule; P:fin regeneration; F:ubiquitin protein ligase binding; C:azurophil granule lumen; C:cytoplasmic ribonucleoprotein granule; F:MHC class I protein binding; C:cell body; C:membrane raft; P:regulation of synapse organization; P:spindle ass…
C227R168:CUST_6555_PI417904088				-1.95502	-1.95535	#N/A	plec	PLEC	PLEC1	Plectin (PCN) (PLTN) (Hemidesmosomal protein 1) (HD1) (Plectin-1)	LOC100194709	-	XM_014177027.1,100,100.000,60,2.54e-24	XM_021571733.1,100,100.000,60,1.77e-24	plectin (LOC100194709), transcript variant X23	plectin isoform X1	0	4	F:GO:0003779; C:GO:0005856; P:GO:0007010; C:GO:0016021	F:actin binding; C:cytoskeleton; P:cytoskeleton organization; C:integral component of membrane
C234R042:CUST_41264_PI417904088				2.00646	2.20189	#N/A	nlrc3	NLRC3	-	Protein NLRC3	-	-	-	-	0	hypothetical protein	4.68171e-66	3	F:GO:0010997; F:GO:0097027; P:GO:1904668	F:anaphase-promoting complex binding; F:ubiquitin-protein transferase activator activity; P:positive regulation of ubiquitin protein ligase activity
C163R044:CUST_16239_PI417904088				-2.13977	-1.70057	#N/A	loc106564541	-	-	-	LOC106564541	-	XM_014130671.1,100,100.000,60,2.54e-24	XM_021567742.1,100,96.667,60,3.84e-21	neuronal-specific septin-3-like (LOC106564541)	---NA---	0	0	0	0
C142R008:CUST_11626_PI417904088				1.37453	1.65396	#N/A	ccnb2	CCNB2	-	G2/mitotic-specific cyclin-B2	CCNB2	-	XM_014175648.1,100,100.000,60,2.54e-24	NM_001124659.1,100,98.333,60,7.21e-25=XM_021604937.1,100,98.333,60,8.25e-23	cyclin B2 (ccnb2), transcript variant X2	G2/mitotic-specific cyclin-B2-like	0	3	C:GO:0005634; P:GO:0007049; P:GO:0051301	C:nucleus; P:cell cycle; P:cell division
C160R017:CUST_25068_PI417904088				-2.75893	-2.50111	#N/A	gng3	GNG3	GNGT3	Guanine nucleotide-binding protein G(I)/G(S)/G(O) subunit gamma-3	LOC106603148	-	XM_014196434.1,100,100.000,60,2.54e-24	-	guanine nucleotide-binding protein G[I]/G[S]/G[O] subunit gamma-3-like (LOC106603148)	guanine nucleotide-binding protein G(I)/G(S)/G(O) subunit gamma-3	8.06124e-45	8	F:GO:0003924; C:GO:0005834; P:GO:0007186; P:GO:0007204; C:GO:0014069; C:GO:0030425; F:GO:0031702; C:GO:0044297	F:GTPase activity; C:heterotrimeric G-protein complex; P:G protein-coupled receptor signaling pathway; P:positive regulation of cytosolic calcium ion concentration; C:postsynaptic density; C:dendrite; F:type 1 angiotensin receptor binding; C:cell body
C259R151:CUST_9121_PI417904088				1.49459	1.69691	#N/A	eif3a	EIF3A	EIF3S10	Eukaryotic translation initiation factor 3 subunit A (eIF3a) (Eukaryotic translation initiation factor 3 subunit 10) (eIF-3-theta)	EIF3A	-	NM_001173619.1,100,100.000,60,5.18e-26=XM_014153940.1,100,100.000,60,2.54e-24	XM_021607493.1,100,100.000,60,1.77e-24	eukaryotic translation initiation factor 3, subunit A (eif3a)	eukaryotic translation initiation factor 3 subunit A-like isoform X1	0	5	P:GO:0001732; F:GO:0003743; C:GO:0005852; C:GO:0016282; C:GO:0033290	P:formation of cytoplasmic translation initiation complex; F:translation initiation factor activity; C:eukaryotic translation initiation factor 3 complex; C:eukaryotic 43S preinitiation complex; C:eukaryotic 48S preinitiation complex
C254R012:CUST_16039_PI417904088				-1.34372	-1.33943	#N/A	npc2	NPC2	-	NPC intracellular cholesterol transporter 2 (16.5 kDa secretory protein) (Epididymal secretory protein E1) (Niemann Pick type C2 protein homolog)	NPC2	-	NM_001140590.1,100,100.000,60,5.18e-26	NM_001160676.1,100,100.000,60,1.55e-26	NPC intracellular cholesterol transporter 2 (npc2)	epididymal secretory protein E1 precursor	4.10678e-99	2	C:GO:0005622; P:GO:0032367	C:intracellular; P:intracellular cholesterol transport
C242R094:CUST_7541_PI417904088				2.09871	2.08293	#N/A	loc106574325	-	-	-	LOC106574325	-	XM_014150167.1,100,100.000,60,2.54e-24	-	neuropilin-2-like (LOC106574325), transcript variant X1	---NA---	0	0	0	0
C023R169:CUST_35083_PI417904088				-1.73716	-1.50197	#N/A	loc106589316	-	-	-	LOC106589316	-	XM_014179125.1,100,100.000,60,2.54e-24	XM_021567747.1,100,98.333,60,8.25e-23	uncharacterized LOC106589316 (LOC106589316), transcript variant X2	NFAT activation molecule 1	2.08088e-130	5	P:GO:0001819; F:GO:0004888; C:GO:0016021; P:GO:0045577; P:GO:0050861	P:positive regulation of cytokine production; F:transmembrane signaling receptor activity; C:integral component of membrane; P:regulation of B cell differentiation; P:positive regulation of B cell receptor signaling pathway
C056R016:CUST_11094_PI417904088				-1.79662	-1.78005	#N/A	gstt1	GSTT1	-	Glutathione S-transferase theta-1 (EC 2.5.1.18) (GST class-theta) (GST-CL1)	GSTT1	LOC106585460	XM_014171685.1,100,100.000,60,2.54e-24	XM_021605686.1,98,100.000,59,6.38e-24	glutathione S-transferase theta-1-like (LOC106585460)	glutathione S-transferase theta-1-like	4.55934e-174	3	F:GO:0004364; F:GO:0005515; P:GO:0006749	F:glutathione transferase activity; F:protein binding; P:glutathione metabolic process
C086R102:CUST_36188_PI417904088				1.32391	1.41458	#N/A	lins	LINS	LINS1-LINS WINS1	Protein Lines homolog 1 (Wnt-signaling molecule Lines homolog 1)	LOC106587824	-	XM_014176467.1,92,98.182,55,7.11e-20	XM_021595064.1,100,98.333,60,8.25e-23	protein Lines homolog (LOC106587824)	protein Lines homolog 1	0	2	F:GO:0003677; C:GO:0016021	F:DNA binding; C:integral component of membrane
C248R155:CUST_12191_PI417904088				2.16103	2.05134	#N/A	msmo1	MSMO1	SC4MOL	Methylsterol monooxygenase 1 (EC 1.14.18.9) (C-4 methylsterol oxidase)	MSMO1	-	XM_014181991.1,100,100.000,60,2.54e-24	-	methylsterol monooxygenase 1 (msmo1)	methylsterol monooxygenase 1	0	6	F:GO:0000254; F:GO:0005506; C:GO:0005789; C:GO:0016021; P:GO:0016126; P:GO:0055114	F:C-4 methylsterol oxidase activity; F:iron ion binding; C:endoplasmic reticulum membrane; C:integral component of membrane; P:sterol biosynthetic process; P:oxidation-reduction process
C038R157:CUST_18698_PI417904088				-1.69922	-1.4088	#N/A	cib1	CIB1	CIB KIP PRKDCIP	Calcium and integrin-binding protein 1 (CIB) (Calcium- and integrin-binding protein) (CIBP) (Calmyrin) (DNA-PKcs-interacting protein) (Kinase-interacting protein) (KIP) (SNK-interacting protein 2-28) (SIP2-28)	CIB1	-	NM_001146542.1,100,100.000,60,5.18e-26=XM_014148189.1,100,100.000,60,2.54e-24	NM_001160543.1,100,98.333,60,7.21e-25	calcium and integrin binding 1 (cib1)	calcium and integrin-binding protein 1	1.39474e-116	2	F:GO:0005509; P:GO:0007229	F:calcium ion binding; P:integrin-mediated signaling pathway
C163R013:9_1_2_1				-1.27415	-1.25473	#N/A	sumo2	SUMO2	-	Small ubiquitin-related modifier 2 (SUMO-2)	SUMO2	LOC106587120	XM_014175153.1,100,100.000,60,2.54e-24	XM_021556995.1,100,98.333,60,8.25e-23	small ubiquitin-related modifier 2-like (LOC106587120)	small ubiquitin-related modifier 2	1.61468e-60	10	F:GO:0001222; C:GO:0016605; P:GO:0016925; F:GO:0019789; F:GO:0031386; F:GO:0031625; P:GO:0032436; P:GO:0043009; P:GO:0045944; P:GO:0060216	F:transcription corepressor binding; C:PML body; P:protein sumoylation; F:SUMO transferase activity; F:protein tag; F:ubiquitin protein ligase binding; P:positive regulation of proteasomal ubiquitin-dependent protein catabolic process; P:chordate embryonic development; P:positive regulation of transcription by RNA polymerase II; P:definitive hemopoiesis
C178R076:CUST_34057_PI417904088				-20.9091	-18.1864	#N/A	dct	DCT	TYRP2	L-dopachrome tautomerase (DCT) (DT) (EC 5.3.3.12) (L-dopachrome Delta-isomerase) (Tyrosinase-related protein 2) (TRP-2) (TRP2)	LOC100137092	-	XM_014173392.1,100,100.000,60,2.54e-24	-	dopachrome tautomerase-like (LOC100137092)	L-dopachrome tautomerase-like	1.44178e-66	4	C:GO:0016021; F:GO:0016491; F:GO:0046872; P:GO:0055114	C:integral component of membrane; F:oxidoreductase activity; F:metal ion binding; P:oxidation-reduction process
C170R071:CUST_1102_PI417904088				1.8821	1.49763	#N/A	fam126a	FAM126A	-	Hyccin (Protein FAM126A)	FAM126A	-	XM_014178236.1,100,100.000,60,2.54e-24	XM_021572481.1,95,98.246,57,3.84e-21	hyccin-like (LOC106588800), transcript variant X3	hyccin isoform X1	5.63632e-91	0	0	0
C205R034:CUST_6718_PI417904088				-2.8694	-2.73194	#N/A	hbe1	HBB2	-	Hemoglobin subunit beta-2 (Beta-2-globin) (Hemoglobin beta-2 chain)	LOC106609615	-	XM_014208574.1,100,95.000,60,2.56e-19	-	hemoglobin subunit beta-2-like (LOC106609615)	hemoglobin subunit beta-2-like	6.02543e-82	6	F:GO:0005344; C:GO:0005833; P:GO:0015671; F:GO:0019825; F:GO:0020037; F:GO:0046872	F:oxygen carrier activity; C:hemoglobin complex; P:oxygen transport; F:oxygen binding; F:heme binding; F:metal ion binding
C038R020:CUST_26486_PI417904088				2.1778	2.19371	#N/A	zbed5	ZBED5	-	Zinc finger BED domain-containing protein 5 (Transposon-derived Buster1 transposase-like protein)	LOC110535682	-	-	XR_002475293.1,100,93.333,60,8.31e-18	uncharacterized LOC110535682 (LOC110535682)	zinc finger BED domain-containing protein 5-like	1.68046e-36	0	0	0
C166R043:CUST_26477_PI417904088				-2.32796	-2.069	#N/A	gas1	GAS1	GAS-1	Growth arrest-specific protein 1 (GAS-1)	LOC106568361	-	XM_014138646.1,100,98.333,60,1.18e-22	XM_021603018.1,97,96.552,58,4.96e-20	growth arrest-specific protein 1-like (LOC106568361)	growth arrest-specific protein 1-like	1.28481e-114	1	P:GO:0007050	P:cell cycle arrest
C077R042:CUST_15712_PI417904088				-1.48992	-1.46358	#N/A	anp32e	ANP32E	-	Acidic leucine-rich nuclear phosphoprotein 32 family member E	LOC106569900	AN32E	XM_014141617.1,100,100.000,60,2.54e-24	XM_021560455.1,100,96.721,61,3.84e-21	acidic leucine-rich nuclear phosphoprotein 32 family member E-like (LOC106569900)	acidic leucine-rich nuclear phosphoprotein 32 family member E-like	8.58646e-99	4	C:GO:0000812; C:GO:0005737; F:GO:0042393; P:GO:0043486	C:Swr1 complex; C:cytoplasm; F:histone binding; P:histone exchange
C198R003:CUST_13301_PI417904088				-2.65565	-2.69604	#N/A	-	-	-	-	-	-	-	-	0	synapse differentiation-inducing gene protein 1-like	4.92392e-31	1	C:GO:0016021	C:integral component of membrane
C189R150:CUST_14745_PI417904088				-1.31209	-1.34455	#N/A	tax1bp1	TAX1BP1	TAX1BP1B	Tax1-binding protein 1 homolog B	CACO2	-	NM_001141911.1,100,100.000,60,5.18e-26=XM_014178896.1,100,100.000,60,2.54e-24	-	Calcium-binding and coiled-coil domain-containing protein 2 (caco2)	Calcium-binding and coiled-coil domain-containing protein 2	0	0	0	0
C203R087:CUST_1392_PI417904088				2.10711	1.69525	#N/A	gsn	GSN	-	Gelsolin (Actin-depolymerizing factor) (ADF) (Brevin) (Homogenin)	LOC106584171	-	XM_014169118.1,100,100.000,60,2.54e-24	XM_021599526.1,100,96.667,60,3.84e-21	gelsolin-like (LOC106584171), transcript variant X2	gelsolin-like	0	3	F:GO:0005525; C:GO:0016021; F:GO:0051015	F:GTP binding; C:integral component of membrane; F:actin filament binding
C072R091:CUST_13699_PI417904088				1.42283	1.29256	#N/A	pdhx	PDHX	-	Pyruvate dehydrogenase protein X component, mitochondrial (Dihydrolipoamide dehydrogenase-binding protein of pyruvate dehydrogenase complex) (Lipoyl-containing pyruvate dehydrogenase complex component X)	PDHX	-	XM_014148323.1,100,100.000,60,2.54e-24	XM_021600676.1,100,96.667,60,3.84e-21	pyruvate dehydrogenase complex, component X (pdhx)	pyruvate dehydrogenase protein X component, mitochondrial	0	1	F:GO:0016746	F:transferase activity, transferring acyl groups
C217R165:CUST_2241_PI417904088				-2.75824	-2.50384	#N/A	olfml3	OLFML3A	OLFML3	Olfactomedin-like protein 3A	OLFML3	-	XM_014132528.1,100,100.000,60,2.54e-24	XM_021568997.1,100,100.000,60,1.77e-24	olfactomedin-like 3 (olfml3)	olfactomedin-like protein 3	0	0	0	0
C090R098:CUST_34967_PI417904088				2.44695	1.99865	#N/A	rab3a	RAB3A	-	Ras-related protein Rab-3A	LOC106613631	-	XM_014216091.1,100,98.333,60,1.18e-22	XM_021603504.1,100,96.667,60,1.38e-20	ras-related protein Rab-3A (LOC106613631)	ras-related protein Rab-3A	3.36658e-32	11	F:GO:0003924; F:GO:0005525; C:GO:0005768; C:GO:0005886; P:GO:0006886; P:GO:0006904; C:GO:0008021; P:GO:0009306; P:GO:0017157; P:GO:0032482; P:GO:0072659	F:GTPase activity; F:GTP binding; C:endosome; C:plasma membrane; P:intracellular protein transport; P:vesicle docking involved in exocytosis; C:synaptic vesicle; P:protein secretion; P:regulation of exocytosis; P:Rab protein signal transduction; P:protein localization to plasma membrane
C247R085:CUST_11565_PI417904088				-2.79907	-2.40843	#N/A	tpm1	ACT2	-	Actin, alpha skeletal muscle 2 (Actin alpha 2) (alpha2) (alpha2p)	TPM1	-	NM_001123656.1,100,100.000,60,5.18e-26=XM_014148618.1,100,100.000,60,2.54e-24	XM_021598456.1,100,100.000,60,1.77e-24	tropomyosin 1 [alpha] (tpm1)	actin, alpha cardiac	0	17	P:GO:0003272; F:GO:0004587; F:GO:0005524; C:GO:0005737; C:GO:0005856; P:GO:0006913; P:GO:0010628; F:GO:0017056; C:GO:0030027; F:GO:0030170; C:GO:0030175; P:GO:0035050; P:GO:0036302; C:GO:0044297; P:GO:0048741; P:GO:0055129; P:GO:0090131	P:endocardial cushion formation; F:ornithine-oxo-acid transaminase activity; F:ATP binding; C:cytoplasm; C:cytoskeleton; P:nucleocytoplasmic transport; P:positive regulation of gene expression; F:structural constituent of nuclear pore; C:lamellipodium; F:pyridoxal phosphate binding; C:filopodium; P:embryonic heart tube development; P:atrioventricular canal development; C:cell body; P:skeletal mus…
C163R071:CUST_26300_PI417904088				1.37555	1.37757	#N/A	tc1a	TC1A	TCA	Transposable element Tc1 transposase	-	-	-	-	0	Transposable element Tc1 transposase	4.26745e-84	7	F:GO:0003677; F:GO:0005524; C:GO:0005634; P:GO:0006313; P:GO:0006355; P:GO:0015074; C:GO:0016020	F:DNA binding; F:ATP binding; C:nucleus; P:transposition, DNA-mediated; P:regulation of transcription, DNA-templated; P:DNA integration; C:membrane
C114R094:CUST_10215_PI417904088				1.37161	1.29829	#N/A	fancc	-	-	-	FANCC	-	XM_014171047.1,100,100.000,60,2.54e-24	-	Fanconi anemia, complementation group C (fancc), transcript variant X4	Fanconi anemia group C protein	3.44235e-77	2	P:GO:0036297; C:GO:0043240	P:interstrand cross-link repair; C:Fanconi anaemia nuclear complex
C042R080:CUST_26490_PI417904088				1.49587	1.49545	#N/A	dennd2d	DENND2D	-	DENN domain-containing protein 2D	DENND2D	DEN2D	XM_014146083.1,100,100.000,60,2.54e-24	-	DENN/MADD domain containing 2D (dennd2d), transcript variant X2	DENN domain-containing protein 2D-like isoform X1	0	0	0	0
C099R045:CUST_13185_PI417904088				-2.11575	-1.88053	#N/A	tspan14	TSPAN14	D14ERTD226E TM4SF14	Tetraspanin-14 (Tspan-14) (Transmembrane 4 superfamily member 14)	K2C8	-	NM_001140215.1,100,100.000,60,5.18e-26=XM_014147234.1,100,100.000,60,2.54e-24	NM_001124734.1,100,100.000,60,1.55e-26	Keratin, type II cytoskeletal 8 (k2c8)	tetraspanin-14-like	3.31674e-166	2	C:GO:0005887; P:GO:0007166	C:integral component of plasma membrane; P:cell surface receptor signaling pathway
C238R044:CUST_10948_PI417904088				-2.85144	-2.96982	#N/A	anxa13	ANXA13	ANX13	Annexin A13 (Annexin XIII) (Annexin-13) (Intestine-specific annexin) (ISA)	ANXA13	ANX13	XM_014189186.1,98,100.000,59,9.14e-24	-	annexin A13 (anxa13)	annexin A13-like	0	2	F:GO:0005509; F:GO:0005544	F:calcium ion binding; F:calcium-dependent phospholipid binding
C054R132:CUST_40175_PI417904088				-1.56311	-1.64207	#N/A	col5a2	COL5A2	-	Collagen alpha-2(V) chain	LOC106586824	-	XM_014174522.1,100,96.667,60,5.50e-21	XM_021597994.1,100,100.000,60,1.77e-24	collagen alpha-2[V] chain-like (LOC106586824)	collagen alpha-2(V) chain-like	1.54968e-174	2	F:GO:0005201; C:GO:0005581	F:extracellular matrix structural constituent; C:collagen trimer
C225R138:CUST_22440_PI417904088				1.26578	1.28348	#N/A	rhbdf2	RHBDF2	IRHOM2 RHBDL5 RHBDL6	Inactive rhomboid protein 2 (iRhom2) (Rhomboid 5 homolog 2) (Rhomboid family member 2) (Rhomboid veinlet-like protein 5) (Rhomboid veinlet-like protein 6)	LOC106564910	-	XM_014131416.1,100,100.000,60,2.54e-24	XM_021568070.1,100,90.000,60,1.80e-14	inactive rhomboid protein 2-like (LOC106564910), transcript variant X4	inactive rhomboid protein 2	0	3	F:GO:0004252; P:GO:0006508; C:GO:0016021	F:serine-type endopeptidase activity; P:proteolysis; C:integral component of membrane
C178R159:CUST_20166_PI417904088				1.51429	1.67765	#N/A	aldh7a1	ALDH7A1	-	Alpha-aminoadipic semialdehyde dehydrogenase (Alpha-AASA dehydrogenase) (EC 1.2.1.31) (Aldehyde dehydrogenase family 7 member A1) (EC 1.2.1.3) (Antiquitin-1) (Betaine aldehyde dehydrogenase) (EC 1.2.1.8) (Delta1-piperideine-6-carboxylate dehydrogenase) (P6c dehydrogenase)	ALDH7A1	AL7A1	-	XM_021601678.1,92,98.182,55,4.96e-20	aldehyde dehydrogenase 7 family member A1 (aldh7a1)	alpha-aminoadipic semialdehyde dehydrogenase	0	5	F:GO:0016620; P:GO:0033339; P:GO:0043010; P:GO:0051216; P:GO:0055114	F:oxidoreductase activity, acting on the aldehyde or oxo group of donors, NAD or NADP as acceptor; P:pectoral fin development; P:camera-type eye development; P:cartilage development; P:oxidation-reduction process
C061R144:CUST_2662_PI417904088				1.67708	1.41227	#N/A	mtmr3	-	-	-	MTMR3	-	XM_014171728.1,100,100.000,60,2.54e-24	XM_021605701.1,100,95.000,60,1.79e-19	myotubularin-related protein 3-like (LOC106585478), transcript variant X7	angiopoietin-related protein 2	0.000747648	0	0	0
C232R083:CUST_24701_PI417904088				-3.05095	-2.31363	#N/A	c4a	C4B; C4B_2	CO4 CPAMD3;	Complement C4-B (Basic complement C4) (C3 and PZP-like alpha-2-macroglobulin domain-containing protein 3) [Cleaved into: Complement C4 beta chain; Complement C4-B alpha chain; C4a anaphylatoxin; C4b-B; C4d-B; Complement C4 gamma chain]	LOC106612871	-	XM_014214478.1,100,100.000,60,2.54e-24	XM_021582385.1,67,97.561,41,1.08e-11	tripartite motif-containing protein 3-like (LOC106612871), transcript variant X4	complement C4-like	4.95226e-115	4	F:GO:0004866; F:GO:0005515; C:GO:0005615; P:GO:0010951	F:endopeptidase inhibitor activity; F:protein binding; C:extracellular space; P:negative regulation of endopeptidase activity
C066R070:CUST_18106_PI417904088				1.79199	1.61122	#N/A	ptpn3	PTPN3	PTPH1	Tyrosine-protein phosphatase non-receptor type 3 (EC 3.1.3.48) (Protein-tyrosine phosphatase H1) (PTP-H1)	LOC106606017	-	XM_014202080.1,100,100.000,60,2.54e-24	XM_021588368.1,100,96.667,60,3.84e-21	tyrosine-protein phosphatase non-receptor type 3-like (LOC106606017)	tyrosine-protein phosphatase non-receptor type 3-like	0	4	F:GO:0004725; F:GO:0005515; C:GO:0005856; P:GO:0035335	F:protein tyrosine phosphatase activity; F:protein binding; C:cytoskeleton; P:peptidyl-tyrosine dephosphorylation
C185R045:CUST_30391_PI417904088				1.57299	1.58896	#N/A	mdn1	MDN1	KIAA0301	Midasin (Dynein-related AAA-ATPase MDN1) (MIDAS-containing protein)	MDN1	-	XM_014204961.1,100,100.000,60,2.54e-24	XM_021600221.1,100,98.333,60,8.25e-23	midasin AAA ATPase 1 (mdn1), transcript variant X2	midasin	1.00289e-29	4	P:GO:0000027; F:GO:0005524; C:GO:0005634; F:GO:0016887	P:ribosomal large subunit assembly; F:ATP binding; C:nucleus; F:ATPase activity
C030R018:CUST_34187_PI417904088				-2.16211	-2.17614	#N/A	hbz	HBA	-	Hemoglobin subunit alpha (Alpha-globin) (Hemoglobin alpha chain)	HBA	-	NM_001123662.1,100,88.333,60,3.16e-13=XM_014192982.1,100,100.000,60,2.54e-24	XM_021625280.1,100,95.000,60,1.79e-19	hemoglobin subunit alpha (hba)	Hemoglobin subunit alpha	5.90511e-130	6	F:GO:0005344; F:GO:0005506; C:GO:0005833; P:GO:0015671; F:GO:0019825; F:GO:0020037	F:oxygen carrier activity; F:iron ion binding; C:hemoglobin complex; P:oxygen transport; F:oxygen binding; F:heme binding
C008R035:CUST_9040_PI417904088				-3.40209	-3.25607	#N/A	tspan4	TSPAN4	TM4SF7	Tetraspanin-4 (Tspan-4) (Transmembrane 4 superfamily member 7)	LOC106587084	-	XM_014175025.1,100,100.000,60,2.54e-24	XM_021606852.1,100,100.000,60,1.77e-24	tetraspanin-4-like (LOC106587084), transcript variant X4	tetraspanin-4 isoform X1	0	1	C:GO:0016021	C:integral component of membrane
C089R086:CUST_25035_PI417904088				1.60388	1.50001	#N/A	nup98	NUP98	-	Nuclear pore complex protein Nup98-Nup96 (EC 3.4.21.-) [Cleaved into: Nuclear pore complex protein Nup98 (98 kDa nucleoporin) (Nucleoporin Nup98) (Nup98); Nuclear pore complex protein Nup96 (96 kDa nucleoporin) (Nucleoporin Nup96) (Nup96)]	LOC106603563	-	XM_014197420.1,100,100.000,60,2.54e-24	XM_021618145.1,100,98.333,60,8.25e-23	nuclear pore complex protein Nup98-Nup96-like (LOC106603563), transcript variant X7	nuclear pore complex protein Nup98-Nup96	1.94788e-67	4	C:GO:0005643; P:GO:0006913; F:GO:0017056; P:GO:0048484	C:nuclear pore; P:nucleocytoplasmic transport; F:structural constituent of nuclear pore; P:enteric nervous system development
C011R153:CUST_28493_PI417904088				2.78887	3.20188	#N/A	syt7	-	-	-	LOC106587514	-	XM_014175966.1,97,96.552,58,7.11e-20	-	synaptotagmin-7-like (LOC106587514), transcript variant X3	synaptotagmin-7-like isoform X3	1.32064e-33	5	F:GO:0005544; P:GO:0006887; P:GO:0007269; C:GO:0008021; C:GO:0016021	F:calcium-dependent phospholipid binding; P:exocytosis; P:neurotransmitter secretion; C:synaptic vesicle; C:integral component of membrane
C102R092:CUST_5794_PI417904088				1.36477	1.38674	#N/A	rbm19	RBM19	KIAA0682	Probable RNA-binding protein 19 (RNA-binding motif protein 19)	RBM19	-	NM_001140504.1,100,100.000,60,5.18e-26	-	RNA binding motif protein 19 (rbm19)	probable RNA-binding protein 19	0	1	F:GO:0003723	F:RNA binding
C148R140:CUST_3608_PI417904088				1.44898	1.63866	#N/A	syvn1	SYVN1	HRD1	E3 ubiquitin-protein ligase synoviolin (EC 2.3.2.27) (RING-type E3 ubiquitin transferase synoviolin) (Synovial apoptosis inhibitor 1)	LOC106612294	-	XR_001330267.1,100,98.333,60,1.18e-22	XM_021583125.1,100,96.667,60,3.84e-21	uncharacterized LOC106612294 (LOC106612294)	E3 ubiquitin-protein ligase synoviolin-like	6.42283e-45	7	C:GO:0000836; C:GO:0016021; P:GO:0016567; F:GO:0016874; P:GO:0018279; P:GO:0030433; F:GO:0061630	C:Hrd1p ubiquitin ligase complex; C:integral component of membrane; P:protein ubiquitination; F:ligase activity; P:protein N-linked glycosylation via asparagine; P:ubiquitin-dependent ERAD pathway; F:ubiquitin protein ligase activity
C251R131:CUST_24070_PI417904088				1.3364	1.30092	#N/A	mastl	MASTL	GW GWL	Serine/threonine-protein kinase greatwall (GW) (GWL) (EC 2.7.11.1) (Microtubule-associated serine/threonine-protein kinase-like) (MAST-L)	LOC106579700	-	XM_014159837.1,100,96.667,60,1.98e-20	-	serine/threonine-protein kinase greatwall-like (LOC106579700), transcript variant X3	serine/threonine-protein kinase greatwall-like isoform X1	1.06045e-43	3	F:GO:0004674; F:GO:0005524; P:GO:0006468	F:protein serine/threonine kinase activity; F:ATP binding; P:protein phosphorylation
C219R070:CUST_15875_PI417904088				-1.55732	-1.74597	#N/A	tmem60	TMEM60	-	Transmembrane protein 60	LOC106609820	TMM60	XM_014208845.1,100,100.000,60,2.54e-24	XM_021594480.1,100,96.667,60,3.84e-21	transmembrane protein 60-like (LOC106609820)	transmembrane protein 60-like	1.17026e-85	1	C:GO:0016021	C:integral component of membrane
C184R018:CUST_589_PI417904088				-6.41281	-6.17951	#N/A	col10a1	COL10A1	-	Collagen alpha-1(X) chain	LOC106607727	-	XM_014204996.1,100,100.000,60,2.54e-24	XM_021600261.1,100,95.000,60,1.79e-19	collagen alpha-1[X] chain-like (LOC106607727)	collagen alpha-1(X) chain-like	1.85392e-113	3	F:GO:0005515; C:GO:0005576; C:GO:0005581	F:protein binding; C:extracellular region; C:collagen trimer
C098R017:CUST_2210_PI417904088				-1.36618	-1.3847	#N/A	gtf2h5	GTF2H5	-	General transcription factor IIH subunit 5 (General transcription factor IIH polypeptide 5) (TFB5 ortholog) (TFIIH basal transcription factor complex TTD-A subunit)	-	-	NM_001141298.1,100,100.000,60,5.18e-26	NM_001160561.1,100,96.667,60,3.35e-23	General transcription factor IIH subunit 5 (tf2h5)	general transcription factor IIH subunit 5	3.39593e-41	9	F:GO:0000182; C:GO:0000439; C:GO:0005669; C:GO:0005730; P:GO:0006294; P:GO:0006355; P:GO:0006362; P:GO:0006364; P:GO:0071480	F:rDNA binding; C:transcription factor TFIIH core complex; C:transcription factor TFIID complex; C:nucleolus; P:nucleotide-excision repair, preincision complex assembly; P:regulation of transcription, DNA-templated; P:transcription elongation from RNA polymerase I promoter; P:rRNA processing; P:cellular response to gamma radiation
C137R132:CUST_27780_PI417904088				-2.95533	-1.94087	#N/A	mmp13	MMP13	-	Collagenase 3 (EC 3.4.24.-) (Matrix metalloproteinase-13) (MMP-13) (Fragment)	MMP13	-	XM_014163130.1,100,100.000,60,2.54e-24	XM_021588256.1,100,100.000,60,1.77e-24	collagenase 3-like (LOC106581219)	collagenase 3-like	0	5	F:GO:0004222; P:GO:0006508; F:GO:0008270; P:GO:0030574; C:GO:0031012	F:metalloendopeptidase activity; P:proteolysis; F:zinc ion binding; P:collagen catabolic process; C:extracellular matrix
C025R168:CUST_33894_PI417904088				-1.97896	-1.99492	#N/A	atp1b2	ATP1B2	-	Sodium/potassium-transporting ATPase subunit beta-2 (Adhesion molecule in glia) (AMOG) (Sodium/potassium-dependent ATPase subunit beta-2)	LOC106603606	-	XM_014197492.1,100,100.000,60,2.54e-24	-	sodium/potassium-transporting ATPase subunit beta-2-like (LOC106603606)	sodium/potassium-transporting ATPase subunit beta-2-like isoform X2	2.01888e-69	3	C:GO:0005890; P:GO:0006813; P:GO:0006814	C:sodium:potassium-exchanging ATPase complex; P:potassium ion transport; P:sodium ion transport
C248R111:CUST_26817_PI417904088				1.55547	1.75499	#N/A	ttk	TTK	MPS1 NCP	Dual specificity protein kinase Ttk (EC 2.7.12.1) (Mitotic checkpoint serine/threonine-protein kinase Mps1) (Monopolar spindle protein 1) (Protein nightcap)	LOC106583830	-	XM_014168447.1,100,100.000,60,2.54e-24	XM_021596239.1,68,95.122,41,1.40e-10	dual specificity protein kinase Ttk-like (LOC106583830), transcript variant X3	dual specificity protein kinase Ttk-like isoform X2	0	5	F:GO:0004712; F:GO:0005524; P:GO:0006468; P:GO:0007093; P:GO:0051304	F:protein serine/threonine/tyrosine kinase activity; F:ATP binding; P:protein phosphorylation; P:mitotic cell cycle checkpoint; P:chromosome separation
C154R046:10_4_22_10				-1.27007	-1.27342	#N/A	rnf7	RNF7	RBX2 SAG	RING-box protein 2 (Rbx2) (RING finger protein 7) (Sensitive to apoptosis gene protein)	LOC106580882	RBX2	XM_014162410.1,100,100.000,60,2.54e-24	XM_021587720.1,98,98.305,59,2.97e-22	RING-box protein 2 (LOC106580882)	RING-box protein 2	3.97205e-57	7	C:GO:0005654; C:GO:0005829; F:GO:0008270; F:GO:0019788; C:GO:0031466; P:GO:0045116; F:GO:0097602	C:nucleoplasm; C:cytosol; F:zinc ion binding; F:NEDD8 transferase activity; C:Cul5-RING ubiquitin ligase complex; P:protein neddylation; F:cullin family protein binding
C182R055:CUST_18634_PI417904088				-2.00568	-1.72825	#N/A	loc106589725	-	-	-	LOC106589725	-	XM_014179999.1,100,100.000,60,2.54e-24	XM_021576386.1,100,98.333,60,8.25e-23	tyrosine-protein kinase Mer-like (LOC106589725)	tyrosine-protein kinase Mer-like	3.40911e-05	11	F:GO:0000166; F:GO:0004672; F:GO:0004713; F:GO:0005524; P:GO:0006468; C:GO:0016020; C:GO:0016021; F:GO:0016301; P:GO:0016310; F:GO:0016740; P:GO:0018108	F:nucleotide binding; F:protein kinase activity; F:protein tyrosine kinase activity; F:ATP binding; P:protein phosphorylation; C:membrane; C:integral component of membrane; F:kinase activity; P:phosphorylation; F:transferase activity; P:peptidyl-tyrosine phosphorylation
C196R002:CUST_22015_PI417904088				-2.01344	-1.72678	#N/A	rps5	RPS5	-	40S ribosomal protein S5 (Small ribosomal subunit protein uS7) [Cleaved into: 40S ribosomal protein S5, N-terminally processed]	RPL6	RL6	NM_001165269.1,65,97.436,39,4.09e-12=XM_014192982.1,58,100.000,35,2.01e-10	-	60S ribosomal protein L6 (rl6)	40S ribosomal protein S5	4.56129e-137	6	P:GO:0000028; F:GO:0003729; F:GO:0003735; P:GO:0006412; F:GO:0019843; C:GO:0022627	P:ribosomal small subunit assembly; F:mRNA binding; F:structural constituent of ribosome; P:translation; F:rRNA binding; C:cytosolic small ribosomal subunit
C032R007:CUST_2306_PI417904088				-1.8144	-1.75878	#N/A	ssr1	SSR1	-	Translocon-associated protein subunit alpha (TRAP-alpha) (Signal sequence receptor subunit alpha) (SSR-alpha)	SSRA	-	NM_001146360.1,100,100.000,60,5.18e-26	NM_001124726.1,100,100.000,60,1.55e-26=XR_002469231.1,100,95.000,60,1.79e-19	Translocon-associated protein subunit alpha (ssra)	translocon-associated protein subunit alpha-like	4.02231e-173	2	C:GO:0005789; C:GO:0016021	C:endoplasmic reticulum membrane; C:integral component of membrane
C206R059:CUST_12940_PI417904088				-2.03549	-1.7032	#N/A	angptl5	ANGPTL5	-	Angiopoietin-related protein 5 (Angiopoietin-like protein 5)	LOC106609550	-	XM_014208482.1,100,100.000,60,2.54e-24	XM_021576976.1,100,98.333,60,8.25e-23	angiopoietin-related protein 5-like (LOC106609550)	angiopoietin-related protein 5-like	0	0	0	0
C018R027:CUST_8020_PI417904088				1.61288	1.67305	#N/A	loc106561666	-	-	-	LOC106561666	-	XM_014125834.1,100,100.000,60,2.54e-24	-	neuroepithelial cell-transforming gene 1 protein-like (LOC106561666)	---NA---	0	0	0	0
C105R122:CUST_14600_PI417904088				-2.39607	-3.2043	#N/A	sacs	SACS	KIAA0730	Sacsin (DnaJ homolog subfamily C member 29) (DNAJC29)	LOC106610967	-	XM_014210715.1,100,100.000,60,2.54e-24	XM_021584972.1,100,98.333,60,8.25e-23	sacsin-like (LOC106610967), transcript variant X1	sacsin-like isoform X1	0	2	F:GO:0003700; P:GO:0006355	F:DNA-binding transcription factor activity; P:regulation of transcription, DNA-templated
C224R126:CUST_6697_PI417904088				-1.70089	-2.05726	#N/A	loc106563199	-	-	-	LOC106563199	-	XM_014128540.1,100,100.000,60,2.54e-24	XR_002471509.1,100,98.333,60,8.25e-23	protein MAK16 homolog A-like (LOC106563199), transcript variant X8	transcription initiation factor TFIID subunit 7-like isoform X1	7.46898e-72	0	0	0
C146R057:CUST_19656_PI417904088				-2.69443	-2.72449	#N/A	lmo1	LMO1	-	Rhombotin-1 (LIM domain only protein 1) (LMO-1)	RBTN1	-	NM_001146398.1,100,100.000,60,5.18e-26=XR_001324451.1,100,100.000,60,2.54e-24	XM_021586477.1,100,98.333,60,8.25e-23	Rhombotin-1 (rbtn1)	Rhombotin-1	2.29929e-104	7	P:GO:0000122; F:GO:0005515; C:GO:0005654; P:GO:0045944; P:GO:0046013; F:GO:0046872; P:GO:1902036	P:negative regulation of transcription by RNA polymerase II; F:protein binding; C:nucleoplasm; P:positive regulation of transcription by RNA polymerase II; P:regulation of T cell homeostatic proliferation; F:metal ion binding; P:regulation of hematopoietic stem cell differentiation
C031R023:CUST_39995_PI417904088				2.04269	2.18809	#N/A	srpk2	SRPK2	-	SRSF protein kinase 2 (EC 2.7.11.1) (SFRS protein kinase 2) (Serine/arginine-rich protein-specific kinase 2) (SR-protein-specific kinase 2) [Cleaved into: SRSF protein kinase 2 N-terminal; SRSF protein kinase 2 C-terminal]	-	-	-	-	0	SRSF protein kinase 2-like isoform X4	1.34832e-113	3	F:GO:0004672; F:GO:0005524; P:GO:0006468	F:protein kinase activity; F:ATP binding; P:protein phosphorylation
C192R105:CUST_25363_PI417904088				-1.44535	-1.52718	#N/A	sp5	SP5	-	Transcription factor Sp5	SP5	-	XM_014164063.1,100,100.000,60,2.54e-24	XM_021579051.1,100,98.333,60,8.25e-23	transcription factor Sp5-like (LOC106581774)	transcription factor Sp5	0	1	F:GO:0003676	F:nucleic acid binding
C040R019:CUST_19647_PI417904088				1.50174	1.45294	#N/A	loc106601319	-	-	-	LOC106601319	-	XM_014193435.1,100,100.000,60,2.54e-24	XM_021625347.1,100,96.667,60,3.84e-21	HMG box-containing protein 4-like (LOC106601319), transcript variant X2	---NA---	0	0	0	0
C133R158:CUST_16561_PI417904088				1.44747	1.28642	#N/A	shroom2	SHROOM2	APXL	Protein Shroom2 (Apical-like protein) (Protein APXL)	SHROOM2	-	XM_014215608.1,100,100.000,60,2.54e-24	XM_021601475.1,100,98.333,60,8.25e-23	shroom family member 2 (shroom2)	protein Shroom2 isoform X3	0	4	C:GO:0005623; P:GO:0032401; P:GO:0045176; F:GO:0051015	C:cell; P:establishment of melanosome localization; P:apical protein localization; F:actin filament binding
C185R047:CUST_19943_PI417904088				-3.44534	-2.80889	#N/A	cfh	CFH	HF1	Complement factor H (Protein beta-1-H)	LOC106566909	-	XM_014135493.1,100,98.333,60,1.18e-22	XR_002468974.1,100,95.000,60,1.79e-19	complement receptor type 2-like (LOC106566909), transcript variant X4	complement receptor type 2-like isoform X2	2.74789e-84	0	0	0
C259R045:CUST_7877_PI417904088				-3.73201	-3.16449	#N/A	loc106568918	-	-	-	LOC106568918	-	XM_014139750.1,100,100.000,60,2.54e-24	XM_021613016.1,95,96.491,57,1.79e-19	uncharacterized LOC106568918 (LOC106568918)	PREDICTED: uncharacterized protein LOC106568918	8.6156e-46	0	0	0
C128R163:CUST_7386_PI417904088				-1.45869	-1.45079	#N/A	gsn	GSN	-	Gelsolin (AGEL) (Actin-depolymerizing factor) (ADF) (Brevin)	LOC106565430	GELS, GELSOLIN	XM_014132560.1,100,100.000,60,2.54e-24	XM_021602526.1,100,96.667,60,3.84e-21	gelsolin-like (LOC106565430)	gelsolin-like isoform X2	0	5	F:GO:0005509; P:GO:0045010; P:GO:0051014; F:GO:0051015; P:GO:0051016	F:calcium ion binding; P:actin nucleation; P:actin filament severing; F:actin filament binding; P:barbed-end actin filament capping
C203R120:CUST_17751_PI417904088				-2.69336	-2.41834	#N/A	emp3	EMP3	YMP	Epithelial membrane protein 3 (EMP-3) (Hematopoietic neural membrane protein 1) (HNMP-1) (Protein YMP)	EMP3	-	NM_001141853.1,100,100.000,60,5.18e-26=XM_014145638.1,100,98.333,60,1.18e-22	XM_021615909.1,100,100.000,60,1.77e-24	Epithelial membrane protein 3 (emp3)	epithelial membrane protein 3-like	2.9448e-93	2	C:GO:0016021; P:GO:0016049	C:integral component of membrane; P:cell growth
C198R099:CUST_39444_PI417904088				-1.66512	-1.70445	#N/A	tgm1	TGM1	-	Protein-glutamine gamma-glutamyltransferase K (EC 2.3.2.13) (Epidermal TGase) (Transglutaminase K) (TG(K)) (TGK) (TGase K) (Transglutaminase-1) (TGase-1)	LOC106600218	-	XM_014191538.1,100,95.000,60,9.20e-19	XM_021589002.1,100,100.000,60,1.77e-24	protein-glutamine gamma-glutamyltransferase K-like (LOC106600218)	protein-glutamine gamma-glutamyltransferase K-like	8.1774e-112	4	F:GO:0003810; C:GO:0016021; P:GO:0018149; F:GO:0046872	F:protein-glutamine gamma-glutamyltransferase activity; C:integral component of membrane; P:peptide cross-linking; F:metal ion binding
C200R108:CUST_30381_PI417904088				3.65252	2.86445	#N/A	slc7a1	SLC7A1	ATRC1 REC-1	High affinity cationic amino acid transporter 1 (CAT-1) (CAT1) (Ecotropic retroviral leukemia receptor) (Ecotropic retrovirus receptor) (ERR) (Solute carrier family 7 member 1) (System Y+ basic amino acid transporter)	LOC106611764	-	XM_014212315.1,100,100.000,60,2.54e-24	-	cationic amino acid transporter 3-like (LOC106611764)	cationic amino acid transporter 3-like	5.37041e-43	6	F:GO:0000064; F:GO:0015181; F:GO:0015189; C:GO:0016021; P:GO:0097638; P:GO:1903352	F:L-ornithine transmembrane transporter activity; F:arginine transmembrane transporter activity; F:L-lysine transmembrane transporter activity; C:integral component of membrane; P:L-arginine import across plasma membrane; P:L-ornithine transmembrane transport
C167R024:CUST_1432_PI417904088				2.0615	1.69102	#N/A	tbkbp1	TBKBP1	SINTBAD	TANK-binding kinase 1-binding protein 1 (TBK1-binding protein 1) (Similar to NAP1 TBK1 adapter)	LOC106607478	-	XM_014204464.1,100,100.000,60,2.54e-24	XM_021557555.1,97,100.000,58,2.29e-23	TANK-binding kinase 1-binding protein 1-like (LOC106607478), transcript variant X3	TANK-binding kinase 1-binding protein 1-like	1.00195e-39	2	F:GO:0016301; P:GO:0016310	F:kinase activity; P:phosphorylation
C103R066:CUST_7703_PI417904088				-1.68832	-1.84277	#N/A	dgat2	DGAT2	-	Diacylglycerol O-acyltransferase 2 (EC 2.3.1.20) (Diglyceride acyltransferase 2)	LOC106567948	-	XM_014137863.1,100,100.000,60,2.54e-24	XM_021623520.1,100,95.000,60,1.79e-19	diacylglycerol O-acyltransferase 2-like (LOC106567948)	diacylglycerol O-acyltransferase 2	7.21398e-126	2	C:GO:0016021; F:GO:0016747	C:integral component of membrane; F:transferase activity, transferring acyl groups other than amino-acyl groups
C120R050:CUST_28889_PI417904088				-1.58789	-1.57844	#N/A	fermt2	FERMT2	-	Fermitin family homolog 2 (Kindlin-2)	FERMT2	-	XM_014210994.1,100,100.000,60,2.54e-24	XM_021574112.1,100,93.443,61,8.31e-18	fermitin family homolog 2-like (LOC106611119), transcript variant X8	fermitin family homolog 2 isoform X6	2.74326e-142	1	P:GO:0007229	P:integrin-mediated signaling pathway
C211R132:CUST_12406_PI417904088				-2.13863	-2.47839	#N/A	yjefn3	YJEFN3	-	YjeF N-terminal domain-containing protein 3 (YjeF_N3) (hYjeF_N3)	LOC106573595	AIBP	XM_014148772.1,100,100.000,60,2.54e-24	-	yjeF N-terminal domain-containing protein 3-like (LOC106573595)	yjeF N-terminal domain-containing protein 3	8.96415e-178	8	P:GO:0002040; C:GO:0005739; P:GO:0010874; C:GO:0016020; P:GO:0016525; P:GO:0031580; F:GO:0052856; F:GO:0052857	P:sprouting angiogenesis; C:mitochondrion; P:regulation of cholesterol efflux; C:membrane; P:negative regulation of angiogenesis; P:membrane raft distribution; F:NADHX epimerase activity; F:NADPHX epimerase activity
C081R151:CUST_18870_PI417904088				1.34825	1.42692	#N/A	nup107	NUP107	-	Nuclear pore complex protein Nup107 (107 kDa nucleoporin) (Nucleoporin Nup107)	NU107	-	NM_001139833.1,100,100.000,60,5.18e-26=XM_014189683.1,72,100.000,43,7.16e-15	XM_021595156.1,100,98.333,60,8.25e-23	Nuclear pore complex protein Nup107 (nu107)	Nuclear pore complex protein Nup107	0	6	P:GO:0000973; P:GO:0006406; P:GO:0006606; F:GO:0017056; C:GO:0031080; P:GO:0051292	P:posttranscriptional tethering of RNA polymerase II gene DNA at nuclear periphery; P:mRNA export from nucleus; P:protein import into nucleus; F:structural constituent of nuclear pore; C:nuclear pore outer ring; P:nuclear pore complex assembly
C150R053:CUST_14119_PI417904088				-1.79842	-1.55081	#N/A	anxa13	ANXA13	ANX13	Annexin A13 (Annexin XIII) (Annexin-13) (Intestine-specific annexin) (ISA)	LOC106590226	ANX13	XM_014181008.1,100,100.000,60,2.54e-24	XM_021562793.1,100,98.333,60,8.25e-23	annexin A13-like (LOC106590226), transcript variant X2	annexin A13-like	0	2	F:GO:0005509; F:GO:0005544	F:calcium ion binding; F:calcium-dependent phospholipid binding
C011R076:CUST_15892_PI417904088				-1.75074	-1.53256	#N/A	tubb	-	-	Tubulin beta-7 chain (Tubulin beta 4')	TUBB	LOC106588409	XM_014177355.1,100,100.000,60,2.54e-24	XM_021571987.1,100,98.333,60,8.25e-23	tubulin beta chain (LOC106588409)	Tubulin beta chain	0	16	P:GO:0000278; F:GO:0003924; F:GO:0005200; F:GO:0005525; C:GO:0005576; C:GO:0005641; C:GO:0005874; P:GO:0031101; F:GO:0031625; C:GO:0035578; C:GO:0036464; F:GO:0042288; C:GO:0044297; C:GO:0045121; P:GO:0050807; P:GO:0051225	P:mitotic cell cycle; F:GTPase activity; F:structural constituent of cytoskeleton; F:GTP binding; C:extracellular region; C:nuclear envelope lumen; C:microtubule; P:fin regeneration; F:ubiquitin protein ligase binding; C:azurophil granule lumen; C:cytoplasmic ribonucleoprotein granule; F:MHC class I protein binding; C:cell body; C:membrane raft; P:regulation of synapse organization; P:spindle ass…
C136R118:CUST_7032_PI417904088				1.83871	1.63939	#N/A	prdm2	PRDM2	RIZ	PR domain zinc finger protein 2 (EC 2.1.1.43) (PR domain-containing protein 2) (Retinoblastoma protein-interacting zinc finger protein) (Zinc finger protein RIZ)	LOC106582809	-	XM_014166260.1,100,100.000,60,2.54e-24	XM_021609354.1,98,96.610,59,1.38e-20	PR domain zinc finger protein 2-like (LOC106582809), transcript variant X3	PR domain zinc finger protein 2-like isoform X2	2.57743e-155	1	F:GO:0003676	F:nucleic acid binding
C143R065:CUST_7014_PI417904088				-1.56367	-1.4479	#N/A	loc106580293	-	-	-	LOC106580293	-	XM_014161144.1,100,100.000,60,2.54e-24	XM_021621722.1,100,98.333,60,8.25e-23	transforming acidic coiled-coil-containing protein 1-like (LOC106580293), transcript variant X3	---NA---	0	0	0	0
C195R122:CUST_17988_PI417904088				-3.1511	-2.55688	#N/A	cd59	CD59	-	CD59 glycoprotein (MAC-inhibitory protein) (MAC-IP) (Membrane attack complex inhibition factor) (MACIF) (Protectin) (CD antigen CD59)	CD59	LOC106587124	XM_014175166.1,100,100.000,60,2.54e-24	-	CD59 glycoprotein-like (LOC106587124), transcript variant X3	CD59 glycoprotein-like	4.14452e-78	1	P:GO:0001971	P:negative regulation of activation of membrane attack complex
C080R077:CUST_11428_PI417904088				-1.95171	-1.72787	#N/A	-	-	-	-	-	-	-	-	0	unnamed protein product	0.000992982	9	F:GO:0005096; P:GO:0007165; P:GO:0008285; P:GO:0016525; P:GO:0030948; P:GO:0038026; P:GO:0043065; P:GO:0043087; P:GO:0043547	F:GTPase activator activity; P:signal transduction; P:negative regulation of cell population proliferation; P:negative regulation of angiogenesis; P:negative regulation of vascular endothelial growth factor receptor signaling pathway; P:reelin-mediated signaling pathway; P:positive regulation of apoptotic process; P:regulation of GTPase activity; P:positive regulation of GTPase activity
C089R099:7_3_12_15				-3.25303	-3.4487	#N/A	lgals1	-	-	Beta-galactoside-binding lectin (14 kDa lectin) (Electrolectin)	LEG	-	NM_001141159.2,100,96.667,60,1.12e-22=XM_014194039.1,100,100.000,60,2.54e-24	XM_021593052.1,100,95.000,60,1.79e-19	Beta-galactoside-binding lectin (leg)	Beta-galactoside-binding lectin	4.74128e-90	8	P:GO:0002040; C:GO:0005623; F:GO:0016936; F:GO:0030246; F:GO:0043236; P:GO:0048741; P:GO:0050769; P:GO:0090303	P:sprouting angiogenesis; C:cell; F:galactoside binding; F:carbohydrate binding; F:laminin binding; P:skeletal muscle fiber development; P:positive regulation of neurogenesis; P:positive regulation of wound healing
C036R041:CUST_2005_PI417904088				-1.36845	-1.36512	#N/A	ctsd	CTSD	-	Cathepsin D (EC 3.4.23.5)	LOC106592547	-	XM_014183889.1,100,98.333,60,1.18e-22	NM_001124711.1,100,98.333,60,7.21e-25=XM_021604938.1,100,98.333,60,8.25e-23	cathepsin D-like (LOC106592547)	cathepsin D	2.24874e-103	6	P:GO:0003406; F:GO:0004190; C:GO:0005764; P:GO:0006508; P:GO:0009617; P:GO:0061061	P:retinal pigment epithelium development; F:aspartic-type endopeptidase activity; C:lysosome; P:proteolysis; P:response to bacterium; P:muscle structure development
C141R151:CUST_10661_PI417904088				-2.07871	-1.96102	#N/A	gadd45b	GADD45B	MYD118	Growth arrest and DNA damage-inducible protein GADD45 beta (Myeloid differentiation primary response protein MyD118) (Negative growth regulatory protein MyD118)	LOC106613608	GA45B	XM_014216042.1,100,100.000,60,2.54e-24	XM_021603472.1,100,96.667,60,3.84e-21	growth arrest and DNA damage-inducible protein GADD45 beta-like (LOC106613608)	growth arrest and DNA damage-inducible protein GADD45 beta-like	1.69707e-106	7	P:GO:0000185; P:GO:0001756; C:GO:0005634; C:GO:0005737; P:GO:0046686; P:GO:0051597; P:GO:0051726	P:activation of MAPKKK activity; P:somitogenesis; C:nucleus; C:cytoplasm; P:response to cadmium ion; P:response to methylmercury; P:regulation of cell cycle
C033R116:CUST_29933_PI417904088				1.46964	1.52263	#N/A	upf1	UPF1	RENT1	Regulator of nonsense transcripts 1 (EC 3.6.4.-) (ATP-dependent helicase RENT1) (Nonsense mRNA reducing factor 1) (NORF1) (Up-frameshift suppressor 1 homolog) (mUpf1)	LOC106568944	-	XM_014139809.1,100,100.000,60,2.54e-24	XM_021589799.1,100,96.721,61,3.84e-21	regulator of nonsense transcripts 1 (LOC106568944), transcript variant X4	regulator of nonsense transcripts 1 isoform X1	1.20283e-44	6	P:GO:0000184; F:GO:0003677; F:GO:0004386; F:GO:0005524; C:GO:0005737; F:GO:0008270	P:nuclear-transcribed mRNA catabolic process, nonsense-mediated decay; F:DNA binding; F:helicase activity; F:ATP binding; C:cytoplasm; F:zinc ion binding
C225R036:CUST_2132_PI417904088				1.34483	1.42499	#N/A	ncl	NCL	-	Nucleolin (Protein C23)	NCL	-	XM_014149857.1,100,100.000,60,2.54e-24	XM_021609536.1,100,100.000,60,1.77e-24	nucleolin (ncl)	nucleolin	0	4	P:GO:0001947; F:GO:0003723; P:GO:0006364; P:GO:0009303	P:heart looping; F:RNA binding; P:rRNA processing; P:rRNA transcription
C221R001:CUST_7332_PI417904088				1.29366	1.31908	#N/A	mrps5	MRPS5	-	28S ribosomal protein S5, mitochondrial (MRP-S5) (S5mt)	MRPS5	-	XM_014206260.1,100,100.000,60,2.54e-24	XM_021580771.1,100,100.000,60,1.77e-24	28S ribosomal protein S5, mitochondrial-like (LOC106608355)	28S ribosomal protein S5, mitochondrial	0	4	F:GO:0003723; F:GO:0003735; C:GO:0005840; P:GO:0006412	F:RNA binding; F:structural constituent of ribosome; C:ribosome; P:translation
C042R014:CUST_7780_PI417904088				-1.77121	-1.56209	#N/A	sec11a	SEC11A	SEC11L1 SPC18	Signal peptidase complex catalytic subunit SEC11A (EC 3.4.21.89) (Endopeptidase SP18) (Microsomal signal peptidase 18 kDa subunit) (SPase 18 kDa subunit) (SEC11 homolog A) (SEC11-like protein 1) (SPC18)	SC11A	-	NM_001141078.1,100,100.000,60,5.18e-26	XM_021607787.1,100,98.333,60,8.25e-23	Signal peptidase complex catalytic subunit SEC11A (sc11a)	Signal peptidase complex catalytic subunit SEC11A	8.82329e-114	4	C:GO:0005787; P:GO:0006465; F:GO:0008236; C:GO:0016021	C:signal peptidase complex; P:signal peptide processing; F:serine-type peptidase activity; C:integral component of membrane
C217R018:CUST_8374_PI417904088				-1.43365	-1.65666	#N/A	loc106606097	-	-	-	LOC106606097	-	XM_014202219.1,100,100.000,60,2.54e-24	-	RNA-binding protein cabeza-like (LOC106606097)	RNA-binding protein cabeza-like	7.39011e-14	0	0	0
C217R011:CUST_21691_PI417904088				2.62332	2.40149	#N/A	hoxc9	HOXC9	HOXC9A	Homeobox protein Hox-C9	HOXC9AA	-	NM_001139526.1,100,100.000,60,5.18e-26	-	homeobox protein HoxC9aa (hoxc9aa)	homeobox protein Hox-C9	0	4	C:GO:0005634; P:GO:0006355; P:GO:0007275; F:GO:0043565	C:nucleus; P:regulation of transcription, DNA-templated; P:multicellular organism development; F:sequence-specific DNA binding
C201R100:CUST_31421_PI417904088				3.01166	2.12652	#N/A	tkt	TKT	-	Transketolase (TK) (EC 2.2.1.1)	TKT	LOC106566687	XM_014134967.1,100,100.000,60,2.54e-24	XM_021566560.1,100,98.333,60,8.25e-23	transketolase-like (LOC106566687)	transketolase-like	0	1	F:GO:0003824	F:catalytic activity
C044R101:CUST_19602_PI417904088				1.48684	1.32187	#N/A	nhej1	NHEJ1	XLF	Non-homologous end-joining factor 1 (Protein cernunnos) (XRCC4-like factor)	LOC106573851	-	XM_014149255.1,50,100.000,30,1.21e-07	XM_021570887.1,100,96.667,60,3.84e-21	non-homologous end-joining factor 1-like (LOC106573851), transcript variant X4	non-homologous end-joining factor 1	3.35831e-134	4	P:GO:0006303; C:GO:0032807; F:GO:0045027; C:GO:0070419	P:double-strand break repair via nonhomologous end joining; C:DNA ligase IV complex; F:DNA end binding; C:nonhomologous end joining complex
C057R031:CUST_949_PI417904088				4.04828	4.37321	#N/A	cct7	CCT7	-	T-complex protein 1 subunit eta (TCP-1-eta) (CCT-eta)	CCT7	-	XM_014156650.1,100,100.000,60,2.54e-24	-	chaperonin containing TCP1, subunit 7 [eta] (cct7)	T-complex protein 1 subunit eta	0	4	F:GO:0005524; C:GO:0005832; P:GO:0006457; F:GO:0051082	F:ATP binding; C:chaperonin-containing T-complex; P:protein folding; F:unfolded protein binding
C078R016:CUST_41665_PI417904088				-1.7256	-1.61011	#N/A	litaf	LITAF	-	Lipopolysaccharide-induced tumor necrosis factor-alpha factor homolog (LPS-induced TNF-alpha factor homolog)	LITAF	-	XM_014204228.1,100,96.667,60,5.50e-21	NM_001165121.1,100,100.000,60,1.55e-26=XM_021556161.1,100,98.333,60,8.25e-23	lipopolysaccharide-induced tumor necrosis factor-alpha factor homolog (LOC106607342), transcript variant X2	lipopolysaccharide-induced tumor necrosis factor-alpha factor homolog	3.20154e-104	7	C:GO:0005794; F:GO:0008270; C:GO:0009898; C:GO:0016021; C:GO:0098559; C:GO:0098560; C:GO:0098574	C:Golgi apparatus; F:zinc ion binding; C:cytoplasmic side of plasma membrane; C:integral component of membrane; C:cytoplasmic side of early endosome membrane; C:cytoplasmic side of late endosome membrane; C:cytoplasmic side of lysosomal membrane
C003R061:CUST_13858_PI417904088				1.70618	1.75863	#N/A	aurkb	AURKB	STKA	Aurora kinase B (EC 2.7.11.1) (Serine/threonine kinase A) (Serine/threonine-protein kinase 12) (Serine/threonine-protein kinase aurora-B)	LOC106561604	-	XM_014125721.1,100,100.000,60,2.54e-24	XM_021576886.1,100,96.667,60,3.84e-21	aurora kinase B-like (LOC106561604)	aurora kinase B-like	1.37029e-41	3	F:GO:0004674; F:GO:0005524; P:GO:0006468	F:protein serine/threonine kinase activity; F:ATP binding; P:protein phosphorylation
C167R162:CUST_26167_PI417904088				-20.9652	-9.43841	#N/A	rasd1	RASD1	DEXRAS1	Dexamethasone-induced Ras-related protein 1	-	-	-	-	0	dexamethasone-induced Ras-related protein 1-like	1.65549e-176	4	F:GO:0003924; F:GO:0005525; P:GO:0007165; C:GO:0016020	F:GTPase activity; F:GTP binding; P:signal transduction; C:membrane
C157R125:CUST_40313_PI417904088				1.29203	1.50878	#N/A	pabpc1	EPABP	-	Embryonic polyadenylate-binding protein (Embryonic poly(A)-binding protein) (ePABP)	LOC106566651	-	XM_014134887.1,100,96.667,60,5.50e-21	XM_021566819.1,100,98.333,60,8.25e-23	embryonic polyadenylate-binding protein-like (LOC106566651), transcript variant X3	embryonic polyadenylate-binding protein-like isoform X1	2.10723e-173	1	F:GO:0003723	F:RNA binding
C038R090:CUST_35824_PI417904088				-2.29676	-2.34511	#N/A	loc106576963	-	-	-	LOC106576963	-	XM_014154537.1,100,98.333,60,1.18e-22	-	rap1 GTPase-GDP dissociation stimulator 1-like (LOC106576963)	rap1 GTPase-GDP dissociation stimulator 1-like	7.83957e-36	0	0	0
C243R111:CUST_27919_PI417904088				-2.32176	-2.61226	#N/A	hla-b	-	-	BOLA class I histocompatibility antigen, alpha chain BL3-7	-	-	-	-	0	MHC class I antigen	5.33946e-133	1	C:GO:0016021	C:integral component of membrane
C143R028:8_1_15_9				-1.89856	-1.57705	#N/A	bnip3	BNIP3	NIP3	BCL2/adenovirus E1B 19 kDa protein-interacting protein 3	BNIP3	LOC106562007	XM_014126524.1,100,100.000,60,2.54e-24	XM_021603004.1,100,96.667,60,3.84e-21	BCL2/adenovirus E1B 19 kDa protein-interacting protein 3-like (LOC106562007)	BCL2/adenovirus E1B 19 kDa protein-interacting protein 3-like	8.29543e-117	3	C:GO:0005740; C:GO:0016021; P:GO:0043065	C:mitochondrial envelope; C:integral component of membrane; P:positive regulation of apoptotic process
C018R105:CUST_22595_PI417904088				1.49621	1.4124	#N/A	metap2	METAP2	MNPEP P67EIF2	Methionine aminopeptidase 2 (MAP 2) (MetAP 2) (EC 3.4.11.18) (Initiation factor 2-associated 67 kDa glycoprotein) (p67) (p67eIF2) (Peptidase M)	LOC100194705	AMPM2, METAP2L	XM_014208297.1,100,100.000,60,2.54e-24	-	methionine aminopeptidase 2 (LOC100194705), transcript variant X2	Methionine aminopeptidase 2	0	5	C:GO:0005737; P:GO:0006508; F:GO:0046872; F:GO:0070006; P:GO:0070084	C:cytoplasm; P:proteolysis; F:metal ion binding; F:metalloaminopeptidase activity; P:protein initiator methionine removal
C033R115:CUST_23234_PI417904088				3.06388	3.01786	#N/A	hoxc6	HOXC6	-	Homeobox protein Hox-C6 (AC1) (XlHbox-1)	HOXC6BB	HOXC6BB	NM_001141622.1,100,100.000,60,5.18e-26	XM_021610065.1,97,98.276,58,1.07e-21	homeobox protein HoxC6bb (hoxc6bb)	homeobox protein Hox-C6-like	3.45545e-89	5	F:GO:0003700; C:GO:0005634; P:GO:0006355; P:GO:0007275; F:GO:0043565	F:DNA-binding transcription factor activity; C:nucleus; P:regulation of transcription, DNA-templated; P:multicellular organism development; F:sequence-specific DNA binding
C108R151:CUST_19441_PI417904088				-1.91591	-1.92106	#N/A	ltbp3	LTBP3	-	Latent-transforming growth factor beta-binding protein 3 (LTBP-3)	LOC106563447	-	XM_014129033.1,100,100.000,60,2.54e-24	XM_021591274.1,100,100.000,60,1.77e-24	latent-transforming growth factor beta-binding protein 3-like (LOC106563447), transcript variant X5	latent-transforming growth factor beta-binding protein 3-like isoform X4	1.1729e-144	1	F:GO:0005509	F:calcium ion binding
C149R007:CUST_23788_PI417904088				-2.12258	-1.81888	#N/A	bzw2	BZW2	-	Basic leucine zipper and W2 domain-containing protein 2	LOC106588711	-	XM_014177988.1,100,100.000,60,2.54e-24	XM_021572369.1,100,98.333,60,8.25e-23	basic leucine zipper and W2 domain-containing protein 2-like (LOC106588711)	basic leucine zipper and W2 domain-containing protein 2	2.39342e-34	0	0	0
C123R163:CUST_34499_PI417904088				1.36922	1.50977	#N/A	loc106583906	-	-	-	LOC106583906	-	XM_014168560.1,100,100.000,60,2.54e-24	XM_021599842.1,100,96.667,60,3.84e-21	serine/arginine repetitive matrix protein 2-like (LOC106583906), transcript variant X5	serine/arginine repetitive matrix protein 2-like isoform X1	2.35736e-38	1	C:GO:0016021	C:integral component of membrane
C217R050:CUST_25251_PI417904088				1.60928	1.50869	#N/A	ap2m1	AP2M1	-	AP-2 complex subunit mu (AP-2 mu chain) (Adaptor protein complex AP-2 subunit mu) (Adaptor-related protein complex 2 subunit mu) (Clathrin assembly protein complex 2 mu medium chain) (Clathrin coat assembly protein AP50) (Clathrin coat-associated protein AP50) (Mu2-adaptin) (Plasma membrane adaptor AP-2 50 kDa protein)	LOC106612407	-	XM_014213511.1,100,100.000,60,2.54e-24	XM_021563220.1,100,98.333,60,8.25e-23	AP-2 complex subunit mu (LOC106612407), transcript variant X4	AP-2 complex subunit mu-B-like isoform X1	0	4	P:GO:0006886; F:GO:0008289; P:GO:0016192; C:GO:0030131	P:intracellular protein transport; F:lipid binding; P:vesicle-mediated transport; C:clathrin adaptor complex
C015R097:9_4_1_3				-1.62769	-1.54572	#N/A	mmp2	MMP2	CLG4A	72 kDa type IV collagenase (EC 3.4.24.24) (72 kDa gelatinase) (Gelatinase A) (Matrix metalloproteinase-2) (MMP-2) (TBE-1) [Cleaved into: PEX]	MMP2	-	NM_001139932.1,100,100.000,60,5.18e-26=XM_014127292.1,100,100.000,60,2.54e-24	NM_001124189.1,100,95.000,60,1.56e-21=XM_021607728.1,100,95.000,60,1.79e-19	matrix metalloproteinase 2 (mmp2)	72 kDa type IV collagenase	0	7	P:GO:0001945; F:GO:0004222; P:GO:0006508; F:GO:0008270; C:GO:0031012; P:GO:0031290; P:GO:0035701	P:lymph vessel development; F:metalloendopeptidase activity; P:proteolysis; F:zinc ion binding; C:extracellular matrix; P:retinal ganglion cell axon guidance; P:hematopoietic stem cell migration
C149R037:CUST_19373_PI417904088				1.34732	1.54605	#N/A	sgol1	SGOL1	SGO1-sgo sgol1	Shugoshin 1 (Shugoshin-like 1)	LOC106588889	-	XM_014178409.1,100,100.000,60,2.54e-24	XM_021572583.1,98,98.305,59,2.97e-22	shugoshin-like 1 (LOC106588889), transcript variant X2	shugoshin 1 isoform X2	2.42686e-38	4	C:GO:0000775; C:GO:0005634; P:GO:0045132; P:GO:0071962	C:chromosome, centromeric region; C:nucleus; P:meiotic chromosome segregation; P:mitotic sister chromatid cohesion, centromeric
C181R143:CUST_1181_PI417904088				-1.6715	-1.56462	#N/A	fasn	PKSJ	PKSK	Polyketide synthase PksJ (PKS)	LOC106579692	-	XM_014159827.1,82,100.000,49,3.31e-18	-	probable polyketide synthase 1 (LOC106579692)	probable polyketide synthase 1	0	1	F:GO:0016740	F:transferase activity
C168R098:CUST_39162_PI417904088				1.4137	1.44079	#N/A	tbl1xr1	TBL1XR1	IRA1 TBLR1	F-box-like/WD repeat-containing protein TBL1XR1 (Nuclear receptor corepressor/HDAC3 complex subunit TBLR1) (TBL1-related protein 1) (Transducin beta-like 1X-related protein 1)	LOC106584305	-	XM_014169392.1,100,100.000,60,2.54e-24	XM_021599250.1,100,100.000,60,1.77e-24	F-box-like/WD repeat-containing protein TBL1XR1 (LOC106584305), transcript variant X3	F-box-like/WD repeat-containing protein TBL1XR1	1.1529e-61	1	F:GO:0005515	F:protein binding
C186R121:CUST_40254_PI417904088				1.60043	1.59707	#N/A	-	-	-	-	-	-	-	-	0	complement C4-like	3.17284e-50	3	F:GO:0004866; C:GO:0005615; P:GO:0010951	F:endopeptidase inhibitor activity; C:extracellular space; P:negative regulation of endopeptidase activity
C085R094:CUST_4695_PI417904088				-1.55831	-1.47136	#N/A	cmtm7	CMTM7	CKLFSF7	CKLF-like MARVEL transmembrane domain-containing protein 7 (Chemokine-like factor superfamily member 7)	CKLF7	-	NM_001141549.2,100,100.000,60,5.18e-26=XM_014202213.1,100,100.000,60,2.54e-24	NM_001165218.1,100,98.333,60,7.21e-25=XM_021617848.1,100,98.333,60,8.25e-23	CKLF-like MARVEL transmembrane domain-containing protein 7 (cklf7)	CKLF-like MARVEL transmembrane domain-containing protein 7	1.01767e-94	1	C:GO:0016021	C:integral component of membrane
C061R083:CUST_3527_PI417904088				-3.11588	-3.41279	#N/A	lgals1	-	-	Beta-galactoside-binding lectin (14 kDa lectin) (Electrolectin)	LEG	-	NM_001141159.2,100,100.000,60,5.18e-26=XM_014203183.1,100,100.000,60,2.54e-24	NM_001160662.1,100,93.333,60,7.26e-20=XM_021593052.1,67,97.500,40,1.08e-11	Beta-galactoside-binding lectin (leg)	Beta-galactoside-binding lectin	4.57497e-93	8	P:GO:0002040; C:GO:0005623; F:GO:0016936; F:GO:0030246; F:GO:0043236; P:GO:0048741; P:GO:0050769; P:GO:0090303	P:sprouting angiogenesis; C:cell; F:galactoside binding; F:carbohydrate binding; F:laminin binding; P:skeletal muscle fiber development; P:positive regulation of neurogenesis; P:positive regulation of wound healing
C260R020:CUST_15006_PI417904088				1.56636	2.84128	#N/A	yrdc	YRDC	ISRIP	YrdC domain-containing protein, mitochondrial (Ischemia/reperfusion-inducible protein homolog)	LOC106583263	-	XM_014167218.1,100,100.000,60,2.54e-24	-	yrdC domain-containing protein, mitochondrial-like (LOC106583263)	yrdC domain-containing protein, mitochondrial	0	1	F:GO:0003725	F:double-stranded RNA binding
C085R064:CUST_19165_PI417904088				-1.50976	-1.41165	#N/A	loc106581128	-	-	-	LOC106581128	-	XM_014162943.1,100,100.000,60,2.54e-24	XM_021588120.1,100,96.667,60,3.84e-21	beta-secretase 2-like (LOC106581128)	---NA---	0	0	0	0
C213R016:CUST_41434_PI417904088				-3.27377	-2.64216	#N/A	-	-	-	-	-	-	-	-	0	#N/A	#N/A	#N/A	#N/A	#N/A
C020R038:CUST_34648_PI417904088				-2.19406	-1.8868	#N/A	loc106585340	IER5L	-	Immediate early response gene 5-like protein	LOC106585340	-	XM_014171431.1,100,100.000,60,2.54e-24	XM_021605846.1,100,95.000,60,1.79e-19	immediate early response gene 5-like protein (LOC106585340)	immediate early response gene 5-like protein	4.118e-60	0	0	0
C138R166:CUST_605_PI417904088				-1.3783	-1.35783	#N/A	nudt12	NUDT12	-	Peroxisomal NADH pyrophosphatase NUDT12 (EC 3.6.1.22) (Nucleoside diphosphate-linked moiety X motif 12) (Nudix motif 12)	NUDT12	-	XM_014174893.1,100,98.333,60,1.18e-22	-	nudix [nucleoside diphosphate linked moiety X]-type motif 12 (nudt12)	peroxisomal NADH pyrophosphatase NUDT12	9.17282e-156	5	F:GO:0016787; P:GO:0019364; P:GO:0019674; C:GO:0044444; F:GO:0046872	F:hydrolase activity; P:pyridine nucleotide catabolic process; P:NAD metabolic process; C:cytoplasmic part; F:metal ion binding
C137R040:3_3_17_6				-3.1052	-2.65738	#N/A	tfpi2	TFPI2	-	Tissue factor pathway inhibitor 2 (TFPI-2)	TFPI2	-	XM_014178515.1,100,100.000,60,2.54e-24	NM_001165114.1,100,100.000,60,1.55e-26	tissue factor pathway inhibitor 2-like (LOC106588942)	Tissue factor pathway inhibitor 2 precursor	1.02678e-159	4	F:GO:0004867; C:GO:0005576; P:GO:0007596; P:GO:0010951	F:serine-type endopeptidase inhibitor activity; C:extracellular region; P:blood coagulation; P:negative regulation of endopeptidase activity
C135R059:CUST_2267_PI417904088				-1.82571	-1.91591	#N/A	wasf2	WASF2	WAVE2	Wiskott-Aldrich syndrome protein family member 2 (WASP family protein member 2) (Protein WAVE-2) (Verprolin homology domain-containing protein 2)	LOC106570637	-	XM_014143106.1,100,100.000,60,2.54e-24	XM_021572420.1,95,100.000,57,8.25e-23	wiskott-Aldrich syndrome protein family member 2-like (LOC106570637)	wiskott-Aldrich syndrome protein family member 2	6.53656e-171	3	F:GO:0003779; C:GO:0005856; P:GO:0030036	F:actin binding; C:cytoskeleton; P:actin cytoskeleton organization
C169R078:3_4_19_16				-1.46478	-1.46828	#N/A	esco2	ESCO2	-	N-acetyltransferase ESCO2 (EC 2.3.1.-) (Establishment of cohesion 1 homolog 2) (ECO1 homolog 2)	RGS5	LOC106598516	XM_014189562.1,100,100.000,60,2.54e-24	XM_021589967.1,100,98.333,60,8.25e-23	regulator of G-protein signaling 5-like (LOC106598516)	N-acetyltransferase ESCO2-like	0	1	F:GO:0016740	F:transferase activity
C025R113:CUST_12937_PI417904088				2.9295	2.71577	#N/A	emx2	EMX2	-	Homeobox protein EMX2 (Empty spiracles homolog 2) (Empty spiracles-like protein 2)	LOC106576814	-	XM_014154253.1,100,100.000,60,2.54e-24	XM_021607444.1,100,98.333,60,8.25e-23	homeobox protein EMX2-like (LOC106576814)	homeobox protein EMX2	2.50319e-158	5	C:GO:0005634; P:GO:0006355; P:GO:0007420; F:GO:0043565; P:GO:0060121	C:nucleus; P:regulation of transcription, DNA-templated; P:brain development; F:sequence-specific DNA binding; P:vestibular receptor cell stereocilium organization
C210R061:CUST_6035_PI417904088				-2.90653	-2.51028	#N/A	cmklr1	CMLKR1	-	Chemokine-like receptor 1 (CMKLR-1)	LOC106578085	-	XM_014156674.1,100,100.000,60,2.54e-24	XM_021624985.1,97,96.552,58,4.96e-20	chemokine-like receptor 1 (LOC106578085)	chemokine-like receptor 1	0	3	F:GO:0004930; P:GO:0007186; C:GO:0016021	F:G protein-coupled receptor activity; P:G protein-coupled receptor signaling pathway; C:integral component of membrane
C084R109:10_1_15_4				-1.97745	-1.85086	#N/A	cd209	CD209E	-	CD209 antigen-like protein E (DC-SIGN-related protein 4) (DC-SIGNR4) (CD antigen CD209)	C209E	-	NM_001141449.1,100,100.000,60,5.18e-26=XM_014201809.1,100,100.000,60,2.54e-24	XM_021623186.1,100,100.000,60,1.77e-24	CD209 antigen-like protein E (c209e)	CD209 antigen-like protein E	1.53879e-164	1	C:GO:0016021	C:integral component of membrane
C086R034:CUST_1335_PI417904088				-1.83914	-1.77198	#N/A	loc106566067	FAM212AB	INKA1B	PAK4-inhibitor inka2 (Induced in neural crest by AP2-alpha protein 2) (zinca2)	LOC106566067	C3ORF54, CC054	XM_014133888.1,100,100.000,60,2.54e-24	XM_021569963.1,100,96.667,60,3.84e-21	protein FAM212A-like (LOC106566067)	PAK4-inhibitor inka2-like	0	2	F:GO:0030291; P:GO:0071901	F:protein serine/threonine kinase inhibitor activity; P:negative regulation of protein serine/threonine kinase activity
C082R022:CUST_25847_PI417904088				-2.57955	-2.41436	#N/A	g0s2	G0S2	-	G0/G1 switch protein 2 (G0/G1 switch regulatory protein 2) (Putative lymphocyte G0/G1 switch gene)	LOC106578781	-	XR_001322517.1,55,97.059,34,1.21e-07	XM_021566020.1,100,95.082,61,1.79e-19	uncharacterized LOC106578781 (LOC106578781)	G0/G1 switch protein 2-like	1.1037e-69	1	C:GO:0016021	C:integral component of membrane
C114R139:CUST_23940_PI417904088				1.5177	1.38955	#N/A	ppp4r1	PPP4R1	-	Serine/threonine-protein phosphatase 4 regulatory subunit 1	LOC106579644	-	XM_014159754.1,100,100.000,60,2.54e-24	-	serine/threonine-protein phosphatase 4 regulatory subunit 1-like (LOC106579644), transcript variant X4	serine/threonine-protein phosphatase 4 regulatory subunit 1-like isoform X3	5.8796e-69	4	P:GO:0007165; F:GO:0019888; C:GO:0030289; P:GO:0043666	P:signal transduction; F:protein phosphatase regulator activity; C:protein phosphatase 4 complex; P:regulation of phosphoprotein phosphatase activity
C057R089:CUST_25395_PI417904088				2.00516	1.81739	#N/A	nipbl	RTL1	MAR1 MART1 PEG11	Retrotransposon-like protein 1 (Mammalian retrotransposon derived protein 1) (Paternally expressed gene 11 protein) (Retrotransposon-derived protein PEG11)	LOC106602071	-	XM_014194532.1,100,100.000,60,2.54e-24	-	zinc finger protein 750-like (LOC106602071), transcript variant X4	predicted protein	8.04369e-149	4	C:GO:0005634; C:GO:0005815; C:GO:0016020; C:GO:0016021	C:nucleus; C:microtubule organizing center; C:membrane; C:integral component of membrane
C174R152:CUST_41488_PI417904088				-1.70169	-1.67048	#N/A	cd83	CD83	-	CD83 antigen (hCD83) (B-cell activation protein) (Cell surface protein HB15) (CD antigen CD83)	LOC110514021	CD83, ONMY-CD83	-	XM_021593617.1,95,98.246,57,1.38e-20	CD83 antigen-like (LOC110514021)	CD83 antigen-like	1.39458e-150	1	C:GO:0016021	C:integral component of membrane
C179R123:CUST_2311_PI417904088				-2.10701	-2.06355	#N/A	spon1	SPON1	-	Spondin-1 (F-spondin)	LOC106573225	-	XM_014148065.1,100,100.000,60,2.54e-24	XM_021603048.1,100,98.333,60,8.25e-23	spondin-1-like (LOC106573225), transcript variant X3	spondin-1-like isoform X2	2.73973e-32	1	C:GO:0016021	C:integral component of membrane
C244R043:CUST_671_PI417904088				1.40781	1.51533	#N/A	kif23	KIF23	-	Kinesin-like protein KIF23	LOC106595677	-	XM_014187041.1,100,98.333,60,1.18e-22	-	kinesin-like protein KIF23 (LOC106595677)	kinesin-like protein KIF23 isoform X4	2.46748e-44	4	P:GO:0000915; F:GO:0003777; C:GO:0005622; P:GO:0072383	P:actomyosin contractile ring assembly; F:microtubule motor activity; C:intracellular; P:plus-end-directed vesicle transport along microtubule
C148R154:CUST_19633_PI417904088				-1.57021	-1.42497	#N/A	cops2	COPS2	CSN2 TRIP15	COP9 signalosome complex subunit 2 (SGN2) (Signalosome subunit 2) (Alien homolog) (JAB1-containing signalosome subunit 2) (Thyroid receptor-interacting protein 15) (TR-interacting protein 15) (TRIP-15)	LOC106584722	-	XM_014170249.1,100,100.000,60,2.54e-24	-	COP9 signalosome complex subunit 2-like (LOC106584722), transcript variant X3	COP9 signalosome complex subunit 2	0	1	C:GO:0008180	C:COP9 signalosome
C240R129:CUST_7123_PI417904088				3.48541	4.00094	#N/A	cct7	CCT7	-	T-complex protein 1 subunit eta (TCP-1-eta) (CCT-eta)	CCT7	-	XM_014156650.1,100,100.000,60,2.54e-24	-	chaperonin containing TCP1, subunit 7 [eta] (cct7)	T-complex protein 1 subunit eta	0	4	F:GO:0005524; C:GO:0005832; P:GO:0006457; F:GO:0051082	F:ATP binding; C:chaperonin-containing T-complex; P:protein folding; F:unfolded protein binding
C212R032:CUST_13453_PI417904088				-1.78981	-1.64353	#N/A	golt1b	GOLT1B	GCT2 GOT1A	Vesicle transport protein GOT1B (Germ cell tumor 2) (Golgi transport 1 homolog B) (Putative NF-kappa-B-activating protein 470) (hGOT1a)	LOC106609122	-	XM_014207571.1,100,100.000,60,2.54e-24	XM_021577552.1,100,100.000,60,1.77e-24	vesicle transport protein GOT1B-like (LOC106609122)	Vesicle transport protein GOT1B	1.5295e-63	2	C:GO:0016021; P:GO:0016192	C:integral component of membrane; P:vesicle-mediated transport
C159R061:CUST_26868_PI417904088				-2.53419	-2.19223	#N/A	cers2	CERS2	LASS2	Ceramide synthase 2 (CerS2) (LAG1 longevity assurance homolog 2)	-	-	-	-	0	ceramide synthase 2-like	6.93504e-69	3	F:GO:0003677; C:GO:0005634; C:GO:0016021	F:DNA binding; C:nucleus; C:integral component of membrane
C228R075:CUST_3208_PI417904088				-1.69492	-1.50027	#N/A	loc106562378	-	-	-	LOC106562378	-	XM_014127234.1,100,100.000,60,2.54e-24	-	Wilms tumor protein 1-interacting protein homolog (LOC106562378)	---NA---	0	0	0	0
C225R094:CUST_12131_PI417904088				-1.595	-1.52754	#N/A	lama4	LAMA4	-	Laminin subunit alpha-4 (Laminin-14 subunit alpha) (Laminin-8 subunit alpha) (Laminin-9 subunit alpha)	LOC106607733	-	XM_014205004.1,100,100.000,60,2.54e-24	XM_021600272.1,100,98.333,60,8.25e-23	laminin subunit alpha-4-like (LOC106607733)	laminin subunit alpha-4	0	4	F:GO:0005102; P:GO:0030155; P:GO:0030334; P:GO:0045995	F:signaling receptor binding; P:regulation of cell adhesion; P:regulation of cell migration; P:regulation of embryonic development
C263R023:CUST_13017_PI417904088				-1.5134	-1.5151	#N/A	gltp	GLTP	-	Glycolipid transfer protein (GLTP)	GLTP	-	XM_014160765.1,100,100.000,60,2.54e-24	XM_021621006.1,100,98.333,60,8.25e-23	glycolipid transfer protein (gltp)	glycolipid transfer protein	2.93717e-151	7	C:GO:0005829; C:GO:0016020; P:GO:0120009; F:GO:0120013; F:GO:1902387; F:GO:1902388; P:GO:1902389	C:cytosol; C:membrane; P:intermembrane lipid transfer; F:intermembrane lipid transfer activity; F:ceramide 1-phosphate binding; F:ceramide 1-phosphate transporter activity; P:ceramide 1-phosphate transport
C165R012:CUST_7532_PI417904088				1.33691	1.44259	#N/A	znf595	ZNF595	-	Zinc finger protein 595	LOC106577248	-	XM_014155177.1,100,100.000,60,2.54e-24	-	zinc finger protein 883-like (LOC106577248), transcript variant X3	zinc finger protein 883-like	1.34491e-107	2	F:GO:0003676; C:GO:0005634	F:nucleic acid binding; C:nucleus
C163R148:3_4_11_17				1.99208	1.64485	#N/A	gsn	GSN	-	Gelsolin (Actin-depolymerizing factor) (ADF) (Brevin) (Homogenin)	LOC106584171	-	XM_014169118.1,100,100.000,60,2.54e-24	XM_021599526.1,100,96.667,60,3.84e-21	gelsolin-like (LOC106584171), transcript variant X2	gelsolin-like	0	3	F:GO:0005525; C:GO:0016021; F:GO:0051015	F:GTP binding; C:integral component of membrane; F:actin filament binding
C135R076:CUST_8309_PI417904088				-1.58504	-1.53316	#N/A	ikbip	IKBIP	IKIP	Inhibitor of nuclear factor kappa-B kinase-interacting protein (I kappa-B kinase-interacting protein) (IKBKB-interacting protein) (IKK-interacting protein)	LOC106576370	-	XM_014153501.1,100,100.000,60,2.54e-24	XR_002468723.1,100,98.333,60,8.25e-23	inhibitor of nuclear factor kappa-B kinase-interacting protein-like (LOC106576370), transcript variant X2	inhibitor of nuclear factor kappa-B kinase-interacting protein isoform X1	0	3	C:GO:0016021; F:GO:0016301; P:GO:0016310	C:integral component of membrane; F:kinase activity; P:phosphorylation
C162R146:CUST_23890_PI417904088				-5.69898	-5.50461	#N/A	hoxd11	HOXD11	HOXD11A-hoxc11 hoxd11	Homeobox protein Hox-D11a (Hox-D11) (Homeobox protein Hox-C11)	HOXD11AA	-	NM_001139552.1,100,100.000,60,5.18e-26	XM_021597212.1,100,98.333,60,8.25e-23	homeobox protein HoxD11aa (hoxd11aa)	homeobox protein Hox-D11a-like	1.36038e-171	4	C:GO:0005634; P:GO:0006355; P:GO:0007275; F:GO:0043565	C:nucleus; P:regulation of transcription, DNA-templated; P:multicellular organism development; F:sequence-specific DNA binding
C187R082:12_3_5_17				1.38838	1.64743	#N/A	kif2c	KIF2C	KNSL6	Kinesin-like protein KIF2C (Kinesin-like protein 6) (Mitotic centromere-associated kinesin) (MCAK)	LOC106599389	-	XM_014190599.1,100,100.000,60,2.54e-24	XM_021589491.1,100,96.667,60,3.84e-21	kinesin-like protein KIF2C (LOC106599389)	kinesin-like protein KIF2C isoform X1	4.41874e-94	5	F:GO:0003777; F:GO:0005524; C:GO:0005874; P:GO:0007018; F:GO:0008017	F:microtubule motor activity; F:ATP binding; C:microtubule; P:microtubule-based movement; F:microtubule binding
C185R006:CUST_10394_PI417904088				-1.42214	-1.46513	#N/A	loc106571198	-	-	-	LOC106571198	-	XM_014143981.1,100,100.000,60,2.54e-24	-	zinc transporter 1-like (LOC106571198)	---NA---	0	0	0	0
C001R142:CUST_34693_PI417904088				1.41387	1.58994	#N/A	cep70	CEP70	-	Centrosomal protein of 70 kDa (Cep70)	LOC106574275	-	XM_014150065.1,100,100.000,60,2.54e-24	-	centrosomal protein of 70 kDa-like (LOC106574275), transcript variant X4	centrosomal protein of 70 kDa-like isoform X2	0	4	C:GO:0005813; F:GO:0043015; P:GO:0060271; P:GO:0070507	C:centrosome; F:gamma-tubulin binding; P:cilium assembly; P:regulation of microtubule cytoskeleton organization
C248R148:CUST_1971_PI417904088				1.53535	1.46505	#N/A	-	-	-	-	-	-	-	-	0	---NA---	0	0	0	0
C180R060:CUST_2985_PI417904088				-1.37347	-1.34487	#N/A	swap70	SWAP70	-	Switch-associated protein 70 (SWAP-70)	LOC106584609	-	XM_014170082.1,100,100.000,60,2.54e-24	XM_021598731.1,100,96.667,60,3.84e-21	switch-associated protein 70-like (LOC106584609)	switch-associated protein 70-like	2.36929e-46	5	F:GO:0005509; P:GO:0007096; P:GO:0048714; P:GO:0060027; P:GO:0060028	F:calcium ion binding; P:regulation of exit from mitosis; P:positive regulation of oligodendrocyte differentiation; P:convergent extension involved in gastrulation; P:convergent extension involved in axis elongation
C102R022:CUST_32528_PI417904088				-2.58168	-2.56064	#N/A	hbe1	HBB1	-	Hemoglobin subunit beta-1 (Beta-1-globin) (Hemoglobin beta-1 chain) (Hemoglobin beta-I chain)	HBB1	-	NM_001279018.1,95,98.246,57,1.12e-22=XM_014204298.1,100,100.000,60,2.54e-24	NM_001160555.1,95,96.491,57,1.56e-21=XM_021625278.1,95,96.491,57,1.79e-19	Hemoglobin subunit beta-1 (hbb1)	hemoglobin subunit beta-1	2.67405e-68	4	C:GO:0005833; P:GO:0015671; F:GO:0019825; F:GO:0020037	C:hemoglobin complex; P:oxygen transport; F:oxygen binding; F:heme binding
C009R080:6_1_19_20				-3.01837	-2.1559	#N/A	bhlhe22	BHLHE22	BHLHB5	Class E basic helix-loop-helix protein 22 (bHLHe22) (Class B basic helix-loop-helix protein 5) (bHLHb5)	BHLHE22	-	XM_014140000.1,100,100.000,60,2.54e-24	XM_021613211.1,100,96.667,60,3.84e-21	basic helix-loop-helix family, member e22 (bhlhe22)	class E basic helix-loop-helix protein 22-like	4.77681e-152	4	F:GO:0000981; P:GO:0006357; P:GO:0022008; F:GO:0046983	F:DNA-binding transcription factor activity, RNA polymerase II-specific; P:regulation of transcription by RNA polymerase II; P:neurogenesis; F:protein dimerization activity
C184R020:CUST_6886_PI417904088				-2.13704	-1.59371	#N/A	nucb2	NUCB2	NEFA	Nucleobindin-2 (DNA-binding protein NEFA) (Epididymis secretory protein Li 109) (Gastric cancer antigen Zg4) (Prepronesfatin) [Cleaved into: Nesfatin-1]	LOC106584632	-	XM_014170116.1,100,100.000,60,2.54e-24	XM_021598753.1,100,100.000,60,1.77e-24	nucleobindin-2-like (LOC106584632)	nucleobindin-2-like	1.19297e-111	1	F:GO:0005509	F:calcium ion binding
C070R114:CUST_31739_PI417904088				1.67931	1.6025	#N/A	kiaa2018	KIAA2018	USF3	Basic helix-loop-helix domain-containing protein USF3 (Upstream transcription factor 3)	LOC106590469	-	XM_014181530.1,100,100.000,60,2.54e-24	-	basic helix-loop-helix domain-containing protein KIAA2018-like (LOC106590469)	basic helix-loop-helix domain-containing protein USF3-like isoform X1	3.87607e-67	1	F:GO:0046983	F:protein dimerization activity
C159R152:CUST_32371_PI417904088				2.5416	1.89847	#N/A	pkm2	PKM2	PKM-OIP3 PK2 PK3 PKM2	Pyruvate kinase PKM (EC 2.7.1.40) (Cytosolic thyroid hormone-binding protein) (CTHBP) (Opa-interacting protein 3) (OIP-3) (Pyruvate kinase 2/3) (Pyruvate kinase muscle isozyme) (Thyroid hormone-binding protein 1) (THBP1) (Tumor M2-PK) (p58)	PK	-	NM_001141703.1,100,100.000,60,5.18e-26	XM_021578288.1,100,96.667,60,3.84e-21	pyruvate kinase (pk)	pyruvate kinase PKM-like	0	7	F:GO:0000287; F:GO:0004743; C:GO:0005737; P:GO:0006096; F:GO:0016301; F:GO:0030955; P:GO:0032869	F:magnesium ion binding; F:pyruvate kinase activity; C:cytoplasm; P:glycolytic process; F:kinase activity; F:potassium ion binding; P:cellular response to insulin stimulus
C181R029:CUST_39114_PI417904088				3.39887	2.08289	#N/A	krt8	-	-	Thread biopolymer filament subunit gamma	-	-	-	-	0	thread biopolymer filament subunit gamma-like	0	2	F:GO:0005198; C:GO:0005882	F:structural molecule activity; C:intermediate filament
C154R110:CUST_14899_PI417904088				-1.66773	-1.61653	#N/A	khdrbs1	KHDRBS1	-	KH domain-containing, RNA-binding, signal transduction-associated protein 1 (GAP-associated tyrosine phosphoprotein p62) (Src-associated in mitosis 68 kDa protein) (Sam68) (p21 Ras GTPase-activating protein-associated p62) (p68)	LOC106570703	-	XR_001320733.1,100,100.000,60,2.54e-24	XM_021559767.1,100,98.333,60,8.25e-23	KH domain-containing, RNA-binding, signal transduction-associated protein 1-like (LOC106570703), transcript variant X2	KH domain-containing, RNA-binding, signal transduction-associated protein 1-like	1.68376e-84	1	F:GO:0003723	F:RNA binding
C099R145:CUST_17273_PI417904088				-1.41124	-1.36439	#N/A	loc110510094	-	-	-	LOC110510094	-	-	XR_002471527.1,100,100.000,60,1.77e-24	uncharacterized LOC110510094 (LOC110510094)	---NA---	0	0	0	0
C027R002:CUST_8654_PI417904088				1.57332	1.53912	#N/A	-	-	-	-	-	-	-	-	0	#N/A	#N/A	#N/A	#N/A	#N/A
C200R015:CUST_3048_PI417904088				-1.68406	-1.61299	#N/A	loc106601645	-	-	-	LOC106601645	-	XM_014193986.1,100,100.000,60,2.54e-24	XR_002468098.1,100,96.667,60,3.84e-21	tumor necrosis factor receptor superfamily member 16-like (LOC106601645)	---NA---	0	0	0	0
C264R124:CUST_5884_PI417904088				-1.39141	-1.4262	#N/A	slc35d2	SLC35D2	-	UDP-N-acetylglucosamine/UDP-glucose/GDP-mannose transporter (Solute carrier family 35 member D2)	LOC106568725	-	XM_014139311.1,100,100.000,60,2.54e-24	XM_021612797.1,100,98.333,60,8.25e-23	UDP-N-acetylglucosamine/UDP-glucose/GDP-mannose transporter-like (LOC106568725)	UDP-N-acetylglucosamine/UDP-glucose/GDP-mannose transporter-like	0	3	F:GO:0015165; C:GO:0016021; P:GO:0090481	F:pyrimidine nucleotide-sugar transmembrane transporter activity; C:integral component of membrane; P:pyrimidine nucleotide-sugar transmembrane transport
C064R002:CUST_24425_PI417904088				-2.29522	-2.25531	#N/A	uba52	-	-	Polyubiquitin [Cleaved into: Ubiquitin] (Fragment)	-	-	-	-	0	polyubiquitin-like	5.86505e-51	5	F:GO:0005515; C:GO:0005615; P:GO:0051607; P:GO:0071357; P:GO:0098586	F:protein binding; C:extracellular space; P:defense response to virus; P:cellular response to type I interferon; P:cellular response to virus
C077R154:CUST_20449_PI417904088				-2.4437	-2.88277	#N/A	col10a1	COL10A1	-	Collagen alpha-1(X) chain	LOC106610590	-	XM_014209977.1,100,100.000,60,2.54e-24	-	collagen alpha-1[X] chain-like (LOC106610590)	collagen alpha-1(X) chain-like	8.15292e-72	2	C:GO:0005576; C:GO:0005581	C:extracellular region; C:collagen trimer
C234R132:CUST_8877_PI417904088				-1.91021	-1.48637	#N/A	pah	PAH	-	Phenylalanine-4-hydroxylase (PAH) (EC 1.14.16.1) (Phe-4-monooxygenase)	LOC106609449	-	XM_014208302.1,100,100.000,60,2.54e-24	XM_021577165.1,100,96.667,60,3.84e-21	phenylalanine-4-hydroxylase-like (LOC106609449)	phenylalanine-4-hydroxylase-like isoform X2	1.7454e-15	4	F:GO:0004505; F:GO:0005506; P:GO:0006559; P:GO:0055114	F:phenylalanine 4-monooxygenase activity; F:iron ion binding; P:L-phenylalanine catabolic process; P:oxidation-reduction process
C257R110:CUST_20851_PI417904088				1.75573	1.56935	#N/A	snrk	SNRK	KIAA0096 SNFRK	SNF-related serine/threonine-protein kinase (EC 2.7.11.1) (SNF1-related kinase)	-	-	-	-	0	SNF-related serine/threonine-protein kinase-like	1.74793e-22	3	F:GO:0004672; F:GO:0005524; P:GO:0006468	F:protein kinase activity; F:ATP binding; P:protein phosphorylation
C072R152:CUST_34069_PI417904088				-2.62697	-2.03916	#N/A	hoxa9	HOXA9B	-	Homeobox protein Hox-A9b	HOXA9B	-	NM_001139572.1,100,100.000,60,5.18e-26=XM_014186864.1,100,100.000,60,2.54e-24	XM_021595965.1,100,96.667,60,3.84e-21	homeo box A9b (hoxa9b)	homeobox protein Hox-A9b-like	0	4	C:GO:0005634; P:GO:0006355; P:GO:0007275; F:GO:0043565	C:nucleus; P:regulation of transcription, DNA-templated; P:multicellular organism development; F:sequence-specific DNA binding
C194R150:CUST_7932_PI417904088				1.62324	1.37522	#N/A	-	-	-	-	-	-	-	-	0	pentapeptide repeat-containing protein	3.90813e-28	2	C:GO:0016020; C:GO:0016021	C:membrane; C:integral component of membrane
C140R063:CUST_31667_PI417904088				1.47782	1.53288	#N/A	mt-co1	MT-CO1	COI COXI MTCO1	Cytochrome c oxidase subunit 1 (EC 1.9.3.1) (Cytochrome c oxidase polypeptide I)	RD23B	-	NM_001165275.1,68,100.000,41,1.89e-15	-	UV excision repair protein RAD23 homolog B (rd23b)	cytochrome c oxidase subunit I (mitochondrion)	0	13	F:GO:0003735; F:GO:0004129; C:GO:0005743; C:GO:0005840; P:GO:0006119; P:GO:0006412; P:GO:0009060; C:GO:0016021; F:GO:0020037; P:GO:0022900; C:GO:0045277; F:GO:0046872; P:GO:1902600	F:structural constituent of ribosome; F:cytochrome-c oxidase activity; C:mitochondrial inner membrane; C:ribosome; P:oxidative phosphorylation; P:translation; P:aerobic respiration; C:integral component of membrane; F:heme binding; P:electron transport chain; C:respiratory chain complex IV; F:metal ion binding; P:proton transmembrane transport
C133R114:CUST_17786_PI417904088				-1.42252	-1.50005	#N/A	spic	SPIC	-	Transcription factor Spi-C	SPIC	-	NM_001140869.1,100,100.000,60,5.18e-26=XM_014208162.1,100,100.000,60,2.54e-24	XM_021577204.1,100,98.333,60,8.25e-23	Spi-C transcription factor [Spi-1/PU.1 related] (spic)	transcription factor Spi-C-like	6.47298e-170	4	F:GO:0003700; C:GO:0005634; P:GO:0006355; F:GO:0043565	F:DNA-binding transcription factor activity; C:nucleus; P:regulation of transcription, DNA-templated; F:sequence-specific DNA binding
C099R123:CUST_21846_PI417904088				-1.5822	-1.33993	#N/A	pdcl	PDCL	-	Phosducin-like protein (PHLP)	LOC106607026	-	XM_014203569.1,100,100.000,60,2.54e-24	-	zinc finger protein Gfi-1b-like (LOC106607026)	phosducin-like protein	1.39525e-35	9	F:GO:0004601; F:GO:0004666; P:GO:0006954; P:GO:0006979; P:GO:0008217; P:GO:0019371; F:GO:0020037; P:GO:0055114; P:GO:0098869	F:peroxidase activity; F:prostaglandin-endoperoxide synthase activity; P:inflammatory response; P:response to oxidative stress; P:regulation of blood pressure; P:cyclooxygenase pathway; F:heme binding; P:oxidation-reduction process; P:cellular oxidant detoxification
C076R027:CUST_14559_PI417904088				1.87567	1.57559	#N/A	phc1	PHC1	EDR EDR1 RAE28	Polyhomeotic-like protein 1 (mPH1) (Early development regulatory protein 1) (RAE-28)	LOC106578376	-	XM_014157117.1,100,100.000,60,2.54e-24	XM_021620384.1,100,98.333,60,8.25e-23	polyhomeotic-like protein 2 (LOC106578376), transcript variant X2	polyhomeotic-like protein 2	8.06623e-18	2	C:GO:0005634; F:GO:0008270	C:nucleus; F:zinc ion binding
C193R026:CUST_28030_PI417904088				-2.89145	-2.55142	#N/A	anxa13	ANXA13	ANX13	Annexin A13 (Annexin XIII) (Annexin-13) (Intestine-specific annexin) (ISA)	LOC106590226	ANX13	XM_014181008.1,100,100.000,60,2.54e-24	XM_021562793.1,100,96.667,60,3.84e-21	annexin A13-like (LOC106590226), transcript variant X2	annexin A13-like	0	2	F:GO:0005509; F:GO:0005544	F:calcium ion binding; F:calcium-dependent phospholipid binding
C182R122:CUST_41521_PI417904088				1.78184	2.01348	#N/A	osbpl6	OSBPL6	ORP6	Oxysterol-binding protein-related protein 6 (ORP-6) (OSBP-related protein 6)	-	-	-	NM_001124580.1,100,100.000,60,1.55e-26=XM_021564386.1,100,100.000,60,1.77e-24	OORP (LOC100136345)	oxysterol-binding protein-related protein 7-like isoform X2	4.17597e-61	1	P:GO:0006869	P:lipid transport
C230R052:CUST_35292_PI417904088				2.56367	1.94789	#N/A	-	-	-	-	-	-	-	-	0	---NA---	0	0	0	0
C166R090:8_3_4_19				-1.61865	-1.69858	#N/A	b2m	B2M	-	Beta-2-microglobulin	B2M	-	NM_001245913.1,100,100.000,60,5.18e-26=XM_014208868.1,100,100.000,60,2.54e-24	XM_021565719.1,100,98.333,60,8.25e-23	beta-2-microglobulin (b2m)	beta-2 microglobulin	1.74701e-76	5	P:GO:0002474; C:GO:0005615; P:GO:0009615; C:GO:0042612; P:GO:0045087	P:antigen processing and presentation of peptide antigen via MHC class I; C:extracellular space; P:response to virus; C:MHC class I protein complex; P:innate immune response
C089R076:CUST_78_PI417904088				-1.55347	-1.48296	#N/A	trpv1	TRPV1	-	Transient receptor potential cation channel subfamily V member 1 (TrpV1) (Osm-9-like TRP channel 1) (OTRPC1) (Vanilloid receptor 1)	TRPV1	-	NM_001140498.1,100,100.000,60,5.18e-26=XM_014197075.1,100,100.000,60,2.54e-24	-	transient receptor potential cation channel subfamily V member 1 (trpv1)	transient receptor potential cation channel subfamily V member 1-like isoform X1	0	4	F:GO:0005216; F:GO:0005515; C:GO:0016021; P:GO:0034220	F:ion channel activity; F:protein binding; C:integral component of membrane; P:ion transmembrane transport
C036R110:CUST_24102_PI417904088				-1.83754	-1.63915	#N/A	tmbim6	TMBIM6	TEGT	Probable Bax inhibitor 1 (BI-1) (Testis-enhanced gene transcript protein homolog) (Transmembrane BAX inhibitor motif-containing protein 6)	BI1	-	NM_001140663.1,100,98.333,60,2.41e-24=XM_014135967.1,100,100.000,60,2.54e-24	XM_021616726.1,100,98.333,60,8.25e-23	Probable Bax inhibitor 1 (bi1)	bax inhibitor 1	1.26226e-104	2	C:GO:0016021; P:GO:0043066	C:integral component of membrane; P:negative regulation of apoptotic process
C164R072:CUST_4132_PI417904088				1.60427	1.32052	#N/A	fryl	FRYL	AF4P12 KIAA0826	Protein furry homolog-like (ALL1-fused gene from chromosome 4p12 protein)	LOC106560257	-	XM_014122961.1,100,100.000,60,2.54e-24	XM_021604317.1,100,96.667,60,3.84e-21	protein furry homolog-like (LOC106560257), transcript variant X25	protein furry homolog-like isoform X15	0	1	P:GO:0000902	P:cell morphogenesis
C018R143:CUST_26555_PI417904088				-3.41478	-3.65267	#N/A	apod	RBP4B	-	Retinol-binding protein 4-B (Plasma retinol-binding protein 2) (PRBP-2) (Plasma retinol-binding protein II) (PRBP-II)	LOC106578982	-	XM_014158348.1,100,100.000,60,2.54e-24	-	retinol-binding protein 4-B (LOC106578982)	Plasma retinol-binding protein 1	1.34672e-142	5	C:GO:0005615; F:GO:0019841; F:GO:0034632; P:GO:0034633; C:GO:0060417	C:extracellular space; F:retinol binding; F:retinol transmembrane transporter activity; P:retinol transport; C:yolk
C133R169:12_4_9_20				-1.68835	-1.65984	#N/A	tmed3	TMED3	C15ORF22	Transmembrane emp24 domain-containing protein 3 (Membrane protein p24B) (p24 family protein gamma-4) (p24gamma4) (p26)	TMED3	-	NM_001146394.1,100,100.000,60,5.18e-26=XM_014176796.1,100,96.667,60,5.50e-21	NM_001124409.1,100,98.333,60,7.21e-25=XM_021594859.1,100,98.333,60,8.25e-23	transmembrane emp24 protein transport domain containing 3 (tmed3)	transmembrane emp24 domain-containing protein 3-like	2.3833e-149	8	C:GO:0005783; C:GO:0005793; C:GO:0005794; P:GO:0006886; P:GO:0006888; P:GO:0007030; C:GO:0016021; C:GO:0030134	C:endoplasmic reticulum; C:endoplasmic reticulum-Golgi intermediate compartment; C:Golgi apparatus; P:intracellular protein transport; P:endoplasmic reticulum to Golgi vesicle-mediated transport; P:Golgi organization; C:integral component of membrane; C:COPII-coated ER to Golgi transport vesicle
C150R076:CUST_514_PI417904088				1.94399	1.50629	#N/A	-	-	-	-	-	-	-	-	0	---NA---	0	0	0	0
C122R081:CUST_37464_PI417904088				-1.88644	-1.67717	#N/A	trpv1	TRPV1	-	Transient receptor potential cation channel subfamily V member 1 (TrpV1) (Osm-9-like TRP channel 1) (OTRPC1) (Vanilloid receptor 1)	TRPV1	-	-	XM_021618025.1,100,96.667,60,3.84e-21	transient receptor potential cation channel subfamily V member 1-like (LOC110533625), transcript variant X2	transient receptor potential cation channel subfamily V member 1-like	9.41213e-148	3	F:GO:0005216; C:GO:0016021; P:GO:0034220	F:ion channel activity; C:integral component of membrane; P:ion transmembrane transport
C191R156:CUST_8944_PI417904088				2.23695	2.08606	#N/A	cfb	CFB	BF	Complement factor B (EC 3.4.21.47) (C3/C5 convertase) (EC-VMFB) [Cleaved into: Complement factor B Ba fragment; Complement factor B Bb fragment]	LOC106569366	-	XM_014140674.1,100,100.000,60,2.54e-24	NM_001246342.1,95,96.491,57,1.56e-21=XM_021611255.1,95,96.491,57,1.79e-19	complement factor B-like (LOC106569366)	complement factor B-like	3.77577e-114	4	F:GO:0004252; C:GO:0005576; P:GO:0006508; P:GO:0006956	F:serine-type endopeptidase activity; C:extracellular region; P:proteolysis; P:complement activation
C125R022:CUST_4339_PI417904088				-2.46953	-2.81214	#N/A	fkbp7	FKBP7	FKBP23	Peptidyl-prolyl cis-trans isomerase FKBP7 (PPIase FKBP7) (EC 5.2.1.8) (23 kDa FK506-binding protein) (23 kDa FKBP) (FKBP-23) (FK506-binding protein 7) (FKBP-7) (Rotamase)	FKBP7	-	XM_014164403.1,100,100.000,60,2.54e-24	XM_021578918.1,100,100.000,60,1.77e-24	FK506 binding protein 7 (fkbp7)	peptidyl-prolyl cis-trans isomerase FKBP7	5.25412e-155	3	P:GO:0000413; F:GO:0003755; C:GO:0016021	P:protein peptidyl-prolyl isomerization; F:peptidyl-prolyl cis-trans isomerase activity; C:integral component of membrane
C232R001:CUST_11161_PI417904088				-1.40849	-1.40888	#N/A	npc2	NPC2	-	NPC intracellular cholesterol transporter 2 (16.5 kDa secretory protein) (Epididymal secretory protein E1) (Niemann Pick type C2 protein homolog)	NPC2	-	NM_001140590.1,100,98.333,60,2.41e-24	NM_001160676.1,100,98.333,60,7.21e-25	NPC intracellular cholesterol transporter 2 (npc2)	epididymal secretory protein E1 precursor	3.73563e-99	2	C:GO:0005622; P:GO:0032367	C:intracellular; P:intracellular cholesterol transport
C118R136:9_4_21_18				-1.36104	-1.25892	#N/A	cd63	CD63	-	CD63 antigen (CD antigen CD63)	CD63	-	XM_014136195.1,100,100.000,60,2.54e-24	NM_001124496.1,97,100.000,58,2.00e-25	CD63 antigen-like (LOC106567183), transcript variant X2	CD63 antigen	1.72639e-129	1	C:GO:0016021	C:integral component of membrane
C037R001:CUST_26238_PI417904088				1.59769	1.64665	#N/A	prodh	PRODH	-	Proline dehydrogenase 1, mitochondrial (EC 1.5.5.2) (Proline oxidase)	LOC106564257	-	XM_014130303.1,100,100.000,60,2.54e-24	-	proline dehydrogenase 1, mitochondrial-like (LOC106564257)	proline dehydrogenase 1, mitochondrial-like	3.43616e-32	3	F:GO:0004657; P:GO:0006562; P:GO:0055114	F:proline dehydrogenase activity; P:proline catabolic process; P:oxidation-reduction process
C099R067:CUST_9130_PI417904088				-1.75277	-1.74062	#N/A	aebp1	AEBP1	ACLP	Adipocyte enhancer-binding protein 1 (AE-binding protein 1) (Aortic carboxypeptidase-like protein)	LOC106562983	-	XM_014128152.1,100,100.000,60,2.54e-24	XM_021590603.1,100,100.000,60,1.77e-24	inactive carboxypeptidase-like protein X2 (LOC106562983), transcript variant X2	inactive carboxypeptidase-like protein X2 isoform X2	0	3	F:GO:0004181; P:GO:0006508; F:GO:0008270	F:metallocarboxypeptidase activity; P:proteolysis; F:zinc ion binding
C237R137:CUST_12616_PI417904088				-3.14936	-3.32184	#N/A	loc110537553	-	-	-	LOC110537553	-	-	XM_021623680.1,100,100.000,60,1.77e-24	cell surface glycoprotein MUC18-like (LOC110537553), transcript variant X2	---NA---	0	0	0	0
C123R056:CUST_18467_PI417904088				1.51408	1.40098	#N/A	znf22	ZNF22	KROX25 ZFP422	Zinc finger protein 22 (Zinc finger protein Krox-25)	ZN135	-	NM_001173793.1,100,100.000,60,5.18e-26	-	Zinc finger protein 135 (zn135)	Zinc finger protein 135	0	1	F:GO:0003676	F:nucleic acid binding
C191R103:CUST_5586_PI417904088				-1.48586	-1.44883	#N/A	mesdc2	MESDC2	MESD	LRP chaperone MESD (LDLR chaperone MESD) (Mesoderm development candidate 2) (Mesoderm development protein)	LOC106587883	-	XM_014176538.1,100,100.000,60,2.54e-24	-	LDLR chaperone MESD-like (LOC106587883)	LDLR chaperone MESD	1.23756e-131	1	P:GO:0006457	P:protein folding
C121R058:CUST_7715_PI417904088				1.46998	1.51029	#N/A	cldn4	CLDN4	-	Claudin-4	LOC106612824	CLD4, CLAUDIN-4	XM_014214349.1,100,98.333,60,1.18e-22	NM_001246273.1,100,96.667,60,3.35e-23	claudin-4-like (LOC106612824)	claudin-4-like	3.47267e-145	5	F:GO:0005198; C:GO:0005737; C:GO:0005923; C:GO:0016021; C:GO:0016328	F:structural molecule activity; C:cytoplasm; C:bicellular tight junction; C:integral component of membrane; C:lateral plasma membrane
C038R136:CUST_15536_PI417904088				-2.12019	-2.1077	#N/A	loc106584644	-	-	-	LOC106584644	-	XM_014170130.1,100,100.000,60,2.54e-24	-	microtubule-associated protein 1B-like (LOC106584644), transcript variant X4	---NA---	0	0	0	0
C054R053:CUST_10715_PI417904088				-2.62606	-2.17371	#N/A	loc106582404	-	-	-	LOC106582404	-	XM_014165494.1,100,100.000,60,2.54e-24	XM_021579726.1,100,96.667,60,3.84e-21	rho-related GTP-binding protein RhoE-like (LOC106582404)	---NA---	0	0	0	0
C210R027:CUST_4082_PI417904088				1.44261	1.61404	#N/A	ipo9	IPO9	IMP9 KIAA1192 RANBP9	Importin-9 (Imp9) (Ran-binding protein 9) (RanBP9)	LOC106566056	-	XM_014133867.1,100,100.000,60,2.54e-24	XM_021567527.1,100,98.333,60,8.25e-23	importin-9 (LOC106566056)	importin-9	3.36925e-164	3	C:GO:0005634; P:GO:0006886; F:GO:0008536	C:nucleus; P:intracellular protein transport; F:Ran GTPase binding
C012R022:CUST_35150_PI417904088				-2.00898	-3.85547	#N/A	loc106563597	-	-	-	LOC106563597	-	XM_014129319.1,100,100.000,60,2.54e-24	XM_021591404.1,100,98.333,60,2.97e-22	uncharacterized LOC106563597 (LOC106563597)	predicted protein	7.47439e-116	0	0	0
C193R134:CUST_28928_PI417904088				1.50749	1.37963	#N/A	gab1	-	-	-	GAB1	LOC100380732	XM_014209473.1,85,100.000,51,2.56e-19	XM_021619444.1,85,100.000,51,1.79e-19	GRB2-associated-binding protein 1 (LOC100380732), transcript variant X10	unnamed protein product	8.37679e-08	4	P:GO:0006511; C:GO:0016021; P:GO:0016579; F:GO:0036459	P:ubiquitin-dependent protein catabolic process; C:integral component of membrane; P:protein deubiquitination; F:thiol-dependent ubiquitinyl hydrolase activity
C110R006:CUST_7013_PI417904088				-2.30456	-2.07139	#N/A	prkag2	PRKAG2	-	5'-AMP-activated protein kinase subunit gamma-2 (AMPK gamma2) (AMPK subunit gamma-2)	LOC106574322	-	XR_001321515.1,100,100.000,60,2.54e-24	XM_021571516.1,100,98.333,60,8.25e-23	5'-AMP-activated protein kinase subunit gamma-1-like (LOC106574322), transcript variant X2	5'-AMP-activated protein kinase subunit gamma-1-like isoform X2	0	2	F:GO:0016301; P:GO:0016310	F:kinase activity; P:phosphorylation
C071R019:CUST_36153_PI417904088				1.51189	1.64338	#N/A	cct8	CCT8	-	T-complex protein 1 subunit theta (TCP-1-theta) (CCT-theta)	CCT8	TCPQ	-	NM_001124233.1,100,100.000,60,1.55e-26	chaperonin containing TCP1 subunit 8 (cct8)	T-complex protein 1 subunit theta isoform X2	0	5	F:GO:0005524; C:GO:0005832; P:GO:0006457; P:GO:0035095; F:GO:0051082	F:ATP binding; C:chaperonin-containing T-complex; P:protein folding; P:behavioral response to nicotine; F:unfolded protein binding
C001R066:CUST_36620_PI417904088				2.05996	1.84373	#N/A	chchd3	CHCHD3	MIC19	MICOS complex subunit MIC19 (Coiled-coil-helix-coiled-coil-helix domain-containing protein 3)	LOC110500196	-	-	XM_021577424.1,100,100.000,60,1.77e-24	proline-rich extensin-like protein EPR1 (LOC110500196), transcript variant X3	calphotin-like isoform X1	2.0824e-66	1	C:GO:0061617	C:MICOS complex
C173R046:CUST_4038_PI417904088				-1.59017	-1.71794	#N/A	slc37a4	SLC37A4	G6PT G6PT1	Glucose-6-phosphate exchanger SLC37A4 (Glucose-5-phosphate transporter) (Glucose-6-phosphate translocase) (Solute carrier family 37 member 4) (Transformation-related gene 19 protein) (TRG-19)	LOC106612980	-	XM_014214754.1,100,100.000,60,2.54e-24	XM_021582785.1,100,98.333,60,8.25e-23	glucose-6-phosphate translocase-like (LOC106612980)	glucose-6-phosphate exchanger SLC37A4	0	3	C:GO:0016021; F:GO:0022857; P:GO:0055085	C:integral component of membrane; F:transmembrane transporter activity; P:transmembrane transport
C201R072:CUST_2308_PI417904088				1.97398	1.48552	#N/A	asap1	ASAP1	DDEF1	Arf-GAP with SH3 domain, ANK repeat and PH domain-containing protein 1 (130 kDa phosphatidylinositol 4,5-bisphosphate-dependent ARF1 GTPase-activating protein) (ADP-ribosylation factor-directed GTPase-activating protein 1) (ARF GTPase-activating protein 1) (Development and differentiation-enhancing factor 1) (DEF-1) (Differentiation-enhancing factor 1) (PIP2-dependent ARF1 GAP)	LOC110505269	-	-	XM_021584396.1,95,100.000,57,8.25e-23	arf-GAP with SH3 domain, ANK repeat and PH domain-containing protein 3-like (LOC110505269), transcript variant X2	arf-GAP with SH3 domain, ANK repeat and PH domain-containing protein 3-like isoform X1	7.47465e-25	5	F:GO:0005096; C:GO:0005925; P:GO:0016477; P:GO:0043547; F:GO:0046872	F:GTPase activator activity; C:focal adhesion; P:cell migration; P:positive regulation of GTPase activity; F:metal ion binding
C196R123:CUST_3351_PI417904088				-1.57956	-1.48095	#N/A	krt18	KRT18	-	Keratin, type I cytoskeletal 18 (Cytokeratin-18) (CK-18) (Keratin-18) (K18) (Simple type I keratin)	LOC106565229	-	XM_014132108.1,100,100.000,60,2.54e-24	XM_021568581.1,100,98.333,60,8.25e-23	keratin, type I cytoskeletal 18-like (LOC106565229)	keratin, type I cytoskeletal 18-like	0	2	F:GO:0005198; C:GO:0005882	F:structural molecule activity; C:intermediate filament
C081R022:CUST_19764_PI417904088				-1.57448	-1.53562	#N/A	chia	CHIA	-	Acidic mammalian chitinase (AMCase) (EC 3.2.1.14) (Lung-specific protein TSA1902)	CHI	-	XM_014155599.1,100,100.000,60,2.54e-24	NM_001124383.1,100,96.667,60,3.35e-23	acidic mammalian chitinase-like (LOC106577510)	acidic mammalian chitinase-like	0	5	F:GO:0004568; C:GO:0005576; P:GO:0005975; P:GO:0006032; F:GO:0008061	F:chitinase activity; C:extracellular region; P:carbohydrate metabolic process; P:chitin catabolic process; F:chitin binding
C069R052:CUST_18145_PI417904088				2.86551	2.40559	#N/A	brd4	BRD4	-	Bromodomain-containing protein 4	LOC106593004	-	XM_014184353.1,100,100.000,60,2.54e-24	XM_021559134.1,100,98.333,60,8.25e-23	bromodomain-containing protein 4-like (LOC106593004)	bromodomain-containing protein 4-like	2.48292e-41	17	P:GO:0000083; C:GO:0000794; F:GO:0002039; F:GO:0003682; C:GO:0005654; C:GO:0005829; P:GO:0006974; F:GO:0008353; P:GO:0010971; P:GO:0016032; P:GO:0032968; P:GO:0043123; P:GO:0050727; F:GO:0070577; F:GO:0099122; P:GO:1901407; P:GO:2001255	P:regulation of transcription involved in G1/S transition of mitotic cell cycle; C:condensed nuclear chromosome; F:p53 binding; F:chromatin binding; C:nucleoplasm; C:cytosol; P:cellular response to DNA damage stimulus; F:RNA polymerase II CTD heptapeptide repeat kinase activity; P:positive regulation of G2/M transition of mitotic cell cycle; P:viral process; P:positive regulation of transcription…
C176R090:CUST_26730_PI417904088				-1.3663	-1.44862	#N/A	slc12a4	SLC12A4	KCC1	Solute carrier family 12 member 4 (Electroneutral potassium-chloride cotransporter 1) (Erythroid K-Cl cotransporter 1) (hKCC1)	LOC106587609	-	XM_014176169.1,100,100.000,60,2.54e-24	XM_021607735.1,93,98.214,56,1.38e-20	solute carrier family 12 member 4 (LOC106587609)	solute carrier family 12 member 4-like isoform X2	3.37e-32	5	C:GO:0005887; F:GO:0015379; P:GO:0071477; P:GO:0071805; P:GO:1902476	C:integral component of plasma membrane; F:potassium:chloride symporter activity; P:cellular hypotonic salinity response; P:potassium ion transmembrane transport; P:chloride transmembrane transport
C098R067:CUST_8297_PI417904088				1.24243	1.31354	#N/A	senp1	SENP1	-	Sentrin-specific protease 1 (EC 3.4.22.-) (Sentrin/SUMO-specific protease SENP1)	LOC106567061	-	XM_014135903.1,100,100.000,60,2.54e-24	XM_021565896.1,100,96.667,60,3.84e-21	sentrin-specific protease 1-like (LOC106567061)	sentrin-specific protease 1-like	0	2	P:GO:0006508; F:GO:0008234	P:proteolysis; F:cysteine-type peptidase activity
C085R119:CUST_38312_PI417904088				1.4586	1.32377	#N/A	arhgef12	ARHGEF12	KIAA0382 LARG	Rho guanine nucleotide exchange factor 12 (Leukemia-associated RhoGEF)	LOC110507382	-	-	XM_021587338.1,98,100.000,59,6.38e-24	rho guanine nucleotide exchange factor 12-like (LOC110507382), transcript variant X4	rho guanine nucleotide exchange factor 12-like isoform X1	0	3	F:GO:0005089; C:GO:0005737; P:GO:0035023	F:Rho guanyl-nucleotide exchange factor activity; C:cytoplasm; P:regulation of Rho protein signal transduction
C031R128:12_2_10_22				-1.64075	-1.52391	#N/A	tmco1	TMCO1	-	Calcium load-activated calcium channel (CLAC channel) (Transmembrane and coiled-coil domain-containing protein 1)	TMCO1	-	NM_001140770.1,100,100.000,60,5.18e-26=XM_014123298.1,100,100.000,60,2.54e-24	NM_001160668.1,100,96.667,60,3.35e-23	transmembrane and coiled-coil domains 1 (tmco1)	Transmembrane and coiled-coil domain-containing protein 1	2.20018e-106	6	C:GO:0000139; F:GO:0005262; P:GO:0006983; C:GO:0030176; P:GO:0032469; P:GO:0070588	C:Golgi membrane; F:calcium channel activity; P:ER overload response; C:integral component of endoplasmic reticulum membrane; P:endoplasmic reticulum calcium ion homeostasis; P:calcium ion transmembrane transport
C194R154:CUST_17361_PI417904088				1.38112	1.63401	#N/A	nmt1	NMT1	NMT	Glycylpeptide N-tetradecanoyltransferase 1 (EC 2.3.1.97) (Myristoyl-CoA:protein N-myristoyltransferase 1) (NMT 1) (Type I N-myristoyltransferase) (Peptide N-myristoyltransferase 1)	LOC106607243	-	XM_014204014.1,100,100.000,60,2.54e-24	XM_021557644.1,100,100.000,60,1.77e-24	glycylpeptide N-tetradecanoyltransferase 1-like (LOC106607243), transcript variant X3	glycylpeptide N-tetradecanoyltransferase 1-like isoform X1	5.03615e-150	2	F:GO:0004379; P:GO:0006499	F:glycylpeptide N-tetradecanoyltransferase activity; P:N-terminal protein myristoylation
C199R006:CUST_27169_PI417904088				-2.77573	-2.59834	#N/A	col6a1	COL6A1	-	Collagen alpha-1(VI) chain	LOC106594389	-	XM_014185753.1,95,98.246,57,5.50e-21	XM_021595130.1,93,96.429,56,6.42e-19	collagen alpha-1[VI] chain-like (LOC106594389)	collagen alpha-1(VI) chain	5.92063e-130	2	C:GO:0005581; C:GO:0016021	C:collagen trimer; C:integral component of membrane
C011R113:CUST_27416_PI417904088				-1.2642	-1.30136	#N/A	stx18	STX18	-	Syntaxin-18	LOC106583357	-	XM_014167490.1,100,100.000,60,2.54e-24	XM_021610563.1,100,100.000,60,1.77e-24	syntaxin-18-like (LOC106583357)	syntaxin-18	1.08222e-132	5	F:GO:0005484; C:GO:0005622; P:GO:0006886; C:GO:0016021; P:GO:0061025	F:SNAP receptor activity; C:intracellular; P:intracellular protein transport; C:integral component of membrane; P:membrane fusion
C124R084:CUST_21686_PI417904088				-2.52807	-1.75463	#N/A	surf4	AK1	-	Adenylate kinase isoenzyme 1 (AK 1) (EC 2.7.4.3) (EC 2.7.4.6) (ATP-AMP transphosphorylase 1) (ATP:AMP phosphotransferase) (Adenylate monophosphate kinase) (Myokinase)	SURF4	LOC106563281	XM_014128746.1,100,98.333,60,4.25e-22	XM_021590916.1,100,96.667,60,1.38e-20	surfeit locus protein 4 (LOC106563281)	adenylate kinase isoenzyme 1	3.5363e-26	10	F:GO:0004017; F:GO:0004550; F:GO:0005524; C:GO:0005737; P:GO:0006165; P:GO:0006172; P:GO:0009142; P:GO:0046033; P:GO:0046034; P:GO:0046940	F:adenylate kinase activity; F:nucleoside diphosphate kinase activity; F:ATP binding; C:cytoplasm; P:nucleoside diphosphate phosphorylation; P:ADP biosynthetic process; P:nucleoside triphosphate biosynthetic process; P:AMP metabolic process; P:ATP metabolic process; P:nucleoside monophosphate phosphorylation
C134R125:CUST_21177_PI417904088				2.22931	1.69854	#N/A	e2	-	-	-	E2	-	XM_014135683.1,100,100.000,60,2.54e-24	NM_001124352.1,100,96.667,60,3.35e-23	keratin, type II cytoskeletal cochleal-like (LOC106566974)	---NA---	0	0	0	0
C128R095:CUST_8077_PI417904088				-2.23851	-1.62808	#N/A	lgmn	LGMN	PRSC1	Legumain (EC 3.4.22.34) (Asparaginyl endopeptidase) (Protease, cysteine 1)	LGMN	-	NM_001165395.1,100,100.000,60,5.18e-26=XM_014211341.1,100,100.000,60,2.54e-24	XM_021585457.1,98,96.610,59,1.38e-20	legumain (lgmn)	legumain	0	2	P:GO:0006508; F:GO:0008233	P:proteolysis; F:peptidase activity
C006R047:CUST_27963_PI417904088				-1.90206	-1.79399	#N/A	enpp2	ENPP2	NPPS2 PDNP2	Ectonucleotide pyrophosphatase/phosphodiesterase family member 2 (E-NPP 2) (EC 3.1.4.39) (Autotaxin) (Extracellular lysophospholipase D) (LysoPLD)	LOC106588366	-	XM_014177273.1,100,100.000,60,2.54e-24	XM_021560519.1,100,93.333,60,8.31e-18	ectonucleotide pyrophosphatase/phosphodiesterase family member 2-like (LOC106588366)	ectonucleotide pyrophosphatase/phosphodiesterase family member 2-like	0	13	F:GO:0003676; F:GO:0004528; F:GO:0004551; F:GO:0004622; F:GO:0005044; P:GO:0006898; P:GO:0006935; P:GO:0006955; F:GO:0030247; P:GO:0030334; P:GO:0045765; F:GO:0046872; P:GO:0090305	F:nucleic acid binding; F:phosphodiesterase I activity; F:nucleotide diphosphatase activity; F:lysophospholipase activity; F:scavenger receptor activity; P:receptor-mediated endocytosis; P:chemotaxis; P:immune response; F:polysaccharide binding; P:regulation of cell migration; P:regulation of angiogenesis; F:metal ion binding; P:nucleic acid phosphodiester bond hydrolysis
C249R090:CUST_20586_PI417904088				-1.65199	-2.32682	#N/A	pric285	PRIC285	HELZ2-KIAA1769 PRIC285	Helicase with zinc finger domain 2 (ATP-dependent helicase PRIC285) (Helicase with zinc finger 2, transcriptional coactivator) (PPAR-alpha-interacting complex protein 285) (PPAR-gamma DNA-binding domain-interacting protein 1) (PDIP1) (PPAR-gamma DBD-interacting protein 1) (Peroxisomal proliferator-activated receptor A-interacting complex 285 kDa protein) (EC 3.6.4.-)	HELZ2	PR285	XM_014168093.1,100,100.000,60,2.54e-24	XM_021610646.1,100,100.000,60,1.77e-24	helicase with zinc finger 2, transcriptional coactivator (helz2), transcript variant X3	helicase with zinc finger domain 2 isoform X1	0	5	F:GO:0003676; F:GO:0004386; F:GO:0008270; F:GO:0030374; P:GO:1903508	F:nucleic acid binding; F:helicase activity; F:zinc ion binding; F:nuclear receptor transcription coactivator activity; P:positive regulation of nucleic acid-templated transcription
C247R087:CUST_22055_PI417904088				-1.67091	-1.44037	#N/A	mdk	MDK-B	-	Midkine-B (MK-B) (Pleiotrophic factor-alpha-2) (PTF-alpha-2) (X-PTF-alpha2)	LOC106587109	PTA2	XM_014175108.1,100,100.000,60,2.54e-24	XM_021606951.1,100,95.000,60,1.79e-19	midkine-B-like (LOC106587109)	midkine-B-like isoform X1	6.6479e-66	6	P:GO:0001841; C:GO:0005794; F:GO:0008083; P:GO:0010469; P:GO:0051726; P:GO:0070654	P:neural tube formation; C:Golgi apparatus; F:growth factor activity; P:regulation of signaling receptor activity; P:regulation of cell cycle; P:sensory epithelium regeneration
C182R066:CUST_16778_PI417904088				-1.9609	-1.5354	#N/A	calr	CALR	CRT	Calreticulin (CRP55) (Calregulin) (HACBP)	CALR	LOC106569608	XR_001320519.1,100,100.000,60,2.54e-24	XM_021614062.1,100,100.000,60,1.77e-24	calreticulin-like (LOC106569608), transcript variant X2	calreticulin-like	0	4	F:GO:0005509; C:GO:0005783; P:GO:0006457; F:GO:0051082	F:calcium ion binding; C:endoplasmic reticulum; P:protein folding; F:unfolded protein binding
C182R118:CUST_26472_PI417904088				-2.36063	-2.01466	#N/A	fstl1	FSTL1	-	Follistatin-related protein 1 (Follistatin-like protein 1)	FSTL1	-	NM_001140541.1,100,98.333,60,2.41e-24=XM_014151232.1,100,100.000,60,2.54e-24	XM_021571467.1,100,100.000,60,1.77e-24	Follistatin-related protein 1 (fstl1)	follistatin-related protein 1-like	0	5	F:GO:0005509; F:GO:0005515; C:GO:0005576; P:GO:0030510; P:GO:0060034	F:calcium ion binding; F:protein binding; C:extracellular region; P:regulation of BMP signaling pathway; P:notochord cell differentiation
C150R112:CUST_2408_PI417904088				-1.42608	-1.32643	#N/A	sumf2	SUMF2	-	Inactive C-alpha-formylglycine-generating enzyme 2 (Sulfatase-modifying factor 2)	SUMF2	-	NM_001141740.1,100,100.000,60,5.18e-26=XM_014129611.1,100,100.000,60,2.54e-24	XM_021591595.1,100,98.333,60,8.25e-23	sulfatase modifying factor 2 (sumf2)	sulfatase-modifying factor 2	0	0	0	0
C100R170:CUST_23385_PI417904088				1.8317	1.94958	#N/A	loc106604334	-	-	LINE-1 retrotransposable element ORF2 protein (ORF2p) [Includes: Reverse transcriptase (EC 2.7.7.49); Endonuclease (EC 3.1.21.-)]	LOC106604334	-	XM_014198872.1,100,96.667,60,5.50e-21	-	cysteine-rich and transmembrane domain-containing protein 1-like (LOC106604334)	Transposon TX1 uncharacterized 149 kDa protein	8.68388e-24	2	F:GO:0003964; P:GO:0006278	F:RNA-directed DNA polymerase activity; P:RNA-dependent DNA biosynthetic process
C195R059:CUST_16188_PI417904088				-3.17902	-3.66815	#N/A	lox	LOX	-	Protein-lysine 6-oxidase (EC 1.4.3.13) (Lysyl oxidase)	LYOX	-	NM_001140223.1,100,100.000,60,5.18e-26	XM_021591096.1,98,96.610,59,1.38e-20	Protein-lysine 6-oxidase (lyox)	protein-lysine 6-oxidase-like	0	6	F:GO:0005507; P:GO:0007517; F:GO:0016641; P:GO:0022008; P:GO:0051216; P:GO:0055114	F:copper ion binding; P:muscle organ development; F:oxidoreductase activity, acting on the CH-NH2 group of donors, oxygen as acceptor; P:neurogenesis; P:cartilage development; P:oxidation-reduction process
C218R051:CUST_22492_PI417904088				-1.45996	-1.5261	#N/A	ncf1	NCF1	-	Neutrophil cytosolic factor 1 (NCF-1)	SPD2B	-	NM_001165350.1,100,100.000,60,5.18e-26=XM_014197653.1,100,100.000,60,2.54e-24	-	SH3 and PX domain-containing protein 2B (spd2b)	neutrophil cytosolic factor 1-like	0	7	F:GO:0005515; C:GO:0005737; F:GO:0016175; F:GO:0035091; P:GO:0043434; P:GO:0055114; P:GO:0071222	F:protein binding; C:cytoplasm; F:superoxide-generating NADPH oxidase activity; F:phosphatidylinositol binding; P:response to peptide hormone; P:oxidation-reduction process; P:cellular response to lipopolysaccharide
C205R049:CUST_23415_PI417904088				-1.35462	-1.33001	#N/A	bloc1s1	BLOC1S1	BLOS1 GCN5L1 RT14	Biogenesis of lysosome-related organelles complex 1 subunit 1 (BLOC-1 subunit 1) (GCN5-like protein 1) (Protein RT14)	LOC106566155	-	XM_014134014.1,100,100.000,60,2.54e-24	-	biogenesis of lysosome-related organelles complex 1 subunit 1 (LOC106566155)	biogenesis of lysosome-related organelles complex 1 subunit 1	6.98506e-68	1	C:GO:0031083	C:BLOC-1 complex
C160R022:CUST_38887_PI417904088				-2.18213	-1.95717	#N/A	dlx6	DLX6	DLX6A	Homeobox protein Dlx6a (Distal-less homeobox protein 6a) (DLX-6)	DLX6	-	XM_014178469.1,100,96.721,61,5.50e-21	XM_021572631.1,100,96.721,61,3.84e-21	distal-less homeobox 6 (dlx6)	homeobox protein DLX-6	1.7223e-102	3	C:GO:0005634; P:GO:0006355; F:GO:0043565	C:nucleus; P:regulation of transcription, DNA-templated; F:sequence-specific DNA binding
C178R146:CUST_1503_PI417904088				1.56072	1.37331	#N/A	tcf23	TCF23	-	Transcription factor 23 (TCF-23)	LOC106607861	-	XM_014205305.1,100,100.000,60,2.54e-24	XM_021600542.1,100,100.000,60,1.77e-24	transcription factor 23-like (LOC106607861), transcript variant X2	transcription factor 24-like	7.66296e-89	1	F:GO:0046983	F:protein dimerization activity
C059R006:5_2_21_17				-5.87451	-5.54358	#N/A	col10a1	COL10A1	-	Collagen alpha-1(X) chain	LOC106607727	-	XM_014204996.1,100,100.000,60,2.54e-24	XM_021600261.1,97,94.828,58,2.31e-18	collagen alpha-1[X] chain-like (LOC106607727)	collagen alpha-1(X) chain-like	1.85392e-113	3	F:GO:0005515; C:GO:0005576; C:GO:0005581	F:protein binding; C:extracellular region; C:collagen trimer
C093R080:CUST_32325_PI417904088				-2.44817	-2.17799	#N/A	tgfbr2	TGFBR2	-	TGF-beta receptor type-2 (TGFR-2) (EC 2.7.11.30) (TGF-beta type II receptor) (Transforming growth factor-beta receptor type II) (TGF-beta receptor type II) (TbetaR-II)	LOC106582280	-	XM_014165189.1,100,100.000,60,2.54e-24	XM_021579601.1,100,98.333,60,8.25e-23	TGF-beta receptor type-2-like (LOC106582280)	TGF-beta receptor type-2-like	8.60453e-93	14	F:GO:0005026; F:GO:0005524; C:GO:0005887; P:GO:0006468; P:GO:0006915; P:GO:0007179; P:GO:0007389; F:GO:0019838; P:GO:0030154; F:GO:0034713; P:GO:0040008; C:GO:0043235; F:GO:0046332; F:GO:0046872	F:transforming growth factor beta receptor activity, type II; F:ATP binding; C:integral component of plasma membrane; P:protein phosphorylation; P:apoptotic process; P:transforming growth factor beta receptor signaling pathway; P:pattern specification process; F:growth factor binding; P:cell differentiation; F:type I transforming growth factor beta receptor binding; P:regulation of growth; C:rece…
C065R028:CUST_6003_PI417904088				-1.60587	-1.50033	#N/A	tspan7	TSPAN7	MXS1 TM4SF2	Tetraspanin-7 (Tspan-7) (Cell surface glycoprotein A15) (PE31) (TALLA homolog) (Transmembrane 4 superfamily member 2) (CD antigen CD231)	TSN7	-	NM_001141561.2,100,100.000,60,5.18e-26=XM_014212158.1,100,100.000,60,2.54e-24	XM_021583804.1,100,98.333,60,8.25e-23	Tetraspanin-7 (tsn7)	tetraspanin-7-like	4.72966e-158	1	C:GO:0016021	C:integral component of membrane
C120R025:CUST_20074_PI417904088				1.38354	1.4622	#N/A	loc106589453	-	-	-	LOC106589453	-	XM_014179458.1,100,100.000,60,2.54e-24	-	lethal[2] giant larvae protein homolog 2-like (LOC106589453), transcript variant X3	---NA---	0	0	0	0
C098R145:CUST_21665_PI417904088				-3.4289	-3.21295	#N/A	hbb	HBB	-	Hemoglobin subunit beta (Beta-globin) (Hemoglobin beta chain)	HBB	LOC100136576	NM_001123666.1,93,94.737,57,8.73e-19=XM_014192952.1,93,94.737,57,4.28e-17	-	beta globin (LOC100136576)	hemoglobin subunit beta	2.47375e-38	6	F:GO:0005344; C:GO:0005833; P:GO:0015671; F:GO:0019825; F:GO:0020037; F:GO:0046872	F:oxygen carrier activity; C:hemoglobin complex; P:oxygen transport; F:oxygen binding; F:heme binding; F:metal ion binding
C155R077:CUST_25168_PI417904088				-2.92085	-2.92495	#N/A	ace	ACE	DCP1	Angiotensin-converting enzyme (ACE) (EC 3.2.1.-) (EC 3.4.15.1) (Dipeptidyl carboxypeptidase I) (Kininase II) (Fragment)	LOC106579262	-	XM_014159018.1,100,100.000,60,2.54e-24	-	angiotensin-converting enzyme-like (LOC106579262)	angiotensin-converting enzyme-like	3.6703e-165	6	F:GO:0004180; P:GO:0006508; F:GO:0008237; F:GO:0008241; C:GO:0016021; F:GO:0046872	F:carboxypeptidase activity; P:proteolysis; F:metallopeptidase activity; F:peptidyl-dipeptidase activity; C:integral component of membrane; F:metal ion binding
C213R009:11_1_4_14				1.57499	1.55857	#N/A	loc100380867	-	-	-	LOC100380867	IF4B	XM_014167984.1,100,100.000,60,2.54e-24	XM_021610598.1,100,95.000,60,1.79e-19	eukaryotic translation initiation factor 4B (LOC100380867), transcript variant X8	eukaryotic translation initiation factor 4B-like isoform X1	4.49241e-11	3	F:GO:0003743; P:GO:0006413; P:GO:0097010	F:translation initiation factor activity; P:translational initiation; P:eukaryotic translation initiation factor 4F complex assembly
C182R067:CUST_23193_PI417904088				1.56769	1.50796	#N/A	ctcf	CTCF	-	Transcriptional repressor CTCF (11-zinc finger protein) (CCCTC-binding factor) (CTCFL paralog)	LOC106587416	-	XM_014175788.1,100,100.000,60,2.54e-24	-	transcriptional repressor CTCF-like (LOC106587416), transcript variant X2	transcriptional repressor CTCF-like	1.93642e-131	1	F:GO:0003676	F:nucleic acid binding
C064R059:CUST_40633_PI417904088				1.5799	1.72988	#N/A	anks1b	ANKS1B	-	Ankyrin repeat and sterile alpha motif domain-containing protein 1B	LOC106590837	-	XM_014182016.1,100,96.721,61,5.50e-21	XM_021576966.1,100,100.000,60,1.77e-24	ankyrin repeat and sterile alpha motif domain-containing protein 1B-like (LOC106590837)	ankyrin repeat and sterile alpha motif domain-containing protein 1B isoform X3	0	2	C:GO:0016020; P:GO:1900383	C:membrane; P:regulation of synaptic plasticity by receptor localization to synapse
C041R052:CUST_18773_PI417904088				2.14541	2.00539	#N/A	notch1	-	-	-	NOTCH1	-	XM_014123540.1,100,100.000,60,2.54e-24	NM_001135695.1,100,95.000,60,1.56e-21	neurogenic locus notch homolog protein 1-like (LOC106560538), transcript variant X3	---NA---	0	0	0	0
C218R124:CUST_15206_PI417904088				-1.62315	-1.61508	#N/A	cxcr4	CXCR4	CMKAR4	C-X-C chemokine receptor type 4 (CXC-R4) (CXCR-4) (Fusin) (Leukocyte-derived seven transmembrane domain receptor) (LESTR) (Stromal cell-derived factor 1 receptor) (SDF-1 receptor) (CD antigen CD184)	LOC106581841	-	XM_014164248.1,100,96.667,60,5.50e-21	XM_021579192.1,100,93.333,60,8.31e-18	C-X-C chemokine receptor type 4-like (LOC106581841)	C-X-C chemokine receptor type 4	7.53882e-154	5	F:GO:0004950; P:GO:0006935; P:GO:0007186; C:GO:0016021; P:GO:0070098	F:chemokine receptor activity; P:chemotaxis; P:G protein-coupled receptor signaling pathway; C:integral component of membrane; P:chemokine-mediated signaling pathway
C237R080:CUST_5183_PI417904088				-1.42923	-1.42791	#N/A	agtr2	AGTR2	-	Type-2 angiotensin II receptor (Angiotensin II type-2 receptor) (AT2)	AGTR2	-	NM_001173627.1,100,100.000,60,5.18e-26=XM_014196606.1,100,100.000,60,2.54e-24	-	angiotensin II receptor type 2 (agtr2)	type-2 angiotensin II receptor-like	0	6	F:GO:0004945; P:GO:0006954; C:GO:0016021; P:GO:0019229; P:GO:0038166; P:GO:0042981	F:angiotensin type II receptor activity; P:inflammatory response; C:integral component of membrane; P:regulation of vasoconstriction; P:angiotensin-activated signaling pathway; P:regulation of apoptotic process
C188R074:CUST_3362_PI417904088				-2.23954	-2.00944	#N/A	cd93	CD93	C1QR1 C1QRP	Complement component C1q receptor (C1q/MBL/SPA receptor) (C1qR(p)) (C1qRp) (Cell surface antigen AA4) (Complement component 1 q subcomponent receptor 1) (CD antigen CD93)	-	-	XM_014194577.1,100,100.000,60,2.54e-24	XM_021573952.1,98,96.610,59,1.38e-20	somatostatin receptor 1 (sstr1)	complement component C1q receptor-like	0	2	F:GO:0005509; C:GO:0016021	F:calcium ion binding; C:integral component of membrane
C048R027:CUST_5226_PI417904088				-3.00815	-2.86836	#N/A	-	-	-	-	-	-	-	-	0	#N/A	#N/A	#N/A	#N/A	#N/A
C010R017:CUST_16826_PI417904088				-2.77286	-3.24816	#N/A	fkbp14	FKBP14	FKBP22	Peptidyl-prolyl cis-trans isomerase FKBP14 (PPIase FKBP14) (EC 5.2.1.8) (22 kDa FK506-binding protein) (22 kDa FKBP) (FKBP-22) (FK506-binding protein 14) (FKBP-14) (Rotamase)	LOC100286654	FKB14	XM_014143201.1,100,100.000,60,2.54e-24	-	peptidyl-prolyl cis-trans isomerase FKBP14 (LOC100286654)	peptidyl-prolyl cis-trans isomerase FKBP14-like	1.2615e-86	3	P:GO:0000413; F:GO:0003755; F:GO:0005509	P:protein peptidyl-prolyl isomerization; F:peptidyl-prolyl cis-trans isomerase activity; F:calcium ion binding
C010R019:CUST_12955_PI417904088				-1.95485	-2.25225	#N/A	pde6	-	-	-	-	-	-	-	0	predicted protein	2.03884e-21	5	F:GO:0004114; F:GO:0004222; P:GO:0006508; P:GO:0007165; F:GO:0008270	F:3',5'-cyclic-nucleotide phosphodiesterase activity; F:metalloendopeptidase activity; P:proteolysis; P:signal transduction; F:zinc ion binding
C230R109:CUST_10423_PI417904088				-2.802	-2.74898	#N/A	hbb	HBB	-	Hemoglobin subunit beta (Beta-globin) (Hemoglobin beta chain)	HBB	LOC100136576	NM_001123666.1,100,98.333,60,2.41e-24=XM_014186643.1,100,100.000,60,2.54e-24	NM_001124545.1,100,98.333,60,7.21e-25=XM_021557873.1,100,98.333,60,8.25e-23	beta globin (LOC100136576)	Hemoglobin subunit beta	2.07948e-100	6	F:GO:0005344; C:GO:0005833; P:GO:0015671; F:GO:0019825; F:GO:0020037; F:GO:0046872	F:oxygen carrier activity; C:hemoglobin complex; P:oxygen transport; F:oxygen binding; F:heme binding; F:metal ion binding
C084R116:CUST_38242_PI417904088				1.41588	1.44525	#N/A	cep120	CEP120	CCDC100	Centrosomal protein of 120 kDa (Cep120) (Coiled-coil domain-containing protein 100)	CEP120	-	XM_014174904.1,83,96.000,50,1.99e-15	XM_021606776.1,100,98.333,60,8.25e-23	centrosomal protein 120kDa (cep120), transcript variant X4	centrosomal protein of 120 kDa	3.12445e-124	1	P:GO:0060271	P:cilium assembly
C065R004:CUST_23762_PI417904088				1.37251	1.42591	#N/A	sptan1	SPTAN1	SPTA2	Spectrin alpha chain, non-erythrocytic 1 (Alpha-II spectrin) (Fodrin alpha chain)	-	-	-	-	0	spectrin alpha chain, non-erythrocytic 1-like isoform X1	0	2	F:GO:0005509; F:GO:0005515	F:calcium ion binding; F:protein binding
C025R120:CUST_2495_PI417904088				1.51193	1.39493	#N/A	srsf9	SRSF9	SFRS9	Serine/arginine-rich splicing factor 9 (Splicing factor, arginine/serine-rich 9)	LOC106569524	EF2	XM_014140963.1,100,100.000,60,2.54e-24	XM_021613930.1,100,100.000,60,1.77e-24	elongation factor 2-like (LOC106569524)	serine/arginine-rich splicing factor 9-like	2.217e-104	3	P:GO:0000381; F:GO:0003723; P:GO:0045292	P:regulation of alternative mRNA splicing, via spliceosome; F:RNA binding; P:mRNA cis splicing, via spliceosome
C217R071:CUST_34466_PI417904088				1.66055	1.49171	#N/A	wdr48	WDR48	UAF1	WD repeat-containing protein 48 (USP1-associated factor 1)	LOC106586887	-	XM_014174614.1,72,100.000,43,7.16e-15	XM_021580443.1,72,95.349,43,3.89e-11	interferon-induced GTP-binding protein Mx-like (LOC106586887)	WD repeat-containing protein 48-like isoform X2	2.34665e-121	0	0	0
C062R074:CUST_28113_PI417904088				1.42168	1.69178	#N/A	kif20b	KIF20B	KRMP1 MPHOSPH1	Kinesin-like protein KIF20B (Cancer/testis antigen 90) (CT90) (Kinesin family member 20B) (Kinesin-related motor interacting with PIN1) (M-phase phosphoprotein 1) (MPP1)	LOC106589381	-	XM_014179274.1,100,100.000,60,2.54e-24	XM_021564810.1,100,96.667,60,3.84e-21	kinesin-like protein KIF20A (LOC106589381)	kinesin-like protein KIF20B isoform X2	2.83073e-143	4	F:GO:0003777; F:GO:0005524; P:GO:0007018; F:GO:0008017	F:microtubule motor activity; F:ATP binding; P:microtubule-based movement; F:microtubule binding
C132R133:CUST_14182_PI417904088				-1.60743	-1.39327	#N/A	rab1a	RAB1A	RAB1	Ras-related protein Rab-1A (YPT1-related protein)	LOC106585917	-	XM_014172662.1,100,100.000,60,2.54e-24	-	ras-related protein ORAB-1-like (LOC106585917)	Ras-related protein Rab-1A	2.64682e-143	20	P:GO:0000045; C:GO:0000139; F:GO:0003924; F:GO:0005525; C:GO:0005789; P:GO:0006886; P:GO:0006897; P:GO:0007030; P:GO:0016477; P:GO:0019068; P:GO:0030252; P:GO:0032402; P:GO:0032482; P:GO:0034446; C:GO:0042470; P:GO:0042742; P:GO:0047496; P:GO:0072606; P:GO:0090110; P:GO:1903020	P:autophagosome assembly; C:Golgi membrane; F:GTPase activity; F:GTP binding; C:endoplasmic reticulum membrane; P:intracellular protein transport; P:endocytosis; P:Golgi organization; P:cell migration; P:virion assembly; P:growth hormone secretion; P:melanosome transport; P:Rab protein signal transduction; P:substrate adhesion-dependent cell spreading; C:melanosome; P:defense response to bacteriu…
C038R071:CUST_1158_PI417904088				-5.05326	-5.6286	#N/A	apod	APOD	-	Apolipoprotein D (Apo-D) (ApoD)	LOC106598598	-	XM_014189629.1,100,100.000,60,2.54e-24	XM_021589993.1,95,98.246,57,3.84e-21	apolipoprotein D-like (LOC106598598)	apolipoprotein D-like	3.04234e-72	3	P:GO:0006869; P:GO:0007568; F:GO:0008289	P:lipid transport; P:aging; F:lipid binding
C090R130:CUST_16645_PI417904088				1.98477	1.63507	#N/A	sos1	SOS1	-	Son of sevenless homolog 1 (SOS-1) (mSOS-1)	LOC106584773	-	XM_014170357.1,100,98.333,60,1.18e-22	-	son of sevenless homolog 1-like (LOC106584773), transcript variant X4	son of sevenless homolog 1-like isoform X4	3.78206e-27	5	C:GO:0000786; F:GO:0003677; F:GO:0005089; P:GO:0035023; F:GO:0046982	C:nucleosome; F:DNA binding; F:Rho guanyl-nucleotide exchange factor activity; P:regulation of Rho protein signal transduction; F:protein heterodimerization activity
C076R003:4_3_19_9				-1.54237	-1.692	#N/A	clu	CLU	T64	Clusterin (51.5 kDa protein) [Cleaved into: Clusterin beta chain; Clusterin alpha chain]	LOC106607816	-	XM_014205188.1,100,100.000,60,2.54e-24	XM_021600461.1,98,98.305,59,2.97e-22	clusterin-like (LOC106607816)	clusterin	1.54847e-93	1	P:GO:1901214	P:regulation of neuron death
C134R038:CUST_25702_PI417904088				-1.48347	-1.85295	#N/A	parp11	PARP11	C12ORF6	Protein mono-ADP-ribosyltransferase PARP11 (EC 2.4.2.-) (ADP-ribosyltransferase diphtheria toxin-like 11) (ARTD11) (Poly [ADP-ribose] polymerase 11) (PARP-11)	LOC106609653	-	XM_014208617.1,100,100.000,60,2.54e-24	-	poly [ADP-ribose] polymerase 11-like (LOC106609653)	poly [ADP-ribose] polymerase 11-like	3.94756e-22	1	F:GO:0003950	F:NAD+ ADP-ribosyltransferase activity
C141R091:CUST_759_PI417904088				1.31476	1.4768	#N/A	kif2c	KLP10A	-	Kinesin-like protein Klp10A (Kinesin-like protein at cytological position 10A)	LOC106569084	-	XM_014140073.1,100,100.000,60,2.54e-24	XM_021613251.1,98,100.000,59,6.38e-24	kinesin-like protein KIF2C (LOC106569084), transcript variant X2	kinesin-like protein KIF2C isoform X1	0	5	F:GO:0003777; F:GO:0005524; C:GO:0005874; P:GO:0007018; F:GO:0008017	F:microtubule motor activity; F:ATP binding; C:microtubule; P:microtubule-based movement; F:microtubule binding
C009R078:7_4_21_16				-3.29264	-2.98905	#N/A	tfpi2	TFPI2	-	Tissue factor pathway inhibitor 2 (TFPI-2)	TFPI2	-	XM_014178515.1,100,100.000,60,2.54e-24	NM_001165114.1,100,100.000,60,1.55e-26	tissue factor pathway inhibitor 2-like (LOC106588942)	Tissue factor pathway inhibitor 2 precursor	1.02678e-159	4	F:GO:0004867; C:GO:0005576; P:GO:0007596; P:GO:0010951	F:serine-type endopeptidase inhibitor activity; C:extracellular region; P:blood coagulation; P:negative regulation of endopeptidase activity
C252R104:CUST_25953_PI417904088				-3.23455	-3.07909	#N/A	hbb	HBB1	-	Hemoglobin subunit beta-1 (Beta-1-globin) (Hemoglobin beta-1 chain) (Hemoglobin beta-I chain)	HBB	LOC100136576	NM_001123666.1,100,100.000,60,5.18e-26=XM_014204291.1,95,96.610,59,7.11e-20	-	beta globin (LOC100136576)	hemoglobin subunit beta-1	2.67405e-68	4	C:GO:0005833; P:GO:0015671; F:GO:0019825; F:GO:0020037	C:hemoglobin complex; P:oxygen transport; F:oxygen binding; F:heme binding
C215R023:CUST_22911_PI417904088				-3.75656	-2.03906	#N/A	loc106598472	TCIM	TC1	Transcriptional and immune response regulator	LOC106598472	-	XM_014189520.1,100,100.000,60,2.54e-24	-	uncharacterized protein C8orf4 homolog (LOC106598472)	protein C8orf4 homolog	6.83816e-65	0	0	0
C029R116:CUST_5418_PI417904088				-1.64779	-1.76496	#N/A	cd83	CD83	-	CD83 antigen (hCD83) (B-cell activation protein) (Cell surface protein HB15) (CD antigen CD83)	CD83	LOC106605364	XM_014200894.1,100,100.000,60,2.54e-24	XM_021558653.1,100,96.667,60,3.84e-21	CD83 antigen-like (LOC106605364)	CD83 antigen-like	1.39458e-150	1	C:GO:0016021	C:integral component of membrane
C078R021:CUST_14103_PI417904088				-2.32258	-2.89742	#N/A	col15a1	-	-	-	COL15A1	-	XM_014140341.1,100,100.000,60,2.54e-24	XM_021613394.1,97,100.000,58,2.29e-23	collagen alpha-1[XVIII] chain-like (LOC106569208), transcript variant X7	---NA---	0	0	0	0
C037R014:CUST_9039_PI417904088				-1.66412	-1.64907	#N/A	ckb	TCK1	-	Creatine kinase, testis isozyme (EC 2.7.3.2)	KCRT	-	NM_001140683.2,100,100.000,60,5.18e-26=XM_014210589.1,100,100.000,60,2.54e-24	XM_021585006.1,100,98.333,60,8.25e-23	Creatine kinase, testis isozyme (kcrt)	Creatine kinase, testis isozyme	0	4	F:GO:0005524; C:GO:0005623; F:GO:0016301; P:GO:0016310	F:ATP binding; C:cell; F:kinase activity; P:phosphorylation
C023R075:10_4_13_2				-1.60764	-1.68018	#N/A	tmed3	TMED3	-	Transmembrane emp24 domain-containing protein 3 (p24 family protein gamma-4) (p24gamma4)	TMED3	-	NM_001146394.1,100,96.667,60,1.12e-22=XM_014176796.1,100,100.000,60,2.54e-24	NM_001124409.1,100,98.333,60,7.21e-25=XM_021594859.1,100,98.333,60,8.25e-23	transmembrane emp24 protein transport domain containing 3 (tmed3)	transmembrane emp24 domain-containing protein 3-like	4.21722e-147	8	C:GO:0005783; C:GO:0005793; C:GO:0005794; P:GO:0006886; P:GO:0006888; P:GO:0007030; C:GO:0016021; C:GO:0030134	C:endoplasmic reticulum; C:endoplasmic reticulum-Golgi intermediate compartment; C:Golgi apparatus; P:intracellular protein transport; P:endoplasmic reticulum to Golgi vesicle-mediated transport; P:Golgi organization; C:integral component of membrane; C:COPII-coated ER to Golgi transport vesicle
C237R014:CUST_41310_PI417904088				-2.19648	-1.94061	#N/A	hoxd9	HOXD9	HOXD9A	Homeobox protein Hox-D9a (Hox-D9)	HOXD9AB	-	NM_001141623.1,100,96.667,60,1.12e-22=XM_014204325.1,58,94.286,35,4.34e-07	XM_021579805.1,100,98.333,60,8.25e-23	homeobox protein HoxD9ab (hoxd9ab)	homeobox protein Hox-D9a-like	0	4	C:GO:0005634; P:GO:0006355; P:GO:0007275; F:GO:0043565	C:nucleus; P:regulation of transcription, DNA-templated; P:multicellular organism development; F:sequence-specific DNA binding
C074R042:CUST_3214_PI417904088				1.50308	1.33749	#N/A	mysm1	-	-	-	MYSM1	-	XM_014169316.1,100,100.000,60,2.54e-24	-	Myb-like, SWIRM and MPN domains 1 (mysm1)	---NA---	0	0	0	0
C207R028:CUST_15447_PI417904088				1.44806	1.40025	#N/A	zc3h18	ZC3H18	-	Zinc finger CCCH domain-containing protein 18	LOC106573693	-	XM_014148975.1,100,100.000,60,2.54e-24	XM_021596916.1,100,98.333,60,8.25e-23	zinc finger CCCH domain-containing protein 18-like (LOC106573693), transcript variant X4	zinc finger CCCH domain-containing protein 18-like isoform X1	1.90832e-43	1	F:GO:0046872	F:metal ion binding
C086R077:CUST_11656_PI417904088				1.38357	1.45847	#N/A	vprbp	VPRBP	DCAF1-KIAA0800 RIP VPRBP	DDB1- and CUL4-associated factor 1 (HIV-1 Vpr-binding protein) (VprBP) (Serine/threonine-protein kinase VPRBP) (EC 2.7.11.1) (Vpr-interacting protein)	VPRBP	-	XM_014134912.1,100,100.000,60,2.54e-24	XM_021566853.1,100,95.000,60,1.79e-19	Vpr [HIV-1] binding protein (vprbp), transcript variant X2	DDB1- and CUL4-associated factor 1-like isoform X1	0	2	F:GO:0005515; P:GO:0016567	F:protein binding; P:protein ubiquitination
C019R100:CUST_14982_PI417904088				-1.52574	-1.45158	#N/A	atp5l	ATP5L	ATP5MG	ATP synthase subunit g, mitochondrial (ATPase subunit g) (ATP synthase membrane subunit g)	RABL5	RABL5	NM_001140751.1,100,100.000,60,5.18e-26	-	RAB, member RAS oncogene family-like 5 (rabl5)	ATP synthase subunit g, mitochondrial	1.69556e-60	3	C:GO:0000276; F:GO:0015078; P:GO:0015986	C:mitochondrial proton-transporting ATP synthase complex, coupling factor F(o); F:proton transmembrane transporter activity; P:ATP synthesis coupled proton transport
C221R022:CUST_979_PI417904088				1.87468	1.62168	#N/A	loc106566163	-	-	Transposable element Tcb1 transposase (Transposable element Barney transposase)	LOC106566163	-	XM_014134026.1,100,98.333,60,1.18e-22	-	elastase-1-like (LOC106566163)	TPA: putative transposase	5.62527e-141	3	F:GO:0003677; P:GO:0006313; P:GO:0015074	F:DNA binding; P:transposition, DNA-mediated; P:DNA integration
C130R031:CUST_38703_PI417904088				1.70871	1.45244	#N/A	rsbn1	RSBN1	-	Lysine-specific demethylase 9 (KDM9) (EC 1.14.11.-) (Round spermatid basic protein 1)	LOC106567154	-	XM_014136139.1,100,100.000,60,2.54e-24	XM_021566095.1,100,100.000,60,1.77e-24	round spermatid basic protein 1-like (LOC106567154)	round spermatid basic protein 1-like	1.53877e-168	1	C:GO:0005634	C:nucleus
C205R170:CUST_32365_PI417904088				1.60773	1.4764	#N/A	nrap	NRAP	-	Nebulin-related-anchoring protein (N-RAP)	UBR1	-	XM_014187517.1,47,100.000,28,1.56e-06	XM_021620029.1,47,100.000,28,1.09e-06	ubiquitin protein ligase E3 component n-recognin 1 (ubr1)	nebulin-related-anchoring protein	7.6169e-148	2	F:GO:0003779; F:GO:0046872	F:actin binding; F:metal ion binding
C207R124:7_2_16_18				-1.41066	-1.32687	#N/A	sumo2	SUMO2	-	Small ubiquitin-related modifier 2 (SUMO-2)	SUMO2	LOC106587120	XM_014175153.1,100,100.000,60,2.54e-24	XM_021556995.1,100,98.333,60,8.25e-23	small ubiquitin-related modifier 2-like (LOC106587120)	small ubiquitin-related modifier 2	1.61468e-60	10	F:GO:0001222; C:GO:0016605; P:GO:0016925; F:GO:0019789; F:GO:0031386; F:GO:0031625; P:GO:0032436; P:GO:0043009; P:GO:0045944; P:GO:0060216	F:transcription corepressor binding; C:PML body; P:protein sumoylation; F:SUMO transferase activity; F:protein tag; F:ubiquitin protein ligase binding; P:positive regulation of proteasomal ubiquitin-dependent protein catabolic process; P:chordate embryonic development; P:positive regulation of transcription by RNA polymerase II; P:definitive hemopoiesis
C228R138:CUST_33066_PI417904088				-3.00407	-2.80947	#N/A	ccdc80	CCDC80	SSG1	Coiled-coil domain-containing protein 80	LOC106586833	-	XM_014174544.1,100,100.000,60,2.54e-24	XM_021597981.1,95,100.000,57,8.25e-23	coiled-coil domain-containing protein 80-like (LOC106586833)	coiled-coil domain-containing protein 80-like	2.76008e-157	1	P:GO:0001756	P:somitogenesis
C224R008:CUST_26164_PI417904088				-2.40422	-2.33592	#N/A	fam176b	FAM176B	EVA1B	Protein eva-1 homolog B (Protein FAM176B)	LOC106589019	-	XM_014178658.1,100,100.000,60,2.54e-24	XM_021572728.1,98,98.305,59,2.97e-22	protein eva-1 homolog B-like (LOC106589019), transcript variant X3	protein eva-1 homolog B-like	6.38968e-77	1	C:GO:0016021	C:integral component of membrane
C159R108:CUST_12975_PI417904088				-2.9796	-3.32637	#N/A	lgals1	-	-	Beta-galactoside-binding lectin (14 kDa lectin) (Electrolectin)	LEG	-	NM_001141159.2,100,96.667,60,1.12e-22=XM_014194039.1,100,100.000,60,2.54e-24	-	Beta-galactoside-binding lectin (leg)	Beta-galactoside-binding lectin	4.74128e-90	8	P:GO:0002040; C:GO:0005623; F:GO:0016936; F:GO:0030246; F:GO:0043236; P:GO:0048741; P:GO:0050769; P:GO:0090303	P:sprouting angiogenesis; C:cell; F:galactoside binding; F:carbohydrate binding; F:laminin binding; P:skeletal muscle fiber development; P:positive regulation of neurogenesis; P:positive regulation of wound healing
C210R050:CUST_23226_PI417904088				1.43731	1.42001	#N/A	xpnpep3	XPNPEP3	-	Xaa-Pro aminopeptidase 3 (X-Pro aminopeptidase 3) (EC 3.4.11.9) (Aminopeptidase P3) (APP3)	XPP3	-	NM_001139895.1,100,98.333,60,2.41e-24=XM_014193141.1,100,98.333,60,1.18e-22	-	Xaa-Pro aminopeptidase 3 (xpp3)	probable Xaa-Pro aminopeptidase 3 isoform X1	0	3	F:GO:0004177; P:GO:0006508; F:GO:0030145	F:aminopeptidase activity; P:proteolysis; F:manganese ion binding
C059R097:CUST_10905_PI417904088				1.53959	1.75576	#N/A	iqgap3	-	-	-	IQGAP3	-	XM_014201122.1,100,100.000,60,2.54e-24	XM_021557964.1,95,98.246,57,3.84e-21	ras GTPase-activating-like protein IQGAP3 (LOC106605450), transcript variant X2	---NA---	0	0	0	0
C147R125:CUST_4205_PI417904088				-1.57723	-1.42461	#N/A	capn1	CAPN1	CANPL1	Calpain-1 catalytic subunit (EC 3.4.22.52) (Calcium-activated neutral proteinase 1) (CANP 1) (Calpain mu-type) (Calpain-1 large subunit) (Micromolar-calpain) (muCANP)	-	-	-	-	0	calpain-1 catalytic subunit-like	0	5	F:GO:0004198; F:GO:0005509; C:GO:0005622; P:GO:0006508; C:GO:0016021	F:calcium-dependent cysteine-type endopeptidase activity; F:calcium ion binding; C:intracellular; P:proteolysis; C:integral component of membrane
C036R021:CUST_1372_PI417904088				1.30475	1.47483	#N/A	cpsf7	CPSF7	-	Cleavage and polyadenylation specificity factor subunit 7	CPSF7	-	NM_001173698.1,100,100.000,60,5.18e-26=XM_014175944.1,100,100.000,60,2.54e-24	XM_021607581.1,100,100.000,60,1.77e-24	Cleavage and polyadenylation specificity factor subunit 7 (cpsf7)	cleavage and polyadenylation specificity factor subunit 7-like isoform X1	0	2	F:GO:0003723; C:GO:0005849	F:RNA binding; C:mRNA cleavage factor complex
C142R051:CUST_11051_PI417904088				1.33055	1.37042	#N/A	rtcb	RTCB	-	tRNA-splicing ligase RtcB homolog (EC 6.5.1.3)	LOC106596096	-	XM_014187419.1,100,98.333,60,1.18e-22	-	tRNA-splicing ligase RtcB homolog (LOC106596096), transcript variant X2	tRNA-splicing ligase RtcB homolog	0	7	P:GO:0000971; F:GO:0003972; F:GO:0005524; C:GO:0005634; C:GO:0005737; F:GO:0046872; C:GO:0072669	P:tRNA exon ligation utilizing 2',3' cyclic phosphate of 5'-exon as source of linkage phosphate; F:RNA ligase (ATP) activity; F:ATP binding; C:nucleus; C:cytoplasm; F:metal ion binding; C:tRNA-splicing ligase complex
C115R137:CUST_10934_PI417904088				-3.76997	-3.94667	#N/A	zdhhc2	ZDHHC2	REAM REC ZNF372	Palmitoyltransferase ZDHHC2 (EC 2.3.1.225) (Reduced expression associated with metastasis protein) (Ream) (Reduced expression in cancer protein) (Rec) (Zinc finger DHHC domain-containing protein 2) (DHHC-2) (Zinc finger protein 372)	ZDHHC2	-	XM_014212831.1,100,100.000,60,2.54e-24	XM_021583481.1,100,96.667,60,3.84e-21	zinc finger, DHHC-type containing 2 (zdhhc2), transcript variant X4	palmitoyltransferase ZDHHC2 isoform X2	2.83378e-98	6	C:GO:0005783; C:GO:0005794; P:GO:0006612; C:GO:0016021; P:GO:0018230; F:GO:0019706	C:endoplasmic reticulum; C:Golgi apparatus; P:protein targeting to membrane; C:integral component of membrane; P:peptidyl-L-cysteine S-palmitoylation; F:protein-cysteine S-palmitoyltransferase activity
C185R167:CUST_12961_PI417904088				-2.65456	-3.01809	#N/A	lgals1	-	-	Beta-galactoside-binding lectin (14 kDa lectin) (Electrolectin)	LEG	-	NM_001141159.2,100,100.000,60,5.18e-26=XM_014194039.1,100,100.000,60,2.54e-24	NM_001160662.1,100,98.333,60,7.21e-25=XM_021593052.1,100,98.333,60,8.25e-23	Beta-galactoside-binding lectin (leg)	Beta-galactoside-binding lectin	4.74128e-90	8	P:GO:0002040; C:GO:0005623; F:GO:0016936; F:GO:0030246; F:GO:0043236; P:GO:0048741; P:GO:0050769; P:GO:0090303	P:sprouting angiogenesis; C:cell; F:galactoside binding; F:carbohydrate binding; F:laminin binding; P:skeletal muscle fiber development; P:positive regulation of neurogenesis; P:positive regulation of wound healing
C142R129:CUST_40806_PI417904088				1.96162	2.04128	#N/A	pla2g3	PLA2G3	-	Group 3 secretory phospholipase A2 (EC 3.1.1.4) (Group III secretory phospholipase A2) (GIII sPLA2) (sPLA2-III) (Phosphatidylcholine 2-acylhydrolase 3)	LOC110525684	-	-	XM_021606027.1,100,100.000,60,1.77e-24	group 3 secretory phospholipase A2-like (LOC110525684)	group 3 secretory phospholipase A2-like	8.39783e-132	4	F:GO:0004623; C:GO:0005576; P:GO:0006644; P:GO:0050482	F:phospholipase A2 activity; C:extracellular region; P:phospholipid metabolic process; P:arachidonic acid secretion
C169R101:CUST_25897_PI417904088				-1.6626	-1.52113	#N/A	stmn1	STMN1	LAP18	Stathmin (Leukemia-associated phosphoprotein p18) (Metablastin) (Oncoprotein 18) (Op18) (Phosphoprotein p19) (pp19) (Pr22 protein) (Prosolin) (pp17)	LOC106584327	STATHMIN, STMN1	XM_014169496.1,100,98.333,60,1.18e-22	XM_021596660.1,100,95.000,60,1.79e-19	stathmin-like (LOC106584327), transcript variant X2	stathmin-like	2.901e-70	6	C:GO:0005737; P:GO:0007019; F:GO:0015631; P:GO:0031110; P:GO:0031175; C:GO:0043005	C:cytoplasm; P:microtubule depolymerization; F:tubulin binding; P:regulation of microtubule polymerization or depolymerization; P:neuron projection development; C:neuron projection
C049R004:CUST_16928_PI417904088				1.47314	1.71605	#N/A	loc110493313	-	-	-	LOC110493313	-	-	XM_021567572.1,100,95.000,60,1.79e-19	rho GTPase-activating protein 19-like (LOC110493313)	---NA---	0	0	0	0
C146R165:CUST_5094_PI417904088				-1.80714	-1.73752	#N/A	-	-	-	-	-	-	-	-	0	hypothetical protein EH28_08071	4.49343e-43	0	0	0
C237R151:CUST_23598_PI417904088				-1.42036	-1.43533	#N/A	azgp1	-	-	Class I histocompatibility antigen, F10 alpha chain (B-F histocompatibility F10 antigen) (B-F-beta-IV) (B12)	LOC106599071	-	XM_014190132.1,100,100.000,60,2.54e-24	-	zinc-alpha-2-glycoprotein-like (LOC106599071)	zinc-alpha-2-glycoprotein-like isoform X1	0	1	C:GO:0016021	C:integral component of membrane
C031R165:CUST_9588_PI417904088				1.37681	1.30723	#N/A	atg4b	ATG4B	APG4B	Cysteine protease ATG4B (EC 3.4.22.-) (Autophagy-related protein 4 homolog B)	-	-	NM_001139775.1,100,100.000,60,5.18e-26	XM_021604832.1,100,100.000,60,1.77e-24	ATG4 autophagy related 4 homolog B [S. cerevisiae] (atg4b)	cysteine protease ATG4B	0	6	F:GO:0004197; C:GO:0005737; P:GO:0006508; P:GO:0006914; P:GO:0015031; P:GO:0042981	F:cysteine-type endopeptidase activity; C:cytoplasm; P:proteolysis; P:autophagy; P:protein transport; P:regulation of apoptotic process
C010R122:CUST_4025_PI417904088				1.91617	1.5788	#N/A	thoc5	THOC5	-	THO complex subunit 5 homolog	LOC106585010	-	XM_014170742.1,100,100.000,60,2.54e-24	-	THO complex subunit 5 homolog (LOC106585010), transcript variant X2	THO complex subunit 5 homolog	2.88349e-121	0	0	0
C051R118:CUST_5391_PI417904088				-1.74156	-1.78829	#N/A	ugdh	UGDH	-	UDP-glucose 6-dehydrogenase (UDP-Glc dehydrogenase) (UDP-GlcDH) (UDPGDH) (EC 1.1.1.22)	LOC106563617	-	XM_014129348.1,100,100.000,60,2.54e-24	XM_021591430.1,100,96.667,60,3.84e-21	UDP-glucose 6-dehydrogenase-like (LOC106563617)	UDP-glucose 6-dehydrogenase-like	4.24925e-25	3	F:GO:0003979; F:GO:0051287; P:GO:0055114	F:UDP-glucose 6-dehydrogenase activity; F:NAD binding; P:oxidation-reduction process
C150R031:CUST_33625_PI417904088				-2.28754	-2.19066	#N/A	ppp1r3c	PPP1R3CB	-	Protein phosphatase 1 regulatory subunit 3C-B	LOC106589379	-	XM_014179269.1,100,100.000,60,2.54e-24	-	protein phosphatase 1 regulatory subunit 3C-B-like (LOC106589379)	protein phosphatase 1 regulatory subunit 3C-B-like	5.13355e-45	4	P:GO:0005978; F:GO:0019888; F:GO:0019903; P:GO:0043666	P:glycogen biosynthetic process; F:protein phosphatase regulator activity; F:protein phosphatase binding; P:regulation of phosphoprotein phosphatase activity
C161R099:CUST_26749_PI417904088				-1.42863	-1.2563	#N/A	cdk2ap1	CDK2AP1	CDKAP1 DOC1	Cyclin-dependent kinase 2-associated protein 1 (CDK2-associated protein 1) (Deleted in oral cancer 1) (DOC-1) (Putative oral cancer suppressor)	LOC106562472	CDKA1	XM_014127373.1,100,100.000,60,2.54e-24	XM_021602923.1,100,95.161,62,4.96e-20	cyclin-dependent kinase 2-associated protein 1-like (LOC106562472)	cyclin-dependent kinase 2-associated protein 1 isoform X1	7.34385e-65	2	F:GO:0016301; P:GO:0016310	F:kinase activity; P:phosphorylation
C032R057:CUST_15013_PI417904088				-1.77988	-1.56131	#N/A	-	-	-	-	-	-	-	-	0	---NA---	0	0	0	0
C209R119:CUST_15251_PI417904088				-1.32775	-1.34365	#N/A	loc106567290	-	-	-	LOC106567290	-	XM_014136433.1,100,100.000,60,2.54e-24	-	uncharacterized protein C3orf18 homolog (LOC106567290)	---NA---	0	0	0	0
C200R137:CUST_40405_PI417904088				-3.23604	-3.15927	#N/A	anxa13	ANXA13	ANX13	Annexin A13 (Annexin XIII) (Annexin-13) (Intestine-specific annexin) (ISA)	LOC110509080	-	-	XM_021590038.1,97,94.915,59,2.31e-18	annexin A13-like (LOC110509080), transcript variant X2	annexin A13-like	8.43864e-160	2	F:GO:0005509; F:GO:0005544	F:calcium ion binding; F:calcium-dependent phospholipid binding
C071R046:CUST_1137_PI417904088				-1.43215	-1.63594	#N/A	cxcr3	CXCR3	-	C-X-C chemokine receptor type 3 (CXC-R3) (CXCR-3) (Interferon-inducible protein 10 receptor) (IP-10 receptor) (CD antigen CD183)	CXCR3	-	NM_001140493.1,100,100.000,60,5.18e-26=XM_014201337.1,100,100.000,60,2.54e-24	XM_021623825.1,100,98.333,60,8.25e-23	C-X-C chemokine receptor type 3 (cxcr3)	C-X-C chemokine receptor type 3-like	0	7	P:GO:0002685; P:GO:0006935; P:GO:0006954; P:GO:0007186; C:GO:0016021; F:GO:0016494; P:GO:0070098	P:regulation of leukocyte migration; P:chemotaxis; P:inflammatory response; P:G protein-coupled receptor signaling pathway; C:integral component of membrane; F:C-X-C chemokine receptor activity; P:chemokine-mediated signaling pathway
C014R032:CUST_31639_PI417904088				1.45932	1.54014	#N/A	naa60	NAA60	NAT15	N-alpha-acetyltransferase 60 (EC 2.3.1.259) (Histone acetyltransferase type B protein 4) (HAT4) (EC 2.3.1.48) (N-acetyltransferase 15) (N-alpha-acetyltransferase F) (NatF)	NATU	-	NM_001173686.1,100,100.000,60,5.18e-26	-	N-acetyltransferase UNQ2771/PRO7155 homolog (natu)	N-alpha-acetyltransferase 60	8.3804e-170	1	F:GO:0016740	F:transferase activity
C123R097:CUST_20424_PI417904088				1.30983	1.36445	#N/A	cdk5rap1	CDK5RAP1	-	CDK5 regulatory subunit-associated protein 1 (CDK5 activator-binding protein C42)	CDK5RAP1	CK5P1	NM_001140553.1,100,100.000,60,5.18e-26=XM_014166198.1,100,100.000,60,2.54e-24	XM_021609421.1,100,98.333,60,8.25e-23	CDK5 regulatory subunit associated protein 1 (cdk5rap1)	CDK5 regulatory subunit-associated protein 1	0	4	C:GO:0005737; P:GO:0006400; F:GO:0016740; F:GO:0051539	C:cytoplasm; P:tRNA modification; F:transferase activity; F:4 iron, 4 sulfur cluster binding
C139R046:CUST_32049_PI417904088				-3.88083	-3.09715	#N/A	palld	PALLD	KIAA0992	Palladin	LOC106584205	-	XM_014169214.1,100,100.000,60,2.54e-24	XM_021599354.1,100,100.000,60,1.77e-24	palladin-like (LOC106584205)	palladin-like isoform X2	1.89352e-44	0	0	0
C258R049:CUST_27973_PI417904088				1.41692	1.34358	#N/A	hnrnpk	HNRNPK	HNRPK	Heterogeneous nuclear ribonucleoprotein K (hnRNP K)	HNRNPK	HNRPK	XM_014172159.1,100,100.000,60,2.54e-24	XM_021605432.1,100,98.333,60,2.97e-22	heterogeneous nuclear ribonucleoprotein K (hnrnpk), transcript variant X3	heterogeneous nuclear ribonucleoprotein K isoform X1	0	4	F:GO:0003677; F:GO:0003723; P:GO:0006357; P:GO:0006396	F:DNA binding; F:RNA binding; P:regulation of transcription by RNA polymerase II; P:RNA processing
C062R050:CUST_8187_PI417904088				-3.35698	-2.82122	#N/A	svep1	SVEP1	C9ORF13 CCP22 SELOB	Sushi, von Willebrand factor type A, EGF and pentraxin domain-containing protein 1 (CCP module-containing protein 22) (Polydom) (Selectin-like osteoblast-derived protein) (SEL-OB) (Serologically defined breast cancer antigen NY-BR-38)	LOC106566909	-	XM_014135493.1,100,98.333,60,1.18e-22	XR_002468974.1,100,93.333,60,8.31e-18	complement receptor type 2-like (LOC106566909), transcript variant X4	complement receptor type 2-like isoform X1	0	0	0	0
C087R027:CUST_12716_PI417904088				-4.2429	-3.62696	#N/A	lasp1	LASP1	MLN50	LIM and SH3 domain protein 1 (LASP-1) (Metastatic lymph node gene 50 protein) (MLN 50)	LASP1	-	NM_001140542.1,100,100.000,60,5.18e-26	XM_021565400.1,100,98.333,60,8.25e-23	LIM and SH3 protein 1 (lasp1)	LIM and SH3 domain protein 1-like	3.57846e-141	2	F:GO:0005515; F:GO:0046872	F:protein binding; F:metal ion binding
C146R019:CUST_23881_PI417904088				1.78499	1.58408	#N/A	fabp3	FABP3	-	Fatty acid-binding protein, heart (Fatty acid-binding protein 3) (Heart-type fatty acid-binding protein) (H-FABP)	LOC106600211	-	XR_001327733.1,100,100.000,60,2.54e-24	XM_021580596.1,98,98.305,59,2.97e-22	uncharacterized LOC106600211 (LOC106600211), transcript variant X2	fatty acid-binding protein, heart	4.83269e-87	4	P:GO:0001947; C:GO:0005737; F:GO:0008289; P:GO:0043009	P:heart looping; C:cytoplasm; F:lipid binding; P:chordate embryonic development
C192R092:CUST_26502_PI417904088				1.88547	1.68781	#N/A	plcd3	PLCD3A	-	1-phosphatidylinositol 4,5-bisphosphate phosphodiesterase delta-3-A (EC 3.1.4.11) (Phosphoinositide phospholipase C-delta-3-A) (Phospholipase C-delta-3-A) (PLC-delta-3-A)	LOC106600791	-	XM_014192451.1,100,100.000,60,2.54e-24	XM_021557641.1,100,91.667,60,3.86e-16	1-phosphatidylinositol 4,5-bisphosphate phosphodiesterase delta-3-A-like (LOC106600791), transcript variant X2	1-phosphatidylinositol 4,5-bisphosphate phosphodiesterase delta-3-A-like	4.95988e-22	8	P:GO:0001525; F:GO:0004435; F:GO:0005509; C:GO:0005622; C:GO:0016021; P:GO:0016042; P:GO:0035556; P:GO:0042127	P:angiogenesis; F:phosphatidylinositol phospholipase C activity; F:calcium ion binding; C:intracellular; C:integral component of membrane; P:lipid catabolic process; P:intracellular signal transduction; P:regulation of cell population proliferation
C189R028:CUST_3079_PI417904088				1.33782	1.5277	#N/A	avp	-	-	Isotocin-neurophysin IT 2 [Cleaved into: Isotocin (IT); Neurophysin IT 2]	LOC106580598	-	XM_014161840.1,100,98.333,60,1.18e-22	-	isotocin-neurophysin IT 2-like (LOC106580598)	isotocin-neurophysin IT 2	5.71734e-86	3	F:GO:0005185; C:GO:0005576; P:GO:0010469	F:neurohypophyseal hormone activity; C:extracellular region; P:regulation of signaling receptor activity
C077R097:CUST_28006_PI417904088				1.54144	1.54118	#N/A	srrm1	SRRM1	POP101	Serine/arginine repetitive matrix protein 1 (Plenty-of-prolines 101)	SRRM1	LOC106610815	XM_014210423.1,100,100.000,60,2.54e-24	XM_021584637.1,100,98.333,60,8.25e-23	serine/arginine repetitive matrix protein 1-like (LOC106610815), transcript variant X6	serine/arginine repetitive matrix protein 1 isoform X1	2.37464e-76	1	P:GO:0006397	P:mRNA processing
C021R017:CUST_26418_PI417904088				1.64762	1.76409	#N/A	ckap2	CKAP2	LB1 TMAP	Cytoskeleton-associated protein 2 (CTCL tumor antigen se20-10) (Tumor- and microtubule-associated protein)	LOC106567942	-	XM_014137858.1,100,100.000,60,2.54e-24	-	cytoskeleton-associated protein 2-like (LOC106567942)	cytoskeleton-associated protein 2-like	0	0	0	0
C116R098:CUST_16083_PI417904088				-6.05694	-6.19088	#N/A	col10a1	COL10A1	-	Collagen alpha-1(X) chain	LOC106607727	-	XM_014204996.1,100,98.333,60,1.18e-22	XM_021600261.1,100,96.667,60,3.84e-21	collagen alpha-1[X] chain-like (LOC106607727)	collagen alpha-1(X) chain-like	1.45523e-139	3	F:GO:0005515; C:GO:0005576; C:GO:0005581	F:protein binding; C:extracellular region; C:collagen trimer
C239R067:CUST_22608_PI417904088				-2.13913	-1.62836	#N/A	tmem178	TMEM178B	-	Transmembrane protein 178B	LOC106584750	-	XM_014170292.1,100,100.000,60,2.54e-24	XM_021598631.1,100,95.238,63,4.96e-20	transmembrane protein 178B-like (LOC106584750), transcript variant X1	transmembrane protein 178B-like	0	1	C:GO:0016021	C:integral component of membrane
C173R118:CUST_9157_PI417904088				-1.51861	-1.44935	#N/A	msn	MSN	-	Moesin (Membrane-organizing extension spike protein)	LOC106567791	-	XM_014137532.1,100,100.000,60,2.54e-24	XM_021623220.1,100,100.000,60,1.77e-24	moesin (LOC106567791), transcript variant X2	moesin isoform X1	0	4	F:GO:0003779; C:GO:0005856; P:GO:0007492; P:GO:0072554	F:actin binding; C:cytoskeleton; P:endoderm development; P:blood vessel lumenization
C214R154:CUST_2708_PI417904088				-1.65627	-1.39645	#N/A	cd81	CD81	-	CD81 antigen (CD antigen CD81)	-	-	-	-	0	CD81 antigen-like	1.69813e-134	1	C:GO:0016021	C:integral component of membrane
C027R032:CUST_27578_PI417904088				1.4058	1.52997	#N/A	odf2	ODF2	ODF84	Outer dense fiber protein 2 (84 kDa outer dense fiber protein) (Cenexin) (Outer dense fiber of sperm tails protein 2)	LOC106569305	-	XM_014140520.1,100,100.000,60,2.54e-24	XM_021589106.1,100,90.000,60,1.80e-14	outer dense fiber protein 2-like (LOC106569305), transcript variant X2	outer dense fiber protein 2-like isoform X1	3.01863e-127	0	0	0
C133R075:7_2_10_14				-1.91455	-1.39383	#N/A	itgb1bp3	ITGB1BP3	NMRK2-ITGB1BP3 NRK2	Nicotinamide riboside kinase 2 (NRK 2) (NmR-K 2) (EC 2.7.1.22) (Integrin beta-1-binding protein 3) (Muscle integrin-binding protein) (MIBP) (Nicotinic acid riboside kinase 2) (EC 2.7.1.173) (Ribosylnicotinamide kinase 2) (RNK 2) (Ribosylnicotinic acid kinase 2)	NRK2	-	XM_014176251.1,100,100.000,60,2.54e-24	NM_001160654.1,100,98.333,60,7.21e-25=XM_021607800.1,100,98.333,60,8.25e-23	nicotinamide riboside kinase 2-like (LOC106587668)	Nicotinamide riboside kinase 2	4.39103e-145	6	P:GO:0007045; P:GO:0007229; P:GO:0007517; F:GO:0016301; P:GO:0016310; P:GO:0070831	P:cell-substrate adherens junction assembly; P:integrin-mediated signaling pathway; P:muscle organ development; F:kinase activity; P:phosphorylation; P:basement membrane assembly
C023R127:CUST_23557_PI417904088				1.67424	1.52634	#N/A	nceh1	NCEH1	AADACL1 KIAA1363	Neutral cholesterol ester hydrolase 1 (NCEH) (EC 3.1.1.-) (Arylacetamide deacetylase-like 1)	NCEH1	-	XM_014157095.1,100,100.000,60,2.54e-24	XM_021620375.1,100,95.000,60,1.79e-19	neutral cholesterol ester hydrolase 1 (nceh1), transcript variant X4	neutral cholesterol ester hydrolase 1-like	0	2	C:GO:0016021; F:GO:0052689	C:integral component of membrane; F:carboxylic ester hydrolase activity
C098R130:CUST_25231_PI417904088				2.51399	5.73442	#N/A	astl	LCE	-	Low choriolytic enzyme (EC 3.4.24.66) (Choriolysin L) (Hatching enzyme zinc-protease subunit LCE)	HCE1	-	NM_001140804.1,88,90.566,53,8.79e-14=XM_014174772.1,100,98.333,60,1.18e-22	NM_001165111.1,67,95.000,40,4.40e-12=XM_021607001.1,93,98.214,56,1.38e-20	High choriolytic enzyme 1 (hce1)	High choriolytic enzyme 1 precursor	0	4	F:GO:0004222; P:GO:0006508; F:GO:0008270; C:GO:0070062	F:metalloendopeptidase activity; P:proteolysis; F:zinc ion binding; C:extracellular exosome
C034R052:CUST_36268_PI417904088				-1.80328	-1.88754	#N/A	syvn1	SYVN1	HRD1	E3 ubiquitin-protein ligase synoviolin (EC 2.3.2.27) (RING-type E3 ubiquitin transferase synoviolin) (Synovial apoptosis inhibitor 1)	LOC106612292	-	XM_014213323.1,100,100.000,60,2.54e-24	XM_021583125.1,100,100.000,60,1.77e-24	E3 ubiquitin-protein ligase synoviolin-like (LOC106612292), transcript variant X2	E3 ubiquitin-protein ligase synoviolin	2.98908e-44	6	C:GO:0000836; C:GO:0016021; P:GO:0016567; F:GO:0016874; P:GO:0030433; F:GO:0061630	C:Hrd1p ubiquitin ligase complex; C:integral component of membrane; P:protein ubiquitination; F:ligase activity; P:ubiquitin-dependent ERAD pathway; F:ubiquitin protein ligase activity
C146R011:CUST_39163_PI417904088				1.87899	1.67753	#N/A	sh2d5	SH2D5	-	SH2 domain-containing protein 5	LOC106582994	-	XM_014166687.1,100,95.000,60,9.20e-19	XM_021609728.1,100,100.000,60,1.77e-24	SH2 domain-containing protein 5-like (LOC106582994), transcript variant X7	SH2 domain-containing protein 5-like isoform X1	1.82104e-119	0	0	0
C008R030:CUST_40203_PI417904088				-3.03817	-2.91045	#N/A	mmp2	MMP2	CLG4A	72 kDa type IV collagenase (EC 3.4.24.24) (72 kDa gelatinase) (Gelatinase A) (Matrix metalloproteinase-2) (MMP-2) (TBE-1) [Cleaved into: PEX]	MMP2	-	NM_001139932.1,100,100.000,60,5.18e-26=XM_014127292.1,100,100.000,60,2.54e-24	NM_001124189.1,100,100.000,60,1.55e-26=XM_021607728.1,100,100.000,60,1.77e-24	matrix metalloproteinase 2 (mmp2)	72 kDa type IV collagenase	0	7	P:GO:0001945; F:GO:0004222; P:GO:0006508; F:GO:0008270; C:GO:0031012; P:GO:0031290; P:GO:0035701	P:lymph vessel development; F:metalloendopeptidase activity; P:proteolysis; F:zinc ion binding; C:extracellular matrix; P:retinal ganglion cell axon guidance; P:hematopoietic stem cell migration
C093R043:CUST_5803_PI417904088				-1.43832	-1.54626	#N/A	layn	LAYN	-	Layilin	LAYN	-	XM_014213607.1,100,95.000,60,2.56e-19	XM_021587312.1,100,100.000,60,1.77e-24	layilin (layn)	layilin-like isoform X1	1.31489e-173	1	C:GO:0016021	C:integral component of membrane
C251R112:CUST_32672_PI417904088				-2.80076	-3.21936	#N/A	adra2b	ADRA2B	-	Alpha-2B adrenergic receptor (Alpha-2B adrenoreceptor) (Alpha-2B adrenoceptor) (Alpha-2BAR)	-	-	-	-	0	alpha-2B adrenergic receptor-like	4.05131e-19	6	F:GO:0004935; C:GO:0005886; C:GO:0016021; P:GO:0032811; P:GO:0051602; P:GO:0071875	F:adrenergic receptor activity; C:plasma membrane; C:integral component of membrane; P:negative regulation of epinephrine secretion; P:response to electrical stimulus; P:adrenergic receptor signaling pathway
C177R099:CUST_8345_PI417904088				-1.64909	-1.70356	#N/A	tmed3	TMED3	C15ORF22	Transmembrane emp24 domain-containing protein 3 (Membrane protein p24B) (p24 family protein gamma-4) (p24gamma4) (p26)	TMED3	-	NM_001146394.1,100,100.000,60,5.18e-26=XM_014176796.1,100,98.333,60,1.18e-22	NM_001124409.1,100,98.333,60,7.21e-25=XM_021594859.1,100,98.333,60,8.25e-23	transmembrane emp24 protein transport domain containing 3 (tmed3)	transmembrane emp24 domain-containing protein 3-like	2.3833e-149	8	C:GO:0005783; C:GO:0005793; C:GO:0005794; P:GO:0006886; P:GO:0006888; P:GO:0007030; C:GO:0016021; C:GO:0030134	C:endoplasmic reticulum; C:endoplasmic reticulum-Golgi intermediate compartment; C:Golgi apparatus; P:intracellular protein transport; P:endoplasmic reticulum to Golgi vesicle-mediated transport; P:Golgi organization; C:integral component of membrane; C:COPII-coated ER to Golgi transport vesicle
C030R027:CUST_6411_PI417904088				-1.49004	-1.53283	#N/A	aldh3a2	ALDH3A2	ALDH4	Fatty aldehyde dehydrogenase (EC 1.2.1.3) (Aldehyde dehydrogenase 4) (Aldehyde dehydrogenase family 3 member A2) (Microsomal aldehyde dehydrogenase) (msALDH)	LOC106602847	AL3A2	XM_014195780.1,100,100.000,60,2.54e-24	XM_021563268.1,100,95.000,60,1.79e-19	fatty aldehyde dehydrogenase-like (LOC106602847)	fatty aldehyde dehydrogenase-like	0	4	P:GO:0006081; C:GO:0016021; F:GO:0016620; P:GO:0055114	P:cellular aldehyde metabolic process; C:integral component of membrane; F:oxidoreductase activity, acting on the aldehyde or oxo group of donors, NAD or NADP as acceptor; P:oxidation-reduction process
C060R037:CUST_25949_PI417904088				-2.86302	-2.68374	#N/A	hbb	HBB1	-	Hemoglobin subunit beta-1 (Beta-1-globin) (Hemoglobin beta-1 chain) (Hemoglobin beta-I chain)	HBB1	-	NM_001123672.1,97,94.828,58,6.75e-20=XR_001329185.1,100,100.000,60,2.54e-24	XM_021557871.1,97,96.552,58,4.96e-20	beta-globin (hbb1)	Hemoglobin subunit beta-1	7.6123e-117	6	F:GO:0005344; C:GO:0005833; P:GO:0015671; F:GO:0019825; F:GO:0020037; F:GO:0046872	F:oxygen carrier activity; C:hemoglobin complex; P:oxygen transport; F:oxygen binding; F:heme binding; F:metal ion binding
C132R072:CUST_11499_PI417904088				1.5463	1.36152	#N/A	fbxo46	FBXO46	-	F-box only protein 46	LOC106612622	-	XM_014213959.1,100,100.000,60,2.54e-24	XR_002470461.1,100,96.667,60,3.84e-21	F-box only protein 46-like (LOC106612622), transcript variant X3	F-box only protein 46-like	5.86078e-128	3	F:GO:0005515; C:GO:0005622; P:GO:0035556	F:protein binding; C:intracellular; P:intracellular signal transduction
C004R026:CUST_40145_PI417904088				-2.102	-2.49025	#N/A	shox	SHOX	PHOG	Short stature homeobox protein (Pseudoautosomal homeobox-containing osteogenic protein) (Short stature homeobox-containing protein)	LOC106586021	-	XM_014172805.1,100,95.082,61,2.56e-19	XM_021596893.1,100,98.361,61,8.25e-23	short stature homeobox protein-like (LOC106586021), transcript variant X2	short stature homeobox protein isoform X2	2.00025e-52	3	C:GO:0005634; P:GO:0006355; F:GO:0043565	C:nucleus; P:regulation of transcription, DNA-templated; F:sequence-specific DNA binding
C182R017:CUST_41507_PI417904088				-1.98943	-2.48047	#N/A	db1	-	-	-	DB1	DB-1	-	NM_001124434.1,100,100.000,60,1.55e-26	beta defensin-like peptide 1 (db1)	beta-defensin 1	7.86644e-24	4	C:GO:0005576; C:GO:0016021; P:GO:0042742; P:GO:0045087	C:extracellular region; C:integral component of membrane; P:defense response to bacterium; P:innate immune response
C163R091:CUST_20692_PI417904088				-1.52177	-1.68909	#N/A	ncf4	NCF4	-	Neutrophil cytosol factor 4 (NCF-4) (Neutrophil NADPH oxidase factor 4) (p40-phox) (p40phox)	SPD2A	-	NM_001146354.1,100,100.000,60,5.18e-26=XM_014182612.1,100,100.000,60,2.54e-24	NM_001124505.1,100,98.333,60,7.21e-25	SH3 and PX domain-containing protein 2A (spd2a)	neutrophil cytosol factor 4	0	7	F:GO:0005515; P:GO:0006909; F:GO:0016176; F:GO:0035091; C:GO:0043020; P:GO:0043085; P:GO:0045730	F:protein binding; P:phagocytosis; F:superoxide-generating NADPH oxidase activator activity; F:phosphatidylinositol binding; C:NADPH oxidase complex; P:positive regulation of catalytic activity; P:respiratory burst
C240R058:CUST_31461_PI417904088				-1.89584	-1.87401	#N/A	tuba4a	-	-	Tubulin alpha chain (Fragment)	LOC106583278	-	XM_014167248.1,100,100.000,60,2.54e-24	-	tubulin alpha chain-like (LOC106583278)	tubulin alpha chain-like	0.000272677	5	F:GO:0005200; F:GO:0005525; C:GO:0005874; P:GO:0007010; P:GO:0007017	F:structural constituent of cytoskeleton; F:GTP binding; C:microtubule; P:cytoskeleton organization; P:microtubule-based process
C090R019:CUST_2276_PI417904088				-3.53837	-3.11654	#N/A	loc106568918	-	-	-	LOC106568918	-	XM_014139750.1,100,100.000,60,2.54e-24	XM_021613016.1,100,96.667,60,3.84e-21	uncharacterized LOC106568918 (LOC106568918)	PREDICTED: uncharacterized protein LOC106568918	8.6156e-46	0	0	0
C141R023:CUST_37138_PI417904088				-1.57925	-1.76765	#N/A	retsat	RETSAT	PPSIG	All-trans-retinol 13,14-reductase (EC 1.3.99.23) (All-trans-13,14-dihydroretinol saturase) (RetSat) (PPAR-alpha-regulated and starvation-induced gene protein)	LOC106589635	-	XM_014179847.1,100,95.161,62,7.11e-20	-	putative all-trans-retinol 13,14-reductase (LOC106589635)	putative all-trans-retinol 13,14-reductase	2.51336e-87	7	F:GO:0005092; C:GO:0005622; P:GO:0007264; C:GO:0016020; F:GO:0016491; P:GO:0050790; P:GO:0055114	F:GDP-dissociation inhibitor activity; C:intracellular; P:small GTPase mediated signal transduction; C:membrane; F:oxidoreductase activity; P:regulation of catalytic activity; P:oxidation-reduction process
C209R100:CUST_27779_PI417904088				-1.58696	-1.45308	#N/A	cbx1	CBX1	CBX	Chromobox protein homolog 1 (HP1Hsbeta) (Heterochromatin protein 1 homolog beta) (HP1 beta) (Heterochromatin protein p25) (M31) (Modifier 1 protein) (p25beta)	CBX1	-	NM_001165285.1,100,100.000,60,5.18e-26=XM_014158513.1,100,100.000,60,2.54e-24	XM_021565003.1,100,100.000,60,1.77e-24	Chromobox protein homolog 1 (cbx1)	chromobox protein homolog 1	1.56331e-97	1	C:GO:0005634	C:nucleus
C194R143:CUST_15954_PI417904088				1.55199	1.4268	#N/A	-	-	-	-	-	-	-	-	0	---NA---	0	0	0	0
C233R084:CUST_2188_PI417904088				-1.27873	-1.36287	#N/A	entpd6	ENTPD6	CD39L2	Ectonucleoside triphosphate diphosphohydrolase 6 (NTPDase 6) (EC 3.6.1.6) (CD39 antigen-like 2)	ENP6	-	NM_001141709.1,100,100.000,60,5.18e-26	XM_021580344.1,100,98.333,60,8.25e-23	Ectonucleoside triphosphate diphosphohydrolase 6 (enp6)	ectonucleoside triphosphate diphosphohydrolase 6 isoform X1	0	1	F:GO:0016787	F:hydrolase activity
C114R102:CUST_8365_PI417904088				-1.3433	-1.31316	#N/A	nme7	NME7	-	Nucleoside diphosphate kinase 7 (NDK 7) (NDP kinase 7) (EC 2.7.4.6) (nm23-H7)	NDK7	NDK7	NM_001141095.1,100,100.000,60,5.18e-26	-	Nucleoside diphosphate kinase 7 (ndk7)	Nucleoside diphosphate kinase 7	0	6	F:GO:0004550; F:GO:0005524; P:GO:0006165; P:GO:0006183; P:GO:0006228; P:GO:0006241	F:nucleoside diphosphate kinase activity; F:ATP binding; P:nucleoside diphosphate phosphorylation; P:GTP biosynthetic process; P:UTP biosynthetic process; P:CTP biosynthetic process
C029R115:CUST_19429_PI417904088				1.45023	1.68135	#N/A	gcn1l1	GCN1L1	GCN1-GCN1L1 KIAA0219	eIF-2-alpha kinase activator GCN1 (GCN1 eIF-2-alpha kinase activator homolog) (GCN1-like protein 1) (General control of amino-acid synthesis 1-like protein 1) (Translational activator GCN1) (HsGCN1)	GCN1	-	XM_014160373.1,100,100.000,60,2.54e-24	XM_021605725.1,60,100.000,36,3.89e-11	translational activator GCN1-like (LOC106579947)	eIF-2-alpha kinase activator GCN1	0	6	P:GO:0006417; F:GO:0019887; F:GO:0019901; P:GO:0033674; F:GO:0043022; P:GO:0045859	P:regulation of translation; F:protein kinase regulator activity; F:protein kinase binding; P:positive regulation of kinase activity; F:ribosome binding; P:regulation of protein kinase activity
C186R047:CUST_23576_PI417904088				-1.49634	-1.39791	#N/A	chst11	CHST11	-	Carbohydrate sulfotransferase 11 (EC 2.8.2.5) (Chondroitin 4-O-sulfotransferase 1) (Chondroitin 4-sulfotransferase 1) (C4S-1) (C4ST-1) (C4ST1)	LOC106566982	-	XM_014135701.1,100,100.000,60,2.54e-24	XM_021565753.1,100,93.333,60,8.31e-18	carbohydrate sulfotransferase 11-like (LOC106566982)	carbohydrate sulfotransferase 11-like	2.18407e-146	4	C:GO:0000139; F:GO:0008146; C:GO:0016021; P:GO:0016051	C:Golgi membrane; F:sulfotransferase activity; C:integral component of membrane; P:carbohydrate biosynthetic process
C028R137:CUST_18750_PI417904088				-1.81422	-1.52362	#N/A	ppp1cc	PPP1CC	-	Serine/threonine-protein phosphatase PP1-gamma catalytic subunit (PP-1G) (EC 3.1.3.16)	PPP1CC	-	XM_014160404.1,100,100.000,60,2.54e-24	XM_021621276.1,100,95.082,61,1.79e-19	protein phosphatase 1, catalytic subunit, gamma isozyme (ppp1cc)	serine/threonine-protein phosphatase PP1-gamma catalytic subunit	0	14	C:GO:0000164; C:GO:0000777; F:GO:0004722; F:GO:0005515; C:GO:0005730; C:GO:0005739; P:GO:0005977; P:GO:0006470; P:GO:0007084; C:GO:0016607; C:GO:0030496; C:GO:0032154; F:GO:0046872; P:GO:0051301	C:protein phosphatase type 1 complex; C:condensed chromosome kinetochore; F:protein serine/threonine phosphatase activity; F:protein binding; C:nucleolus; C:mitochondrion; P:glycogen metabolic process; P:protein dephosphorylation; P:mitotic nuclear envelope reassembly; C:nuclear speck; C:midbody; C:cleavage furrow; F:metal ion binding; P:cell division
C074R087:CUST_26528_PI417904088				1.39136	1.73765	#N/A	slc6a6	SLC6A6	-	Sodium- and chloride-dependent taurine transporter (Solute carrier family 6 member 6)	-	-	-	-	0	sodium- and chloride-dependent taurine transporter	9.37367e-19	8	F:GO:0005328; F:GO:0005369; P:GO:0006836; P:GO:0015734; P:GO:0050804; P:GO:0055085; C:GO:0098982; C:GO:0099055	F:neurotransmitter:sodium symporter activity; F:taurine:sodium symporter activity; P:neurotransmitter transport; P:taurine transport; P:modulation of chemical synaptic transmission; P:transmembrane transport; C:GABA-ergic synapse; C:integral component of postsynaptic membrane
C225R140:CUST_31593_PI417904088				1.58	1.48037	#N/A	znf490	ZNF57	ZNF424	Zinc finger protein 57 (Zinc finger protein 424)	LOC110528442	-	-	XM_021610514.1,100,100.000,60,1.77e-24	zinc finger protein 595-like (LOC110528442), transcript variant X3	zinc finger protein 493-like	1.74836e-155	1	F:GO:0003676	F:nucleic acid binding
C048R150:CUST_4981_PI417904088				1.39234	1.75908	#N/A	kif2c	KIF2C	KNSL6	Kinesin-like protein KIF2C (Kinesin-like protein 6) (Mitotic centromere-associated kinesin) (MCAK)	LOC106599389	-	XM_014190599.1,100,100.000,60,2.54e-24	XM_021589491.1,100,98.333,60,8.25e-23	kinesin-like protein KIF2C (LOC106599389)	kinesin-like protein KIF2C isoform X1	4.41874e-94	5	F:GO:0003777; F:GO:0005524; C:GO:0005874; P:GO:0007018; F:GO:0008017	F:microtubule motor activity; F:ATP binding; C:microtubule; P:microtubule-based movement; F:microtubule binding
C217R162:CUST_30126_PI417904088				-2.03433	-2.16027	#N/A	atp1b2	ATP1B2	-	Sodium/potassium-transporting ATPase subunit beta-2 (Adhesion molecule in glia) (AMOG) (Sodium/potassium-dependent ATPase subunit beta-2)	LOC106603606	-	XM_014197492.1,100,100.000,60,2.54e-24	XM_021623401.1,100,100.000,60,1.77e-24	sodium/potassium-transporting ATPase subunit beta-2-like (LOC106603606)	sodium/potassium-transporting ATPase subunit beta-2-like isoform X1	2.41062e-66	3	C:GO:0005890; P:GO:0006813; P:GO:0006814	C:sodium:potassium-exchanging ATPase complex; P:potassium ion transport; P:sodium ion transport
C184R147:CUST_4595_PI417904088				-1.25202	-1.3059	#N/A	loc106611388	-	-	-	LOC106611388	-	XR_001330098.1,47,100.000,28,1.56e-06	XM_021615964.1,50,100.000,30,8.42e-08	gastrula zinc finger protein XlCGF42.1-like (LOC106611388), transcript variant X3	---NA---	0	0	0	0
C159R146:CUST_12077_PI417904088				1.43225	1.37951	#N/A	loc106609131	-	-	-	LOC106609131	-	XM_014207604.1,100,100.000,60,2.54e-24	-	transportin-3-like (LOC106609131)	---NA---	0	0	0	0
C112R154:CUST_14547_PI417904088				-1.49169	-1.65025	#N/A	lamp3	LAMP3	DCLAMP TSC403	Lysosome-associated membrane glycoprotein 3 (LAMP-3) (Lysosomal-associated membrane protein 3) (DC-lysosome-associated membrane glycoprotein) (DC LAMP) (Protein TSC403) (CD antigen CD208)	LOC106613936	-	XM_014216776.1,100,100.000,60,2.54e-24	-	lysosome-associated membrane glycoprotein 3-like (LOC106613936)	lysosome-associated membrane glycoprotein 3-like	0	2	C:GO:0005765; C:GO:0016021	C:lysosomal membrane; C:integral component of membrane
C148R163:CUST_18948_PI417904088				-1.50454	-1.42735	#N/A	sec11a	SEC11A	SEC11L1 SPC18	Signal peptidase complex catalytic subunit SEC11A (EC 3.4.21.89) (Endopeptidase SP18) (Microsomal signal peptidase 18 kDa subunit) (SPase 18 kDa subunit) (SEC11 homolog A) (SEC11-like protein 1) (SPC18)	SC11A	-	NM_001141078.1,100,98.333,60,2.41e-24=XM_014127362.1,100,100.000,60,2.54e-24	XM_021607787.1,100,98.333,60,8.25e-23	Signal peptidase complex catalytic subunit SEC11A (sc11a)	Signal peptidase complex catalytic subunit SEC11A	1.74262e-113	4	C:GO:0005787; P:GO:0006465; F:GO:0008236; C:GO:0016021	C:signal peptidase complex; P:signal peptide processing; F:serine-type peptidase activity; C:integral component of membrane
C265R087:CUST_38783_PI417904088				-1.41513	-1.40315	#N/A	cd40	CD40	TNFRSF5	Tumor necrosis factor receptor superfamily member 5 (B-cell surface antigen CD40) (Bp50) (CD40L receptor) (CDw40) (CD antigen CD40)	TNFRSF5A	-	-	NM_001281382.1,100,95.082,61,5.61e-21	TNF receptor superfamily member 5A precursor (tnfrsf5a)	tumor necrosis factor receptor superfamily member 5-like	4.14257e-168	6	F:GO:0004888; F:GO:0005515; P:GO:0006915; P:GO:0006955; P:GO:0007165; C:GO:0016021	F:transmembrane signaling receptor activity; F:protein binding; P:apoptotic process; P:immune response; P:signal transduction; C:integral component of membrane
C072R008:CUST_39983_PI417904088				-1.62539	-1.34948	#N/A	tmeff1	TMEFF1	-	Tomoregulin-1 (TR-1) (Transmembrane protein with EGF-like and one follistatin-like domain) (X7365)	TMEFF1	-	XM_014139141.1,100,100.000,60,2.54e-24	XM_021612637.1,100,100.000,60,1.77e-24	transmembrane protein with EGF-like and two follistatin-like domains 1 (tmeff1), transcript variant X3	tomoregulin-1 isoform X1	8.03498e-39	1	C:GO:0016021	C:integral component of membrane
C184R056:CUST_33211_PI417904088				1.57385	1.69823	#N/A	pcdh20	PCDH20	PCDH13	Protocadherin-20 (Protocadherin-13)	LOC106604240	-	XM_014198707.1,100,100.000,60,2.54e-24	XM_021561771.1,98,94.915,59,6.42e-19	protocadherin-20-like (LOC106604240)	protocadherin-20-like	0	4	F:GO:0005509; C:GO:0005886; P:GO:0007156; C:GO:0016021	F:calcium ion binding; C:plasma membrane; P:homophilic cell adhesion via plasma membrane adhesion molecules; C:integral component of membrane
C056R023:CUST_4774_PI417904088				1.79208	1.98823	#N/A	loc106609043	-	-	-	LOC106609043	-	XM_014207385.1,100,100.000,60,2.54e-24	XM_021563996.1,100,98.333,60,8.25e-23	DEP domain-containing protein 7-like (LOC106609043)	---NA---	0	0	0	0
C226R122:CUST_10936_PI417904088				1.61601	1.43773	#N/A	-	-	-	-	-	-	-	-	0	---NA---	0	0	0	0
C085R114:CUST_36987_PI417904088				-2.55806	-2.09463	#N/A	thbs4	THBS4	THBS4B-thbs4 tsp4	Thrombospondin-4-B (Thbs4-B)	LOC106561998	-	XM_014126513.1,100,100.000,60,2.54e-24	XM_021603005.1,100,100.000,60,1.77e-24	thrombospondin-4-B-like (LOC106561998)	thrombospondin-4-B-like	7.56551e-101	3	F:GO:0005509; C:GO:0005576; P:GO:0007155	F:calcium ion binding; C:extracellular region; P:cell adhesion
C088R137:CUST_36136_PI417904088				1.48683	1.45152	#N/A	pabpc1	PABPC1	PABP1	Polyadenylate-binding protein 1 (PABP-1) (Poly(A)-binding protein 1)	LOC106593394	-	XM_014184729.1,98,100.000,59,9.14e-24	XM_021605096.1,100,100.000,60,1.77e-24	polyadenylate-binding protein 1 (LOC106593394)	polyadenylate-binding protein 1	0	2	F:GO:0003723; C:GO:0005737	F:RNA binding; C:cytoplasm
C146R047:CUST_24700_PI417904088				1.46458	1.33987	#N/A	myof	MYOF	FER1L3 KIAA1207	Myoferlin (Fer-1-like protein 3)	LOC106578972	-	XM_014158321.1,53,100.000,32,9.33e-09	-	myoferlin-like (LOC106578972), transcript variant X3	myoferlin-like isoform X2	0	1	C:GO:0016021	C:integral component of membrane
C032R137:CUST_40647_PI417904088				1.40443	1.43717	#N/A	arih2	ARIH2	ARI2 TRIAD1	E3 ubiquitin-protein ligase ARIH2 (ARI-2) (Protein ariadne-2 homolog) (EC 2.3.2.31) (RING-type E3 ubiquitin transferase ARIH2) (Triad1 protein)	LOC110532086	-	-	XM_021615694.1,100,100.000,60,1.77e-24	E3 ubiquitin-protein ligase ARIH2-like (LOC110532086)	E3 ubiquitin-protein ligase ARIH2	0	4	F:GO:0004842; P:GO:0016567; F:GO:0016874; F:GO:0046872	F:ubiquitin-protein transferase activity; P:protein ubiquitination; F:ligase activity; F:metal ion binding
C263R154:CUST_7904_PI417904088				-2.75039	-2.30661	#N/A	cd59	CD59	-	CD59 glycoprotein (MAC-inhibitory protein) (MAC-IP) (Membrane attack complex inhibition factor) (MACIF) (Protectin) (CD antigen CD59)	CD59	LOC106587124	XM_014175166.1,100,100.000,60,2.54e-24	-	CD59 glycoprotein-like (LOC106587124), transcript variant X3	CD59 glycoprotein-like	4.14452e-78	1	P:GO:0001971	P:negative regulation of activation of membrane attack complex
C055R137:CUST_24914_PI417904088				1.68407	1.94435	#N/A	zap70	ZAP70	SRK ZAP-70	Tyrosine-protein kinase ZAP-70 (EC 2.7.10.2) (70 kDa zeta-chain associated protein) (Syk-related tyrosine kinase)	LOC106613845	-	XM_014216518.1,100,98.333,60,1.18e-22	XM_021603963.1,100,98.333,60,8.25e-23	tyrosine-protein kinase ZAP-70-like (LOC106613845), transcript variant X6	tyrosine-protein kinase ZAP-70-like	0	5	F:GO:0004715; F:GO:0005524; C:GO:0005737; P:GO:0018108; P:GO:0035556	F:non-membrane spanning protein tyrosine kinase activity; F:ATP binding; C:cytoplasm; P:peptidyl-tyrosine phosphorylation; P:intracellular signal transduction
C213R035:CUST_2721_PI417904088				1.48237	1.35047	#N/A	flna	FLNA	FLN FLN1	Filamin-A (FLN-A) (Actin-binding protein 280) (ABP-280) (Alpha-filamin) (Endothelial actin-binding protein) (Filamin-1) (Non-muscle filamin)	FLNA	LOC100380643	XM_014134257.1,100,100.000,60,2.54e-24	XM_021567172.1,100,100.000,60,1.77e-24	filamin-A (LOC100380643), transcript variant X8	filamin-A-like isoform X1	0	1	F:GO:0051015	F:actin filament binding
C086R014:CUST_14457_PI417904088				1.57702	1.38831	#N/A	smtnl2	SMTNL2	-	Smoothelin-like protein 2	LOC106604658	-	XM_014199532.1,100,100.000,60,2.54e-24	XM_021561262.1,100,100.000,60,1.77e-24	solute carrier family 43 member 3-like (LOC106604658), transcript variant X4	smoothelin-like protein 1	1.98953e-103	1	F:GO:0005515	F:protein binding
C189R170:CUST_5264_PI417904088				-1.5531	-1.69344	#N/A	lamp3	LAMP3	DCLAMP TSC403	Lysosome-associated membrane glycoprotein 3 (LAMP-3) (Lysosomal-associated membrane protein 3) (DC-lysosome-associated membrane glycoprotein) (DC LAMP) (Protein TSC403) (CD antigen CD208)	LOC106613936	-	XM_014216776.1,100,100.000,60,2.54e-24	-	lysosome-associated membrane glycoprotein 3-like (LOC106613936)	lysosome-associated membrane glycoprotein 3-like	0	2	C:GO:0005765; C:GO:0016021	C:lysosomal membrane; C:integral component of membrane
C048R065:CUST_189_PI417904088				-2.63284	-1.68292	#N/A	tpm4	TPM4	-	Tropomyosin alpha-4 chain (Tropomyosin-4)	TPM4	-	NM_001140157.1,100,100.000,60,5.18e-26=XM_014215715.1,100,100.000,60,2.54e-24	XM_021603658.1,100,100.000,60,1.77e-24	tropomyosin 4 (tpm4)	tropomyosin alpha-4 chain isoform X4	4.56995e-104	0	0	0
C183R135:CUST_30222_PI417904088				1.39437	1.28865	#N/A	rsbn1	RSBN1	-	Lysine-specific demethylase 9 (KDM9) (EC 1.14.11.-) (Round spermatid basic protein 1)	-	-	-	-	0	round spermatid basic protein 1-like	8.78843e-94	4	C:GO:0005634; C:GO:0005911; F:GO:0032947; P:GO:0046328	C:nucleus; C:cell-cell junction; F:protein-containing complex scaffold activity; P:regulation of JNK cascade
C081R028:CUST_12464_PI417904088				-2.10456	-1.91353	#N/A	scarb1	SCARB1	CD36L1 CLA1	Scavenger receptor class B member 1 (SRB1) (CD36 and LIMPII analogous 1) (CLA-1) (CD36 antigen-like 1) (Collagen type I receptor, thrombospondin receptor-like 1) (SR-BI) (CD antigen CD36)	LOC100534606	-	NM_001204894.1,100,100.000,60,5.18e-26=XM_014138766.1,100,100.000,60,2.54e-24	XM_021602065.1,100,96.667,60,3.84e-21	SCARB1-like protein 2 (LOC100534606)	SCARB1-like protein 2 isoform X3	9.07665e-160	1	C:GO:0016021	C:integral component of membrane
C095R146:CUST_1725_PI417904088				-1.85155	-1.74155	#N/A	slc9a3r1	SLC9A3R1	NHERF NHERF1	Na(+)/H(+) exchange regulatory cofactor NHE-RF1 (NHERF-1) (Ezrin-radixin-moesin-binding phosphoprotein 50) (EBP50) (Regulatory cofactor of Na(+)/H(+) exchanger) (Sodium-hydrogen exchanger regulatory factor 1) (Solute carrier family 9 isoform A3 regulatory factor 1)	SLC9A3R1	NHERF	NM_001141752.1,100,100.000,60,5.18e-26=XM_014180253.1,100,93.333,60,1.19e-17	XM_021581026.1,100,100.000,60,1.77e-24	SLC9A3 regulator 1 (slc9a3r1)	Na(+)/H(+) exchange regulatory cofactor NHE-RF1-like	0	3	C:GO:0012505; C:GO:0016020; F:GO:0032947	C:endomembrane system; C:membrane; F:protein-containing complex scaffold activity
C044R033:CUST_8084_PI417904088				2.1617	1.81726	#N/A	loc106594148	-	-	-	LOC106594148	-	XM_014185513.1,100,100.000,60,2.54e-24	-	serine/threonine-protein kinase PAK 2-like (LOC106594148)	---NA---	0	0	0	0
C191R114:CUST_13791_PI417904088				1.59897	1.77479	#N/A	loc106586717	-	-	-	LOC106586717	-	XM_014174403.1,100,100.000,60,2.54e-24	XM_021574444.1,100,95.000,60,1.79e-19	rho GTPase-activating protein 11A-like (LOC106586717), transcript variant X2	rho GTPase-activating protein 11A-like isoform X2	7.68679e-40	1	P:GO:0007165	P:signal transduction
C061R121:CUST_29124_PI417904088				1.36756	1.88631	#N/A	krba2	TF2-11	-	Transposon Tf2-11 polyprotein (Retrotransposable element Tf2 155 kDa protein)	-	-	-	-	0	Retrotransposable element Tf2 protein type 1	1.71923e-85	9	F:GO:0003676; F:GO:0004190; F:GO:0005216; C:GO:0005634; P:GO:0006508; P:GO:0006813; P:GO:0015074; C:GO:0016020; P:GO:0034220	F:nucleic acid binding; F:aspartic-type endopeptidase activity; F:ion channel activity; C:nucleus; P:proteolysis; P:potassium ion transport; P:DNA integration; C:membrane; P:ion transmembrane transport
C252R158:CUST_4313_PI417904088				1.53412	1.61959	#N/A	atm	ATM	-	Serine-protein kinase ATM (EC 2.7.11.1) (Ataxia telangiectasia mutated homolog) (A-T mutated homolog)	ATM	-	XM_014214783.1,100,100.000,60,2.54e-24	XM_021582714.1,100,100.000,60,1.77e-24	ATM serine/threonine kinase (atm), transcript variant X5	serine-protein kinase ATM isoform X2	0	10	P:GO:0000077; P:GO:0000723; F:GO:0004674; F:GO:0005515; F:GO:0005524; C:GO:0005634; P:GO:0006281; P:GO:0010212; P:GO:0016572; P:GO:0090399	P:DNA damage checkpoint; P:telomere maintenance; F:protein serine/threonine kinase activity; F:protein binding; F:ATP binding; C:nucleus; P:DNA repair; P:response to ionizing radiation; P:histone phosphorylation; P:replicative senescence
C204R063:CUST_3311_PI417904088				-2.61137	-2.44416	#N/A	loc106590227	-	-	-	LOC106590227	-	XM_014181009.1,100,100.000,60,2.54e-24	XM_021562792.1,88,96.226,53,2.99e-17	annexin A13-like (LOC106590227)	---NA---	0	0	0	0
C248R144:CUST_35064_PI417904088				-4.66133	-4.79936	#N/A	loc100196683	-	-	-	LOC100196683	-	XM_014194809.1,100,100.000,60,2.54e-24	XM_021573147.1,100,98.333,60,8.25e-23	uncharacterized LOC100196683 (LOC100196683)	interferon-inducible protein Gig2-like	0	1	F:GO:0003950	F:NAD+ ADP-ribosyltransferase activity
C079R145:CUST_7080_PI417904088				1.71631	1.38039	#N/A	loc106605338	-	-	-	LOC106605338	-	XM_014200843.1,100,100.000,60,2.54e-24	XM_021619682.1,100,96.667,60,3.84e-21	sterol regulatory element-binding protein cleavage-activating protein-like (LOC106605338), transcript variant X5	---NA---	0	0	0	0
C251R106:CUST_10045_PI417904088				-2.25487	-2.1225	#N/A	loc106565379	-	-	-	LOC106565379	-	XM_014132425.1,100,98.333,60,1.18e-22	-	lysyl oxidase homolog 2A-like (LOC106565379)	---NA---	0	0	0	0
C002R053:CUST_23355_PI417904088				-1.38384	-1.57098	#N/A	ifi44l	IFI44L	C1ORF29	Interferon-induced protein 44-like	LOC106574482	-	XM_014150387.1,100,100.000,60,2.54e-24	XM_021613909.1,53,96.875,32,3.03e-07	interferon-induced protein 44-like (LOC106574482), transcript variant X2	interferon-induced protein 44-like	0	2	F:GO:0005525; P:GO:0006955	F:GTP binding; P:immune response
C183R074:CUST_30378_PI417904088				-1.75672	-1.69419	#N/A	fgfr3	FGFR3	-	Fibroblast growth factor receptor 3 (FGFR-3) (EC 2.7.10.1)	-	-	-	-	0	Fibroblast growth factor receptor 3	6.53089e-94	6	F:GO:0005007; F:GO:0005524; P:GO:0008284; P:GO:0008543; C:GO:0016021; P:GO:0018108	F:fibroblast growth factor-activated receptor activity; F:ATP binding; P:positive regulation of cell population proliferation; P:fibroblast growth factor receptor signaling pathway; C:integral component of membrane; P:peptidyl-tyrosine phosphorylation
C005R042:CUST_19112_PI417904088				-1.54841	-1.37386	#N/A	atp6v1f	ATP6V1F	ATP6S14 VATF	V-type proton ATPase subunit F (V-ATPase subunit F) (V-ATPase 14 kDa subunit) (Vacuolar proton pump subunit F)	ATP6V1F	VATF	NM_001141237.1,100,100.000,60,5.18e-26	XM_021563464.1,100,95.000,60,1.79e-19	ATPase H+ transporting V1 subunit F (atp6v1f)	V-type proton ATPase subunit F	1.58864e-76	10	C:GO:0005886; P:GO:0015991; C:GO:0033180; P:GO:0042127; F:GO:0046961; P:GO:0060036; P:GO:0060041; P:GO:0070121; P:GO:1901207; P:GO:1902017	C:plasma membrane; P:ATP hydrolysis coupled proton transport; C:proton-transporting V-type ATPase, V1 domain; P:regulation of cell population proliferation; F:proton-transporting ATPase activity, rotational mechanism; P:notochord cell vacuolation; P:retina development in camera-type eye; P:Kupffer's vesicle development; P:regulation of heart looping; P:regulation of cilium assembly
C066R011:CUST_36575_PI417904088				2.687	4.0829	#N/A	abca12	ABCA12	ABC12	ATP-binding cassette sub-family A member 12 (ATP-binding cassette transporter 12) (ATP-binding cassette 12)	ABCA12	-	XM_014173727.1,100,98.333,60,1.18e-22	XM_021597492.1,100,100.000,60,1.77e-24	ATP-binding cassette, sub-family A [ABC1], member 12 (abca12)	ATP-binding cassette sub-family A member 12	4.67989e-133	5	F:GO:0005524; P:GO:0006869; C:GO:0016021; F:GO:0042626; P:GO:0055085	F:ATP binding; P:lipid transport; C:integral component of membrane; F:ATPase activity, coupled to transmembrane movement of substances; P:transmembrane transport
C224R097:7_1_9_14				-1.60503	-1.98187	#N/A	lamp3	LAMP3	DCLAMP TSC403	Lysosome-associated membrane glycoprotein 3 (LAMP-3) (Lysosomal-associated membrane protein 3) (DC-lysosome-associated membrane glycoprotein) (DC LAMP) (Protein TSC403) (CD antigen CD208)	LOC106613936	-	XM_014216776.1,100,100.000,60,2.54e-24	-	lysosome-associated membrane glycoprotein 3-like (LOC106613936)	lysosome-associated membrane glycoprotein 3-like	0	2	C:GO:0005765; C:GO:0016021	C:lysosomal membrane; C:integral component of membrane
C119R115:CUST_8059_PI417904088				2.61394	2.35345	#N/A	pitx1	PITX1	PTX1	Pituitary homeobox 1 (Homeobox protein PITX1) (Paired-like homeodomain transcription factor 1) (cPTX1)	PITX1	-	NM_001123681.1,100,98.333,60,2.41e-24=XM_014198243.1,100,100.000,60,2.54e-24	XM_021617369.1,98,98.305,59,2.97e-22	paired like homeodomain 1 (pitx1)	pituitary homeobox 1 isoform X1	0	5	F:GO:0003700; C:GO:0005634; P:GO:0006355; P:GO:0007275; F:GO:0043565	F:DNA-binding transcription factor activity; C:nucleus; P:regulation of transcription, DNA-templated; P:multicellular organism development; F:sequence-specific DNA binding
C203R071:CUST_8074_PI417904088				-2.20704	-1.89768	#N/A	ncf2	NCF2	NOXA2 P67PHOX	Neutrophil cytosol factor 2 (NCF-2) (67 kDa neutrophil oxidase factor) (NADPH oxidase activator 2) (Neutrophil NADPH oxidase factor 2) (p67-phox)	NCF2	P67PHOX	NM_001145423.1,100,100.000,60,5.18e-26	NM_001124504.1,100,96.667,60,3.35e-23	neutrophil cytosolic factor 2 (ncf2)	neutrophil cytosol factor 2-like isoform X2	0	6	F:GO:0005515; P:GO:0006909; F:GO:0016176; C:GO:0043020; P:GO:0043085; P:GO:0045730	F:protein binding; P:phagocytosis; F:superoxide-generating NADPH oxidase activator activity; C:NADPH oxidase complex; P:positive regulation of catalytic activity; P:respiratory burst
C193R071:CUST_27646_PI417904088				-1.7733	-1.65268	#N/A	tmem216	TMEM216	-	Transmembrane protein 216	TMEM216	-	XM_014198592.1,100,98.333,60,1.18e-22	XM_021561837.1,100,93.443,61,8.31e-18	transmembrane protein 216-like (LOC106604173)	transmembrane protein 216-like	2.31252e-39	5	C:GO:0005737; C:GO:0005856; C:GO:0016021; C:GO:0035869; P:GO:1905515	C:cytoplasm; C:cytoskeleton; C:integral component of membrane; C:ciliary transition zone; P:non-motile cilium assembly
C168R025:CUST_10798_PI417904088				-1.83897	-1.48837	#N/A	zglp1	ZGLP1	GLP1	GATA-type zinc finger protein 1 (GATA-like protein 1) (GLP-1)	LOC106590237	-	XM_014181055.1,100,100.000,60,2.54e-24	XM_021567700.1,100,96.667,60,3.84e-21	uncharacterized LOC106590237 (LOC106590237), transcript variant X4	GATA-type zinc finger protein 1 isoform X2	1.36847e-42	4	F:GO:0003700; P:GO:0006355; F:GO:0008270; F:GO:0043565	F:DNA-binding transcription factor activity; P:regulation of transcription, DNA-templated; F:zinc ion binding; F:sequence-specific DNA binding
C013R163:CUST_4123_PI417904088				2.10563	1.71032	#N/A	f10	F10	-	Coagulation factor X (EC 3.4.21.6) (Stuart factor) [Cleaved into: Factor X light chain; Factor X heavy chain; Activated factor Xa heavy chain]	LOC106575739	-	XM_014152409.1,100,100.000,60,2.54e-24	XM_021570818.1,100,100.000,60,1.77e-24	coagulation factor VII-like (LOC106575739)	coagulation factor VII-like	1.83355e-81	5	F:GO:0004252; F:GO:0005509; C:GO:0005615; P:GO:0006508; P:GO:0007596	F:serine-type endopeptidase activity; F:calcium ion binding; C:extracellular space; P:proteolysis; P:blood coagulation
C241R052:CUST_22604_PI417904088				1.81462	1.45122	#N/A	myl1	-	-	Myosin light chain 1, skeletal muscle isoform (LC-1) (LC1) (Myosin light chain alkali 1) (Myosin light chain A1)	LOC100194662	-	NM_001139746.1,100,100.000,60,5.18e-26	NM_001124291.1,100,93.333,60,2.61e-19=XM_021581343.1,100,96.667,60,3.84e-21	myosin light chain 1-1 (LOC100194662)	myosin light chain 1, skeletal muscle isoform	3.20812e-103	2	F:GO:0005509; C:GO:0036379	F:calcium ion binding; C:myofilament
C230R005:CUST_8613_PI417904088				1.25302	1.30906	#N/A	vps51	VPS51	FFR	Vacuolar protein sorting-associated protein 51 homolog (Protein fat-free)	VPS51	CK002	NM_001165348.1,100,100.000,60,5.18e-26=XM_014128939.1,100,100.000,60,2.54e-24	XM_021591244.1,100,98.333,60,8.25e-23	VPS51, GARP complex subunit (vps51)	vacuolar protein sorting-associated protein 51 homolog	0	15	C:GO:0000938; C:GO:0005802; C:GO:0005829; P:GO:0006869; P:GO:0007030; P:GO:0007041; P:GO:0010517; P:GO:0015031; C:GO:0016020; F:GO:0030306; P:GO:0032456; P:GO:0042147; P:GO:0044241; P:GO:0048193; C:GO:1990745	C:GARP complex; C:trans-Golgi network; C:cytosol; P:lipid transport; P:Golgi organization; P:lysosomal transport; P:regulation of phospholipase activity; P:protein transport; C:membrane; F:ADP-ribosylation factor binding; P:endocytic recycling; P:retrograde transport, endosome to Golgi; P:lipid digestion; P:Golgi vesicle transport; C:EARP complex
C079R021:CUST_25855_PI417904088				-1.58266	-1.56438	#N/A	ramp1	RAMP1	-	Receptor activity-modifying protein 1 (Calcitonin-receptor-like receptor activity-modifying protein 1) (CRLR activity-modifying protein 1)	RAMP2	RAMP1	XM_014158711.1,100,100.000,60,2.54e-24	-	receptor [G protein-coupled] activity modifying protein 2 (ramp2)	receptor activity-modifying protein 1-like	8.22174e-112	5	C:GO:0005622; P:GO:0006886; P:GO:0008277; F:GO:0008565; C:GO:0016021	C:intracellular; P:intracellular protein transport; P:regulation of G protein-coupled receptor signaling pathway; F:protein transporter activity; C:integral component of membrane
C128R084:CUST_22448_PI417904088				-1.91225	-1.49977	#N/A	syndig1l	SYNDIG1L	TMEM90A	Synapse differentiation-inducing gene protein 1-like (Capucin) (Dispanin subfamily C member 1) (DSPC1) (Transmembrane protein 90A)	LOC106605631	-	XM_014201489.1,100,100.000,60,2.54e-24	-	transmembrane protein 91-like (LOC106605631)	transmembrane protein 91-like	3.7975e-71	1	C:GO:0016021	C:integral component of membrane
C037R166:CUST_23807_PI417904088				-2.78466	-2.21193	#N/A	fabp3	FABP3	-	Fatty acid-binding protein, heart (Fatty acid-binding protein 3) (Heart-type fatty acid-binding protein) (H-FABP)	LOC106588813	FABP7, FABPH	XM_014178257.1,100,100.000,60,2.54e-24	XM_021572500.1,100,100.000,32,6.51e-09	fatty acid-binding protein, heart-like (LOC106588813)	Fatty acid-binding protein, heart	2.59517e-89	1	F:GO:0008289	F:lipid binding
C227R162:CUST_41544_PI417904088				-1.74234	-1.55563	#N/A	clu	CLU	T64	Clusterin (51.5 kDa protein) [Cleaved into: Clusterin beta chain; Clusterin alpha chain]	LOC106607816	-	XM_014205188.1,65,94.872,39,2.59e-09	XM_021600461.1,65,100.000,39,8.36e-13	clusterin-like (LOC106607816)	clusterin	0	1	P:GO:1901214	P:regulation of neuron death
C052R163:CUST_24415_PI417904088				1.99757	2.37007	#N/A	shcbp1	SHCBP1	-	SHC SH2 domain-binding protein 1	LOC106587299	-	XM_014175558.1,100,100.000,60,2.54e-24	XM_021608116.1,83,98.000,50,2.99e-17	SHC SH2 domain-binding protein 1-like (LOC106587299)	SHC SH2 domain-binding protein 1-like	1.87157e-47	0	0	0
C179R127:CUST_25077_PI417904088				-2.80911	-2.74681	#N/A	fam176b	FAM176B	EVA1B	Protein eva-1 homolog B (Protein FAM176B)	EVA1B	CA078	XM_014142596.1,100,100.000,60,2.54e-24	XM_021560083.1,97,98.276,58,1.07e-21	eva-1 homolog B [C. elegans] (eva1b)	protein eva-1 homolog B-like	2.39762e-90	1	C:GO:0016021	C:integral component of membrane
C183R016:CUST_7899_PI417904088				1.47545	1.45755	#N/A	cldn4	CLDN4	-	Claudin-4	LOC106612824	CLD4, CLAUDIN-4	XM_014214349.1,100,100.000,60,2.54e-24	NM_001246273.1,95,98.246,57,3.35e-23	claudin-4-like (LOC106612824)	claudin-4-like	4.53954e-145	5	F:GO:0005198; C:GO:0005737; C:GO:0005923; C:GO:0016021; C:GO:0016328	F:structural molecule activity; C:cytoplasm; C:bicellular tight junction; C:integral component of membrane; C:lateral plasma membrane
C256R131:CUST_5901_PI417904088				-1.6632	-1.60014	#N/A	stom	STOM	BND7 EPB72	Erythrocyte band 7 integral membrane protein (Protein 7.2b) (Stomatin)	STOML3	STOM	NM_001139990.1,100,100.000,60,5.18e-26	XM_021595601.1,100,96.667,60,3.84e-21	stomatin like 3 (stoml3)	erythrocyte band 7 integral membrane protein-like	0	1	C:GO:0016021	C:integral component of membrane
C148R167:CUST_14796_PI417904088				-1.94338	-1.79244	#N/A	loc106562543	-	-	-	LOC106562543	-	XM_014127485.1,100,100.000,60,2.54e-24	XM_021586658.1,95,98.246,57,3.84e-21	fibrillin-1-like (LOC106562543)	---NA---	0	0	0	0
C236R080:CUST_39968_PI417904088				2.8112	2.48976	#N/A	rbm25	RBM25	RNPC7	RNA-binding protein 25 (Arg/Glu/Asp-rich protein of 120 kDa) (RED120) (Protein S164) (RNA-binding motif protein 25) (RNA-binding region-containing protein 7)	LOC106611484	-	XM_014211723.1,97,100.000,58,3.29e-23	XM_021585470.1,100,91.667,60,3.86e-16	RNA-binding protein 25-like (LOC106611484)	RNA-binding protein 25 isoform X1	1.27357e-129	2	F:GO:0003723; P:GO:0006397	F:RNA binding; P:mRNA processing
C172R087:CUST_1501_PI417904088				-1.31106	-1.29873	#N/A	rac1	RAC1	-	Ras-related C3 botulinum toxin substrate 1 (p21-Rac1)	RAC1	-	XM_014209063.1,100,100.000,60,2.54e-24	NM_001160673.1,100,98.333,60,7.21e-25=XM_021581283.1,100,100.000,60,1.77e-24	ras-related C3 botulinum toxin substrate 1 (LOC106609976)	ras-related C3 botulinum toxin substrate 1	4.10884e-125	89	C:GO:0000139; C:GO:0000242; P:GO:0001764; C:GO:0001891; P:GO:0001934; P:GO:0002093; P:GO:0002551; P:GO:0003382; F:GO:0003924; F:GO:0004674; F:GO:0005525; C:GO:0005634; C:GO:0005789; C:GO:0005802; C:GO:0005829; C:GO:0005884; P:GO:0006954; P:GO:0006972; P:GO:0007186; P:GO:0007411; P:GO:0007520; P:GO:0007596; P:GO:0008283; P:GO:0008361; P:GO:0010310; P:GO:0010592; P:GO:0010762; P:GO:0014041; P:GO:00…	C:Golgi membrane; C:pericentriolar material; P:neuron migration; C:phagocytic cup; P:positive regulation of protein phosphorylation; P:auditory receptor cell morphogenesis; P:mast cell chemotaxis; P:epithelial cell morphogenesis; F:GTPase activity; F:protein serine/threonine kinase activity; F:GTP binding; C:nucleus; C:endoplasmic reticulum membrane; C:trans-Golgi network; C:cytosol; C:actin fila…
C111R158:CUST_36572_PI417904088				-3.97341	-3.97071	#N/A	fgfbp2	FGFBP2	-	Fibroblast growth factor-binding protein 2 (FGF-BP2) (FGF-binding protein 2) (FGFBP-2)	LOC106611547	-	XM_014211849.1,100,98.333,60,1.18e-22	XM_021584157.1,100,100.000,60,1.77e-24	fibroblast growth factor-binding protein 2-like (LOC106611547)	fibroblast growth factor-binding protein 2-like	7.95414e-74	0	0	0
C205R138:CUST_16594_PI417904088				-1.27481	-1.36594	#N/A	loc106572442	-	-	-	LOC106572442	-	XM_014146626.1,100,100.000,60,2.54e-24	XM_021616448.1,100,98.333,60,8.25e-23	PRA1 family protein 2-like (LOC106572442)	---NA---	0	0	0	0
C108R119:CUST_17896_PI417904088				-3.25701	-2.97552	#N/A	sds	SDS	-	L-serine dehydratase/L-threonine deaminase (SDH) (EC 4.3.1.17) (L-serine deaminase) (L-threonine dehydratase) (TDH) (EC 4.3.1.19)	LOC106580394	-	XM_014161399.1,100,100.000,60,2.54e-24	XM_021621562.1,100,98.333,60,8.25e-23	L-serine dehydratase/L-threonine deaminase-like (LOC106580394)	L-serine dehydratase/L-threonine deaminase-like	0	2	P:GO:0006520; F:GO:0030170	P:cellular amino acid metabolic process; F:pyridoxal phosphate binding
C045R051:CUST_11703_PI417904088				-1.73981	-1.57583	#N/A	tubb	-	-	Tubulin beta-7 chain (Tubulin beta 4')	TUBB	LOC106588409	XM_014177355.1,100,100.000,60,2.54e-24	XM_021571987.1,100,98.333,60,8.25e-23	tubulin beta chain (LOC106588409)	Tubulin beta chain	0	16	P:GO:0000278; F:GO:0003924; F:GO:0005200; F:GO:0005525; C:GO:0005576; C:GO:0005641; C:GO:0005874; P:GO:0031101; F:GO:0031625; C:GO:0035578; C:GO:0036464; F:GO:0042288; C:GO:0044297; C:GO:0045121; P:GO:0050807; P:GO:0051225	P:mitotic cell cycle; F:GTPase activity; F:structural constituent of cytoskeleton; F:GTP binding; C:extracellular region; C:nuclear envelope lumen; C:microtubule; P:fin regeneration; F:ubiquitin protein ligase binding; C:azurophil granule lumen; C:cytoplasmic ribonucleoprotein granule; F:MHC class I protein binding; C:cell body; C:membrane raft; P:regulation of synapse organization; P:spindle ass…
C204R131:CUST_35100_PI417904088				-2.22921	-1.77481	#N/A	xirp2	XIRP2	CMYA3 XIN2	Xin actin-binding repeat-containing protein 2 (Beta-xin) (Cardiomyopathy-associated protein 3) (Myogenic MEF2-activated Xin-related protein) (Myomaxin) (mXinbeta)	-	-	-	-	0	xin actin-binding repeat-containing protein 2-like isoform X1	0	6	F:GO:0003779; P:GO:0007507; C:GO:0016021; P:GO:0030036; C:GO:0030054; F:GO:0046872	F:actin binding; P:heart development; C:integral component of membrane; P:actin cytoskeleton organization; C:cell junction; F:metal ion binding
C164R038:CUST_40730_PI417904088				1.67995	1.68669	#N/A	ybx2	YBX2-B	FRGY2-B	Y-box-binding protein 2-B (Cytoplasmic RNA-binding protein p54) (Frog Y-box protein 2-B) (FRGY2b) (Messenger ribonucleoprotein particle 3) (mRNP3)	YBX2A	-	NM_001140071.1,100,95.000,60,6.75e-20=XM_014155489.1,100,95.000,60,3.31e-18	XM_021615263.1,100,100.000,60,1.77e-24	Y-box-binding protein 2-A (ybx2a)	Y-box-binding protein 2-A isoform X4	2.42485e-93	2	F:GO:0003677; P:GO:0006355	F:DNA binding; P:regulation of transcription, DNA-templated
C216R149:CUST_8275_PI417904088				-1.95787	-1.50365	#N/A	loc106571409	-	-	-	LOC106571409	-	XM_014144462.1,100,100.000,60,2.54e-24	XM_021611973.1,100,95.000,60,1.79e-19	scavenger receptor class A member 3-like (LOC106571409), transcript variant X2	scavenger receptor class A member 3-like	1.99333e-12	2	C:GO:0005581; C:GO:0016021	C:collagen trimer; C:integral component of membrane
C222R006:CUST_32533_PI417904088				-2.21934	-2.19808	#N/A	tmeff1	TMEFF1	-	Tomoregulin-1 (TR-1) (Transmembrane protein with EGF-like and one follistatin-like domain) (X7365)	LOC106579588	-	XM_014159642.1,100,100.000,60,2.54e-24	XM_021620188.1,100,100.000,60,1.77e-24	tomoregulin-1-like (LOC106579588), transcript variant X2	tomoregulin-1-like	4.60599e-82	2	F:GO:0005515; C:GO:0016021	F:protein binding; C:integral component of membrane
C243R065:CUST_20944_PI417904088				1.84919	1.5754	#N/A	loc106600880	-	-	-	LOC106600880	-	XM_014192629.1,100,100.000,60,2.54e-24	XM_021624565.1,97,96.552,58,4.96e-20	beta-1,4-mannosyl-glycoprotein 4-beta-N-acetylglucosaminyltransferase-like (LOC106600880), transcript variant X4	---NA---	0	0	0	0
C080R035:CUST_19466_PI417904088				1.25099	1.37588	#N/A	tfip11	TFIP11	STIP	Tuftelin-interacting protein 11 (Septin and tuftelin-interacting protein 1) (STIP-1)	-	-	NM_001173829.1,100,100.000,60,5.18e-26	XM_021606184.1,100,91.667,60,5.00e-15	Tuftelin-interacting protein 11 (tfp11)	Tuftelin-interacting protein 11	0	4	F:GO:0003676; C:GO:0005681; P:GO:0006397; P:GO:0008380	F:nucleic acid binding; C:spliceosomal complex; P:mRNA processing; P:RNA splicing
C045R027:CUST_2373_PI417904088				1.39282	1.34291	#N/A	wbp11	WBP11	-	WW domain-binding protein 11 (WBP-11)	LOC106601201	-	XM_014193205.1,100,100.000,60,2.54e-24	-	WW domain-binding protein 11-like (LOC106601201)	WW domain-binding protein 11-like	3.45252e-70	1	P:GO:0006396	P:RNA processing
C020R126:CUST_21856_PI417904088				1.5527	1.75849	#N/A	ttk	TTK	MPS1 NCP	Dual specificity protein kinase Ttk (EC 2.7.12.1) (Mitotic checkpoint serine/threonine-protein kinase Mps1) (Monopolar spindle protein 1) (Protein nightcap)	LOC106605052	-	XM_014200308.1,100,100.000,60,2.54e-24	XM_021562824.1,100,96.667,60,3.84e-21	dual specificity protein kinase Ttk-like (LOC106605052), transcript variant X8	dual specificity protein kinase Ttk-like isoform X2	7.69976e-42	6	F:GO:0004674; F:GO:0004712; F:GO:0005524; P:GO:0006468; P:GO:0007093; P:GO:0051304	F:protein serine/threonine kinase activity; F:protein serine/threonine/tyrosine kinase activity; F:ATP binding; P:protein phosphorylation; P:mitotic cell cycle checkpoint; P:chromosome separation
C220R158:CUST_9076_PI417904088				-2.34957	-2.31881	#N/A	mbl2	MBL	-	Mannose-binding protein (MBP) (Mannan-binding protein)	LOC110510736	-	-	XR_002471623.1,88,98.113,53,6.42e-19	mannan-binding lectin H2 (LOC100301642)	Mannose-binding protein C precursor	4.6124e-112	5	P:GO:0001867; F:GO:0005537; C:GO:0005581; C:GO:0005623; C:GO:0016021	P:complement activation, lectin pathway; F:mannose binding; C:collagen trimer; C:cell; C:integral component of membrane
C063R043:CUST_3182_PI417904088				-2.04451	-1.86015	#N/A	pmepa1	-	-	-	PMEPA1	-	XM_014131693.1,100,100.000,60,2.54e-24	-	prostate transmembrane protein, androgen induced 1 (pmepa1), transcript variant X3	protein TMEPAI isoform X1	7.85359e-39	4	P:GO:0010991; C:GO:0016021; P:GO:0030512; F:GO:0070412	P:negative regulation of SMAD protein complex assembly; C:integral component of membrane; P:negative regulation of transforming growth factor beta receptor signaling pathway; F:R-SMAD binding
C109R104:CUST_26203_PI417904088				-2.17735	-2.27935	#N/A	hbz	HBA	-	Hemoglobin subunit alpha (Alpha-globin) (Hemoglobin alpha chain)	-	-	-	-	0	Hemoglobin subunit alpha	3.97971e-72	6	F:GO:0005344; F:GO:0005506; C:GO:0005833; P:GO:0015671; F:GO:0019825; F:GO:0020037	F:oxygen carrier activity; F:iron ion binding; C:hemoglobin complex; P:oxygen transport; F:oxygen binding; F:heme binding
C212R111:CUST_22483_PI417904088				1.47222	1.36937	#N/A	triobp	TRIOBP	KIAA1662 TARA	TRIO and F-actin-binding protein (Protein Tara) (Trio-associated repeat on actin)	SSP2	-	NM_001141637.1,98,100.000,59,1.86e-25	-	Sporozoite surface protein 2 (ssp2)	predicted protein	2.48161e-58	13	F:GO:0003677; F:GO:0003779; F:GO:0005507; C:GO:0005576; C:GO:0005856; P:GO:0006352; P:GO:0006878; C:GO:0009279; P:GO:0009405; C:GO:0016020; C:GO:0016021; F:GO:0016491; P:GO:0055114	F:DNA binding; F:actin binding; F:copper ion binding; C:extracellular region; C:cytoskeleton; P:DNA-templated transcription, initiation; P:cellular copper ion homeostasis; C:cell outer membrane; P:pathogenesis; C:membrane; C:integral component of membrane; F:oxidoreductase activity; P:oxidation-reduction process
C172R106:CUST_12021_PI417904088				-1.92791	-2.13773	#N/A	fkbp7	FKBP7	FKBP23	Peptidyl-prolyl cis-trans isomerase FKBP7 (PPIase FKBP7) (EC 5.2.1.8) (23 kDa FK506-binding protein) (23 kDa FKBP) (FKBP-23) (FK506-binding protein 7) (FKBP-7) (Rotamase)	FKBP7	-	XM_014164403.1,100,100.000,60,2.54e-24	XM_021578918.1,100,98.333,60,8.25e-23	FK506 binding protein 7 (fkbp7)	peptidyl-prolyl cis-trans isomerase FKBP7	5.25412e-155	3	P:GO:0000413; F:GO:0003755; C:GO:0016021	P:protein peptidyl-prolyl isomerization; F:peptidyl-prolyl cis-trans isomerase activity; C:integral component of membrane
C050R002:CUST_777_PI417904088				-1.28818	-1.60027	#N/A	arrdc3	ARRDC3	-	Arrestin domain-containing protein 3 (Liver regeneration-related protein LRRG00048)	LOC106580165	ARRD3	XM_014160920.1,100,100.000,60,2.54e-24	-	arrestin domain-containing protein 3 (LOC106580165)	arrestin domain-containing protein 3	0	0	0	0
C157R099:CUST_6569_PI417904088				-1.50924	-1.44693	#N/A	tmem30a	TMEM30A	CDC50A	Cell cycle control protein 50A (P4-ATPase flippase complex beta subunit TMEM30A) (Transmembrane protein 30A)	LOC106571270	CC50A	XM_014144108.1,100,100.000,60,2.54e-24	XM_021611654.1,100,100.000,60,1.77e-24	cell cycle control protein 50A-like (LOC106571270)	cell cycle control protein 50A-like	0	8	F:GO:0004012; C:GO:0005783; C:GO:0005794; C:GO:0005886; F:GO:0015247; P:GO:0015917; C:GO:0016021; P:GO:0045332	F:phospholipid-translocating ATPase activity; C:endoplasmic reticulum; C:Golgi apparatus; C:plasma membrane; F:aminophospholipid transmembrane transporter activity; P:aminophospholipid transport; C:integral component of membrane; P:phospholipid translocation
C036R121:CUST_20416_PI417904088				1.46287	1.49689	#N/A	loc106579852	-	-	-	LOC106579852	-	XM_014160140.1,100,100.000,60,2.54e-24	-	long-chain-fatty-acid--CoA ligase 1-like (LOC106579852)	---NA---	0	0	0	0
C090R002:CUST_23889_PI417904088				-13.6797	-14.2731	#N/A	hoxd12	HOXD12	HOXD12A-hox-d12 hoxd12	Homeobox protein Hox-D12a (Hox-D12)	HOXD12AA	HOXD12AA	NM_001139551.1,100,100.000,60,5.18e-26	-	homeobox protein HoxD12aa (hoxd12aa)	homeobox protein Hox-D12a-like	4.9167e-152	3	C:GO:0005634; P:GO:0006355; F:GO:0043565	C:nucleus; P:regulation of transcription, DNA-templated; F:sequence-specific DNA binding
C075R121:CUST_18076_PI417904088				-1.73974	-1.41256	#N/A	cib1	CIB1	CIB KIP PRKDCIP	Calcium and integrin-binding protein 1 (CIB) (Calcium- and integrin-binding protein) (CIBP) (Calmyrin) (DNA-PKcs-interacting protein) (Kinase-interacting protein) (KIP) (SNK-interacting protein 2-28) (SIP2-28)	CIB1	-	NM_001146542.1,100,98.333,60,2.41e-24=XM_014148189.1,100,98.333,60,1.18e-22	NM_001160543.1,100,96.667,60,3.35e-23	calcium and integrin binding 1 (cib1)	Calcium and integrin-binding protein 1	2.0444e-118	2	F:GO:0005509; P:GO:0007229	F:calcium ion binding; P:integrin-mediated signaling pathway
C189R100:CUST_29097_PI417904088				-1.82935	-1.74125	#N/A	thbs3	THBS3	THBS3A-thbs3 tsp3	Thrombospondin-3a (Thbs3a)	LOC106605431	-	XM_014201085.1,100,100.000,60,2.54e-24	XM_021557617.1,100,100.000,60,1.77e-24	thrombospondin-3a-like (LOC106605431)	thrombospondin-3a-like	1.3814e-107	4	F:GO:0005509; C:GO:0005576; P:GO:0007155; F:GO:0008201	F:calcium ion binding; C:extracellular region; P:cell adhesion; F:heparin binding
C182R031:CUST_22252_PI417904088				1.34371	1.36276	#N/A	gpd1l	GPD1L	-	Glycerol-3-phosphate dehydrogenase 1-like protein (EC 1.1.1.8)	LOC106585086	-	XM_014170887.1,77,95.652,46,3.33e-13	XM_021608998.1,77,95.652,46,2.33e-13	golgin subfamily A member 3-like (LOC106585086), transcript variant X3	glycerol-3-phosphate dehydrogenase [NAD(+)], cytoplasmic-like	0	7	F:GO:0004367; P:GO:0005975; C:GO:0009331; F:GO:0042803; P:GO:0046168; F:GO:0051287; P:GO:0055114	F:glycerol-3-phosphate dehydrogenase [NAD+] activity; P:carbohydrate metabolic process; C:glycerol-3-phosphate dehydrogenase complex; F:protein homodimerization activity; P:glycerol-3-phosphate catabolic process; F:NAD binding; P:oxidation-reduction process
C148R071:CUST_7363_PI417904088				-1.57654	-1.54913	#N/A	loc106588671	-	-	-	LOC106588671	-	XM_014177893.1,100,100.000,60,2.54e-24	XM_021572318.1,100,98.333,60,8.25e-23	DNA topoisomerase 2-beta-like (LOC106588671), transcript variant X5	DNA topoisomerase 2-beta-like	4.01197e-43	4	F:GO:0003677; F:GO:0003918; F:GO:0005524; P:GO:0006265	F:DNA binding; F:DNA topoisomerase type II (ATP-hydrolyzing) activity; F:ATP binding; P:DNA topological change
C156R141:CUST_39323_PI417904088				1.37255	1.27206	#N/A	smpd3	SMPD3	-	Sphingomyelin phosphodiesterase 3 (EC 3.1.4.12) (Neutral sphingomyelinase 2) (nSMase-2) (nSMase2) (Neutral sphingomyelinase II)	-	-	-	-	0	sphingomyelin phosphodiesterase 3	2.47657e-54	2	C:GO:0016021; P:GO:0061300	C:integral component of membrane; P:cerebellum vasculature development
C190R157:CUST_9789_PI417904088				1.3499	1.60822	#N/A	cad	CAD	-	CAD protein [Includes: Glutamine-dependent carbamoyl-phosphate synthase (EC 6.3.5.5); Aspartate carbamoyltransferase (EC 2.1.3.2); Dihydroorotase (EC 3.5.2.3)]	CPSASEII	-	XM_014144561.1,100,100.000,60,2.54e-24	XM_021612044.1,100,96.667,60,3.84e-21	CAD protein-like (LOC106571444), transcript variant X4	CAD protein isoform X3	1.41398e-36	16	F:GO:0002134; F:GO:0004070; F:GO:0004088; F:GO:0004151; F:GO:0004672; F:GO:0005524; C:GO:0005739; C:GO:0005829; P:GO:0006207; P:GO:0006541; F:GO:0008270; C:GO:0016363; P:GO:0018107; P:GO:0044205; P:GO:0046777; F:GO:0070335	F:UTP binding; F:aspartate carbamoyltransferase activity; F:carbamoyl-phosphate synthase (glutamine-hydrolyzing) activity; F:dihydroorotase activity; F:protein kinase activity; F:ATP binding; C:mitochondrion; C:cytosol; P:'de novo' pyrimidine nucleobase biosynthetic process; P:glutamine metabolic process; F:zinc ion binding; C:nuclear matrix; P:peptidyl-threonine phosphorylation; P:'de novo' UMP …
C144R038:CUST_4435_PI417904088				-2.14922	-2.39017	#N/A	yjefn3	YJEFN3	-	YjeF N-terminal domain-containing protein 3 (YjeF_N3) (hYjeF_N3)	LOC106573595	AIBP	XM_014148772.1,100,100.000,60,2.54e-24	-	yjeF N-terminal domain-containing protein 3-like (LOC106573595)	yjeF N-terminal domain-containing protein 3	8.96415e-178	8	P:GO:0002040; C:GO:0005739; P:GO:0010874; C:GO:0016020; P:GO:0016525; P:GO:0031580; F:GO:0052856; F:GO:0052857	P:sprouting angiogenesis; C:mitochondrion; P:regulation of cholesterol efflux; C:membrane; P:negative regulation of angiogenesis; P:membrane raft distribution; F:NADHX epimerase activity; F:NADPHX epimerase activity
C261R121:CUST_30304_PI417904088				1.88685	2.01739	#N/A	loc106607201	-	-	-	LOC106607201	-	XR_001329168.1,100,100.000,60,2.54e-24	XM_021625221.1,98,100.000,59,6.38e-24	neurogenic locus notch homolog protein 2-like (LOC106607201)	neurogenic locus notch homolog protein 2-like	1.07364e-26	8	F:GO:0005509; P:GO:0006355; P:GO:0007219; P:GO:0007275; C:GO:0016021; P:GO:0030154; F:GO:0038023; P:GO:0050793	F:calcium ion binding; P:regulation of transcription, DNA-templated; P:Notch signaling pathway; P:multicellular organism development; C:integral component of membrane; P:cell differentiation; F:signaling receptor activity; P:regulation of developmental process
C017R120:CUST_8552_PI417904088				1.5594	2.74001	#N/A	-	-	-	-	-	-	-	-	0	#N/A	#N/A	#N/A	#N/A	#N/A
C076R105:CUST_31062_PI417904088				2.87539	2.36155	#N/A	tnik	TNIK	KIAA0551	Traf2 and NCK-interacting protein kinase (EC 2.7.11.1)	LOC106574712	-	XR_001321575.1,100,100.000,60,2.54e-24	XM_021608617.1,100,100.000,60,1.77e-24	uncharacterized LOC106574712 (LOC106574712)	TRAF2 and NCK-interacting protein kinase-like	1.08202e-74	3	F:GO:0004672; F:GO:0005524; P:GO:0006468	F:protein kinase activity; F:ATP binding; P:protein phosphorylation
C181R022:CUST_17369_PI417904088				-1.6309	-1.50175	#N/A	ptges3	PTGES3	P23 TEBP	Prostaglandin E synthase 3 (EC 5.3.99.3) (Cytosolic prostaglandin E2 synthase) (cPGES) (Hsp90 co-chaperone) (Progesterone receptor complex p23) (Telomerase-binding protein p23)	TEBP	-	XM_014147083.1,100,100.000,60,2.54e-24	NM_001124524.1,100,95.000,60,1.56e-21	prostaglandin E synthase 3-like (LOC106572696), transcript variant X2	Prostaglandin E synthase 3	3.74667e-82	6	C:GO:0005634; C:GO:0005829; P:GO:0006457; F:GO:0051087; P:GO:0051131; F:GO:0051879	C:nucleus; C:cytosol; P:protein folding; F:chaperone binding; P:chaperone-mediated protein complex assembly; F:Hsp90 protein binding
C078R077:CUST_9741_PI417904088				1.67512	1.59517	#N/A	kdm4c	KDM4C	JHDM3C JMJD2C KIAA0780	Lysine-specific demethylase 4C (EC 1.14.11.-) (JmjC domain-containing histone demethylation protein 3C) (Jumonji domain-containing protein 2C)	LOC106574093	-	XM_014149647.1,100,100.000,60,2.54e-24	XM_021618537.1,100,98.333,60,8.25e-23	lysine-specific demethylase 4B-like (LOC106574093), transcript variant X3	lysine-specific demethylase 4C-like	7.25987e-47	3	C:GO:0005634; F:GO:0008168; P:GO:0032259	C:nucleus; F:methyltransferase activity; P:methylation
C043R093:CUST_6544_PI417904088				-1.32683	-1.39725	#N/A	pigp	PIGP	DSCR5	Phosphatidylinositol N-acetylglucosaminyltransferase subunit P (EC 2.4.1.198) (Phosphatidylinositol-glycan biosynthesis class P protein) (PIG-P)	PIGP	-	NM_001141884.1,100,100.000,60,5.18e-26=XM_014197089.1,100,100.000,60,2.54e-24	NM_001165228.1,100,98.333,60,7.21e-25=XM_021617191.1,100,98.333,60,8.25e-23	phosphatidylinositol glycan, class P (pigp)	phosphatidylinositol N-acetylglucosaminyltransferase subunit P	1.60828e-87	3	P:GO:0006506; C:GO:0016021; F:GO:0017176	P:GPI anchor biosynthetic process; C:integral component of membrane; F:phosphatidylinositol N-acetylglucosaminyltransferase activity
C068R057:CUST_37893_PI417904088				1.96724	1.95772	#N/A	usp7	USP7	-	Ubiquitin carboxyl-terminal hydrolase 7 (EC 3.4.19.12) (Deubiquitinating enzyme 7) (Ubiquitin thioesterase 7) (Ubiquitin-specific-processing protease 7)	LOC106606244	-	XM_014202392.1,100,100.000,60,2.54e-24	XM_021626019.1,100,98.333,60,8.25e-23	ubiquitin carboxyl-terminal hydrolase 7-like (LOC106606244)	ubiquitin carboxyl-terminal hydrolase 7	1.23143e-80	11	F:GO:0004197; F:GO:0004843; C:GO:0005694; C:GO:0005829; P:GO:0006511; P:GO:0007275; F:GO:0008134; C:GO:0016605; P:GO:0031647; P:GO:0035616; P:GO:0051090	F:cysteine-type endopeptidase activity; F:thiol-dependent ubiquitin-specific protease activity; C:chromosome; C:cytosol; P:ubiquitin-dependent protein catabolic process; P:multicellular organism development; F:transcription factor binding; C:PML body; P:regulation of protein stability; P:histone H2B conserved C-terminal lysine deubiquitination; P:regulation of DNA-binding transcription factor act…
C183R142:CUST_26539_PI417904088				-1.99379	-2.16207	#N/A	lgals1	-	-	Beta-galactoside-binding lectin (14 kDa lectin) (Electrolectin)	LEG	-	NM_001141159.2,100,98.333,60,2.41e-24=XM_014194039.1,100,98.333,60,1.18e-22	NM_001160662.1,100,96.667,60,3.35e-23	Beta-galactoside-binding lectin (leg)	Beta-galactoside-binding lectin	1.77019e-62	2	C:GO:0005623; F:GO:0030246	C:cell; F:carbohydrate binding
C045R078:CUST_39914_PI417904088				1.69198	1.78614	#N/A	slmap	SLMAP	SLAP	Sarcolemmal membrane-associated protein (Sarcolemmal-associated protein)	-	-	-	-	0	sarcolemmal membrane-associated protein isoform X2	1.62843e-52	2	P:GO:0006936; C:GO:0016021	P:muscle contraction; C:integral component of membrane
C146R153:CUST_39587_PI417904088				-1.4976	-1.55831	#N/A	lrmda	LRMDA	-	Leucine-rich melanocyte differentiation-associated protein	-	-	XM_014155086.1,93,98.214,56,1.98e-20	XM_021580813.1,100,100.000,60,1.77e-24	chromosome ssa18 open reading frame, human C10orf11 (cssa18h10orf11), transcript variant X2	leucine-rich repeat-containing protein C10orf11 homolog isoform X1	3.18012e-137	2	F:GO:0005515; P:GO:0030318	F:protein binding; P:melanocyte differentiation
C132R009:CUST_6100_PI417904088				1.78339	1.56079	#N/A	fabp3	FABP3	-	Fatty acid-binding protein, heart (Fatty acid-binding protein 3) (Heart-type fatty acid-binding protein) (H-FABP)	LOC106570598	FABPH	XM_014143055.1,100,100.000,60,2.54e-24	XM_021559813.1,100,98.333,60,8.25e-23	fatty acid-binding protein, heart-like (LOC106570598)	Fatty acid-binding protein, heart	4.51611e-87	4	P:GO:0001947; C:GO:0005737; F:GO:0008289; P:GO:0043009	P:heart looping; C:cytoplasm; F:lipid binding; P:chordate embryonic development
C163R027:CUST_1017_PI417904088				-2.45227	-1.75868	#N/A	plat	PLAT	-	Tissue-type plasminogen activator (t-PA) (t-plasminogen activator) (tPA) (EC 3.4.21.68) (Alteplase) (Reteplase) [Cleaved into: Tissue-type plasminogen activator chain A; Tissue-type plasminogen activator chain B]	LOC106580425	-	XM_014161475.1,100,98.333,60,1.18e-22	XM_021606253.1,98,96.610,59,1.38e-20	tissue-type plasminogen activator-like (LOC106580425), transcript variant X2	tissue-type plasminogen activator-like	2.36228e-58	3	F:GO:0004252; C:GO:0005576; P:GO:0031639	F:serine-type endopeptidase activity; C:extracellular region; P:plasminogen activation
C099R050:CUST_25545_PI417904088				-2.1013	-1.61349	#N/A	mmp23b	MMP23B	MMP23	Matrix metalloproteinase-23 (MMP-23) (EC 3.4.24.-) (Matrix metallopeptidase 23B) [Cleaved into: Matrix metalloproteinase-23, soluble form]	LOC106572002	-	XM_014145692.1,100,100.000,60,2.54e-24	XM_021566356.1,100,100.000,60,1.77e-24	matrix metalloproteinase-23-like (LOC106572002), transcript variant X2	matrix metalloproteinase-23-like isoform X2	3.47703e-166	4	F:GO:0004222; P:GO:0006508; F:GO:0008270; C:GO:0031012	F:metalloendopeptidase activity; P:proteolysis; F:zinc ion binding; C:extracellular matrix
C118R145:CUST_12778_PI417904088				-1.53615	-1.4911	#N/A	myo1c	MYO1C	-	Unconventional myosin-Ic (Myosin I beta) (MMI-beta) (MMIb)	LOC106603370	-	XM_014196952.1,100,100.000,60,2.54e-24	XM_021618285.1,100,98.333,60,8.25e-23	unconventional myosin-Ic-like (LOC106603370), transcript variant X7	unconventional myosin-Ic-like isoform X2	0	4	F:GO:0003774; F:GO:0003779; F:GO:0005524; C:GO:0016459	F:motor activity; F:actin binding; F:ATP binding; C:myosin complex
C019R044:CUST_25929_PI417904088				1.26702	1.43489	#N/A	rnmtl1	NXN	-	Nucleoredoxin (EC 1.8.1.8)	RNMTL1	-	XM_014163055.1,100,100.000,60,2.54e-24	-	RNA methyltransferase like 1 (rnmtl1)	nucleoredoxin isoform X1	0	2	C:GO:0005623; P:GO:0045454	C:cell; P:cell redox homeostasis
C205R065:CUST_31644_PI417904088				1.76607	1.5111	#N/A	arsa	ARSA	-	Arylsulfatase A (ASA) (EC 3.1.6.8) (Cerebroside-sulfatase) [Cleaved into: Arylsulfatase A component B; Arylsulfatase A component C]	-	-	-	-	0	arylsulfatase A	4.04423e-96	1	F:GO:0008484	F:sulfuric ester hydrolase activity
C192R118:CUST_14835_PI417904088				-2.13738	-1.92442	#N/A	clns1a	CLNS1A	ICLN	Methylosome subunit pICln (Chloride channel, nucleotide sensitive 1A) (Chloride conductance regulatory protein ICln) (I(Cln))	CLNS1A	-	XM_014197721.1,100,100.000,60,2.54e-24	XR_002474963.1,100,98.333,60,8.25e-23	methylosome subunit pICln-like (LOC106603712)	methylosome subunit pICln-like isoform X2	1.72549e-172	7	P:GO:0000387; C:GO:0005829; C:GO:0005886; P:GO:0006821; P:GO:0006884; C:GO:0034709; C:GO:0034715	P:spliceosomal snRNP assembly; C:cytosol; C:plasma membrane; P:chloride transport; P:cell volume homeostasis; C:methylosome; C:pICln-Sm protein complex
C222R002:CUST_392_PI417904088				1.38426	1.60012	#N/A	pabpc4	PABPC4	APP1 PABP4	Polyadenylate-binding protein 4 (PABP-4) (Poly(A)-binding protein 4) (Activated-platelet protein 1) (APP-1) (Inducible poly(A)-binding protein) (iPABP)	LOC106610810	-	XM_014210412.1,100,100.000,60,2.54e-24	XM_021584633.1,100,98.333,60,8.25e-23	polyadenylate-binding protein 4-like (LOC106610810)	polyadenylate-binding protein 4-like	0	6	F:GO:0003730; C:GO:0005634; C:GO:0005829; F:GO:0008143; F:GO:0008266; C:GO:0010494	F:mRNA 3'-UTR binding; C:nucleus; C:cytosol; F:poly(A) binding; F:poly(U) RNA binding; C:cytoplasmic stress granule
C151R162:CUST_21453_PI417904088				-3.77955	-3.31328	#N/A	parva	PARVA	MXRA2	Alpha-parvin (Actopaxin) (CH-ILKBP) (Calponin-like integrin-linked kinase-binding protein) (Matrix-remodeling-associated protein 2)	LOC106562110	-	XM_014126708.1,100,100.000,60,2.54e-24	XM_021607302.1,100,100.000,60,1.77e-24	alpha-parvin-like (LOC106562110)	alpha-parvin	0	4	F:GO:0003779; P:GO:0007155; C:GO:0016021; P:GO:0031532	F:actin binding; P:cell adhesion; C:integral component of membrane; P:actin cytoskeleton reorganization
C245R130:CUST_21994_PI417904088				-1.88986	-1.58219	#N/A	pcolce	PCOLCE	PCPE1	Procollagen C-endopeptidase enhancer 1 (Procollagen COOH-terminal proteinase enhancer 1) (PCPE-1) (Procollagen C-proteinase enhancer 1) (Type 1 procollagen C-proteinase enhancer protein) (Type I procollagen COOH-terminal proteinase enhancer)	LOC106603199	PCOC1	XM_014196532.1,100,100.000,60,2.54e-24	XM_021618530.1,100,95.000,60,2.31e-18	procollagen C-endopeptidase enhancer 2-like (LOC106603199)	procollagen C-endopeptidase enhancer 2-like	0	7	F:GO:0005515; F:GO:0005518; C:GO:0005581; C:GO:0005615; F:GO:0008201; P:GO:0010952; F:GO:0016504	F:protein binding; F:collagen binding; C:collagen trimer; C:extracellular space; F:heparin binding; P:positive regulation of peptidase activity; F:peptidase activator activity
C108R083:CUST_13112_PI417904088				1.4101	1.48971	#N/A	tuba1c	-	-	Tubulin alpha-8 chain (Fragment)	LOC106568505	-	XM_014138922.1,100,100.000,60,2.54e-24	-	tubulin alpha-8 chain-like (LOC106568505), transcript variant X2	tubulin alpha-8 chain-like	1.65322e-165	7	F:GO:0003924; F:GO:0005200; F:GO:0005525; C:GO:0005737; C:GO:0005874; P:GO:0007010; P:GO:0007017	F:GTPase activity; F:structural constituent of cytoskeleton; F:GTP binding; C:cytoplasm; C:microtubule; P:cytoskeleton organization; P:microtubule-based process
C145R083:CUST_7750_PI417904088				1.71933	1.796	#N/A	cacna2d2	-	-	-	CACNA2D2	-	XM_014165837.1,100,100.000,60,2.54e-24	XM_021609329.1,100,100.000,60,1.77e-24	voltage-dependent calcium channel subunit alpha-2/delta-2-like (LOC106582605)	---NA---	0	0	0	0
C206R021:CUST_38521_PI417904088				-1.80109	-1.85767	#N/A	c1ql4	C1QL4	CTRP11	Complement C1q-like protein 4 (C1q and tumor necrosis factor-related protein 11) (C1q/TNF-related protein 11)	LOC106567034	-	XM_014135842.1,100,100.000,60,2.54e-24	XM_021565847.1,100,100.000,60,1.77e-24	complement C1q-like protein 4 (LOC106567034), transcript variant X2	complement C1q-like protein 4	0	2	F:GO:0005515; C:GO:0016021	F:protein binding; C:integral component of membrane
C215R134:CUST_21510_PI417904088				-2.00318	-1.74608	#N/A	lsp1	LSP1	WP34	Lymphocyte-specific protein 1 (47 kDa actin-binding protein) (52 kDa phosphoprotein) (pp52) (Lymphocyte-specific antigen WP34)	LOC106587957	-	XR_001324531.1,100,100.000,60,2.54e-24	XM_021595190.1,100,96.667,60,3.84e-21	uncharacterized LOC106587957 (LOC106587957)	non-muscle caldesmon-like isoform X1	5.81391e-156	8	F:GO:0003735; F:GO:0003779; F:GO:0005516; C:GO:0005840; P:GO:0006412; P:GO:0006936; P:GO:0007165; F:GO:0017022	F:structural constituent of ribosome; F:actin binding; F:calmodulin binding; C:ribosome; P:translation; P:muscle contraction; P:signal transduction; F:myosin binding
C174R116:CUST_20373_PI417904088				-1.41486	-1.39752	#N/A	tmem147	TMEM147	-	Transmembrane protein 147	TM147	-	NM_001141826.1,100,95.000,60,5.22e-21=XM_014201491.1,100,100.000,60,2.54e-24	XM_021596799.1,97,100.000,58,2.29e-23	Transmembrane protein 147 (tm147)	transmembrane protein 147	9.83354e-120	1	C:GO:0016021	C:integral component of membrane
C221R166:4_2_5_22				-2.76123	-2.52454	#N/A	olfml3	OLFML3A	OLFML3	Olfactomedin-like protein 3A	OLFML3	-	XM_014132528.1,100,100.000,60,2.54e-24	XM_021568997.1,100,100.000,60,1.77e-24	olfactomedin-like 3 (olfml3)	olfactomedin-like protein 3	0	0	0	0
C052R060:CUST_2780_PI417904088				1.66556	1.81053	#N/A	kifc1	-	-	Carboxy-terminal kinesin 2 (XCTK2)	KIFC1	-	XM_014177349.1,100,100.000,60,2.54e-24	XM_021571994.1,100,96.667,60,3.84e-21	carboxy-terminal kinesin 2-like (LOC106588407)	carboxy-terminal kinesin 2-like isoform X1	0	5	F:GO:0003777; F:GO:0005524; C:GO:0005874; P:GO:0007018; F:GO:0008017	F:microtubule motor activity; F:ATP binding; C:microtubule; P:microtubule-based movement; F:microtubule binding
C090R167:CUST_23166_PI417904088				-2.18168	-2.09424	#N/A	gadd45b	GADD45B	MYD118	Growth arrest and DNA damage-inducible protein GADD45 beta (Myeloid differentiation primary response protein MyD118) (Negative growth regulatory protein MyD118)	LOC106613608	GA45B	XM_014216042.1,100,100.000,60,2.54e-24	-	growth arrest and DNA damage-inducible protein GADD45 beta-like (LOC106613608)	growth arrest and DNA damage-inducible protein GADD45 beta-like	1.69707e-106	7	P:GO:0000185; P:GO:0001756; C:GO:0005634; C:GO:0005737; P:GO:0046686; P:GO:0051597; P:GO:0051726	P:activation of MAPKKK activity; P:somitogenesis; C:nucleus; C:cytoplasm; P:response to cadmium ion; P:response to methylmercury; P:regulation of cell cycle
C227R040:CUST_5238_PI417904088				-1.23479	-1.29237	#N/A	hsbp1	-	-	-	HSBP1	LOC106573700	XM_014148990.1,100,100.000,60,2.54e-24	XM_021596988.1,100,100.000,60,1.77e-24	heat shock factor-binding protein 1-like (LOC106573700)	CREB-binding protein-like	0.000141728	5	F:GO:0003824; P:GO:0009058; C:GO:0016020; C:GO:0016021; F:GO:0030170	F:catalytic activity; P:biosynthetic process; C:membrane; C:integral component of membrane; F:pyridoxal phosphate binding
C229R120:CUST_37818_PI417904088				1.39084	1.52793	#N/A	cep135	CEP135	-	Centrosomal protein of 135 kDa (Cep135)	CEP135	-	XM_014169018.1,100,96.721,61,5.50e-21	XM_021599430.1,100,98.361,61,8.25e-23	centrosomal protein 135kDa (cep135), transcript variant X4	centrosomal protein of 135 kDa isoform X1	4.41821e-37	2	P:GO:0007099; P:GO:0010457	P:centriole replication; P:centriole-centriole cohesion
C237R163:CUST_18170_PI417904088				-2.99471	-2.51941	#N/A	fam89b	-	-	-	FAM89B	-	XM_014196046.1,100,100.000,60,2.54e-24	-	family with sequence similarity 89, member B (fam89b)	protein FAM89B-like	3.86149e-09	0	0	0
C062R092:CUST_35441_PI417904088				1.91613	1.83164	#N/A	loc106565100	-	-	-	LOC106565100	-	XM_014131824.1,100,100.000,60,2.54e-24	XM_021567487.1,100,100.000,60,1.77e-24	pleckstrin homology domain-containing family A member 6-like (LOC106565100), transcript variant X19	---NA---	0	0	0	0
C150R090:CUST_3158_PI417904088				-2.80788	-2.27618	#N/A	loc106608631	-	-	-	LOC106608631	-	XM_014206698.1,100,100.000,60,2.54e-24	XM_021578111.1,100,98.333,60,8.25e-23	putative GPI-anchored protein PB15E9.01c (LOC106608631)	putative GPI-anchored protein PB15E9.01c	2.04487e-107	1	C:GO:0016021	C:integral component of membrane
C226R006:CUST_24698_PI417904088				-1.44345	-1.54693	#N/A	banf1	BANF1	BAF	Barrier-to-autointegration factor	BAFB	BAF	XM_014198390.1,100,98.333,60,4.25e-22	-	Barrier-to-autointegration factor B (bafb), transcript variant X1	Barrier-to-autointegration factor	5.35162e-63	1	F:GO:0003677	F:DNA binding
C137R005:CUST_11029_PI417904088				-1.37624	-1.48026	#N/A	gabarapl2	GABARAPL2	GEF2	Gamma-aminobutyric acid receptor-associated protein-like 2 (GABA(A) receptor-associated protein-like 2) (Ganglioside expression factor 2) (GEF-2) (General protein transport factor p16) (Golgi-associated ATPase enhancer of 16 kDa) (GATE-16) (MAP1 light chain 3-related protein)	LOC106594419	GBRL2	XM_014185782.1,100,98.333,60,1.18e-22	XM_021593537.1,95,94.737,57,8.31e-18	gamma-aminobutyric acid receptor-associated protein-like 2 (LOC106594419)	Gamma-aminobutyric acid receptor-associated protein-like 2	1.20882e-113	18	P:GO:0000045; C:GO:0000139; F:GO:0000149; C:GO:0000421; P:GO:0000422; C:GO:0005829; P:GO:0006891; P:GO:0006995; F:GO:0008017; P:GO:0015031; C:GO:0031410; F:GO:0031625; P:GO:0032781; F:GO:0048487; F:GO:0050811; F:GO:0051117; P:GO:0097352; P:GO:1901799	P:autophagosome assembly; C:Golgi membrane; F:SNARE binding; C:autophagosome membrane; P:autophagy of mitochondrion; C:cytosol; P:intra-Golgi vesicle-mediated transport; P:cellular response to nitrogen starvation; F:microtubule binding; P:protein transport; C:cytoplasmic vesicle; F:ubiquitin protein ligase binding; P:positive regulation of ATPase activity; F:beta-tubulin binding; F:GABA receptor …
C063R089:CUST_1484_PI417904088				1.52707	1.5756	#N/A	sfi1	-	-	-	SFI1	-	XM_014167871.1,100,100.000,60,2.54e-24	XM_021610281.1,100,98.333,60,8.25e-23	SFI1 centrin binding protein (sfi1), transcript variant X4	protein SFI1 homolog isoform X1	1.09146e-103	1	C:GO:0005813	C:centrosome
C010R042:CUST_13259_PI417904088				1.492	1.84502	#N/A	irf2	IRF2	-	Interferon regulatory factor 2 (IRF-2)	LOC106589795	-	XM_014180137.1,100,100.000,60,2.54e-24	XM_021576529.1,100,95.000,60,1.79e-19	interferon regulatory factor 1-like (LOC106589795), transcript variant X2	interferon regulatory factor 1-like	1.47827e-97	7	F:GO:0003700; C:GO:0005634; P:GO:0006355; P:GO:0006915; P:GO:0008285; F:GO:0044212; P:GO:0050776	F:DNA-binding transcription factor activity; C:nucleus; P:regulation of transcription, DNA-templated; P:apoptotic process; P:negative regulation of cell population proliferation; F:transcription regulatory region DNA binding; P:regulation of immune response
C044R047:CUST_27237_PI417904088				-4.46239	-3.66369	#N/A	tspan4	TSPAN4	TM4SF7	Tetraspanin-4 (Tspan-4) (Transmembrane 4 superfamily member 7)	LOC106561924	-	XM_014126328.1,100,100.000,60,2.54e-24	XM_021585759.1,100,100.000,60,1.77e-24	tetraspanin-4-like (LOC106561924), transcript variant X3	tetraspanin-4 isoform X1	0	1	C:GO:0016021	C:integral component of membrane
C172R141:CUST_35321_PI417904088				1.79614	1.49646	#N/A	-	-	-	-	-	-	-	-	0	---NA---	0	0	0	0
C062R141:CUST_3900_PI417904088				-1.60505	-1.44766	#N/A	ccdc104	CCDC104	CFAP36	Cilia- and flagella-associated protein 36 (Coiled-coil domain-containing protein 104)	LOC106607969	CC104	XM_014205517.1,100,100.000,60,2.54e-24	XM_021580689.1,100,98.333,60,8.25e-23	cilia- and flagella-associated protein 36-like (LOC106607969), transcript variant X2	cilia- and flagella-associated protein 36-like isoform X1	0	1	C:GO:0031514	C:motile cilium
C209R020:CUST_15157_PI417904088				-1.5731	-1.60509	#N/A	lipa	-	-	Putative lysosomal acid lipase/cholesteryl ester hydrolase (Acid cholesteryl ester hydrolase) (LAL) (EC 3.1.1.13) (Cholesteryl esterase) (Lipase A) (Sterol esterase)	-	-	-	-	0	lysosomal acid lipase/cholesteryl ester hydrolase-like	0	4	P:GO:0001666; P:GO:0016042; F:GO:0016298; P:GO:0044255	P:response to hypoxia; P:lipid catabolic process; F:lipase activity; P:cellular lipid metabolic process
C196R008:CUST_15932_PI417904088				2.18315	1.71799	#N/A	-	-	-	-	-	-	-	-	0	---NA---	0	0	0	0
C154R016:CUST_12475_PI417904088				-4.80312	-3.44979	#N/A	fstl3	FSTL3	FLRG	Follistatin-related protein 3 (Follistatin-like protein 3) (Follistatin-related gene protein)	LOC106573607	-	XM_014148799.1,100,100.000,60,2.54e-24	XM_021588739.1,100,100.000,60,1.77e-24	follistatin-related protein 3-like (LOC106573607), transcript variant X2	follistatin-related protein 3-like isoform X1	1.5067e-120	1	F:GO:0005515	F:protein binding
C121R001:CUST_6855_PI417904088				-2.8844	-2.73997	#N/A	comtd1	COMTD1	-	Catechol O-methyltransferase domain-containing protein 1 (EC 2.1.1.-)	COMTD1	CMTD1	XM_014180284.1,100,100.000,60,2.54e-24	NM_001160639.1,100,96.667,60,3.35e-23=XM_021575348.1,100,96.667,60,3.84e-21	catechol-O-methyltransferase domain containing 1 (comtd1)	catechol O-methyltransferase domain-containing protein 1 isoform X2	0	3	F:GO:0008171; C:GO:0016021; P:GO:0032259	F:O-methyltransferase activity; C:integral component of membrane; P:methylation
C106R167:CUST_15834_PI417904088				1.48303	1.47633	#N/A	c7orf26	C7ORF26	-	Uncharacterized protein C7orf26	LOC106571851	-	XM_014145342.1,100,100.000,60,2.54e-24	-	uncharacterized protein C7orf26-like (LOC106571851)	DUF4507 domain containing protein	0	0	0	0
C197R114:CUST_27771_PI417904088				-1.34234	-1.40212	#N/A	nudt7	NUDT7	-	Peroxisomal coenzyme A diphosphatase NUDT7 (EC 3.6.1.-) (Nucleoside diphosphate-linked moiety X motif 7) (Nudix motif 7)	NUDT7	-	NM_001140963.2,100,98.333,60,2.41e-24	NM_001165185.1,78,97.872,47,1.21e-17=XM_021617793.1,78,97.872,47,1.39e-15	Peroxisomal coenzyme A diphosphatase NUDT7 (nudt7)	Peroxisomal coenzyme A diphosphatase NUDT7	5.22566e-73	5	F:GO:0000287; P:GO:0009132; C:GO:0016021; F:GO:0016818; F:GO:0030145	F:magnesium ion binding; P:nucleoside diphosphate metabolic process; C:integral component of membrane; F:hydrolase activity, acting on acid anhydrides, in phosphorus-containing anhydrides; F:manganese ion binding
C148R139:CUST_4018_PI417904088				-1.58249	-1.57206	#N/A	capn1	CAPN1	CANPL1	Calpain-1 catalytic subunit (EC 3.4.22.52) (Calcium-activated neutral proteinase 1) (CANP 1) (Calpain mu-type) (Calpain-1 large subunit) (Micromolar-calpain) (muCANP)	CAPN1	-	XM_014207307.1,100,100.000,60,2.54e-24	NM_001124490.1,100,95.000,60,1.56e-21=XM_021576739.1,100,98.333,60,8.25e-23	calpain-1 catalytic subunit-like (LOC106608991), transcript variant X2	calpain-1 catalytic subunit-like	0	5	F:GO:0004198; F:GO:0005509; C:GO:0005622; P:GO:0006508; C:GO:0016021	F:calcium-dependent cysteine-type endopeptidase activity; F:calcium ion binding; C:intracellular; P:proteolysis; C:integral component of membrane
C260R022:CUST_22612_PI417904088				1.52998	1.45735	#N/A	ldhb	LDHB	-	L-lactate dehydrogenase B chain (LDH-B) (EC 1.1.1.27)	LDHB	-	NM_001140497.1,100,100.000,60,5.18e-26	-	L-lactate dehydrogenase B chain (ldhb)	L-lactate dehydrogenase B chain	0	6	F:GO:0004459; C:GO:0005737; P:GO:0005975; P:GO:0019752; P:GO:0055114; C:GO:0070062	F:L-lactate dehydrogenase activity; C:cytoplasm; P:carbohydrate metabolic process; P:carboxylic acid metabolic process; P:oxidation-reduction process; C:extracellular exosome
C142R012:CUST_2261_PI417904088				-1.49137	-1.37263	#N/A	psme1	PSME1	-	Proteasome activator complex subunit 1 (11S regulator complex subunit alpha) (REG-alpha) (Activator of multicatalytic protease subunit 1) (Proteasome activator 28 subunit alpha) (PA28a) (PA28alpha)	PSME1	LOC106579617	XM_014159707.1,100,100.000,60,2.54e-24	-	proteasome activator complex subunit 1-like (LOC106579617)	Proteasome activator complex subunit 1	5.78328e-140	1	C:GO:0008537	C:proteasome activator complex
C199R056:CUST_24273_PI417904088				-7.06205	-6.11262	#N/A	mgp	MGP	-	Matrix Gla protein (MGP)	MGP	-	NM_001123568.1,100,100.000,60,5.18e-26=XM_014193136.1,100,100.000,60,2.54e-24	NM_001124450.1,100,98.333,60,7.21e-25=XM_021558090.1,100,98.333,60,8.25e-23	matrix Gla protein (mgp)	matrix Gla protein-like	3.23556e-74	2	F:GO:0005509; C:GO:0062023	F:calcium ion binding; C:collagen-containing extracellular matrix
C142R005:CUST_38381_PI417904088				1.39255	1.46557	#N/A	tut1	TUT1	RBM21	Speckle targeted PIP5K1A-regulated poly(A) polymerase (Star-PAP) (EC 2.7.7.19) (RNA-binding motif protein 21) (RNA-binding protein 21) (U6 snRNA-specific terminal uridylyltransferase 1) (U6-TUTase) (EC 2.7.7.52)	TUT1	-	-	XM_021565091.1,97,100.000,58,2.29e-23	terminal uridylyl transferase 1, U6 snRNA-specific (tut1), transcript variant X2	speckle targeted PIP5K1A-regulated poly(A) polymerase	1.56198e-76	4	F:GO:0003730; C:GO:0005634; P:GO:0006378; F:GO:0050265	F:mRNA 3'-UTR binding; C:nucleus; P:mRNA polyadenylation; F:RNA uridylyltransferase activity
C172R005:CUST_20113_PI417904088				-1.83898	-1.77945	#N/A	lyz	-	-	Lysozyme C II (EC 3.2.1.17) (1,4-beta-N-acetylmuramidase C) (Lysozyme type II)	LYZ	-	XR_001321030.1,100,100.000,60,2.54e-24	NM_001124716.1,100,96.667,60,3.35e-23=XM_021601582.1,100,96.667,60,3.84e-21	lysozyme C II (LOC100136365), transcript variant X2	lysozyme C	1.4414e-90	6	F:GO:0003796; C:GO:0005615; P:GO:0008152; P:GO:0019835; P:GO:0032496; P:GO:0042742	F:lysozyme activity; C:extracellular space; P:metabolic process; P:cytolysis; P:response to lipopolysaccharide; P:defense response to bacterium
C037R023:8_4_6_22				-1.69884	-1.63979	#N/A	grn	-	-	Granulin-3	LOC106588950	-	XM_014178533.1,100,100.000,60,2.54e-24	XM_021572666.1,100,95.000,60,1.79e-19	granulins-like (LOC106588950), transcript variant X2	granulins-like isoform X1	5.41714e-83	0	0	0
C041R124:CUST_16764_PI417904088				1.38511	1.49983	#N/A	gnb1l	GNB1L	GY2 KIAA1645 WDR14	Guanine nucleotide-binding protein subunit beta-like protein 1 (G protein subunit beta-like protein 1) (DGCRK3) (WD repeat-containing protein 14) (WD40 repeat-containing protein deleted in VCFS) (WDVCF)	GNB1L	-	XM_014170923.1,100,100.000,60,2.54e-24	XM_021606318.1,100,98.333,60,8.25e-23	guanine nucleotide binding protein [G protein], beta polypeptide 1-like (gnb1l), transcript variant X5	guanine nucleotide-binding protein subunit beta-like protein 1	1.24689e-52	1	F:GO:0005515	F:protein binding
C255R075:10_3_5_23				-1.55302	-1.44312	#N/A	sec11a	SEC11A	SEC11L1 SPC18	Signal peptidase complex catalytic subunit SEC11A (EC 3.4.21.89) (Endopeptidase SP18) (Microsomal signal peptidase 18 kDa subunit) (SPase 18 kDa subunit) (SEC11 homolog A) (SEC11-like protein 1) (SPC18)	SC11A	-	NM_001141078.1,100,98.333,60,2.41e-24=XM_014127362.1,100,100.000,60,2.54e-24	XM_021586623.1,100,98.333,60,8.25e-23	Signal peptidase complex catalytic subunit SEC11A (sc11a)	Signal peptidase complex catalytic subunit SEC11A	1.74262e-113	4	C:GO:0005787; P:GO:0006465; F:GO:0008236; C:GO:0016021	C:signal peptidase complex; P:signal peptide processing; F:serine-type peptidase activity; C:integral component of membrane
C110R005:CUST_40616_PI417904088				1.5275	1.64016	#N/A	sin3b	SIN3B	KIAA0700	Paired amphipathic helix protein Sin3b (Histone deacetylase complex subunit Sin3b) (Transcriptional corepressor Sin3b)	LOC110521580	-	-	XM_021599221.1,100,98.333,60,8.25e-23	paired amphipathic helix protein Sin3b-like (LOC110521580), transcript variant X3	paired amphipathic helix protein Sin3b-like isoform X2	0	3	F:GO:0003714; C:GO:0005634; P:GO:0006355	F:transcription corepressor activity; C:nucleus; P:regulation of transcription, DNA-templated
C174R024:CUST_3272_PI417904088				1.26102	1.36604	#N/A	ppce	-	-	-	PPCE	-	XM_014204595.1,100,100.000,60,2.54e-24	NM_001165076.1,100,98.333,60,7.21e-25	prolyl endopeptidase-like (LOC106607556)	---NA---	0	0	0	0
C025R160:CUST_25424_PI417904088				1.32958	1.37142	#N/A	ppp2r5a	PPP2R5A	-	Serine/threonine-protein phosphatase 2A 56 kDa regulatory subunit alpha isoform (PP2A B subunit isoform B'-alpha) (PP2A B subunit isoform B56-alpha) (PP2A B subunit isoform PR61-alpha) (PR61alpha) (PP2A B subunit isoform R5-alpha)	LOC106607584	-	XM_014204662.1,100,100.000,60,2.54e-24	XM_021600089.1,100,98.333,60,8.25e-23	serine/threonine-protein phosphatase 2A 56 kDa regulatory subunit alpha isoform-like (LOC106607584)	serine/threonine-protein phosphatase 2A 56 kDa regulatory subunit alpha isoform-like	0	4	C:GO:0000159; P:GO:0007165; F:GO:0019888; P:GO:0043666	C:protein phosphatase type 2A complex; P:signal transduction; F:protein phosphatase regulator activity; P:regulation of phosphoprotein phosphatase activity
C217R115:CUST_31852_PI417904088				-9.87489	-11.2285	#N/A	tyr	TYR	TYRO	Tyrosinase (EC 1.14.18.1) (Monophenol monooxygenase)	TYR	TYRB	-	NM_001124222.1,100,96.667,60,3.35e-23	tyrosinase (tyr)	tyrosinase	0	8	F:GO:0004097; F:GO:0004503; P:GO:0006585; C:GO:0016021; P:GO:0032438; F:GO:0046872; P:GO:0050935; P:GO:0055114	F:catechol oxidase activity; F:monophenol monooxygenase activity; P:dopamine biosynthetic process from tyrosine; C:integral component of membrane; P:melanosome organization; F:metal ion binding; P:iridophore differentiation; P:oxidation-reduction process
C161R002:CUST_14848_PI417904088				1.40032	1.5298	#N/A	shcbp1	SHCBP1-B	-	SHC SH2 domain-binding protein 1 homolog B	SHCBP1	-	XM_014126520.1,100,100.000,60,2.54e-24	XM_021585939.1,100,100.000,60,1.77e-24	SHC SH2-domain binding protein 1 (shcbp1)	SHC SH2 domain-binding protein 1-like	0	0	0	0
C179R009:CUST_9347_PI417904088				-1.65563	-1.68877	#N/A	loc106568842	-	-	-	LOC106568842	-	XM_014139560.1,100,100.000,60,2.54e-24	XM_021613140.1,100,98.333,60,8.25e-23	neuropilin-1a-like (LOC106568842)	---NA---	0	0	0	0
C055R032:CUST_1875_PI417904088				-1.47757	-1.4981	#N/A	loc106580487	-	-	-	LOC106580487	-	XM_014161608.1,100,100.000,60,2.54e-24	XR_002475389.1,100,98.333,60,8.25e-23	armadillo repeat protein deleted in velo-cardio-facial syndrome-like (LOC106580487)	---NA---	0	0	0	0
C196R010:7_2_16_17				1.79528	1.50127	#N/A	ttc37	TTC37	KIAA0372	Tetratricopeptide repeat protein 37 (TPR repeat protein 37) (SKI3 homolog) (Ski3) (Tricho-hepatic-enteric syndrome protein) (Thespin)	TTC37	-	XM_014187587.1,100,100.000,60,2.54e-24	XM_021605315.1,100,98.333,60,8.25e-23	tetratricopeptide repeat protein 37-like (LOC106596280)	tetratricopeptide repeat protein 37	1.24846e-69	2	P:GO:0006401; C:GO:0055087	P:RNA catabolic process; C:Ski complex
C262R141:CUST_37807_PI417904088				1.48337	1.40172	#N/A	mpp5	MPP5	-	MAGUK p55 subfamily member 5	LOC106602535	-	XM_014195217.1,98,98.305,59,4.25e-22	XM_021573880.1,98,98.305,59,2.97e-22	MAGUK p55 subfamily member 5-A-like (LOC106602535), transcript variant X2	MAGUK p55 subfamily member 5-A-like	3.33394e-34	2	P:GO:0070830; P:GO:0090162	P:bicellular tight junction assembly; P:establishment of epithelial cell polarity
C193R010:CUST_32178_PI417904088				-1.96715	-1.85006	#N/A	usp2	UBP5	-	Probable ubiquitin carboxyl-terminal hydrolase 5 (EC 3.4.19.12) (Deubiquitinating enzyme 5) (Ubiquitin thioesterase 5) (Ubiquitin-specific-processing protease 5)	-	-	-	-	0	ubiquitin carboxyl-terminal hydrolase 47-like isoform X2	0	3	P:GO:0006511; P:GO:0016579; F:GO:0036459	P:ubiquitin-dependent protein catabolic process; P:protein deubiquitination; F:thiol-dependent ubiquitinyl hydrolase activity
C063R002:CUST_13391_PI417904088				1.77416	1.43754	#N/A	loc106609199	-	-	-	LOC106609199	-	XM_014207717.1,100,100.000,60,2.54e-24	-	neural Wiskott-Aldrich syndrome protein-like (LOC106609199), transcript variant X2	---NA---	0	0	0	0
C105R155:CUST_24853_PI417904088				1.41823	1.44666	#N/A	pes1	PES1	-	Pescadillo homolog	-	-	-	-	0	pescadillo homolog	1.84084e-98	10	P:GO:0000463; P:GO:0000466; C:GO:0005654; P:GO:0008283; C:GO:0030687; P:GO:0031017; F:GO:0043021; P:GO:0048709; P:GO:0051726; C:GO:0070545	P:maturation of LSU-rRNA from tricistronic rRNA transcript (SSU-rRNA, 5.8S rRNA, LSU-rRNA); P:maturation of 5.8S rRNA from tricistronic rRNA transcript (SSU-rRNA, 5.8S rRNA, LSU-rRNA); C:nucleoplasm; P:cell population proliferation; C:preribosome, large subunit precursor; P:exocrine pancreas development; F:ribonucleoprotein complex binding; P:oligodendrocyte differentiation; P:regulation of cell …
C201R028:CUST_31384_PI417904088				-2.54847	-2.76521	#N/A	sparc	SPARC	-	SPARC (Basement-membrane protein 40) (BM-40) (Osteonectin) (ON) (Secreted protein acidic and rich in cysteine)	LOC106602739	-	XM_014195568.1,100,100.000,60,2.54e-24	-	SPARC-like protein 1 (LOC106602739), transcript variant X3	SPARC-like protein 1	6.4412e-59	5	F:GO:0005509; F:GO:0005518; C:GO:0005615; C:GO:0016021; C:GO:0062023	F:calcium ion binding; F:collagen binding; C:extracellular space; C:integral component of membrane; C:collagen-containing extracellular matrix
C075R105:CUST_4600_PI417904088				1.7689	1.59409	#N/A	c2cd3	-	-	-	C2CD3	-	XM_014163101.1,100,100.000,60,2.54e-24	XM_021587955.1,100,100.000,60,1.77e-24	C2 calcium-dependent domain containing 3 (c2cd3), transcript variant X2	C2 domain-containing protein 3 isoform X1	2.87118e-21	0	0	0
C070R023:CUST_12876_PI417904088				2.11166	1.73226	#N/A	loc110488454	-	-	-	LOC110488454	-	-	XR_002468410.1,100,96.667,60,3.84e-21	uncharacterized LOC110488454 (LOC110488454)	---NA---	0	0	0	0
C184R168:CUST_30513_PI417904088				-1.5105	-1.38952	#N/A	ift57	IFT57	-	Intraflagellar transport protein 57 homolog	IFT57	-	XM_014139137.1,100,100.000,60,2.54e-24	XM_021612634.1,100,100.000,60,1.77e-24	intraflagellar transport 57 (ift57), transcript variant X2	intraflagellar transport protein 57 homolog	1.03587e-154	11	P:GO:0003351; C:GO:0005794; C:GO:0005813; P:GO:0007368; C:GO:0030992; C:GO:0031514; P:GO:0032006; P:GO:0042073; P:GO:0042462; P:GO:0045494; P:GO:1905515	P:epithelial cilium movement; C:Golgi apparatus; C:centrosome; P:determination of left/right symmetry; C:intraciliary transport particle B; C:motile cilium; P:regulation of TOR signaling; P:intraciliary transport; P:eye photoreceptor cell development; P:photoreceptor cell maintenance; P:non-motile cilium assembly
C225R048:CUST_251_PI417904088				-1.63157	-1.65978	#N/A	col6a2	COL6A2	-	Collagen alpha-2(VI) chain	LOC106596129	-	XM_014187450.1,100,100.000,60,2.54e-24	XM_021614332.1,100,93.333,60,8.31e-18	collagen alpha-2[VI] chain-like (LOC106596129)	collagen alpha-2(VI) chain-like	0	1	C:GO:0005581	C:collagen trimer
C082R091:8_1_13_7				1.47809	1.57075	#N/A	tacc3	TACC3	MASKIN	Transforming acidic coiled-coil-containing protein 3 (Cytoplasmic polyadenylation element-binding protein-associated factor Maskin) (CPEB-associated factor Maskin)	LOC100195680	MASK	XM_014189264.1,100,100.000,60,2.54e-24	XM_021574278.1,100,100.000,60,1.77e-24	transforming acidic coiled-coil-containing protein 3 (LOC100195680), transcript variant X2	transforming acidic coiled-coil-containing protein 3-like isoform X1	0	1	P:GO:0007052	P:mitotic spindle organization
C197R155:CUST_10039_PI417904088				1.45871	1.26969	#N/A	loc106613526	-	-	-	LOC106613526	-	XM_014215875.1,100,100.000,60,2.54e-24	-	TGF-beta-activated kinase 1 and MAP3K7-binding protein 3-like (LOC106613526), transcript variant X3	---NA---	0	0	0	0
C111R052:CUST_39166_PI417904088				1.53333	1.40739	#N/A	loc110507923	-	-	S-antigen protein (Fragment)	LOC110507923	-	-	XM_021588344.1,100,100.000,60,1.77e-24	eukaryotic translation initiation factor 4 gamma 1-like (LOC110507923)	eukaryotic translation initiation factor 4 gamma 1-like isoform X1	9.85638e-53	3	F:GO:0003729; F:GO:0003743; P:GO:0006413	F:mRNA binding; F:translation initiation factor activity; P:translational initiation
C212R152:CUST_14269_PI417904088				1.62966	1.534	#N/A	loc106582143	-	-	-	LOC106582143	-	XM_014164919.1,100,100.000,60,2.54e-24	XM_021579926.1,100,95.000,60,1.79e-19	CD276 antigen-like (LOC106582143), transcript variant X3	CD276 antigen-like isoform X1	2.4653e-31	1	C:GO:0016021	C:integral component of membrane
C087R091:CUST_889_PI417904088				1.7456	1.5132	#N/A	rtn3	RTN3	-	Reticulon-3	RTN3	RTNT3	XM_014155629.1,100,100.000,60,2.54e-24	XM_021615315.1,98,98.305,59,2.97e-22	reticulon 3 (rtn3), transcript variant X2	reticulon-3-like isoform X2	7.15064e-128	2	C:GO:0005789; C:GO:0016021	C:endoplasmic reticulum membrane; C:integral component of membrane
C255R119:CUST_26360_PI417904088				-3.91129	-2.87717	#N/A	pmp2	PMP2	-	Myelin P2 protein	FABPH	-	XM_014143020.1,100,100.000,60,2.54e-24	NM_001165105.1,100,95.000,60,1.56e-21	myelin P2 protein-like (LOC106570571)	Fatty acid-binding protein, heart	1.14658e-90	2	P:GO:0001654; F:GO:0008289	P:eye development; F:lipid binding
C095R002:10_4_5_21				-1.62942	-1.65181	#N/A	grn	-	-	Granulin-3	LOC106588950	-	XM_014178533.1,100,100.000,60,2.54e-24	XM_021572666.1,100,95.000,60,1.79e-19	granulins-like (LOC106588950), transcript variant X2	granulins-like isoform X1	5.41714e-83	0	0	0
C232R056:CUST_7453_PI417904088				-1.695	-1.61955	#N/A	znf330	ZNF330	NOA36	Zinc finger protein 330 (Nucleolar autoantigen 36) (Nucleolar cysteine-rich protein)	HC127	-	NM_001140888.1,100,98.333,60,2.41e-24=XM_014213129.1,100,100.000,60,2.54e-24	XM_021583092.1,100,98.333,60,8.25e-23	Hepatocellular carcinoma-associated antigen 127 (hc127)	zinc finger protein 330	3.45571e-153	2	C:GO:0005634; F:GO:0008270	C:nucleus; F:zinc ion binding
C223R062:10_4_9_18				-1.77479	-1.78622	#N/A	grn	-	-	Granulin-3	LOC106588950	-	XM_014178533.1,100,100.000,60,2.54e-24	XM_021572666.1,100,95.000,60,1.79e-19	granulins-like (LOC106588950), transcript variant X2	granulins-like isoform X1	5.41714e-83	0	0	0
C043R161:CUST_27481_PI417904088				-1.84044	-1.72655	#N/A	kcnk1	KCNK1	-	Potassium channel subfamily K member 1 (Inward rectifying potassium channel protein TWIK-1)	KCNK6	-	NM_001139781.1,97,96.552,58,1.45e-21=XM_014214130.1,100,100.000,60,2.54e-24	XM_021587478.1,97,100.000,58,2.29e-23	potassium two pore domain channel subfamily K member 6 (kcnk6)	potassium channel subfamily K member 6-like	3.3834e-104	3	F:GO:0005267; C:GO:0016021; P:GO:0071805	F:potassium channel activity; C:integral component of membrane; P:potassium ion transmembrane transport
C179R166:8_3_6_18				-1.99209	-1.68828	#N/A	ppib	PPIB	-	Peptidyl-prolyl cis-trans isomerase B (PPIase B) (EC 5.2.1.8) (Cyclophilin B) (Rotamase B) (S-cyclophilin) (SCYLP)	PPIB	-	NM_001140870.1,100,100.000,60,5.18e-26	XM_021565135.1,100,100.000,60,1.77e-24	peptidylprolyl isomerase B [cyclophilin B] (ppib)	peptidyl-prolyl cis-trans isomerase B	1.55643e-137	3	P:GO:0000413; F:GO:0003755; P:GO:0006457	P:protein peptidyl-prolyl isomerization; F:peptidyl-prolyl cis-trans isomerase activity; P:protein folding
C231R015:CUST_11934_PI417904088				-2.14916	-1.87048	#N/A	twist2	TWIST2	-	Twist-related protein 2	TWST2	-	NM_001140940.1,100,100.000,60,5.18e-26=XM_014201867.1,100,100.000,60,2.54e-24	XM_021586325.1,100,98.333,60,8.25e-23	Twist-related protein 2 (twst2)	twist-related protein 2-like	1.30215e-85	3	P:GO:0002040; F:GO:0046983; P:GO:0060037	P:sprouting angiogenesis; F:protein dimerization activity; P:pharyngeal system development
C161R004:CUST_9092_PI417904088				-3.45628	-2.6193	#N/A	scg3	SCG3	-	Secretogranin-3 (Secretogranin III) (SgIII)	-	-	-	-	secretogranin III (scg3), transcript variant X3	secretogranin-3 isoform X1	2.26296e-24	0	0	0
C091R089:CUST_7497_PI417904088				-2.90796	-2.62623	#N/A	agtrap	AGTRAP	ATRAP	Type-1 angiotensin II receptor-associated protein (AT1 receptor-associated protein)	AGTRAP	-	XM_014133583.1,100,100.000,60,2.54e-24	XM_021569464.1,100,100.000,60,1.77e-24	angiotensin II receptor-associated protein (agtrap), transcript variant X4	type-1 angiotensin II receptor-associated protein isoform X1	3.17604e-64	2	C:GO:0016021; P:GO:0038166	C:integral component of membrane; P:angiotensin-activated signaling pathway
C064R102:CUST_24028_PI417904088				1.50686	1.56322	#N/A	memo1	MEMO1	-	Protein MEMO1 (Mediator of ErbB2-driven cell motility 1) (Memo-1)	MEMO1	-	NM_001165366.1,100,100.000,60,5.18e-26	-	mediator of cell motility 1 (memo1)	protein MEMO1	0	0	0	0
C039R078:CUST_8186_PI417904088				1.37104	1.35493	#N/A	ttc8	TTC8	BBS8	Tetratricopeptide repeat protein 8 (TPR repeat protein 8) (Bardet-Biedl syndrome 8 protein homolog)	LOC106591546	-	XM_014182805.1,100,100.000,60,2.54e-24	XR_002469741.1,100,100.000,60,1.77e-24	tetratricopeptide repeat protein 8-like (LOC106591546), transcript variant X2	tetratricopeptide repeat protein 8-like isoform X1	3.04291e-170	2	C:GO:0034464; P:GO:1905515	C:BBSome; P:non-motile cilium assembly
C250R019:CUST_15705_PI417904088				1.34942	1.80031	#N/A	utp20	UTP20	DRIM	Small subunit processome component 20 homolog (Down-regulated in metastasis protein) (Novel nucleolar protein 73) (NNP73) (Protein Key-1A6)	UTP20	-	XM_014207648.1,100,100.000,60,2.54e-24	XM_021577392.1,100,98.333,60,8.25e-23	UTP20, small subunit [SSU] processome component, homolog [yeast] (utp20)	small subunit processome component 20 homolog	1.16493e-106	3	C:GO:0005730; C:GO:0030686; C:GO:0032040	C:nucleolus; C:90S preribosome; C:small-subunit processome
C122R154:CUST_10474_PI417904088				-3.1683	-3.33349	#N/A	slc25a32	SLC25A32	MFT MFTC	Mitochondrial folate transporter/carrier (Solute carrier family 25 member 32)	LOC106605648	-	XM_014201520.1,100,100.000,60,2.54e-24	XM_021592710.1,100,96.667,60,3.84e-21	collagen triple helix repeat-containing protein 1-like (LOC106605648), transcript variant X2	Mitochondrial folate transporter/carrier	0	5	F:GO:0004672; F:GO:0005524; P:GO:0006468; C:GO:0016021; F:GO:0022857	F:protein kinase activity; F:ATP binding; P:protein phosphorylation; C:integral component of membrane; F:transmembrane transporter activity
C086R058:CUST_36024_PI417904088				1.40942	1.27063	#N/A	smg5	-	-	-	LOC106581883	-	XM_014164326.1,100,96.667,60,5.50e-21	-	protein SMG5-like (LOC106581883)	protein SMG5-like	1.51113e-20	1	P:GO:0043009	P:chordate embryonic development
C065R094:CUST_22977_PI417904088				-1.37443	-1.33688	#N/A	dtnbp1	DTNBP1	DTNBP1A-bloc1s8 dtnbp1	Dysbindin-A (Biogenesis of lysosome-related organelles complex 1 subunit 8-A) (BLOC-1 subunit 8-A) (Dystrobrevin-binding protein 1-A)	DTBP1	-	NM_001140605.1,100,100.000,60,5.18e-26	-	Dysbindin (dtbp1)	dysbindin isoform X2	0	1	C:GO:0005737	C:cytoplasm
C229R006:CUST_5437_PI417904088				-1.40254	-1.44906	#N/A	hck	HCK	-	Tyrosine-protein kinase HCK (EC 2.7.10.2) (Hematopoietic cell kinase) (Hemopoietic cell kinase) (p59-HCK/p60-HCK) (p59Hck) (p61Hck)	HCK	-	NM_001123540.1,100,100.000,60,5.18e-26=XM_014134422.1,100,100.000,60,2.54e-24	XM_021567092.1,100,98.333,60,8.25e-23	hemopoietic cell kinase (hck)	tyrosine-protein kinase HCK	0	7	F:GO:0004715; F:GO:0005102; F:GO:0005524; P:GO:0007169; P:GO:0030154; C:GO:0031234; P:GO:0038083	F:non-membrane spanning protein tyrosine kinase activity; F:signaling receptor binding; F:ATP binding; P:transmembrane receptor protein tyrosine kinase signaling pathway; P:cell differentiation; C:extrinsic component of cytoplasmic side of plasma membrane; P:peptidyl-tyrosine autophosphorylation
C067R076:CUST_17929_PI417904088				-1.79161	-1.57064	#N/A	cd151	CD151	TSPAN24	CD151 antigen (GP27) (Membrane glycoprotein SFA-1) (Platelet-endothelial tetraspan antigen 3) (PETA-3) (Tetraspanin-24) (Tspan-24) (CD antigen CD151)	LOC106587086	-	XM_014175028.1,100,100.000,60,2.54e-24	XM_021606855.1,100,100.000,60,1.77e-24	CD151 antigen-like (LOC106587086)	CD151 antigen-like	7.29065e-138	1	C:GO:0016021	C:integral component of membrane
C154R042:CUST_17552_PI417904088				4.49288	2.77488	#N/A	loc106585134	-	-	-	LOC106585134	-	XM_014171001.1,100,96.667,60,5.50e-21	-	serine protease HTRA1-like (LOC106585134), transcript variant X2	---NA---	0	0	0	0
C092R026:CUST_26755_PI417904088				1.79705	2.02816	#N/A	smek1	SMEK1	-	Serine/threonine-protein phosphatase 4 regulatory subunit 3 (SMEK homolog 1)	LOC106571146	-	XM_014143878.1,100,100.000,60,2.54e-24	XM_021611314.1,100,98.333,60,8.25e-23	serine/threonine-protein phosphatase 4 regulatory subunit 3 (LOC106571146), transcript variant X3	serine/threonine-protein phosphatase 4 regulatory subunit 3 isoform X2	4.93384e-101	0	0	0
C136R168:CUST_21106_PI417904088				-1.62423	-1.68574	#N/A	loc106581880	-	-	-	LOC106581880	-	XM_014164320.1,100,100.000,60,2.54e-24	XM_021578978.1,100,95.000,60,1.79e-19	uncharacterized LOC106581880 (LOC106581880)	interferon gamma receptor 2a precursor	1.23238e-149	3	P:GO:0010628; C:GO:0016021; F:GO:0019964	P:positive regulation of gene expression; C:integral component of membrane; F:interferon-gamma binding
C099R100:CUST_16308_PI417904088				-1.58832	-1.42609	#N/A	crbn	CRBN	-	Protein cereblon (zcrbn)	LOC106585455	-	XR_001323971.1,100,100.000,60,2.54e-24	XR_002473764.1,100,100.000,60,1.77e-24	uncharacterized LOC106585455 (LOC106585455)	protein cereblon homolog	5.39615e-127	2	P:GO:0016567; C:GO:0031464	P:protein ubiquitination; C:Cul4A-RING E3 ubiquitin ligase complex
C019R162:CUST_6338_PI417904088				-1.59022	-1.58303	#N/A	lipa	LIPA	-	Lysosomal acid lipase/cholesteryl ester hydrolase (Acid cholesteryl ester hydrolase) (LAL) (EC 3.1.1.13) (Cholesteryl esterase) (Lipase A) (Sterol esterase)	LICH	-	NM_001139859.1,100,100.000,60,5.18e-26=XM_014178868.1,100,100.000,60,2.54e-24	XM_021575755.1,100,96.667,60,3.84e-21	Lysosomal acid lipase/cholesteryl ester hydrolase (lich)	lysosomal acid lipase/cholesteryl ester hydrolase-like	0	2	P:GO:0016042; F:GO:0016788	P:lipid catabolic process; F:hydrolase activity, acting on ester bonds
C021R044:CUST_39753_PI417904088				2.04136	1.62538	#N/A	col9a2	BAG	-	IgA FC receptor (Beta antigen) (B antigen)	LOC106575192	-	XM_014151526.1,95,98.246,57,5.50e-21	-	tyrosine-protein phosphatase non-receptor type 4-like (LOC106575192), transcript variant X6	tyrosine-protein phosphatase non-receptor type 4-like isoform X1	8.37504e-53	4	F:GO:0004725; C:GO:0005856; F:GO:0008092; P:GO:0035335	F:protein tyrosine phosphatase activity; C:cytoskeleton; F:cytoskeletal protein binding; P:peptidyl-tyrosine dephosphorylation
C023R013:CUST_5554_PI417904088				-1.58017	-1.75847	#N/A	mxra7	-	-	-	MXRA7	-	XM_014193771.1,100,100.000,60,2.54e-24	XM_021558293.1,100,98.333,60,8.25e-23	matrix-remodelling associated 7 (mxra7), transcript variant X6	matrix-remodeling-associated protein 7 isoform X6	4.60667e-12	1	C:GO:0016021	C:integral component of membrane
C138R066:CUST_19273_PI417904088				1.43798	1.38256	#N/A	scp2	-	-	-	SCP2	-	XM_014141274.1,100,100.000,60,2.54e-24	-	sterol carrier protein 2 (scp2), transcript variant X2	---NA---	0	0	0	0
C265R096:CUST_16883_PI417904088				-1.38337	-1.38602	#N/A	loc110532244	-	-	-	LOC110532244	-	-	XM_021615968.1,97,94.828,58,2.31e-18	tyrosine-protein kinase HCK-like (LOC110532244)	---NA---	0	0	0	0
C192R005:CUST_7839_PI417904088				1.4846	1.49607	#N/A	ubxn7	UBXN7	KIAA0794 UBXD7	UBX domain-containing protein 7	LOC106568865	-	XM_014139617.1,100,100.000,60,2.54e-24	XM_021613104.1,100,98.333,60,8.25e-23	UBX domain-containing protein 7-like (LOC106568865)	UBX domain-containing protein 7-like	0	1	F:GO:0005515	F:protein binding
C195R107:CUST_24365_PI417904088				1.42392	1.38739	#N/A	rpn2	RPN2	-	Dolichyl-diphosphooligosaccharide--protein glycosyltransferase subunit 2 (Dolichyl-diphosphooligosaccharide--protein glycosyltransferase 63 kDa subunit) (Ribophorin II) (RPN-II) (Ribophorin-2)	LOC106565722	-	XM_014133136.1,100,100.000,60,2.54e-24	XM_021569839.1,93,98.214,56,1.38e-20	dolichyl-diphosphooligosaccharide--protein glycosyltransferase subunit 2-like (LOC106565722)	dolichyl-diphosphooligosaccharide--protein glycosyltransferase subunit 2-like	1.68742e-14	4	P:GO:0006487; C:GO:0008250; C:GO:0016021; F:GO:0016740	P:protein N-linked glycosylation; C:oligosaccharyltransferase complex; C:integral component of membrane; F:transferase activity
C151R104:CUST_34671_PI417904088				-1.43759	-1.379	#N/A	naga	NAGA	-	Alpha-N-acetylgalactosaminidase (EC 3.2.1.49) (Alpha-galactosidase B)	LOC106605016	NAGAB	XM_014200233.1,100,98.333,60,1.18e-22	XM_021563389.1,100,98.333,60,8.25e-23	alpha-N-acetylgalactosaminidase-like (LOC106605016)	Alpha-N-acetylgalactosaminidase	3.30828e-64	2	F:GO:0004553; P:GO:0005975	F:hydrolase activity, hydrolyzing O-glycosyl compounds; P:carbohydrate metabolic process
C255R089:CUST_19436_PI417904088				-1.99685	-1.74984	#N/A	ecscr	-	-	-	LOC106563624	-	XM_014129374.1,100,100.000,60,2.54e-24	-	endothelial cell-specific chemotaxis regulator-like (LOC106563624)	endothelial cell-specific chemotaxis regulator	5.62747e-151	1	C:GO:0016021	C:integral component of membrane
C018R127:CUST_349_PI417904088				3.36174	8.34588	#N/A	slc15a1	SLC15A1	PEPT1	Solute carrier family 15 member 1 (Intestinal H(+)/peptide cotransporter) (Oligopeptide transporter, small intestine isoform) (Peptide transporter 1) (Proton-coupled dipeptide cotransporter)	SLC15A1	PEPT1	NM_001146682.1,100,98.333,60,2.41e-24	-	solute carrier family 15 member 1 (slc15a1)	solute carrier family 15 member 1-like	6.07279e-43	3	C:GO:0016021; P:GO:0035672; F:GO:0035673	C:integral component of membrane; P:oligopeptide transmembrane transport; F:oligopeptide transmembrane transporter activity
C098R092:CUST_1890_PI417904088				2.19607	2.51152	#N/A	glipr2	GLIPR2	C9ORF19 GAPR1	Golgi-associated plant pathogenesis-related protein 1 (GAPR-1) (Golgi-associated PR-1 protein) (Glioma pathogenesis-related protein 2) (GliPR 2)	LOC106570345	GAPR1	XM_014142552.1,100,100.000,60,2.54e-24	XM_021604914.1,100,98.333,60,8.25e-23	uncharacterized LOC106570345 (LOC106570345), transcript variant X1	ancylostoma secreted protein isoform X1	0	1	C:GO:0005576	C:extracellular region
C112R126:CUST_40719_PI417904088				2.17146	1.81177	#N/A	ggt7	GGT7	GGTL3	Glutathione hydrolase 7 (EC 3.4.19.13) (Gamma-glutamyltransferase 7) (GGT 7) (EC 2.3.2.2) (Gamma-glutamyltransferase-like 3) (Gamma-glutamyltranspeptidase 7) [Cleaved into: Glutathione hydrolase 7 heavy chain; Glutathione hydrolase 7 light chain]	LOC110494557	-	-	XM_021569728.1,100,100.000,60,1.77e-24	gamma-glutamyltransferase 7-like (LOC106565945), transcript variant X2	gamma-glutamyltransferase 7	0	5	P:GO:0006508; P:GO:0006751; C:GO:0016021; F:GO:0016740; F:GO:0036374	P:proteolysis; P:glutathione catabolic process; C:integral component of membrane; F:transferase activity; F:glutathione hydrolase activity
C128R149:CUST_6771_PI417904088				-1.72003	-1.52848	#N/A	sptbn1	SPTBN1	SPTB2	Spectrin beta chain, non-erythrocytic 1 (Beta-II spectrin) (Fodrin beta chain) (Spectrin, non-erythroid beta chain 1)	LOC106584953	-	XM_014170652.1,100,100.000,60,2.54e-24	-	spectrin beta chain, non-erythrocytic 1-like (LOC106584953), transcript variant X3	spectrin beta chain, non-erythrocytic 1-like isoform X2	1.98153e-57	5	F:GO:0003779; F:GO:0005200; F:GO:0005543; C:GO:0008091; P:GO:0051693	F:actin binding; F:structural constituent of cytoskeleton; F:phospholipid binding; C:spectrin; P:actin filament capping
C215R077:CUST_40523_PI417904088				1.82115	1.70778	#N/A	jup	JUP	-	Junction plakoglobin (Desmoplakin III) (Desmoplakin-3)	LOC110485892	-	-	XM_021557100.1,100,98.333,60,2.97e-22	junction plakoglobin-like (LOC110485892), transcript variant X3	junction plakoglobin-like	2.30858e-54	2	P:GO:0007155; F:GO:0045296	P:cell adhesion; F:cadherin binding
C249R106:CUST_4020_PI417904088				-1.72965	-1.74955	#N/A	glt8d1	GLT8D1	-	Glycosyltransferase 8 domain-containing protein 1 (EC 2.4.1.-)	GLT8D1	-	XM_014166747.1,100,100.000,60,2.54e-24	XM_021609647.1,100,98.333,60,8.25e-23	glycosyltransferase 8 domain containing 1 (glt8d1), transcript variant X3	glycosyltransferase 8 domain-containing protein 1 isoform X1	0	2	C:GO:0016021; F:GO:0016757	C:integral component of membrane; F:transferase activity, transferring glycosyl groups
C237R061:CUST_20613_PI417904088				-1.51706	-1.5002	#N/A	zfand5	ZFAND5	ZA20D2 ZNF216	AN1-type zinc finger protein 5 (Zinc finger A20 domain-containing protein 2) (Zinc finger protein 216)	-	-	NM_001141628.1,95,100.000,57,2.41e-24	XM_021602357.1,100,98.333,60,8.25e-23	zinc finger, AN1-type domain 5b (zfand5b)	AN1-type zinc finger protein 5	4.48828e-123	2	F:GO:0003677; F:GO:0008270	F:DNA binding; F:zinc ion binding
C084R063:CUST_9796_PI417904088				-1.50681	-1.38198	#N/A	cst3	-	-	Cystatin	LOC106611588	CYT	XM_014211963.1,100,100.000,60,2.54e-24	NM_001124704.1,100,96.667,60,3.35e-23	cystatin (LOC106611588)	Cystatin precursor	8.67719e-83	3	F:GO:0004869; C:GO:0005576; P:GO:0010951	F:cysteine-type endopeptidase inhibitor activity; C:extracellular region; P:negative regulation of endopeptidase activity
C150R078:CUST_37802_PI417904088				1.69321	1.66295	#N/A	efhb	EFHB	-	EF-hand domain-containing family member B	EFHB	-	XM_014164763.1,100,100.000,60,2.54e-24	XM_021594403.1,100,100.000,60,1.77e-24	EF-hand domain-containing family member B-like (LOC106582056), transcript variant X2	EF-hand domain-containing family member B isoform X1	1.14396e-52	1	F:GO:0005509	F:calcium ion binding
C245R016:CUST_13939_PI417904088				-1.89582	-1.69413	#N/A	loc106573170	-	-	Protein C19orf12 homolog	LOC106573170	CS012	XM_014147890.1,100,100.000,60,2.54e-24	XM_021601443.1,100,98.333,60,8.25e-23	protein C19orf12 homolog (LOC106573170), transcript variant X4	protein C19orf12 homolog	1.04786e-51	0	0	0
C120R097:3_3_13_11				-1.55391	-1.6047	#N/A	b2m	B2M	-	Beta-2-microglobulin	B2MG	-	NM_001198574.1,100,100.000,60,5.18e-26=XM_014190178.1,100,100.000,60,2.54e-24	XM_021565719.1,100,98.333,60,8.25e-23	Beta-2-microglobulin precursor (b2mg)	beta-2 microglobulin	4.13528e-77	5	P:GO:0002474; C:GO:0005615; P:GO:0009615; C:GO:0042612; P:GO:0045087	P:antigen processing and presentation of peptide antigen via MHC class I; C:extracellular space; P:response to virus; C:MHC class I protein complex; P:innate immune response
C154R102:CUST_18151_PI417904088				-1.34511	-1.53718	#N/A	-	-	-	-	-	-	-	-	0	Transposable element Tc3 transposase	4.82643e-15	5	P:GO:0006259; P:GO:0006368; C:GO:0016021; P:GO:0016570; C:GO:0016593	P:DNA metabolic process; P:transcription elongation from RNA polymerase II promoter; C:integral component of membrane; P:histone modification; C:Cdc73/Paf1 complex
C085R070:CUST_3936_PI417904088				-1.73344	-1.71381	#N/A	rbpms	RBPMS2	-	RNA-binding protein with multiple splicing 2 (Heart and RRM expressed sequence) (Hermes)	RBPMS	-	NM_001140118.1,100,96.667,60,1.12e-22=XM_014127805.1,100,100.000,60,2.54e-24	XM_021607963.1,100,96.667,60,3.84e-21	RNA-binding protein with multiple splicing (rbpms)	RNA-binding protein with multiple splicing 2 isoform X2	9.42012e-121	2	F:GO:0003723; F:GO:0042803	F:RNA binding; F:protein homodimerization activity
C206R132:7_1_1_17				-1.5582	-1.43508	#N/A	sec11a	SEC11A	SEC11L1 SPC18	Signal peptidase complex catalytic subunit SEC11A (EC 3.4.21.89) (Endopeptidase SP18) (Microsomal signal peptidase 18 kDa subunit) (SPase 18 kDa subunit) (SEC11 homolog A) (SEC11-like protein 1) (SPC18)	SC11A	-	NM_001141078.1,100,98.333,60,2.41e-24=XM_014127362.1,100,98.333,60,1.18e-22	XM_021607787.1,100,96.667,60,3.84e-21	Signal peptidase complex catalytic subunit SEC11A (sc11a)	Signal peptidase complex catalytic subunit SEC11A	1.1357e-112	4	C:GO:0005787; P:GO:0006465; F:GO:0008236; C:GO:0016021	C:signal peptidase complex; P:signal peptide processing; F:serine-type peptidase activity; C:integral component of membrane
C218R002:CUST_11756_PI417904088				-1.48148	-1.37844	#N/A	serp1	SERP1	RAMP4	Stress-associated endoplasmic reticulum protein 1 (Ribosome-attached membrane protein 4)	SERP1	LOC106599069	XM_014190130.1,100,100.000,60,2.54e-24	XM_021589759.1,100,98.333,60,8.25e-23	stress-associated endoplasmic reticulum protein 1 (LOC106599069)	stress-associated endoplasmic reticulum protein 1	1.47169e-35	14	P:GO:0001501; C:GO:0005789; C:GO:0005881; P:GO:0006006; P:GO:0006486; P:GO:0009791; P:GO:0010259; C:GO:0016021; P:GO:0030968; P:GO:0032024; P:GO:0045727; P:GO:0046622; P:GO:0048644; P:GO:0060124	P:skeletal system development; C:endoplasmic reticulum membrane; C:cytoplasmic microtubule; P:glucose metabolic process; P:protein glycosylation; P:post-embryonic development; P:multicellular organism aging; C:integral component of membrane; P:endoplasmic reticulum unfolded protein response; P:positive regulation of insulin secretion; P:positive regulation of translation; P:positive regulation of…
C056R111:CUST_33306_PI417904088				-1.66811	-1.3944	#N/A	akirin2	AKIRIN2	C6ORF166	Akirin-2	LOC100379104	-	NM_001172488.1,100,98.333,60,2.41e-24=XM_014210082.1,100,98.333,60,1.18e-22	NM_001195167.1,97,98.276,58,9.32e-24=XM_021582992.1,100,100.000,60,1.77e-24	akirin 2[2b] (LOC100379104)	akirin-2-like	2.12206e-83	0	0	0
C063R129:CUST_13703_PI417904088				-1.47171	-1.45844	#N/A	tpt1	TPT1	-	Translationally-controlled tumor protein homolog (TCTP)	TPT1	-	XM_014165069.1,100,100.000,60,2.54e-24	NM_001246334.1,98,100.000,59,5.57e-26=XM_021578587.1,98,100.000,59,6.38e-24	translationally-controlled tumor protein homolog (LOC106582215), transcript variant X2	Translationally-controlled tumor protein	6.54741e-116	2	F:GO:0005509; C:GO:0005737	F:calcium ion binding; C:cytoplasm
C216R001:CUST_25580_PI417904088				1.75663	1.78216	#N/A	pglyrp2	PGLYRP2	PGLYRPL PGRPL	N-acetylmuramoyl-L-alanine amidase (EC 3.5.1.28) (Peptidoglycan recognition protein 2) (Peptidoglycan recognition protein long) (PGRP-L) (TagL)	LOC106607020	-	XM_014203550.1,100,100.000,60,2.54e-24	-	N-acetylmuramoyl-L-alanine amidase-like (LOC106607020), transcript variant X3	N-acetylmuramoyl-L-alanine amidase-like	9.58186e-105	8	C:GO:0005615; F:GO:0008270; F:GO:0008745; P:GO:0009253; P:GO:0010628; P:GO:0010629; P:GO:0070425; P:GO:1900016	C:extracellular space; F:zinc ion binding; F:N-acetylmuramoyl-L-alanine amidase activity; P:peptidoglycan catabolic process; P:positive regulation of gene expression; P:negative regulation of gene expression; P:negative regulation of nucleotide-binding oligomerization domain containing signaling pathway; P:negative regulation of cytokine production involved in inflammatory response
C018R141:CUST_23820_PI417904088				-1.4586	-1.75923	#N/A	clec6a	CLEC6A	CLEC4N CLECSF10 DECTIN2	C-type lectin domain family 6 member A (C-type lectin superfamily member 10) (Dendritic cell-associated C-type lectin 2) (DC-associated C-type lectin 2) (Dectin-2)	-	-	-	-	0	asialoglycoprotein receptor 2-like isoform X1	2.3297e-167	1	C:GO:0016021	C:integral component of membrane
C050R133:CUST_14540_PI417904088				-2.70919	-2.35969	#N/A	cd59	CD59	-	CD59 glycoprotein (MAC-inhibitory protein) (MAC-IP) (Membrane attack complex inhibition factor) (MACIF) (Protectin) (CD antigen CD59)	CD59	LOC106587124	XM_014175166.1,100,100.000,60,2.54e-24	-	CD59 glycoprotein-like (LOC106587124), transcript variant X3	CD59 glycoprotein-like	4.14452e-78	1	P:GO:0001971	P:negative regulation of activation of membrane attack complex
C201R170:CUST_12514_PI417904088				1.4895	1.49806	#N/A	loc106584051	-	-	-	LOC106584051	-	XM_014168867.1,100,100.000,60,2.54e-24	-	G-protein-signaling modulator 2-like (LOC106584051), transcript variant X3	---NA---	0	0	0	0
C224R054:CUST_24654_PI417904088				-1.73277	-1.55871	#N/A	serpine2	SERPINE2	PI7 PN1	Glia-derived nexin (GDN) (Peptidase inhibitor 7) (PI-7) (Protease nexin 1) (PN-1) (Protease nexin I) (Serpin E2)	LOC100196662	-	NM_001141691.1,97,100.000,58,6.70e-25	XM_021588340.1,100,96.667,60,3.84e-21	serine [or cysteine] proteinase inhibitor clade E, nexin, plasminogen activator inhibitor type 1-like (LOC100196662)	glia-derived nexin-like	0	3	C:GO:0005615; P:GO:0006508; F:GO:0008233	C:extracellular space; P:proteolysis; F:peptidase activity
C198R112:CUST_17678_PI417904088				-1.52946	-1.77619	#N/A	loc106589431	-	-	UPF0193 protein EVG1 homolog	LOC106589431	-	XR_001324845.1,100,100.000,60,2.54e-24	XR_002469146.1,100,98.333,60,8.25e-23	uncharacterized LOC106589431 (LOC106589431)	UPF0193 protein EVG1	1.40253e-79	0	0	0
C042R126:CUST_38543_PI417904088				-3.3757	-3.44154	#N/A	ogn	OGN	-	Mimecan (Osteoglycin)	MIME	-	NM_001140684.1,100,98.333,60,2.41e-24	XM_021566821.1,100,100.000,60,1.77e-24	Mimecan (mime)	mimecan-like	1.58014e-137	1	F:GO:0005515	F:protein binding
C046R015:9_2_11_1				-2.3005	-2.1908	#N/A	alas2	ALAS2	-	5-aminolevulinate synthase, erythroid-specific, mitochondrial (ALAS-E) (EC 2.3.1.37) (5-aminolevulinic acid synthase 2) (Delta-ALA synthase 2) (Delta-aminolevulinate synthase 2)	ALAS2	HEM0	XM_014146048.1,100,100.000,60,2.54e-24	XM_021615925.1,100,98.333,60,8.25e-23	5'-aminolevulinate synthase 2 (alas2), transcript variant X2	5-aminolevulinate synthase, erythroid-specific, mitochondrial-like	0	6	P:GO:0001666; F:GO:0003870; C:GO:0005743; C:GO:0005759; P:GO:0006782; F:GO:0030170	P:response to hypoxia; F:5-aminolevulinate synthase activity; C:mitochondrial inner membrane; C:mitochondrial matrix; P:protoporphyrinogen IX biosynthetic process; F:pyridoxal phosphate binding
C112R070:CUST_23552_PI417904088				1.3576	1.49648	#N/A	aqr	AQR	KIAA0560	RNA helicase aquarius (EC 3.6.4.13) (Intron-binding protein of 160 kDa) (IBP160)	AQR	-	XM_014193836.1,100,100.000,60,2.54e-24	-	aquarius intron-binding spliceosomal factor (aqr)	intron-binding protein aquarius	0	2	P:GO:0000398; C:GO:0005681	P:mRNA splicing, via spliceosome; C:spliceosomal complex
C169R103:CUST_4964_PI417904088				-1.38707	-1.39624	#N/A	cd40	CD40	TNFRSF5	Tumor necrosis factor receptor superfamily member 5 (B-cell surface antigen CD40) (Bp50) (CD40L receptor) (CDw40) (CD antigen CD40)	LOC106567123	-	XM_014136048.1,100,100.000,60,2.54e-24	-	tumor necrosis factor receptor superfamily member 5-like (LOC106567123)	tumor necrosis factor receptor superfamily member 5-like	7.6237e-180	6	F:GO:0004888; F:GO:0005515; P:GO:0006915; P:GO:0006955; P:GO:0007165; C:GO:0016021	F:transmembrane signaling receptor activity; F:protein binding; P:apoptotic process; P:immune response; P:signal transduction; C:integral component of membrane
C177R166:CUST_11799_PI417904088				-1.6507	-1.93343	#N/A	rnf122	RNF122	-	RING finger protein 122	LOC106564633	-	XR_001319507.1,100,100.000,60,2.54e-24	XM_021567770.1,100,100.000,60,1.77e-24	uncharacterized LOC106564633 (LOC106564633)	RING finger protein 122-like	8.75993e-87	2	F:GO:0008270; C:GO:0016021	F:zinc ion binding; C:integral component of membrane
C235R039:CUST_36595_PI417904088				-1.94449	-1.8404	#N/A	srpx2	SRPX2	-	Sushi repeat-containing protein SRPX2	SRPX2	-	XM_014212204.1,100,96.667,60,1.98e-20	XM_021583802.1,100,98.333,60,2.97e-22	sushi-repeat containing protein, X-linked 2 (srpx2), transcript variant X2	sushi repeat-containing protein SRPX2	1.30379e-65	0	0	0
C183R035:CUST_26743_PI417904088				-3.03354	-3.02573	#N/A	rtp3	RTP3	TMEM7 Z3CXXC3	Receptor-transporting protein 3 (3CxxC-type zinc finger protein 3) (Transmembrane protein 7)	RTP3	-	NM_001141116.2,100,100.000,60,5.18e-26	-	Receptor-transporting protein 3 (rtp3)	Receptor-transporting protein 3	6.22458e-105	3	P:GO:0006612; F:GO:0031849; P:GO:0051205	P:protein targeting to membrane; F:olfactory receptor binding; P:protein insertion into membrane
C101R117:CUST_2693_PI417904088				-1.54471	-1.56802	#N/A	loc106569913	-	-	-	LOC106569913	-	XM_014141647.1,100,100.000,60,2.54e-24	-	protein AF1q-like (LOC106569913)	---NA---	0	0	0	0
C247R050:CUST_7712_PI417904088				2.55728	1.86915	#N/A	loc106583410	-	-	-	LOC106583410	-	XM_014167538.1,100,100.000,60,2.54e-24	-	otopetrin-1-like (LOC106583410)	---NA---	0	0	0	0
C077R156:CUST_26108_PI417904088				1.3065	1.43041	#N/A	tnpo3	TNPO3	IPO12	Transportin-3 (Importin-12) (Imp12) (Transportin-SR) (TRN-SR)	LOC106609131	-	XM_014207604.1,100,100.000,60,2.54e-24	XM_021577520.1,100,100.000,60,1.77e-24	transportin-3-like (LOC106609131)	transportin-3	0	3	C:GO:0005634; P:GO:0006886; F:GO:0008536	C:nucleus; P:intracellular protein transport; F:Ran GTPase binding
C129R052:CUST_23296_PI417904088				-1.41091	-1.40944	#N/A	rab11b	-	-	Ras-related protein Rab-11B (ORA3)	LOC106613716	-	XM_014216252.1,100,100.000,60,2.54e-24	XM_021603693.1,100,98.333,60,8.25e-23	ras-related protein Rab-11B-like (LOC106613716)	ras-related protein Rab-11B-like	6.49315e-41	2	F:GO:0003924; F:GO:0005525	F:GTPase activity; F:GTP binding
C160R152:CUST_8322_PI417904088				-1.54394	-1.77629	#N/A	sh3bgrl2	SH3BGRL2	-	SH3 domain-binding glutamic acid-rich-like protein 2	LOC106608335	-	XM_014206224.1,100,100.000,60,2.54e-24	XM_021595337.1,100,96.667,60,3.84e-21	SH3 domain-binding glutamic acid-rich-like protein 2 (LOC106608335)	SH3 domain-binding glutamic acid-rich-like protein 2	7.91969e-73	0	0	0
C190R085:CUST_28039_PI417904088				-1.34672	-1.38429	#N/A	sh3kbp1	SH3KBP1	CIN85	SH3 domain-containing kinase-binding protein 1 (CD2-binding protein 3) (CD2BP3) (Cbl-interacting protein of 85 kDa) (Human Src family kinase-binding protein 1) (HSB-1)	SH3K1	-	NM_001140537.1,100,100.000,60,5.18e-26=XM_014181526.1,100,100.000,60,2.54e-24	-	SH3 domain-containing kinase-binding protein 1 (sh3k1)	SH3 domain-containing kinase-binding protein 1 isoform X1	0	3	F:GO:0005515; F:GO:0016301; P:GO:0016310	F:protein binding; F:kinase activity; P:phosphorylation
C022R103:CUST_25002_PI417904088				-1.3641	-1.40208	#N/A	usp18	USP18	UBP43	Ubl carboxyl-terminal hydrolase 18 (EC 3.4.19.-) (43 kDa ISG15-specific protease) (ISG15-specific-processing protease) (Ubl thioesterase 18)	LOC106609458	-	XM_014208322.1,100,100.000,60,2.54e-24	XM_021577231.1,100,93.333,60,8.31e-18	ubl carboxyl-terminal hydrolase 18-like (LOC106609458), transcript variant X7	ubl carboxyl-terminal hydrolase 18-like isoform X1	3.48662e-174	3	P:GO:0006511; P:GO:0016579; F:GO:0036459	P:ubiquitin-dependent protein catabolic process; P:protein deubiquitination; F:thiol-dependent ubiquitinyl hydrolase activity
C087R060:CUST_2977_PI417904088				1.53431	1.40669	#N/A	tmtc3	-	-	-	TMTC3	-	XM_014125664.1,100,100.000,60,2.54e-24	XM_021576723.1,100,95.000,60,1.79e-19	transmembrane and tetratricopeptide repeat containing 3 (tmtc3)	---NA---	0	0	0	0
C219R020:CUST_20894_PI417904088				-2.26814	-2.68209	#N/A	pacsin3	PACSIN3	-	Protein kinase C and casein kinase substrate in neurons protein 3 (SH3 domain-containing protein 6511)	LOC106579238	-	XM_014158957.1,100,100.000,60,2.54e-24	XM_021565130.1,100,96.667,60,3.84e-21	protein kinase C and casein kinase substrate in neurons protein 2-like (LOC106579238), transcript variant X2	protein kinase C and casein kinase substrate in neurons protein 2-like	0	3	F:GO:0005515; F:GO:0016301; P:GO:0016310	F:protein binding; F:kinase activity; P:phosphorylation
C110R162:CUST_24738_PI417904088				-4.09598	-4.20248	#N/A	loc106611166	-	-	Transposable element Tcb1 transposase (Transposable element Barney transposase)	LOC106611166	-	XM_014211085.1,68,100.000,41,9.27e-14	-	sodium/potassium/calcium exchanger 4-like (LOC106611166), transcript variant X4	Transposable element Tcb1 transposase	2.14484e-36	5	P:GO:0006807; P:GO:0043170; P:GO:0044238; F:GO:0097159; F:GO:1901363	P:nitrogen compound metabolic process; P:macromolecule metabolic process; P:primary metabolic process; F:organic cyclic compound binding; F:heterocyclic compound binding
[truncated: 5,735 more rows]

## Sheet: FDR1%
1	2	3	4	5	6	7	8	9	10	11	12	13	14	15	16	17	18	19	20	21
Supplementary File S1. (B) Complete list of microarray probes identified as chalimus-responsive by the SAM method (FDR < 0.01). The results from the gene identification analysis, microarray-based fold changes between treatment groups and functional annotation are presented.
[truncated: 1,559 more rows]
