# Supplementary material for: Transcriptomic Profiling in Fins of Atlantic Salmon Parasitized with Sea Lice: Evidence for an Early Imbalance Between Chalimus-Induced Immunomodulation and the Host’s Defense Response
Source: Int J Mol Sci. 2020 Mar 31;21(7):2417. doi: 10.3390/ijms21072417 (PMC7177938; doi:10.3390/ijms21072417)
Supplement: Supplementary file 1 [file ijms-21-02417-s001.zip › ijms-721524-final-supplementary-revised/Supplementary_Files/Supp. File_S3_U_EA_blast2go_go_table.xlsx]

## Sheet: Supplemental Table_3
Supplementary Table S3. Complete list of overrepresented and underrepresented GO terms of 1014 non-redundant chalimus-responsive DEPs from three possible comparisons (fold change > |2| for ADJ vs. PRE and ATT vs. PRE, and all the DEPs from ATT vs. ADJ). Analysis was performed at FDR < 0.01 using Fisher's Exact Test. 44K salmon array was used as the reference. Highlighted GO terms (blue, biologica…
Enrichment	GO ID	Level	GO Name	GO Category	FDR	P-Value	Nr Test	Nr Reference	Non Annot Test	Non Annot Reference	%Test	%Ref	TestSet Sequences
[OVER]	GO:0005576	2	extracellular region	CELLULAR_COMPONENT	5.47317e-43	2.11286e-47	344	6432	664	35401	34.127	15.3754	C217R077	C180R081	C032R080	C183R050	C210R080	C190R001	C164R082	C042R126	C010R107	C243R111	C154R114	C168R092	C235R106	C156R092	C049R002	C138R013	C077R126	C066R167	C201R158	C085R114	C135R154	C171R027	C182R118	C134R116	C162R008	C186R019	C236R057	C076R108	C139R021	C128R095	C089R005	C220R150	C018R115	C050R109	C186R166	C165R107	C134R121
[OVER]	GO:0044421	2*	extracellular region part	CELLULAR_COMPONENT	4.67519e-40	3.60963e-44	267	4418	741	37415	26.4881	10.561	C217R077	C032R080	C183R050	C190R001	C042R126	C010R107	C243R111	C154R114	C168R092	C235R106	C156R092	C138R013	C077R126	C066R167	C201R158	C085R114	C135R154	C182R118	C162R008	C186R019	C236R057	C076R108	C139R021	C128R095	C089R005	C220R150	C018R115	C165R107	C134R121	C256R036	C011R162	C057R135	C263R031	C177R123	C228R028	C077R154	C200R137
[OVER]	GO:0031012	3	extracellular matrix	CELLULAR_COMPONENT	1.50547e-39	1.74352e-43	126	1127	882	40706	12.5	2.69405	C123R093	C217R077	C032R080	C059R006	C190R001	C042R126	C265R134	C168R027	C010R107	C133R135	C098R103	C184R018	C033R041	C122R160	C199R006	C210R135	C235R106	C214R031	C156R092	C231R078	C047R004	C077R126	C066R167	C114R049	C122R154	C201R158	C085R114	C135R154	C214R033	C068R154	C162R008	C186R019	C048R162	C035R114	C139R021	C099R050	C088R161
[OVER]	GO:0005615	3	extracellular space	CELLULAR_COMPONENT	1.65814e-35	2.56044e-39	220	3429	788	38404	21.8254	8.19688	C217R077	C032R080	C183R050	C243R111	C154R114	C168R092	C235R106	C156R092	C138R013	C077R126	C066R167	C201R158	C085R114	C135R154	C182R118	C162R008	C186R019	C236R057	C076R108	C139R021	C128R095	C220R150	C018R115	C165R107	C134R121	C256R036	C057R135	C263R031	C177R123	C228R028	C077R154	C200R137	C034R155	C144R085	C046R120	C104R146	C191R068
[OVER]	GO:0031720	4	haptoglobin binding	MOLECULAR_FUNCTION	4.39224e-30	8.47791e-34	29	23	979	41810	2.87698	0.0549805	C060R037	C030R018	C104R040	C058R044	C228R104	C043R150	C174R128	C220R134	C191R109	C090R083	C098R145	C096R113	C057R153	C061R131	C186R149	C026R038	C102R022	C230R109	C054R076	C017R083	C235R126	C140R143	C196R025	C192R066	C252R104	C244R016	C225R045	C015R156	C215R152
[OVER]	GO:0005833	3	hemoglobin complex	CELLULAR_COMPONENT	2.92844e-29	7.31112e-33	33	46	975	41787	3.27381	0.109961	C060R037	C030R018	C104R040	C021R112	C058R044	C228R104	C109R104	C043R150	C205R034	C174R128	C220R134	C191R109	C090R083	C098R145	C096R113	C057R153	C061R131	C186R149	C026R038	C102R022	C230R109	C054R076	C017R083	C090R142	C235R126	C140R143	C196R025	C192R066	C252R104	C244R016	C225R045	C015R156	C215R152
[OVER]	GO:0015671	6	oxygen transport	BIOLOGICAL_PROCESS	2.92844e-29	7.91348e-33	34	52	974	41781	3.37302	0.124304	C060R037	C030R018	C104R040	C021R112	C058R044	C228R104	C109R104	C043R150	C205R034	C174R128	C220R134	C191R109	C090R083	C098R145	C096R113	C057R153	C061R131	C186R149	C026R038	C102R022	C230R109	C054R076	C017R083	C090R142	C235R126	C140R143	C196R025	C192R066	C252R104	C244R016	C225R045	C015R156	C255R103	C215R152
[OVER]	GO:0031838	3	haptoglobin-HB complex	CELLULAR_COMPONENT	4.67e-29	1.62253e-32	29	27	979	41806	2.87698	0.0645423	C060R037	C030R018	C104R040	C058R044	C228R104	C043R150	C174R128	C220R134	C191R109	C090R083	C098R145	C096R113	C057R153	C061R131	C186R149	C026R038	C102R022	C230R109	C054R076	C017R083	C235R126	C140R143	C196R025	C192R066	C252R104	C244R016	C225R045	C015R156	C215R152
[OVER]	GO:0062023	4	collagen-containing ECM	CELLULAR_COMPONENT	4.67e-29	1.57095e-32	88	732	920	41101	8.73016	1.74981	C175R133	C123R093	C240R103	C210R044	C032R080	C059R006	C190R001	C116R098	C222R057	C265R134	C168R027	C010R107	C133R135	C249R066	C184R018	C033R041	C122R160	C243R151	C199R056	C210R135	C236R091	C188R089	C081R049	C235R106	C214R031	C231R078	C094R006	C008R030	C235R021	C009R029	C047R004	C152R150	C066R167	C114R049	C265R062	C021R127	C201R158
[OVER]	GO:0005344	3	oxygen carrier activity	MOLECULAR_FUNCTION	1.38189e-28	5.33467e-32	33	50	975	41783	3.27381	0.119523	C060R037	C030R018	C104R040	C058R044	C228R104	C109R104	C043R150	C205R034	C174R128	C220R134	C191R109	C090R083	C098R145	C096R113	C057R153	C061R131	C186R149	C026R038	C102R022	C230R109	C054R076	C017R083	C090R142	C235R126	C140R143	C196R025	C192R066	C252R104	C244R016	C225R045	C015R156	C255R103	C215R152
[OVER]	GO:0042221	3	response to chemical	BIOLOGICAL_PROCESS	6.78773e-26	2.88237e-29	573	16350	435	25483	56.8452	39.084	C204R131	C180R081	C139R046	C251R112	C058R044	C051R056	C164R082	C123R130	C220R134	C138R121	C010R107	C230R092	C133R090	C050R007	C124R053	C243R111	C154R114	C186R149	C035R056	C236R052	C107R025	C156R092	C090R142	C018R127	C261R077	C049R002	C138R013	C066R167	C036R081	C115R128	C162R008	C236R057	C009R100	C230R086	C139R021	C003R128	C089R005
[OVER]	GO:0015669	5	gas transport	BIOLOGICAL_PROCESS	8.08248e-26	3.7442e-29	35	80	973	41753	3.47222	0.191237	C060R037	C030R018	C104R040	C021R112	C058R044	C228R104	C109R104	C043R150	C205R034	C174R128	C220R134	C191R109	C189R053	C090R083	C098R145	C096R113	C057R153	C061R131	C186R149	C026R038	C102R022	C230R109	C054R076	C017R083	C090R142	C235R126	C140R143	C196R025	C192R066	C252R104	C244R016	C225R045	C015R156	C255R103	C215R152
[OVER]	GO:0070887	4	cellular response to chemical stimulus	BIOLOGICAL_PROCESS	2.52159e-21	1.26547e-24	441	11868	567	29965	43.75	28.3699	C180R081	C139R046	C251R112	C058R044	C051R056	C164R082	C123R130	C220R134	C138R121	C010R107	C133R090	C243R111	C154R114	C186R149	C035R056	C236R052	C107R025	C261R077	C138R013	C066R167	C036R081	C115R128	C236R057	C009R100	C139R021	C003R128	C089R005	C220R150	C018R115	C050R109	C011R162	C057R135	C051R035	C043R150	C110R097	C108R085	C066R011
[OVER]	GO:0070482	4	response to oxygen levels	BIOLOGICAL_PROCESS	6.62601e-21	3.58107e-24	138	2150	870	39683	13.6905	5.13948	C123R093	C109R141	C180R081	C139R046	C104R040	C227R083	C058R044	C174R128	C220R134	C124R053	C202R085	C186R149	C046R015	C214R031	C088R057	C214R030	C045R054	C196R025	C047R004	C138R013	C229R141	C075R139	C061R108	C068R154	C036R081	C048R162	C009R100	C013R054	C060R037	C088R161	C086R035	C018R115	C050R109	C165R107	C109R167	C256R036	C014R137
[OVER]	GO:0019825	4	oxygen binding	MOLECULAR_FUNCTION	6.65176e-20	3.85178e-23	35	132	973	41701	3.47222	0.31554	C060R037	C030R018	C104R040	C021R112	C014R137	C058R044	C228R104	C109R104	C043R150	C205R034	C174R128	C220R134	C191R109	C090R083	C098R145	C096R113	C057R153	C061R131	C186R149	C026R038	C102R022	C230R109	C054R076	C017R083	C090R142	C235R126	C140R143	C196R025	C192R066	C252R104	C244R016	C225R045	C015R156	C255R103	C215R152
[OVER]	GO:0050896	2	response to stimulus	BIOLOGICAL_PROCESS	2.97622e-18	1.83831e-21	724	23892	284	17941	71.8254	57.1128	C204R131	C180R081	C139R046	C251R112	C058R044	C051R056	C164R082	C123R130	C220R134	C108R064	C042R126	C138R121	C010R107	C230R092	C133R090	C050R007	C124R053	C115R136	C243R111	C154R114	C186R149	C035R056	C236R052	C107R025	C156R092	C090R142	C018R127	C261R077	C049R002	C138R013	C050R133	C066R167	C171R027	C036R081	C115R128	C162R008	C186R019
[OVER]	GO:0016209	2	antioxidant activity	MOLECULAR_FUNCTION	1.08786e-17	7.13932e-21	45	293	963	41540	4.46429	0.700404	C060R037	C180R081	C030R018	C050R109	C040R065	C104R040	C227R083	C058R044	C228R104	C043R150	C211R125	C174R128	C220R134	C110R097	C191R109	C174R143	C090R083	C098R145	C096R113	C203R158	C046R120	C057R153	C061R131	C186R149	C026R038	C236R052	C102R022	C230R109	C054R076	C043R167	C017R083	C235R126	C140R143	C196R025	C099R085	C192R066	C182R133
[OVER]	GO:0001666	4	response to hypoxia	BIOLOGICAL_PROCESS	1.76785e-17	1.22843e-20	121	1921	887	39912	12.004	4.59207	C109R141	C139R046	C104R040	C058R044	C174R128	C220R134	C124R053	C202R085	C186R149	C046R015	C214R031	C088R057	C214R030	C045R054	C196R025	C047R004	C138R013	C229R141	C061R108	C068R154	C036R081	C048R162	C009R100	C013R054	C060R037	C088R161	C086R035	C018R115	C165R107	C109R167	C256R036	C014R137	C106R072	C043R150	C191R109	C038R086	C169R049
[OVER]	GO:0036293	5	response to decreased oxygen levels	BIOLOGICAL_PROCESS	3.51313e-17	2.5768e-20	123	1990	885	39843	12.2024	4.75701	C123R093	C109R141	C139R046	C104R040	C058R044	C174R128	C220R134	C124R053	C202R085	C186R149	C046R015	C214R031	C088R057	C214R030	C045R054	C196R025	C047R004	C138R013	C229R141	C061R108	C068R154	C036R081	C048R162	C009R100	C013R054	C060R037	C088R161	C086R035	C018R115	C165R107	C109R167	C256R036	C014R137	C106R072	C043R150	C191R109	C038R086
[OVER]	GO:0022610	2	biological adhesion	BIOLOGICAL_PROCESS	1.59326e-16	1.23013e-19	218	4782	790	37051	21.627	11.4312	C032R085	C139R046	C190R001	C123R130	C103R112	C108R064	C015R046	C115R136	C154R114	C094R168	C014R101	C261R077	C032R099	C138R013	C201R158	C085R114	C061R108	C134R116	C162R008	C236R057	C009R100	C161R093	C076R108	C086R035	C220R150	C094R032	C165R107	C132R153	C210R061	C112R067	C200R137	C233R051	C034R155	C108R085	C001R073	C143R165	C167R153
[OVER]	GO:0002376	2	immune system process	BIOLOGICAL_PROCESS	2.54634e-16	2.06428e-19	395	10879	613	30954	39.1865	26.0058	C180R081	C058R044	C051R056	C164R082	C220R134	C138R121	C050R007	C115R136	C243R111	C154R114	C186R149	C156R092	C261R077	C138R013	C050R133	C066R167	C171R027	C115R128	C186R019	C236R057	C009R100	C230R086	C236R062	C139R021	C003R128	C220R150	C018R115	C050R109	C132R153	C147R142	C057R135	C228R028	C220R158	C043R150	C110R097	C108R085	C026R038
[OVER]	GO:0042744	6	hydrogen peroxide catabolic process	BIOLOGICAL_PROCESS	2.77195e-16	2.35419e-19	29	110	979	41723	2.87698	0.26295	C060R037	C030R018	C104R040	C058R044	C228R104	C043R150	C174R128	C220R134	C191R109	C090R083	C098R145	C096R113	C057R153	C061R131	C186R149	C026R038	C102R022	C230R109	C054R076	C017R083	C235R126	C140R143	C196R025	C192R066	C252R104	C244R016	C225R045	C015R156	C215R152
[OVER]	GO:0007155	3	cell adhesion	BIOLOGICAL_PROCESS	5.69352e-16	5.05524e-19	214	4721	794	37112	21.2302	11.2853	C032R085	C139R046	C190R001	C123R130	C108R064	C015R046	C115R136	C154R114	C094R168	C014R101	C261R077	C032R099	C138R013	C201R158	C085R114	C061R108	C134R116	C162R008	C236R057	C009R100	C161R093	C076R108	C086R035	C220R150	C094R032	C165R107	C132R153	C210R061	C112R067	C200R137	C233R051	C034R155	C108R085	C001R073	C143R165	C167R153	C070R151
[OVER]	GO:0071310	5	cellular response to organic substance	BIOLOGICAL_PROCESS	6.54183e-16	6.06099e-19	369	9996	639	31837	36.6071	23.895	C032R085	C180R081	C251R112	C183R050	C190R001	C051R056	C164R082	C123R130	C182R122	C138R121	C010R107	C119R032	C133R090	C202R085	C158R017	C243R111	C154R114	C176R092	C035R056	C022R008	C249R090	C107R025	C046R015	C168R092	C094R168	C014R101	C261R077	C032R099	C138R013	C077R126	C066R167	C201R158	C135R154	C061R108	C070R126	C036R081	C182R118
[OVER]	GO:0043062	4	extracellular structure organization	BIOLOGICAL_PROCESS	1.10309e-15	1.06459e-18	96	1403	912	40430	9.52381	3.35381	C175R133	C123R093	C210R044	C121R047	C059R006	C265R019	C127R104	C105R043	C159R014	C205R135	C190R001	C116R098	C222R057	C133R135	C201R125	C015R046	C249R066	C184R018	C210R135	C185R098	C081R049	C235R106	C214R031	C156R092	C231R078	C214R030	C094R006	C008R030	C032R099	C265R105	C008R153	C165R072	C047R004	C021R127	C214R033	C036R081	C115R128
[OVER]	GO:0140104	2	molecular carrier activity	MOLECULAR_FUNCTION	1.6116e-15	1.61757e-18	34	180	974	41653	3.37302	0.430282	C060R037	C030R018	C104R040	C058R044	C228R104	C109R104	C043R150	C205R034	C174R128	C220R134	C191R109	C090R083	C098R145	C096R113	C057R153	C061R131	C186R149	C026R038	C102R022	C230R109	C054R076	C017R083	C090R142	C235R126	C140R143	C196R025	C192R066	C165R072	C252R104	C244R016	C225R045	C015R156	C255R103	C215R152
[OVER]	GO:0009605	3	response to external stimulus	BIOLOGICAL_PROCESS	6.17602e-15	6.43733e-18	399	11239	609	30594	39.5833	26.8663	C204R131	C139R046	C051R056	C164R082	C138R121	C010R107	C230R092	C133R090	C050R007	C243R111	C154R114	C035R056	C156R092	C018R127	C261R077	C138R013	C050R133	C066R167	C171R027	C115R128	C162R008	C236R057	C009R100	C230R086	C236R062	C139R021	C003R128	C089R005	C220R150	C018R115	C132R153	C147R142	C228R028	C220R158	C034R155	C163R056	C108R085
[OVER]	GO:0010033	4	response to organic substance	BIOLOGICAL_PROCESS	7.60536e-15	8.22075e-18	447	13064	561	28769	44.3452	31.2289	C180R081	C251R112	C051R056	C164R082	C123R130	C138R121	C010R107	C133R090	C050R007	C243R111	C154R114	C035R056	C236R052	C107R025	C156R092	C261R077	C049R002	C138R013	C066R167	C036R081	C115R128	C162R008	C236R057	C009R100	C230R086	C139R021	C003R128	C089R005	C220R150	C018R115	C050R109	C011R162	C057R135	C110R097	C108R085	C066R011	C206R085
[OVER]	GO:0042493	4	response to drug	BIOLOGICAL_PROCESS	7.89473e-15	8.83829e-18	251	6054	757	35779	24.9008	14.4718	C180R081	C183R050	C104R040	C058R044	C174R128	C220R134	C158R017	C154R114	C186R149	C035R056	C236R052	C107R025	C046R015	C156R092	C090R142	C018R127	C049R002	C032R099	C138R013	C077R126	C031R023	C201R158	C085R114	C135R154	C061R108	C070R126	C236R057	C009R100	C128R095	C086R035	C220R150	C018R115	C050R109	C256R036	C014R137	C077R154	C112R067
[OVER]	GO:0004601	3	peroxidase activity	MOLECULAR_FUNCTION	1.73206e-14	2.00593e-17	33	184	975	41649	3.27381	0.439844	C060R037	C030R018	C104R040	C058R044	C228R104	C043R150	C174R128	C220R134	C191R109	C174R143	C090R083	C098R145	C096R113	C046R120	C057R153	C061R131	C186R149	C026R038	C102R022	C230R109	C054R076	C017R083	C235R126	C140R143	C196R025	C099R085	C192R066	C252R104	C244R016	C225R045	C015R156	C255R103	C215R152
[OVER]	GO:0006950	3	response to stress	BIOLOGICAL_PROCESS	2.68809e-14	3.21691e-17	488	14753	520	27080	48.4127	35.2664	C204R131	C180R081	C139R046	C251R112	C058R044	C164R082	C220R134	C138R121	C230R092	C133R090	C050R007	C124R053	C115R136	C243R111	C154R114	C186R149	C236R052	C107R025	C261R077	C138R013	C050R133	C066R167	C171R027	C036R081	C115R128	C162R008	C236R057	C009R100	C236R062	C139R021	C003R128	C089R005	C220R150	C018R115	C050R109	C132R153	C147R142
[OVER]	GO:0030198	5	extracellular matrix organization	BIOLOGICAL_PROCESS	4.17301e-14	5.15505e-17	83	1176	925	40657	8.23413	2.81118	C175R133	C123R093	C210R044	C121R047	C059R006	C265R019	C127R104	C105R043	C205R135	C190R001	C116R098	C222R057	C133R135	C201R125	C015R046	C249R066	C184R018	C210R135	C185R098	C081R049	C235R106	C214R031	C156R092	C231R078	C094R006	C008R030	C032R099	C265R105	C008R153	C047R004	C021R127	C214R033	C115R128	C165R079	C162R008	C186R019	C236R132
[OVER]	GO:0016684	4	oxidoreductase (on peroxide as acceptor)	MOLECULAR_FUNCTION	8.19379e-14	1.04384e-16	33	196	975	41637	3.27381	0.46853	C060R037	C030R018	C104R040	C058R044	C228R104	C043R150	C174R128	C220R134	C191R109	C174R143	C090R083	C098R145	C096R113	C046R120	C057R153	C061R131	C186R149	C026R038	C102R022	C230R109	C054R076	C017R083	C235R126	C140R143	C196R025	C099R085	C192R066	C252R104	C244R016	C225R045	C015R156	C255R103	C215R152
[OVER]	GO:0001501	5	skeletal system development	BIOLOGICAL_PROCESS	1.85407e-13	2.44084e-16	119	2138	889	39695	11.8056	5.1108	C123R093	C154R115	C059R006	C265R019	C010R107	C133R135	C098R103	C133R090	C202R085	C184R018	C033R041	C122R160	C199R006	C039R114	C210R135	C107R025	C214R031	C237R014	C047R004	C066R167	C085R114	C068R154	C182R118	C162R008	C048R162	C104R038	C072R152	C139R021	C164R142	C088R161	C217R011	C018R115	C165R107	C134R121	C256R036	C159R112	C210R061
[OVER]	GO:1901700	4	response to oxygen-containing compound	BIOLOGICAL_PROCESS	1.85407e-13	2.50512e-16	322	8682	686	33151	31.9444	20.754	C032R085	C180R081	C251R112	C183R050	C051R056	C164R082	C123R130	C182R122	C010R107	C230R092	C202R085	C158R017	C154R114	C035R056	C236R052	C022R008	C249R090	C107R025	C046R015	C168R092	C156R092	C261R077	C032R099	C138R013	C077R126	C201R158	C085R114	C135R154	C061R108	C070R126	C036R081	C115R128	C134R116	C162R008	C236R057	C009R100	C104R038
[OVER]	GO:0042737	5	drug catabolic process	BIOLOGICAL_PROCESS	2.28339e-13	3.17334e-16	49	473	959	41360	4.86111	1.13069	C104R040	C058R044	C174R128	C220R134	C090R083	C098R145	C159R095	C204R170	C057R153	C031R073	C061R131	C186R149	C132R139	C178R063	C054R076	C074R108	C017R083	C140R143	C196R025	C252R104	C070R126	C232R154	C225R045	C215R152	C249R134	C060R037	C030R018	C014R137	C228R104	C043R150	C191R109	C025R144	C096R113	C007R105	C247R036	C256R151	C141R034
[OVER]	GO:0051240	3	pos. reg. of multicellular organismal process	BIOLOGICAL_PROCESS	2.6151e-13	3.73528e-16	295	7746	713	34087	29.2659	18.5165	C251R112	C183R050	C051R056	C123R130	C138R121	C133R090	C202R085	C154R114	C035R056	C168R092	C156R092	C014R101	C032R099	C201R158	C085R114	C135R154	C036R081	C182R118	C162R008	C236R057	C009R100	C104R038	C076R108	C003R128	C128R095	C089R005	C220R150	C018R115	C186R166	C094R032	C165R107	C132R153	C256R036	C147R142	C210R061	C077R154	C112R067
[OVER]	GO:0005604	5	basement membrane	CELLULAR_COMPONENT	4.52886e-13	6.64364e-16	42	355	966	41478	4.16667	0.848612	C026R110	C059R006	C256R036	C095R156	C190R001	C116R098	C187R001	C168R027	C019R121	C001R030	C201R028	C184R030	C249R066	C242R139	C143R165	C053R071	C124R072	C184R018	C210R135	C247R086	C024R130	C116R146	C081R049	C032R158	C231R078	C228R138	C203R120	C008R030	C235R021	C009R029	C152R150	C012R096	C114R049	C021R127	C085R114	C135R154	C068R154
[OVER]	GO:0098869	4	cellular oxidant detoxification	BIOLOGICAL_PROCESS	7.40122e-13	1.1143e-15	35	245	973	41588	3.47222	0.585662	C060R037	C088R161	C030R018	C104R040	C058R044	C043R150	C174R128	C220R134	C191R109	C174R143	C090R083	C098R145	C096R113	C046R120	C057R153	C061R131	C186R149	C026R038	C102R022	C230R109	C054R076	C043R167	C017R083	C235R126	C081R028	C140R143	C099R085	C192R066	C252R104	C244R016	C225R045	C015R156	C039R120	C264R109	C215R152
[OVER]	GO:0048513	4	animal organ development	BIOLOGICAL_PROCESS	1.43353e-12	2.2136e-15	467	14247	541	27586	46.3294	34.0568	C204R131	C154R115	C139R046	C156R081	C058R044	C051R056	C164R082	C123R130	C220R134	C010R107	C133R090	C243R111	C154R114	C186R149	C107R025	C138R013	C066R167	C115R128	C162R008	C236R057	C009R100	C230R086	C139R021	C220R150	C018R115	C132R153	C011R162	C057R135	C177R123	C043R150	C163R056	C108R085	C020R081	C066R011	C171R053	C026R038	C057R009
[OVER]	GO:0042743	5	hydrogen peroxide metabolic process	BIOLOGICAL_PROCESS	1.87595e-12	2.9692e-15	36	270	972	41563	3.57143	0.645423	C060R037	C137R132	C030R018	C018R115	C104R040	C203R071	C058R044	C228R104	C043R150	C189R139	C174R128	C220R134	C191R109	C090R083	C098R145	C096R113	C057R153	C061R131	C186R149	C026R038	C102R022	C230R109	C054R076	C017R083	C094R168	C235R126	C140R143	C196R025	C192R066	C252R104	C244R016	C225R045	C015R156	C215R152	C048R162	C245R152
[OVER]	GO:0009628	3	response to abiotic stimulus	BIOLOGICAL_PROCESS	3.22025e-12	5.22123e-15	293	7834	715	33999	29.0675	18.7268	C204R131	C180R081	C139R046	C032R080	C256R058	C104R040	C190R001	C058R044	C051R056	C164R082	C174R128	C220R134	C010R107	C230R092	C133R090	C050R007	C124R053	C202R085	C158R017	C154R114	C186R149	C035R056	C236R052	C107R025	C046R015	C168R092	C032R099	C138R013	C201R158	C135R154	C061R108	C036R081	C236R057	C009R100	C128R095	C089R005	C086R035
[OVER]	GO:0051674	3	localization of cell	BIOLOGICAL_PROCESS	4.65272e-12	7.7234e-15	253	6477	755	35356	25.0992	15.483	C032R085	C180R081	C139R046	C251R112	C190R001	C051R056	C123R130	C108R064	C138R121	C133R090	C015R046	C154R114	C107R025	C168R092	C094R168	C261R077	C032R099	C077R126	C201R158	C085R114	C036R081	C115R128	C162R008	C236R057	C009R100	C104R038	C003R128	C128R095	C089R005	C220R150	C018R115	C050R109	C165R107	C256R036	C147R142	C210R061	C077R154
[OVER]	GO:0044849	4	estrous cycle	BIOLOGICAL_PROCESS	4.96407e-12	8.43186e-15	26	133	982	41700	2.57937	0.317931	C026R110	C137R132	C018R115	C234R117	C100R108	C057R135	C200R137	C189R139	C168R122	C019R121	C143R165	C154R114	C116R146	C081R049	C133R147	C008R030	C008R153	C009R029	C193R026	C021R127	C068R154	C238R044	C165R079	C048R162	C236R057	C245R152
[OVER]	GO:0017001	5	antibiotic catabolic process	BIOLOGICAL_PROCESS	6.95241e-12	1.20776e-14	31	205	977	41628	3.0754	0.490044	C060R037	C030R018	C104R040	C058R044	C228R104	C043R150	C174R128	C220R134	C191R109	C090R083	C098R145	C096R113	C204R170	C057R153	C061R131	C186R149	C026R038	C102R022	C110R060	C230R109	C054R076	C017R083	C235R126	C140R143	C196R025	C192R066	C252R104	C244R016	C225R045	C015R156	C215R152
[OVER]	GO:0051241	3	negative regulation of multicellular organismal process	BIOLOGICAL_PROCESS	7.20334e-12	1.27916e-14	225	5568	783	36265	22.3214	13.3101	C032R085	C251R112	C183R050	C156R081	C190R001	C051R056	C042R126	C133R090	C202R085	C158R017	C115R136	C243R111	C154R114	C035R056	C261R077	C138R013	C077R126	C201R158	C085R114	C036R081	C182R118	C115R128	C162R008	C236R057	C104R038	C076R108	C003R128	C128R095	C220R150	C018R115	C165R107	C132R153	C256R036	C011R162	C014R137	C210R061	C077R154
[OVER]	GO:0014070	5	response to organic cyclic compound	BIOLOGICAL_PROCESS	7.66409e-12	1.39057e-14	223	5506	785	36327	22.123	13.1619	C032R085	C180R081	C183R050	C123R130	C182R122	C158R017	C154R114	C035R056	C046R015	C261R077	C049R002	C138R013	C201R158	C135R154	C061R108	C070R126	C115R128	C236R057	C009R100	C104R038	C128R095	C086R035	C220R150	C050R109	C165R107	C256R036	C014R137	C200R137	C110R097	C223R127	C143R043	C046R001	C143R165	C167R153	C070R151	C097R055	C215R134
[OVER]	GO:0048870	3	cell motility	BIOLOGICAL_PROCESS	1.12118e-11	2.07754e-14	251	6463	757	35370	24.9008	15.4495	C032R085	C180R081	C139R046	C251R112	C190R001	C051R056	C123R130	C108R064	C138R121	C133R090	C015R046	C154R114	C107R025	C168R092	C094R168	C261R077	C032R099	C077R126	C201R158	C085R114	C036R081	C115R128	C162R008	C236R057	C009R100	C104R038	C003R128	C128R095	C089R005	C220R150	C018R115	C050R109	C165R107	C256R036	C147R142	C210R061	C077R154
[OVER]	GO:0035113	5	embryonic appendage morphogenesis	BIOLOGICAL_PROCESS	1.59728e-11	3.04464e-14	49	538	959	41295	4.86111	1.28607	C151R067	C140R010	C018R057	C180R160	C160R022	C133R090	C086R018	C119R115	C173R008	C204R068	C081R049	C214R031	C094R006	C008R030	C237R014	C021R127	C072R116	C115R128	C056R105	C048R162	C104R038	C072R152	C245R152	C088R161	C217R011	C137R132	C018R115	C189R139	C125R165	C047R136	C038R086	C259R137	C031R091	C191R067	C069R086	C162R146	C232R018
[OVER]	GO:0005201	3	ECM structural constituent	MOLECULAR_FUNCTION	1.59728e-11	3.08308e-14	30	198	978	41635	2.97619	0.473311	C210R044	C059R006	C011R162	C077R154	C116R098	C047R136	C222R057	C042R126	C176R033	C168R027	C133R135	C227R163	C184R030	C076R141	C124R072	C184R018	C009R078	C170R165	C210R135	C232R018	C231R078	C237R076	C235R001	C241R154	C114R049	C007R019	C085R114	C137R040	C162R008	C225R026
[OVER]	GO:0051094	3	positive regulation of developmental process	BIOLOGICAL_PROCESS	2.38219e-11	4.69007e-14	259	6781	749	35052	25.6944	16.2097	C183R050	C051R056	C123R130	C108R064	C133R090	C202R085	C154R114	C022R008	C168R092	C156R092	C094R168	C014R101	C032R099	C138R013	C201R158	C135R154	C061R108	C036R081	C182R118	C115R128	C162R008	C236R057	C104R038	C003R128	C086R035	C220R150	C186R166	C165R107	C132R153	C256R036	C147R142	C057R135	C014R137	C210R061	C077R154	C112R067	C051R035
[OVER]	GO:0040011	2	locomotion	BIOLOGICAL_PROCESS	2.93568e-11	5.89311e-14	293	7998	715	33835	29.0675	19.1189	C032R085	C204R131	C180R081	C139R046	C251R112	C190R001	C051R056	C123R130	C108R064	C138R121	C133R090	C050R007	C015R046	C158R017	C154R114	C107R025	C168R092	C094R168	C014R101	C261R077	C032R099	C077R126	C201R158	C085R114	C036R081	C115R128	C162R008	C236R057	C009R100	C104R038	C003R128	C128R095	C089R005	C220R150	C018R115	C050R109	C165R107
[OVER]	GO:0045597	4	positive regulation of cell differentiation	BIOLOGICAL_PROCESS	3.02676e-11	6.19279e-14	211	5189	797	36644	20.9325	12.4041	C183R050	C051R056	C123R130	C108R064	C133R090	C202R085	C154R114	C022R008	C156R092	C094R168	C014R101	C032R099	C201R158	C135R154	C061R108	C036R081	C115R128	C162R008	C236R057	C086R035	C220R150	C186R166	C165R107	C132R153	C256R036	C147R142	C057R135	C014R137	C210R061	C077R154	C112R067	C051R035	C144R085	C046R120	C191R067	C143R165	C167R153
[OVER]	GO:0048705	5	skeletal system morphogenesis	BIOLOGICAL_PROCESS	3.95887e-11	8.25274e-14	76	1176	932	40657	7.53968	2.81118	C123R093	C140R010	C018R057	C180R160	C265R019	C205R135	C259R112	C160R022	C133R090	C202R085	C249R066	C199R006	C119R115	C173R008	C167R027	C204R068	C107R025	C185R098	C081R049	C214R031	C094R006	C008R030	C265R105	C237R014	C235R021	C047R004	C021R127	C085R114	C072R116	C059R050	C165R079	C236R132	C048R162	C104R038	C245R152	C154R016	C088R161
[OVER]	GO:0051187	5	cofactor catabolic process	BIOLOGICAL_PROCESS	4.84047e-11	1.02774e-13	32	240	976	41593	3.1746	0.57371	C060R037	C030R018	C104R040	C058R044	C228R104	C043R150	C174R128	C220R134	C191R109	C090R083	C098R145	C096R113	C112R126	C057R153	C061R131	C186R149	C026R038	C102R022	C230R109	C054R076	C017R083	C235R126	C140R143	C196R169	C196R025	C192R066	C252R104	C244R016	C070R126	C225R045	C015R156	C215R152
[OVER]	GO:0009719	3	response to endogenous stimulus	BIOLOGICAL_PROCESS	5.18779e-11	1.12151e-13	299	8246	709	33587	29.6627	19.7117	C032R085	C180R081	C251R112	C164R082	C123R130	C010R107	C119R032	C133R090	C202R085	C158R017	C154R114	C035R056	C022R008	C046R015	C156R092	C094R168	C261R077	C032R099	C138R013	C077R126	C066R167	C201R158	C135R154	C061R108	C070R126	C182R118	C115R128	C236R057	C009R100	C161R093	C139R021	C003R128	C128R095	C089R005	C086R035	C220R150	C018R115
[OVER]	GO:0005102	4	signaling receptor binding	MOLECULAR_FUNCTION	5.91555e-11	1.30168e-13	208	5122	800	36711	20.6349	12.2439	C251R112	C183R050	C190R001	C051R056	C164R082	C042R126	C050R007	C015R046	C115R136	C243R111	C154R114	C035R056	C022R008	C168R092	C156R092	C032R099	C077R126	C231R116	C119R142	C201R158	C085R114	C135R154	C182R118	C115R128	C134R116	C162R008	C236R057	C009R100	C076R108	C003R128	C220R150	C018R115	C165R107	C147R142	C057R135	C210R061	C077R154
[OVER]	GO:0006928	3	movement of cell or subcellular component	BIOLOGICAL_PROCESS	1.0802e-10	2.41861e-13	296	8190	712	33643	29.3651	19.5778	C032R085	C180R081	C139R046	C251R112	C190R001	C051R056	C164R082	C123R130	C108R064	C138R121	C133R090	C015R046	C154R114	C035R056	C022R008	C107R025	C168R092	C094R168	C014R101	C261R077	C032R099	C077R126	C201R158	C085R114	C036R081	C115R128	C162R008	C236R057	C009R100	C104R038	C003R128	C128R095	C089R005	C220R150	C018R115	C050R109	C165R107
[OVER]	GO:0005788	5	endoplasmic reticulum lumen	CELLULAR_COMPONENT	1.23068e-10	2.80304e-13	50	595	958	41238	4.96032	1.42232	C059R006	C265R019	C173R086	C116R098	C108R142	C133R135	C184R018	C176R092	C169R131	C210R135	C223R011	C134R154	C185R098	C235R106	C231R079	C027R105	C114R049	C201R158	C099R149	C182R118	C162R008	C236R132	C137R137	C154R016	C220R150	C057R135	C077R154	C034R155	C181R102	C096R039	C174R143	C161R004	C104R146	C169R049	C124R072	C167R153	C048R055
[OVER]	GO:0034120	6	positive regulation of erythrocyte aggregation	BIOLOGICAL_PROCESS	1.4647e-10	3.50568e-13	10	6	998	41827	0.992063	0.0143427	C067R099	C045R050	C053R026	C183R142	C159R108	C089R109	C061R083	C185R167	C089R099	C073R065
[OVER]	GO:0034118	6	regulation of erythrocyte aggregation	BIOLOGICAL_PROCESS	1.4647e-10	3.50568e-13	10	6	998	41827	0.992063	0.0143427	C067R099	C045R050	C053R026	C183R142	C159R108	C089R109	C061R083	C185R167	C089R099	C073R065
[OVER]	GO:0034117	6	erythrocyte aggregation	BIOLOGICAL_PROCESS	1.4647e-10	3.50568e-13	10	6	998	41827	0.992063	0.0143427	C067R099	C045R050	C053R026	C183R142	C159R108	C089R109	C061R083	C185R167	C089R099	C073R065
[OVER]	GO:0051270	4	regulation of cellular component movement	BIOLOGICAL_PROCESS	1.56232e-10	3.79964e-13	192	4654	816	37179	19.0476	11.1252	C113R125	C123R093	C032R085	C181R043	C251R112	C059R006	C056R035	C190R001	C123R130	C108R064	C122R042	C098R102	C133R135	C098R103	C122R167	C154R114	C184R018	C035R056	C039R114	C210R135	C168R092	C214R031	C041R032	C094R168	C088R057	C231R078	C248R105	C014R101	C237R131	C214R030	C261R077	C032R099	C047R004	C077R126	C028R134	C201R158	C085R114
[UNDER]	GO:0006396	6	RNA processing	BIOLOGICAL_PROCESS	1.89421e-10	4.67994e-13	20	2962	988	38871	1.98413	7.08053	C107R123	C154R138	C069R052	C236R080	C170R094	C127R108	C192R118	C090R142	C235R159	C077R058	C083R139	C222R034	C260R020	C241R076	C031R023	C012R096	C223R127	C202R010	C087R056	C161R093
[OVER]	GO:0016477	4	cell migration	BIOLOGICAL_PROCESS	2.15289e-10	5.40217e-13	233	6048	775	35785	23.1151	14.4575	C032R085	C139R046	C251R112	C190R001	C051R056	C123R130	C108R064	C133R090	C015R046	C154R114	C107R025	C168R092	C094R168	C261R077	C032R099	C077R126	C201R158	C085R114	C036R081	C115R128	C162R008	C236R057	C009R100	C104R038	C003R128	C128R095	C089R005	C220R150	C018R115	C165R107	C256R036	C147R142	C210R061	C077R154	C112R067	C200R137	C171R053
[OVER]	GO:0005518	4	collagen binding	MOLECULAR_FUNCTION	2.58668e-10	6.59051e-13	33	276	975	41557	3.27381	0.659766	C242R097	C210R044	C154R016	C137R132	C018R115	C032R080	C011R162	C265R019	C105R043	C189R139	C222R057	C176R151	C201R028	C015R046	C170R165	C185R098	C081R049	C235R106	C237R076	C133R147	C077R068	C011R090	C008R030	C196R169	C080R081	C047R004	C021R127	C085R114	C191R110	C216R009	C236R132	C048R162	C245R152
[OVER]	GO:0048731	4	system development	BIOLOGICAL_PROCESS	3.35128e-10	8.66798e-13	542	17733	466	24100	53.7698	42.39	C204R131	C154R115	C139R046	C156R081	C058R044	C051R056	C164R082	C123R130	C220R134	C042R126	C010R107	C133R090	C115R136	C243R111	C115R137	C154R114	C186R149	C107R025	C235R106	C156R092	C090R142	C138R013	C066R167	C036R081	C115R128	C162R008	C236R057	C009R100	C230R086	C139R021	C220R150	C018R115	C186R166	C132R153	C147R142	C011R162	C057R135
[OVER]	GO:0030326	6	embryonic limb morphogenesis	BIOLOGICAL_PROCESS	3.74048e-10	9.81905e-13	44	490	964	41343	4.36508	1.17132	C151R067	C140R010	C088R161	C217R011	C137R132	C018R115	C018R057	C180R160	C189R139	C125R165	C038R086	C160R022	C133R090	C031R091	C191R067	C119R115	C173R008	C204R068	C069R086	C162R146	C232R018	C081R049	C214R031	C231R015	C133R147	C090R002	C094R006	C008R030	C237R014	C166R043	C152R052	C083R105	C021R127	C004R026	C072R116	C115R128	C057R089
[OVER]	GO:1990748	3	cellular detoxification	BIOLOGICAL_PROCESS	3.96825e-10	1.07233e-12	35	317	973	41516	3.47222	0.757775	C060R037	C088R161	C030R018	C104R040	C058R044	C043R150	C174R128	C220R134	C191R109	C174R143	C090R083	C098R145	C096R113	C046R120	C057R153	C061R131	C186R149	C026R038	C102R022	C230R109	C054R076	C043R167	C017R083	C235R126	C081R028	C140R143	C099R085	C192R066	C252R104	C244R016	C225R045	C015R156	C039R120	C264R109	C215R152
[OVER]	GO:0032501	2	multicellular organismal process	BIOLOGICAL_PROCESS	3.96825e-10	1.06918e-12	652	22362	356	19471	64.6825	53.4554	C204R131	C154R115	C180R081	C139R046	C251R112	C156R081	C058R044	C051R056	C164R082	C123R130	C220R134	C108R064	C042R126	C138R121	C010R107	C133R090	C115R136	C212R013	C243R111	C115R137	C154R114	C186R149	C035R056	C236R052	C107R025	C235R106	C156R092	C090R142	C261R077	C138R013	C066R167	C171R027	C036R081	C115R128	C162R008	C186R019	C236R057
[OVER]	GO:1990814	6	DNA/DNA annealing activity	MOLECULAR_FUNCTION	5.76702e-10	1.58068e-12	12	18	996	41815	1.19048	0.0430282	C187R001	C019R121	C193R026	C026R110	C234R117	C116R146	C238R044	C165R079	C200R137	C143R165	C154R114	C236R057
[OVER]	GO:0001968	4	fibronectin binding	MOLECULAR_FUNCTION	5.95896e-10	1.65629e-12	26	172	982	41661	2.57937	0.411159	C123R093	C154R016	C137R132	C018R115	C205R135	C189R139	C176R033	C169R049	C247R086	C236R091	C081R049	C214R031	C228R138	C133R147	C094R006	C008R030	C032R099	C235R001	C047R004	C021R127	C085R114	C106R087	C191R110	C048R162	C039R004	C245R152
[OVER]	GO:0020037	4	heme binding	MOLECULAR_FUNCTION	6.57411e-10	1.85265e-12	37	361	971	41472	3.67063	0.862955	C060R037	C030R018	C186R166	C104R040	C021R112	C058R044	C228R104	C109R104	C043R150	C205R034	C174R128	C220R134	C191R109	C090R083	C098R145	C096R113	C184R051	C057R153	C061R131	C186R149	C026R038	C102R022	C230R109	C054R076	C017R083	C090R142	C235R126	C140R143	C196R025	C192R066	C252R104	C244R016	C225R045	C015R156	C255R103	C039R120	C215R152
[OVER]	GO:0045095	7	keratin filament	CELLULAR_COMPONENT	8.30854e-10	2.3735e-12	17	60	991	41773	1.68651	0.143427	C151R100	C040R051	C026R076	C168R092	C126R116	C231R079	C181R029	C099R045	C235R149	C233R051	C056R091	C099R075	C201R005	C229R011	C148R164	C188R027	C104R148
[OVER]	GO:0051239	3	regulation of multicellular organismal process	BIOLOGICAL_PROCESS	1.13642e-09	3.29029e-12	409	12582	599	29251	40.5754	30.0767	C251R112	C156R081	C051R056	C123R130	C108R064	C042R126	C138R121	C010R107	C133R090	C115R136	C243R111	C154R114	C035R056	C235R106	C156R092	C261R077	C138R013	C036R081	C115R128	C162R008	C236R057	C009R100	C230R086	C003R128	C089R005	C220R150	C018R115	C186R166	C132R153	C147R142	C011R162	C051R035	C034R155	C108R085	C020R081	C171R053	C206R085
[OVER]	GO:0033676	11	dsDNA-dependent ATPase activity	MOLECULAR_FUNCTION	1.30315e-09	3.82333e-12	11	14	997	41819	1.09127	0.0334664	C019R121	C193R026	C026R110	C234R117	C116R146	C238R044	C165R079	C200R137	C143R165	C154R114	C236R057
[OVER]	GO:0030334	5	regulation of cell migration	BIOLOGICAL_PROCESS	1.33001e-09	3.95348e-12	164	3872	844	37961	16.2698	9.25585	C113R125	C123R093	C032R085	C251R112	C059R006	C056R035	C190R001	C123R130	C108R064	C122R042	C133R135	C098R103	C122R167	C154R114	C184R018	C039R114	C210R135	C168R092	C214R031	C041R032	C094R168	C088R057	C231R078	C237R131	C214R030	C261R077	C032R099	C047R004	C077R126	C201R158	C085R114	C068R154	C036R081	C165R157	C115R128	C016R010	C238R044
[UNDER]	GO:0044428	4	nuclear part	CELLULAR_COMPONENT	1.55882e-09	4.69378e-12	238	14123	770	27710	23.6111	33.7604	C032R085	C051R056	C164R082	C123R130	C182R122	C038R020	C138R121	C133R090	C050R007	C202R085	C154R114	C007R030	C022R008	C249R090	C046R015	C024R070	C235R106	C090R142	C261R077	C032R099	C077R126	C066R167	C031R023	C201R158	C036R081	C115R128	C236R057	C009R100	C104R038	C230R086	C161R093	C139R021	C220R150	C132R153	C147R142	C210R061	C112R067
[OVER]	GO:0051216	5	cartilage development	BIOLOGICAL_PROCESS	1.98672e-09	6.05893e-12	60	885	948	40948	5.95238	2.11555	C151R067	C123R093	C137R117	C018R057	C265R019	C205R135	C259R112	C160R022	C098R103	C133R090	C249R066	C199R006	C119R115	C039R114	C199R056	C204R068	C185R098	C081R049	C214R031	C094R006	C209R043	C008R030	C265R105	C009R029	C047R004	C021R127	C085R114	C068R154	C165R079	C236R132	C048R162	C104R038	C245R152	C088R161	C032R060	C026R110	C137R132
[OVER]	GO:0048534	4	hematopoietic or lymphoid organ development	BIOLOGICAL_PROCESS	2.0727e-09	6.40116e-12	182	4474	826	37359	18.0556	10.6949	C109R141	C026R092	C164R003	C218R159	C104R040	C217R115	C142R066	C058R044	C051R056	C093R093	C174R128	C220R134	C122R042	C133R135	C229R011	C098R103	C202R085	C154R114	C186R149	C039R114	C045R050	C210R135	C095R124	C046R015	C214R031	C094R168	C088R057	C032R099	C045R054	C237R014	C196R025	C073R065	C047R004	C165R157	C182R118	C115R128	C238R044
[OVER]	GO:0033993	5	response to lipid	BIOLOGICAL_PROCESS	2.29099e-09	7.16376e-12	204	5219	804	36614	20.2381	12.4758	C032R085	C180R081	C123R130	C182R122	C158R017	C154R114	C035R056	C046R015	C168R092	C156R092	C261R077	C138R013	C201R158	C135R154	C061R108	C115R128	C236R057	C009R100	C104R038	C230R086	C161R093	C089R005	C086R035	C220R150	C050R109	C165R107	C256R036	C014R137	C200R137	C110R097	C066R011	C144R085	C223R127	C143R043	C046R001	C143R165	C206R085
[OVER]	GO:0009611	4	response to wounding	BIOLOGICAL_PROCESS	2.29717e-09	7.27176e-12	148	3388	860	38445	14.6825	8.09887	C113R125	C123R093	C026R092	C180R081	C139R046	C251R112	C183R050	C227R083	C164R082	C061R058	C122R042	C229R011	C098R103	C013R036	C154R114	C039R114	C045R050	C094R168	C088R057	C231R078	C032R099	C027R105	C073R065	C138R013	C075R139	C085R114	C135R154	C068R154	C238R044	C162R008	C048R162	C236R057	C089R099	C076R108	C164R141	C128R095	C089R005
[OVER]	GO:0046906	4	tetrapyrrole binding	MOLECULAR_FUNCTION	2.47012e-09	7.91461e-12	37	381	971	41452	3.67063	0.910764	C060R037	C030R018	C186R166	C104R040	C021R112	C058R044	C228R104	C109R104	C043R150	C205R034	C174R128	C220R134	C191R109	C090R083	C098R145	C096R113	C184R051	C057R153	C061R131	C186R149	C026R038	C102R022	C230R109	C054R076	C017R083	C090R142	C235R126	C140R143	C196R025	C192R066	C252R104	C244R016	C225R045	C015R156	C255R103	C039R120	C215R152
[OVER]	GO:0009725	4	response to hormone	BIOLOGICAL_PROCESS	3.08501e-09	1.00039e-11	228	6048	780	35785	22.619	14.4575	C032R085	C180R081	C251R112	C164R082	C123R130	C010R107	C158R017	C154R114	C035R056	C022R008	C046R015	C156R092	C261R077	C032R099	C138R013	C077R126	C201R158	C135R154	C061R108	C115R128	C236R057	C009R100	C161R093	C128R095	C086R035	C220R150	C018R115	C050R109	C165R107	C256R036	C014R137	C077R154	C112R067	C200R137	C110R097	C144R085	C223R127
[OVER]	GO:0051716	3	cellular response to stimulus	BIOLOGICAL_PROCESS	3.22654e-09	1.06908e-11	577	19405	431	22428	57.2421	46.3868	C180R081	C139R046	C251R112	C058R044	C051R056	C164R082	C123R130	C220R134	C108R064	C042R126	C138R121	C010R107	C133R090	C115R136	C243R111	C154R114	C186R149	C035R056	C236R052	C107R025	C156R092	C261R077	C138R013	C066R167	C171R027	C036R081	C115R128	C162R008	C236R057	C009R100	C139R021	C003R128	C089R005	C220R150	C018R115	C050R109	C011R162
[OVER]	GO:0019834	7	phospholipase A2 inhibitor activity	MOLECULAR_FUNCTION	3.22654e-09	1.0712e-11	11	16	997	41817	1.09127	0.0382473	C019R121	C193R026	C026R110	C234R117	C116R146	C238R044	C165R079	C200R137	C143R165	C154R114	C236R057
[OVER]	GO:0005509	6	calcium ion binding	MOLECULAR_FUNCTION	4.52395e-09	1.51939e-11	92	1746	916	40087	9.12698	4.17374	C210R044	C188R074	C137R117	C196R074	C234R117	C173R086	C025R008	C125R022	C073R030	C108R142	C010R107	C249R066	C154R114	C176R092	C033R041	C122R160	C039R114	C199R056	C145R001	C094R086	C081R049	C248R105	C008R030	C027R105	C164R030	C012R036	C066R167	C184R020	C021R127	C201R158	C200R164	C085R114	C214R033	C165R157	C182R118	C238R044	C165R079
[OVER]	GO:0040012	3	regulation of locomotion	BIOLOGICAL_PROCESS	4.79926e-09	1.63039e-11	189	4758	819	37075	18.75	11.3738	C113R125	C123R093	C032R085	C026R092	C251R112	C059R006	C056R035	C190R001	C051R056	C123R130	C172R127	C108R064	C122R042	C133R135	C098R103	C122R167	C015R046	C158R017	C154R114	C184R018	C039R114	C210R135	C168R092	C214R031	C041R032	C094R168	C088R057	C231R078	C248R105	C237R131	C214R030	C261R077	C032R099	C047R004	C077R126	C028R134	C201R158
[OVER]	GO:0043177	4	organic acid binding	MOLECULAR_FUNCTION	5.06696e-09	1.74089e-11	58	861	950	40972	5.75397	2.05818	C109R141	C104R040	C058R044	C116R098	C174R128	C220R134	C090R083	C098R145	C057R153	C061R131	C186R149	C132R139	C210R135	C110R060	C054R076	C046R015	C017R083	C088R057	C183R023	C140R143	C196R025	C106R146	C252R104	C225R045	C165R157	C215R152	C067R037	C115R165	C230R086	C013R054	C076R108	C060R037	C099R092	C030R018	C014R137	C228R104	C043R150
[OVER]	GO:0051291	7	protein heterooligomerization	BIOLOGICAL_PROCESS	5.11919e-09	1.77859e-11	53	742	955	41091	5.25794	1.77372	C196R074	C104R040	C058R044	C092R125	C174R128	C220R134	C090R083	C098R145	C201R125	C212R013	C057R153	C061R131	C186R149	C199R006	C054R076	C228R118	C017R083	C140R143	C196R025	C106R146	C012R036	C252R104	C229R141	C149R022	C061R108	C225R045	C165R157	C165R079	C215R152	C060R037	C086R035	C026R110	C030R018	C200R058	C228R104	C043R150	C151R162
[OVER]	GO:0016010	4	dystrophin-gp complex	CELLULAR_COMPONENT	6.59985e-09	2.34399e-11	15	50	993	41783	1.4881	0.119523	C151R100	C026R076	C168R092	C126R116	C231R079	C181R029	C099R045	C233R051	C056R091	C099R075	C201R005	C229R011	C148R164	C188R027	C104R148
[OVER]	GO:0090665	3	glycoprotein complex	CELLULAR_COMPONENT	6.59985e-09	2.34399e-11	15	50	993	41783	1.4881	0.119523	C151R100	C026R076	C168R092	C126R116	C231R079	C181R029	C099R045	C233R051	C056R091	C099R075	C201R005	C229R011	C148R164	C188R027	C104R148
[OVER]	GO:0030395	6	lactose binding	MOLECULAR_FUNCTION	6.93564e-09	2.49002e-11	10	12	998	41821	0.992063	0.0286855	C067R099	C045R050	C053R026	C183R142	C159R108	C089R109	C061R083	C185R167	C089R099	C073R065
[OVER]	GO:0030155	3	regulation of cell adhesion	BIOLOGICAL_PROCESS	7.36207e-09	2.67153e-11	140	3204	868	38629	13.8889	7.65903	C123R093	C032R085	C026R092	C056R035	C190R001	C123R130	C211R164	C108R064	C122R042	C154R114	C039R114	C045R050	C095R124	C214R031	C041R032	C094R168	C088R057	C237R131	C261R077	C032R099	C073R065	C047R004	C138R013	C201R158	C068R154	C238R044	C048R162	C236R057	C009R100	C089R099	C161R093	C076R108	C088R161	C220R150	C217R012	C165R107	C132R153
[OVER]	GO:0098754	5	detoxification	BIOLOGICAL_PROCESS	7.85576e-09	2.88101e-11	36	380	972	41453	3.57143	0.908374	C060R037	C088R161	C030R018	C104R040	C058R044	C043R150	C174R128	C220R134	C191R109	C174R143	C090R083	C098R145	C096R113	C046R120	C057R153	C061R131	C186R149	C026R038	C102R022	C230R109	C054R076	C043R167	C017R083	C235R126	C081R028	C140R143	C099R085	C192R066	C252R104	C247R009	C244R016	C225R045	C015R156	C039R120	C264R109	C215R152
[OVER]	GO:0016491	3	oxidoreductase activity	MOLECULAR_FUNCTION	8.12583e-09	3.01142e-11	104	2117	904	39716	10.3175	5.0606	C204R131	C180R081	C218R159	C104R040	C217R115	C227R083	C058R044	C174R128	C220R134	C149R170	C138R121	C189R078	C126R062	C186R149	C024R003	C236R052	C235R106	C196R025	C075R139	C264R109	C249R134	C060R037	C217R012	C050R109	C165R107	C256R036	C014R137	C043R150	C123R075	C075R021	C110R097	C248R155	C191R109	C025R144	C203R158	C046R120	C104R146
[OVER]	GO:0030097	5	hemopoiesis	BIOLOGICAL_PROCESS	8.70748e-09	3.2606e-11	173	4275	835	37558	17.1627	10.2192	C109R141	C026R092	C164R003	C104R040	C058R044	C051R056	C093R093	C174R128	C220R134	C122R042	C133R135	C229R011	C098R103	C202R085	C154R114	C186R149	C039R114	C045R050	C210R135	C095R124	C046R015	C214R031	C094R168	C088R057	C032R099	C045R054	C237R014	C196R025	C073R065	C047R004	C165R157	C182R118	C115R128	C238R044	C264R109	C236R057	C009R100
[OVER]	GO:0002548	5	monocyte chemotaxis	BIOLOGICAL_PROCESS	8.88917e-09	3.39726e-11	24	168	984	41665	2.38095	0.401597	C113R125	C123R093	C032R085	C003R128	C128R095	C026R092	C073R014	C026R110	C056R035	C116R146	C185R165	C210R061	C183R028	C237R131	C127R168	C261R077	C008R044	C019R121	C105R130	C153R129	C252R096	C165R079	C143R165	C113R072
[OVER]	GO:1901698	4	response to nitrogen compound	BIOLOGICAL_PROCESS	8.88917e-09	3.37365e-11	219	5827	789	36006	21.7262	13.9292	C180R081	C183R050	C051R056	C164R082	C138R121	C010R107	C154R114	C035R056	C022R008	C107R025	C046R015	C156R092	C032R099	C138R013	C077R126	C085R114	C135R154	C070R126	C236R057	C009R100	C161R093	C003R128	C128R095	C018R115	C050R109	C014R137	C210R061	C077R154	C112R067	C200R137	C110R097	C144R085	C143R043	C046R001	C143R165	C255R119	C070R151
[OVER]	GO:1900138	9	negative regulation of phospholipase A2 activity	BIOLOGICAL_PROCESS	1.08994e-08	4.2076e-11	11	19	997	41814	1.09127	0.0454187	C019R121	C193R026	C026R110	C234R117	C116R146	C238R044	C165R079	C200R137	C143R165	C154R114	C236R057
[OVER]	GO:2000145	4	regulation of cell motility	BIOLOGICAL_PROCESS	1.24935e-08	4.87122e-11	166	4063	842	37770	16.4683	9.71243	C113R125	C123R093	C032R085	C251R112	C059R006	C056R035	C190R001	C123R130	C108R064	C122R042	C133R135	C098R103	C122R167	C154R114	C184R018	C039R114	C210R135	C168R092	C214R031	C041R032	C094R168	C088R057	C231R078	C237R131	C214R030	C261R077	C032R099	C047R004	C077R126	C201R158	C085R114	C068R154	C036R081	C165R157	C115R128	C016R010	C238R044
[OVER]	GO:0045595	4	regulation of cell differentiation	BIOLOGICAL_PROCESS	1.34377e-08	5.29124e-11	284	8152	724	33681	28.1746	19.487	C183R050	C156R081	C190R001	C051R056	C123R130	C108R064	C133R090	C202R085	C115R136	C243R111	C154R114	C022R008	C156R092	C094R168	C014R101	C032R099	C201R158	C135R154	C061R108	C036R081	C182R118	C115R128	C162R008	C236R057	C009R100	C104R038	C230R086	C161R093	C086R035	C220R150	C186R166	C165R107	C132R153	C256R036	C147R142	C057R135	C014R137
[OVER]	GO:0002520	3	immune system development	BIOLOGICAL_PROCESS	1.3469e-08	5.35555e-11	183	4629	825	37204	18.1548	11.0654	C109R141	C026R092	C164R003	C218R159	C104R040	C217R115	C142R066	C058R044	C051R056	C093R093	C174R128	C220R134	C211R164	C122R042	C133R135	C229R011	C098R103	C202R085	C154R114	C186R149	C039R114	C045R050	C210R135	C095R124	C046R015	C214R031	C094R168	C088R057	C032R099	C045R054	C237R014	C196R025	C073R065	C047R004	C165R157	C182R118	C115R128
[OVER]	GO:0051224	4	negative regulation of protein transport	BIOLOGICAL_PROCESS	1.35085e-08	5.42344e-11	56	839	952	40994	5.55556	2.00559	C123R093	C238R092	C180R081	C251R112	C121R047	C234R117	C183R050	C227R083	C095R050	C116R098	C211R125	C014R039	C153R077	C122R042	C133R135	C154R114	C210R135	C236R091	C214R031	C094R006	C138R013	C106R146	C075R139	C163R125	C165R157	C238R044	C206R059	C165R079	C236R057	C088R161	C026R110	C050R109	C250R051	C040R065	C200R058	C077R154	C200R137
[OVER]	GO:0035108	5	limb morphogenesis	BIOLOGICAL_PROCESS	1.45627e-08	5.90287e-11	47	628	961	41205	4.6627	1.50121	C151R067	C140R010	C088R161	C217R011	C137R132	C018R115	C185R162	C018R057	C180R160	C189R139	C125R165	C038R086	C160R022	C133R090	C031R091	C202R085	C191R067	C266R069	C119R115	C173R008	C204R068	C069R086	C162R146	C232R018	C081R049	C214R031	C231R015	C133R147	C090R002	C094R006	C008R030	C237R014	C166R043	C152R052	C083R105	C021R127	C004R026
[OVER]	GO:0006952	4	defense response	BIOLOGICAL_PROCESS	1.78558e-08	7.34412e-11	219	5877	789	35956	21.7262	14.0487	C251R112	C032R080	C190R001	C164R082	C138R121	C230R092	C050R007	C158R017	C243R111	C154R114	C168R092	C094R168	C032R099	C138R013	C050R133	C066R167	C031R023	C085R114	C171R027	C036R081	C115R128	C236R057	C236R062	C076R108	C139R021	C003R128	C089R005	C018R115	C094R032	C165R107	C132R153	C147R142	C057R135	C210R061	C228R028	C263R154	C200R137
[OVER]	GO:1901701	5	cellular response to oxygen-containing compound	BIOLOGICAL_PROCESS	1.78558e-08	7.37557e-11	211	5596	797	36237	20.9325	13.377	C180R081	C251R112	C183R050	C164R082	C123R130	C182R122	C010R107	C202R085	C158R017	C154R114	C035R056	C236R052	C022R008	C249R090	C046R015	C168R092	C032R099	C138R013	C077R126	C085R114	C070R126	C115R128	C236R057	C009R100	C104R038	C161R093	C003R128	C128R095	C018R115	C050R109	C014R137	C210R061	C077R154	C112R067	C200R137	C110R097	C066R011
[OVER]	GO:0051707	3	response to other organism	BIOLOGICAL_PROCESS	1.88728e-08	7.86853e-11	214	5707	794	36126	21.2302	13.6423	C032R080	C190R001	C164R082	C138R121	C230R092	C050R007	C158R017	C243R111	C154R114	C176R092	C168R092	C156R092	C094R168	C018R127	C138R013	C050R133	C066R167	C031R023	C135R154	C171R027	C115R128	C236R057	C236R062	C076R108	C139R021	C094R032	C165R107	C132R153	C147R142	C014R137	C228R028	C263R154	C200R137	C220R158	C163R056	C020R081	C144R085
[OVER]	GO:0001503	3	ossification	BIOLOGICAL_PROCESS	1.90863e-08	8.03121e-11	82	1528	926	40305	8.13492	3.65262	C123R093	C140R010	C210R044	C109R065	C018R057	C205R135	C190R162	C135R061	C010R107	C160R022	C098R103	C202R085	C120R073	C033R041	C122R160	C210R169	C199R056	C094R120	C081R049	C214R031	C041R032	C231R078	C094R006	C051R129	C008R030	C009R029	C047R004	C066R167	C021R127	C122R154	C085R114	C068R154	C007R114	C165R079	C056R105	C199R015	C048R162
[OVER]	GO:1904950	3	negative regulation of establishment of protein localization	BIOLOGICAL_PROCESS	2.10879e-08	8.95486e-11	56	851	952	40982	5.55556	2.03428	C123R093	C238R092	C180R081	C251R112	C121R047	C234R117	C183R050	C227R083	C095R050	C116R098	C211R125	C014R039	C153R077	C122R042	C133R135	C154R114	C210R135	C236R091	C214R031	C094R006	C138R013	C106R146	C075R139	C163R125	C165R157	C238R044	C206R059	C165R079	C236R057	C088R161	C026R110	C050R109	C250R051	C040R065	C200R058	C077R154	C200R137
[OVER]	GO:0071495	4	cellular response to endogenous stimulus	BIOLOGICAL_PROCESS	2.11676e-08	9.07041e-11	236	6476	772	35357	23.4127	15.4806	C251R112	C164R082	C123R130	C010R107	C119R032	C133R090	C202R085	C158R017	C154R114	C035R056	C022R008	C046R015	C094R168	C032R099	C138R013	C077R126	C066R167	C201R158	C061R108	C070R126	C182R118	C115R128	C236R057	C009R100	C161R093	C139R021	C003R128	C128R095	C086R035	C220R150	C018R115	C165R107	C011R162	C014R137	C210R061	C077R154	C112R067
[OVER]	GO:0048585	3	negative regulation of response to stimulus	BIOLOGICAL_PROCESS	2.36673e-08	1.02329e-10	237	6520	771	35313	23.5119	15.5858	C032R085	C217R077	C180R081	C251R112	C183R050	C051R056	C108R064	C050R007	C158R017	C115R136	C243R111	C154R114	C022R008	C156R092	C261R077	C032R099	C138R013	C077R126	C050R133	C201R158	C085R114	C135R154	C036R081	C182R118	C115R128	C236R057	C009R100	C230R086	C161R093	C076R108	C128R095	C220R150	C018R115	C050R109	C165R107	C132R153	C134R121
[OVER]	GO:0016999	5	antibiotic metabolic process	BIOLOGICAL_PROCESS	2.46117e-08	1.07972e-10	44	572	964	41261	4.36508	1.36734	C060R037	C013R134	C137R132	C030R018	C018R115	C104R040	C203R071	C058R044	C228R104	C043R150	C189R139	C174R128	C220R134	C191R109	C090R083	C098R145	C096R113	C204R170	C057R153	C141R054	C061R131	C186R149	C026R038	C102R022	C110R060	C097R055	C230R109	C054R076	C073R049	C017R083	C094R168	C235R126	C140R143	C196R025	C192R066	C252R104	C244R016
[OVER]	GO:0043207	4	response to external biotic stimulus	BIOLOGICAL_PROCESS	2.46117e-08	1.08313e-10	214	5718	794	36115	21.2302	13.6686	C032R080	C190R001	C164R082	C138R121	C230R092	C050R007	C158R017	C243R111	C154R114	C176R092	C168R092	C156R092	C094R168	C018R127	C138R013	C050R133	C066R167	C031R023	C135R154	C171R027	C115R128	C236R057	C236R062	C076R108	C139R021	C094R032	C165R107	C132R153	C147R142	C014R137	C228R028	C263R154	C200R137	C220R158	C163R056	C020R081	C144R085
[OVER]	GO:0009607	3	response to biotic stimulus	BIOLOGICAL_PROCESS	2.50964e-08	1.11415e-10	217	5825	791	36008	21.5278	13.9244	C032R080	C190R001	C164R082	C138R121	C230R092	C050R007	C158R017	C243R111	C154R114	C176R092	C168R092	C156R092	C094R168	C018R127	C138R013	C050R133	C066R167	C031R023	C135R154	C171R027	C036R081	C115R128	C236R057	C236R062	C076R108	C139R021	C094R032	C165R107	C132R153	C147R142	C014R137	C228R028	C263R154	C200R137	C220R158	C163R056	C020R081
[OVER]	GO:0043152	6	induction of bacterial agglutination	BIOLOGICAL_PROCESS	2.63629e-08	1.18055e-10	10	15	998	41818	0.992063	0.0358569	C067R099	C045R050	C053R026	C183R142	C159R108	C089R109	C061R083	C185R167	C089R099	C073R065
[OVER]	GO:0006959	4	humoral immune response	BIOLOGICAL_PROCESS	3.47855e-08	1.57115e-10	55	840	953	40993	5.45635	2.00798	C151R100	C026R092	C089R109	C121R047	C196R074	C099R075	C015R009	C211R164	C138R121	C201R005	C229R011	C208R118	C081R081	C033R041	C045R050	C183R142	C145R001	C062R050	C183R028	C251R060	C073R065	C050R133	C066R167	C099R149	C184R062	C089R099	C070R162	C173R106	C139R021	C026R076	C132R153	C029R044	C228R028	C263R154	C185R167	C220R158	C185R047
[OVER]	GO:0030154	4	cell differentiation	BIOLOGICAL_PROCESS	3.49798e-08	1.59343e-10	461	14964	547	26869	45.7341	35.7708	C139R046	C156R081	C051R056	C164R082	C123R130	C108R064	C138R121	C010R107	C133R090	C115R136	C212R013	C243R111	C154R114	C236R052	C156R092	C090R142	C036R081	C115R128	C162R008	C236R057	C009R100	C230R086	C220R150	C018R115	C186R166	C132R153	C147R142	C057R135	C051R035	C131R108	C163R056	C108R085	C020R081	C171R053	C089R116	C057R009	C139R032
[OVER]	GO:0033031	4	positive regulation of neutrophil apoptotic process	BIOLOGICAL_PROCESS	4.40144e-08	2.02197e-10	11	23	997	41810	1.09127	0.0549805	C019R121	C193R026	C026R110	C234R117	C116R146	C238R044	C111R099	C165R079	C143R165	C154R114	C236R057
[OVER]	GO:0001520	4	outer dense fiber	CELLULAR_COMPONENT	4.56726e-08	2.11578e-10	12	31	996	41802	1.19048	0.0741042	C007R030	C182R133	C173R104	C180R081	C050R109	C075R139	C040R065	C203R158	C227R083	C211R125	C110R097	C124R084
[OVER]	GO:0005581	3	collagen trimer	CELLULAR_COMPONENT	4.69625e-08	2.19366e-10	19	110	989	41723	1.88492	0.26295	C035R114	C210R135	C059R006	C256R036	C032R158	C237R076	C077R154	C116R098	C222R057	C133R135	C114R049	C122R154	C201R125	C195R059	C249R066	C162R008	C124R072	C184R018	C199R006
[OVER]	GO:0055093	4	response to hyperoxia	BIOLOGICAL_PROCESS	5.36971e-08	2.52897e-10	25	204	983	41629	2.48016	0.487653	C175R133	C013R134	C180R081	C050R109	C040R065	C227R083	C203R071	C127R168	C211R125	C110R097	C203R158	C252R096	C141R054	C081R049	C088R057	C155R076	C008R030	C047R004	C182R133	C163R027	C021R127	C075R139	C039R120	C048R162	C212R149
[OVER]	GO:0050840	3	extracellular matrix binding	MOLECULAR_FUNCTION	5.71903e-08	2.71557e-10	26	222	982	41611	2.57937	0.530682	C154R016	C089R109	C026R110	C185R167	C222R057	C019R121	C201R028	C143R165	C067R099	C170R165	C045R050	C183R142	C159R108	C236R091	C116R146	C032R099	C080R081	C073R065	C053R026	C012R096	C085R114	C106R087	C191R110	C061R083	C165R079	C089R099
[OVER]	GO:0035900	4	response to isolation stress	BIOLOGICAL_PROCESS	5.89983e-08	2.84697e-10	12	32	996	41801	1.19048	0.0764946	C067R099	C045R050	C053R026	C183R142	C159R108	C089R109	C014R137	C061R083	C185R167	C096R020	C089R099	C073R065
[OVER]	GO:0034112	5	positive regulation of homotypic cell-cell adhesion	BIOLOGICAL_PROCESS	5.89983e-08	2.84697e-10	12	32	996	41801	1.19048	0.0764946	C067R099	C134R140	C045R050	C053R026	C122R042	C183R142	C159R108	C089R109	C061R083	C185R167	C089R099	C073R065
[OVER]	GO:0060349	5	bone morphogenesis	BIOLOGICAL_PROCESS	7.01911e-08	3.41418e-10	41	527	967	41306	4.06746	1.25977	C140R010	C088R161	C026R110	C137R132	C018R115	C018R057	C265R019	C189R139	C144R128	C038R086	C259R112	C019R121	C160R022	C191R067	C143R165	C195R089	C199R006	C162R146	C116R146	C185R098	C081R049	C214R031	C231R015	C133R147	C090R002	C094R006	C008R030	C093R080	C047R004	C152R052	C021R127	C085R114	C004R026	C167R162	C165R079	C236R132	C048R162
[OVER]	GO:0002682	3	regulation of immune system process	BIOLOGICAL_PROCESS	7.35842e-08	3.60763e-10	220	6015	788	35818	21.8254	14.3786	C032R085	C183R050	C103R112	C050R007	C202R085	C115R136	C243R111	C154R114	C094R168	C261R077	C032R099	C138R013	C077R126	C050R133	C066R167	C201R158	C085R114	C171R027	C115R128	C236R057	C009R100	C230R086	C076R108	C139R021	C003R128	C128R095	C220R150	C018R115	C094R032	C132R153	C263R031	C210R061	C228R028	C077R154	C263R154	C200R137	C220R158
[OVER]	GO:0010243	5	response to organonitrogen compound	BIOLOGICAL_PROCESS	9.40383e-08	4.64673e-10	207	5585	801	36248	20.5357	13.3507	C180R081	C183R050	C051R056	C164R082	C010R107	C154R114	C035R056	C022R008	C107R025	C046R015	C156R092	C032R099	C138R013	C077R126	C135R154	C070R126	C236R057	C009R100	C161R093	C003R128	C128R095	C018R115	C050R109	C014R137	C210R061	C077R154	C112R067	C200R137	C110R097	C144R085	C143R043	C046R001	C143R165	C255R119	C070R151	C057R009	C097R055
[OVER]	GO:1904242	6	regulation of pancreatic trypsinogen secretion	BIOLOGICAL_PROCESS	9.61875e-08	4.86433e-10	9	12	999	41821	0.892857	0.0286855	C137R132	C021R127	C018R115	C081R049	C133R147	C189R139	C048R162	C008R030	C245R152
[OVER]	GO:1904244	6	positive regulation of pancreatic trypsinogen secretion	BIOLOGICAL_PROCESS	9.61875e-08	4.86433e-10	9	12	999	41821	0.892857	0.0286855	C137R132	C021R127	C018R115	C081R049	C133R147	C189R139	C048R162	C008R030	C245R152
[OVER]	GO:1990747	5	pancreatic trypsinogen secretion	BIOLOGICAL_PROCESS	9.61875e-08	4.86433e-10	9	12	999	41821	0.892857	0.0286855	C137R132	C021R127	C018R115	C081R049	C133R147	C189R139	C048R162	C008R030	C245R152
[OVER]	GO:0086037	9	sodium:potassium-exchanging ATPase activity involved in regulation of cardiac muscle cell membrane potential	MOLECULAR_FUNCTION	9.9686e-08	5.07974e-10	8	7	1000	41826	0.793651	0.0167332	C028R006	C181R043	C217R121	C098R102	C233R106	C189R067	C254R061	C035R056
[OVER]	GO:0007275	3	multicellular organism development	BIOLOGICAL_PROCESS	1.01287e-07	5.2004e-10	572	19583	436	22250	56.746	46.8123	C204R131	C154R115	C139R046	C156R081	C058R044	C051R056	C164R082	C123R130	C220R134	C108R064	C042R126	C138R121	C010R107	C133R090	C115R136	C243R111	C115R137	C154R114	C186R149	C236R052	C107R025	C235R106	C156R092	C090R142	C138R013	C066R167	C036R081	C115R128	C162R008	C186R019	C236R057	C009R100	C230R086	C139R021	C220R150	C018R115	C186R166
[UNDER]	GO:1990234	4	transferase complex	CELLULAR_COMPONENT	1.01335e-07	5.24201e-10	20	2584	988	39249	1.98413	6.17694	C217R043	C069R052	C148R168	C192R118	C121R145	C126R116	C024R070	C231R079	C112R067	C235R159	C099R045	C045R054	C181R058	C023R102	C159R152	C110R006	C088R139	C063R082	C087R027	C052R104
[OVER]	GO:1904646	7	cellular response to amyloid-beta	BIOLOGICAL_PROCESS	1.12031e-07	5.83854e-10	22	163	986	41670	2.18254	0.389645	C113R125	C003R128	C128R095	C181R043	C217R121	C073R014	C250R051	C185R165	C210R061	C231R078	C081R028	C008R044	C028R006	C098R102	C233R106	C189R067	C184R030	C153R129	C113R072	C225R026	C254R061	C035R056
[OVER]	GO:1901652	5	response to peptide	BIOLOGICAL_PROCESS	1.36451e-07	7.1639e-10	133	3148	875	38685	13.1944	7.52516	C113R125	C123R093	C109R141	C181R043	C059R006	C164R082	C172R127	C061R058	C010R107	C098R102	C133R135	C154R114	C184R018	C122R160	C035R056	C022R008	C210R135	C046R015	C156R092	C088R057	C231R078	C032R099	C045R054	C138R013	C184R020	C135R154	C233R106	C242R049	C165R157	C087R027	C016R010	C238R044	C048R162	C236R057	C009R100	C161R093	C013R054
[OVER]	GO:0019217	6	regulation of fatty acid metabolic process	BIOLOGICAL_PROCESS	1.4346e-07	7.58726e-10	35	411	973	41422	3.47222	0.982478	C026R110	C234R117	C059R006	C077R154	C200R137	C116R098	C181R102	C038R086	C019R121	C133R135	C124R097	C046R001	C143R165	C154R114	C124R072	C184R018	C037R166	C255R119	C210R135	C134R154	C116R146	C088R057	C231R015	C008R113	C049R002	C106R146	C193R026	C184R020	C110R006	C165R157	C238R044	C165R079	C067R037	C236R057	C009R100
[OVER]	GO:0010519	8	negative regulation of phospholipase activity	BIOLOGICAL_PROCESS	1.45776e-07	7.76604e-10	15	67	993	41766	1.4881	0.160161	C026R110	C234R117	C116R146	C200R137	C019R121	C193R026	C106R076	C238R044	C165R079	C143R165	C007R122	C154R114	C139R061	C236R057	C154R068
[OVER]	GO:0043209	3	myelin sheath	CELLULAR_COMPONENT	1.52545e-07	8.18549e-10	38	477	970	41356	3.76984	1.14025	C181R043	C137R117	C086R035	C026R110	C109R002	C190R001	C028R006	C108R085	C019R121	C189R053	C098R102	C171R130	C115R136	C212R013	C143R165	C053R071	C254R061	C102R134	C035R056	C039R114	C217R121	C024R130	C116R146	C248R105	C203R120	C203R087	C235R004	C032R099	C235R021	C229R141	C265R062	C149R022	C233R106	C189R067	C106R087	C061R108	C165R079
[UNDER]	GO:0031981	5	nuclear lumen	CELLULAR_COMPONENT	1.57296e-07	8.55153e-10	223	12934	785	28899	22.123	30.9182	C032R085	C051R056	C164R082	C123R130	C038R020	C133R090	C050R007	C202R085	C154R114	C007R030	C022R008	C249R090	C046R015	C024R070	C235R106	C090R142	C261R077	C032R099	C077R126	C066R167	C031R023	C036R081	C115R128	C236R057	C009R100	C104R038	C230R086	C161R093	C139R021	C132R153	C210R061	C112R067	C200R137	C233R051	C131R108	C163R056	C001R073
[OVER]	GO:0072359	5	circulatory system development	BIOLOGICAL_PROCESS	1.57296e-07	8.56188e-10	198	5305	810	36528	19.6429	12.6814	C204R131	C217R077	C183R050	C190R001	C042R126	C133R090	C202R085	C154R114	C107R025	C032R099	C077R126	C031R023	C201R158	C085R114	C061R108	C232R154	C036R081	C115R128	C162R008	C236R057	C009R100	C104R038	C086R035	C220R150	C018R115	C165R107	C256R036	C014R137	C112R067	C200R137	C020R081	C171R053	C046R120	C143R043	C046R001	C143R165	C167R153
[OVER]	GO:0043627	3	response to estrogen	BIOLOGICAL_PROCESS	1.73256e-07	9.49749e-10	41	547	967	41286	4.06746	1.30758	C175R133	C137R137	C137R132	C121R047	C018R115	C014R137	C127R168	C172R127	C189R139	C056R091	C073R030	C034R155	C001R030	C189R053	C242R139	C104R148	C018R143	C097R055	C147R099	C168R092	C013R163	C081R049	C214R031	C228R118	C088R057	C155R076	C133R147	C237R077	C094R006	C008R030	C093R080	C265R062	C021R127	C135R154	C242R049	C206R059	C039R120
[OVER]	GO:0051259	6	protein complex oligomerization	BIOLOGICAL_PROCESS	1.74154e-07	9.61398e-10	114	2566	894	39267	11.3095	6.13391	C218R159	C104R040	C217R115	C190R001	C058R044	C174R128	C220R134	C265R134	C138R121	C212R013	C186R149	C199R006	C210R135	C196R025	C047R004	C138R013	C229R141	C085R114	C214R033	C061R108	C249R133	C165R157	C048R162	C060R037	C139R021	C086R035	C018R115	C109R167	C057R135	C014R137	C220R158	C043R150	C191R109	C019R121	C020R081	C143R043	C046R001
[OVER]	GO:0004791	3	thioredoxin-disulfide reductase activity	MOLECULAR_FUNCTION	1.75435e-07	9.75241e-10	10	20	998	41813	0.992063	0.0478091	C236R052	C182R133	C180R081	C050R109	C075R139	C040R065	C203R158	C227R083	C211R125	C110R097
[OVER]	GO:0060173	5	limb development	BIOLOGICAL_PROCESS	1.82372e-07	1.02084e-09	51	787	957	41046	5.05952	1.88129	C151R067	C140R010	C018R057	C180R160	C160R022	C133R090	C202R085	C266R069	C119R115	C173R008	C204R068	C081R049	C214R031	C094R006	C008R030	C237R014	C009R029	C021R127	C072R116	C068R154	C115R128	C056R105	C048R162	C104R038	C072R152	C245R152	C088R161	C217R011	C137R132	C018R115	C185R162	C189R139	C125R165	C038R086	C031R091	C191R067	C067R147
[OVER]	GO:0051093	3	negative regulation of developmental process	BIOLOGICAL_PROCESS	1.88472e-07	1.06226e-09	172	4446	836	37387	17.0635	10.628	C113R125	C123R093	C059R006	C156R081	C190R001	C051R056	C042R126	C122R042	C133R135	C133R090	C202R085	C115R136	C243R111	C266R069	C013R036	C184R018	C045R050	C210R135	C214R031	C088R057	C214R030	C032R099	C045R054	C237R014	C073R065	C047R004	C028R134	C184R020	C201R158	C085R114	C068R154	C242R049	C036R081	C165R157	C182R118	C115R128	C162R008
[OVER]	GO:0008283	2	cell population proliferation	BIOLOGICAL_PROCESS	2.2535e-07	1.27881e-09	274	8036	734	33797	27.1825	19.2097	C180R081	C251R112	C183R050	C190R001	C051R056	C123R130	C133R090	C202R085	C154R114	C236R052	C022R008	C156R092	C094R168	C032R099	C138R013	C031R023	C201R158	C085R114	C135R154	C232R154	C036R081	C182R118	C115R128	C162R008	C236R057	C009R100	C104R038	C230R086	C003R128	C128R095	C220R150	C050R109	C094R032	C165R107	C256R036	C057R135	C077R154
[OVER]	GO:0036296	5	response to increased oxygen levels	BIOLOGICAL_PROCESS	2.34573e-07	1.34021e-09	26	241	982	41592	2.57937	0.5761	C175R133	C013R134	C180R081	C050R109	C040R065	C227R083	C203R071	C127R168	C211R125	C110R097	C203R158	C252R096	C141R054	C057R009	C081R049	C088R057	C155R076	C008R030	C047R004	C182R133	C163R027	C021R127	C075R139	C039R120	C048R162	C212R149
[OVER]	GO:0042383	4	sarcolemma	CELLULAR_COMPONENT	2.44563e-07	1.40673e-09	51	795	957	41038	5.05952	1.90041	C134R140	C151R100	C181R043	C234R117	C014R039	C099R075	C136R038	C098R102	C201R005	C229R011	C148R164	C154R114	C199R006	C035R056	C168R092	C231R079	C032R099	C235R021	C233R106	C153R107	C238R044	C165R079	C236R057	C242R097	C026R110	C026R076	C164R104	C181R029	C233R051	C028R006	C176R151	C019R121	C114R159	C143R165	C053R071	C104R148	C254R061
[OVER]	GO:0001525	4	angiogenesis	BIOLOGICAL_PROCESS	2.65001e-07	1.53452e-09	99	2126	909	39707	9.82143	5.08211	C123R093	C026R092	C059R006	C190R001	C042R126	C098R103	C154R114	C184R018	C210R135	C041R152	C214R031	C088R057	C214R030	C032R099	C047R004	C031R023	C114R049	C085R114	C068R154	C242R049	C232R154	C036R081	C238R044	C162R008	C048R162	C236R057	C009R100	C104R038	C256R036	C200R137	C038R086	C019R121	C171R053	C046R120	C143R043	C143R165	C141R034
[OVER]	GO:0048646	3	anatomical structure formation involved in morphogenesis	BIOLOGICAL_PROCESS	2.88429e-07	1.68131e-09	212	5840	796	35993	21.0317	13.9603	C139R046	C183R050	C190R001	C042R126	C133R090	C202R085	C154R114	C168R092	C094R168	C032R099	C031R023	C119R142	C085R114	C232R154	C036R081	C115R128	C162R008	C236R057	C009R100	C104R038	C018R115	C165R107	C256R036	C112R067	C200R137	C233R051	C020R081	C171R053	C046R120	C191R067	C143R043	C143R165	C104R148	C070R151	C097R055	C033R115	C162R146
[OVER]	GO:0048869	3	cellular developmental process	BIOLOGICAL_PROCESS	2.9473e-07	1.72942e-09	466	15410	542	26423	46.2302	36.8369	C139R046	C156R081	C051R056	C164R082	C123R130	C108R064	C138R121	C010R107	C133R090	C115R136	C212R013	C243R111	C154R114	C236R052	C156R092	C090R142	C138R013	C036R081	C115R128	C162R008	C236R057	C009R100	C230R086	C220R150	C018R115	C186R166	C132R153	C147R142	C057R135	C051R035	C131R108	C163R056	C108R085	C020R081	C171R053	C089R116	C057R009
[OVER]	GO:0048545	5	response to steroid hormone	BIOLOGICAL_PROCESS	3.33747e-07	1.97125e-09	105	2320	903	39513	10.4167	5.54586	C123R093	C181R043	C026R092	C180R081	C227R083	C098R102	C158R017	C154R114	C035R056	C214R031	C088R057	C231R078	C237R131	C138R013	C229R141	C201R158	C075R139	C233R106	C061R108	C068R154	C242R049	C115R128	C016R010	C238R044	C236R057	C009R100	C088R161	C086R035	C220R150	C050R109	C250R051	C170R094	C165R107	C109R167	C256R036	C014R137	C200R137
[OVER]	GO:0061448	5	connective tissue development	BIOLOGICAL_PROCESS	3.51488e-07	2.0896e-09	69	1273	939	40560	6.84524	3.04305	C151R067	C123R093	C137R117	C018R057	C265R019	C205R135	C259R112	C160R022	C098R103	C133R090	C249R066	C199R006	C119R115	C039R114	C219R041	C199R056	C204R068	C185R098	C081R049	C214R031	C064R002	C088R057	C094R006	C209R043	C008R030	C032R099	C265R105	C009R029	C047R004	C021R127	C085R114	C068R154	C165R079	C236R132	C048R162	C104R038	C245R152
[OVER]	GO:0048519	2 QuickGo = 4	negative regulation of biological process	BIOLOGICAL_PROCESS	3.69723e-07	2.21228e-09	520	17614	488	24219	51.5873	42.1055	C204R131	C180R081	C251R112	C156R081	C051R056	C123R130	C108R064	C042R126	C138R121	C133R090	C050R007	C115R136	C243R111	C154R114	C035R056	C236R052	C107R025	C235R106	C156R092	C018R127	C261R077	C049R002	C138R013	C050R133	C036R081	C115R128	C162R008	C186R019	C236R057	C009R100	C230R086	C003R128	C220R150	C018R115	C050R109	C132R153	C147R142
[OVER]	GO:0050793	3	regulation of developmental process	BIOLOGICAL_PROCESS	3.90357e-07	2.35082e-09	353	11033	655	30800	35.0198	26.3739	C183R050	C156R081	C190R001	C051R056	C123R130	C108R064	C042R126	C010R107	C133R090	C202R085	C115R136	C243R111	C154R114	C093R128	C022R008	C168R092	C156R092	C094R168	C014R101	C032R099	C138R013	C077R126	C031R023	C201R158	C085R114	C135R154	C061R108	C036R081	C182R118	C115R128	C162R008	C236R057	C009R100	C104R038	C230R086	C161R093	C003R128
[OVER]	GO:0043169	4	cation binding	MOLECULAR_FUNCTION	3.93143e-07	2.38278e-09	283	8407	725	33426	28.0754	20.0966	C256R058	C104R040	C058R044	C051R056	C123R130	C174R128	C220R134	C038R020	C010R107	C124R053	C158R017	C115R137	C154R114	C176R092	C186R149	C035R056	C107R025	C046R015	C024R070	C156R092	C090R142	C094R168	C138R013	C066R167	C031R023	C201R158	C085R114	C135R154	C070R126	C232R154	C036R081	C182R118	C236R057	C009R100	C139R021	C220R150	C018R115
[OVER]	GO:0051798	5	positive regulation of hair follicle development	BIOLOGICAL_PROCESS	4.17644e-07	2.5474e-09	11	31	997	41802	1.09127	0.0741042	C154R016	C040R051	C018R057	C168R092	C191R110	C148R164	C182R118	C127R104	C235R149	C104R148	C184R005
[OVER]	GO:0048584	3	positive regulation of response to stimulus	BIOLOGICAL_PROCESS	4.50239e-07	2.76359e-09	285	8497	723	33336	28.2738	20.3117	C032R085	C180R081	C251R112	C183R050	C190R001	C051R056	C133R090	C050R007	C015R046	C202R085	C158R017	C243R111	C154R114	C156R092	C094R168	C261R077	C032R099	C138R013	C050R133	C066R167	C201R158	C085R114	C135R154	C171R027	C115R128	C162R008	C236R057	C009R100	C104R038	C161R093	C076R108	C139R021	C003R128	C128R095	C089R005	C220R150	C018R115
[OVER]	GO:0001775	3	cell activation	BIOLOGICAL_PROCESS	5.00058e-07	3.08869e-09	190	5126	818	36707	18.8492	12.2535	C123R093	C026R092	C180R081	C251R112	C164R003	C183R050	C227R083	C051R056	C164R082	C211R164	C061R058	C122R042	C202R085	C154R114	C024R003	C177R072	C045R050	C095R124	C214R031	C231R079	C156R092	C041R032	C094R168	C231R078	C248R105	C032R099	C237R014	C073R065	C047R004	C138R013	C075R139	C099R149	C238R044	C186R019	C236R057	C009R100	C089R099
[OVER]	GO:0099520	6	ion antiporter activity involved in regulation of presynaptic membrane potential	MOLECULAR_FUNCTION	5.18721e-07	3.24401e-09	8	10	1000	41823	0.793651	0.0239046	C028R006	C181R043	C217R121	C098R102	C233R106	C189R067	C254R061	C035R056
[OVER]	GO:0005124	5	scavenger receptor binding	MOLECULAR_FUNCTION	5.18721e-07	3.24401e-09	8	10	1000	41823	0.793651	0.0239046	C151R056	C003R128	C073R014	C153R129	C185R165	C210R061	C113R072	C008R044
[OVER]	GO:0061035	5	regulation of cartilage development	BIOLOGICAL_PROCESS	5.20776e-07	3.27697e-09	28	291	980	41542	2.77778	0.695623	C151R067	C123R093	C088R161	C137R117	C026R110	C165R107	C256R036	C205R135	C019R121	C191R067	C249R066	C143R165	C039R114	C247R086	C162R146	C116R146	C081R049	C032R158	C090R002	C203R087	C008R030	C196R169	C047R004	C021R127	C004R026	C195R059	C165R079	C048R162
[UNDER]	GO:0044451	5	nucleoplasm part	CELLULAR_COMPONENT	5.22422e-07	3.30749e-09	47	4098	961	37735	4.6627	9.79609	C069R052	C236R080	C170R094	C127R108	C215R023	C018R057	C180R160	C121R145	C201R100	C051R056	C164R082	C123R130	C092R026	C172R127	C061R058	C141R151	C119R054	C198R097	C063R082	C223R127	C191R068	C087R056	C219R020	C070R151	C092R099	C097R055	C217R043	C024R130	C147R099	C162R146	C024R070	C123R101	C168R030	C090R167	C077R068	C031R023	C200R164
[OVER]	GO:0004859	6	phospholipase inhibitor activity	MOLECULAR_FUNCTION	5.25982e-07	3.35034e-09	11	32	997	41801	1.09127	0.0764946	C019R121	C193R026	C026R110	C234R117	C116R146	C238R044	C165R079	C200R137	C143R165	C154R114	C236R057
[UNDER]	GO:1902494	3	catalytic complex	CELLULAR_COMPONENT	5.54914e-07	3.55604e-09	60	4824	948	37009	5.95238	11.5316	C238R090	C240R103	C181R043	C069R052	C148R168	C164R003	C127R108	C142R066	C235R159	C123R130	C265R134	C098R102	C184R051	C050R007	C141R054	C087R056	C035R056	C092R134	C188R089	C024R070	C235R106	C231R079	C045R054	C088R139	C233R106	C115R128	C087R027	C160R017	C161R093	C164R141	C013R134	C170R094	C192R118	C121R145	C203R071	C112R067	C092R026
[OVER]	GO:0030199	5	collagen fibril organization	BIOLOGICAL_PROCESS	6.17887e-07	3.98344e-09	24	218	984	41615	2.38095	0.52112	C170R165	C247R086	C210R044	C026R110	C256R036	C011R162	C116R146	C185R098	C235R106	C265R019	C214R031	C032R158	C237R076	C094R006	C222R057	C241R154	C019R121	C007R019	C195R059	C249R066	C165R079	C143R165	C236R132	C039R004
[OVER]	GO:0071674	4	mononuclear cell migration	BIOLOGICAL_PROCESS	6.47106e-07	4.1968e-09	27	275	981	41558	2.67857	0.657376	C113R125	C123R093	C032R085	C003R128	C128R095	C026R092	C088R161	C073R014	C026R110	C056R035	C185R165	C210R061	C127R168	C008R044	C019R121	C252R096	C143R165	C116R146	C183R028	C155R076	C237R131	C261R077	C085R114	C105R130	C153R129	C165R079	C113R072
[OVER]	GO:0046872	5	metal ion binding	MOLECULAR_FUNCTION	6.89008e-07	4.49515e-09	275	8181	733	33652	27.2817	19.5563	C256R058	C104R040	C058R044	C051R056	C123R130	C174R128	C220R134	C038R020	C010R107	C124R053	C158R017	C115R137	C154R114	C176R092	C186R149	C035R056	C107R025	C024R070	C156R092	C090R142	C094R168	C138R013	C066R167	C031R023	C201R158	C085R114	C135R154	C070R126	C036R081	C182R118	C236R057	C009R100	C139R021	C220R150	C018R115	C256R036	C147R142
[OVER]	GO:0042698	3	ovulation cycle	BIOLOGICAL_PROCESS	7.27942e-07	4.80536e-09	36	466	972	41367	3.57143	1.11395	C026R110	C137R132	C018R115	C234R117	C165R107	C100R108	C057R135	C200R137	C189R139	C168R122	C246R156	C019R121	C144R085	C242R139	C143R165	C154R114	C116R146	C081R049	C156R092	C155R076	C133R147	C008R030	C008R153	C009R029	C047R004	C193R026	C021R127	C135R154	C068R154	C238R044	C039R120	C165R079	C258R092	C048R162	C236R057	C245R152
[OVER]	GO:0048514	5	blood vessel morphogenesis	BIOLOGICAL_PROCESS	7.27942e-07	4.78558e-09	114	2630	894	39203	11.3095	6.2869	C123R093	C026R092	C217R077	C059R006	C190R001	C042R126	C098R103	C133R090	C202R085	C154R114	C184R018	C210R135	C041R152	C214R031	C088R057	C214R030	C032R099	C237R014	C047R004	C031R023	C114R049	C085R114	C068R154	C242R049	C232R154	C036R081	C115R128	C238R044	C162R008	C048R162	C236R057	C009R100	C104R038	C072R152	C217R011	C121R145	C256R036
[OVER]	GO:1904724	5	tertiary granule lumen	CELLULAR_COMPONENT	7.40741e-07	4.91844e-09	21	168	987	41665	2.08333	0.401597	C026R092	C137R132	C018R115	C027R166	C081R049	C228R118	C156R092	C183R028	C189R139	C123R075	C073R030	C196R169	C246R156	C047R004	C133R102	C066R077	C144R085	C242R139	C024R003	C249R036	C245R152
[OVER]	GO:0051179	2	localization	BIOLOGICAL_PROCESS	7.93961e-07	5.30247e-09	553	19048	455	22785	54.8611	45.5334	C204R131	C180R081	C139R046	C251R112	C156R081	C058R044	C051R056	C164R082	C123R130	C220R134	C108R064	C138R121	C133R090	C050R007	C115R136	C212R013	C115R137	C154R114	C186R149	C035R056	C236R052	C107R025	C156R092	C090R142	C018R127	C261R077	C049R002	C138R013	C066R167	C171R027	C036R081	C115R128	C162R008	C186R019	C236R057	C009R100	C139R021
[OVER]	GO:0048030	5	disaccharide binding	MOLECULAR_FUNCTION	8.38378e-07	5.66384e-09	11	34	997	41799	1.09127	0.0812755	C067R099	C045R050	C053R026	C183R142	C159R108	C089R109	C095R124	C061R083	C185R167	C089R099	C073R065
[OVER]	GO:0042635	4	positive regulation of hair cycle	BIOLOGICAL_PROCESS	8.38378e-07	5.66384e-09	11	34	997	41799	1.09127	0.0812755	C154R016	C040R051	C018R057	C168R092	C191R110	C148R164	C182R118	C127R104	C235R149	C104R148	C184R005
[OVER]	GO:0061036	4	positive regulation of cartilage development	BIOLOGICAL_PROCESS	8.91462e-07	6.05687e-09	18	122	990	41711	1.78571	0.291636	C151R067	C123R093	C247R086	C088R161	C026R110	C165R107	C256R036	C162R146	C116R146	C032R158	C090R002	C196R169	C019R121	C195R059	C191R067	C249R066	C165R079	C143R165
[OVER]	GO:0060351	6	cartilage development involved in endochondral bone morphogenesis	BIOLOGICAL_PROCESS	9.01821e-07	6.16207e-09	25	242	983	41591	2.48016	0.578491	C026R110	C137R132	C018R115	C265R019	C189R139	C259R112	C019R121	C191R067	C143R165	C195R089	C199R006	C162R146	C116R146	C185R098	C081R049	C133R147	C090R002	C093R080	C085R114	C004R026	C167R162	C165R079	C236R132	C048R162	C245R152
[OVER]	GO:0031394	8	positive regulation of prostaglandin biosynthetic process	BIOLOGICAL_PROCESS	1.03777e-06	7.2097e-09	12	45	996	41788	1.19048	0.107571	C019R121	C193R026	C026R110	C234R117	C116R146	C088R057	C238R044	C165R079	C200R137	C143R165	C154R114	C236R057
[OVER]	GO:0031944	5	negative regulation of glucocorticoid metabolic process	BIOLOGICAL_PROCESS	1.03777e-06	7.25959e-09	10	26	998	41807	0.992063	0.0621519	C028R006	C181R043	C088R161	C217R121	C098R102	C165R107	C233R106	C189R067	C254R061	C035R056
[OVER]	GO:0031947	6	negative regulation of glucocorticoid biosynthetic process	BIOLOGICAL_PROCESS	1.03777e-06	7.25959e-09	10	26	998	41807	0.992063	0.0621519	C028R006	C181R043	C088R161	C217R121	C098R102	C165R107	C233R106	C189R067	C254R061	C035R056
[OVER]	GO:0001568	4	blood vessel development	BIOLOGICAL_PROCESS	1.03777e-06	7.18362e-09	126	3030	882	38803	12.5	7.24309	C123R093	C026R092	C217R077	C059R006	C190R001	C042R126	C098R103	C133R090	C202R085	C154R114	C184R018	C210R135	C041R152	C214R031	C088R057	C214R030	C032R099	C237R014	C047R004	C031R023	C114R049	C085R114	C068R154	C242R049	C232R154	C036R081	C115R128	C238R044	C162R008	C048R162	C236R057	C009R100	C104R038	C072R152	C088R161	C217R011	C165R107
[OVER]	GO:0001944	5	vasculature development	BIOLOGICAL_PROCESS	1.03777e-06	7.29129e-09	130	3170	878	38663	12.8968	7.57775	C123R093	C026R092	C217R077	C059R006	C190R001	C042R126	C098R103	C133R090	C202R085	C154R114	C184R018	C210R135	C107R025	C095R124	C041R152	C214R031	C088R057	C214R030	C032R099	C237R014	C047R004	C031R023	C114R049	C085R114	C068R154	C242R049	C232R154	C036R081	C115R128	C238R044	C162R008	C048R162	C236R057	C009R100	C104R038	C072R152	C088R161
[UNDER]	GO:1990904	3	ribonucleoprotein complex	CELLULAR_COMPONENT	1.10607e-06	7.81391e-09	39	3581	969	38252	3.86905	8.56023	C173R104	C154R138	C220R150	C127R108	C180R160	C147R142	C029R044	C235R159	C120R116	C093R093	C077R058	C083R139	C015R009	C222R034	C138R121	C159R152	C098R048	C188R138	C223R127	C087R056	C167R153	C089R116	C249R090	C256R103	C094R120	C215R134	C196R002	C090R142	C248R105	C091R091	C136R161	C165R072	C012R096	C201R158	C038R071	C153R107	C225R001
[OVER]	GO:0030282	4	bone mineralization	BIOLOGICAL_PROCESS	1.12929e-06	8.02152e-09	36	476	972	41357	3.57143	1.13786	C139R021	C140R010	C210R044	C088R161	C026R110	C137R132	C018R115	C165R107	C011R162	C189R139	C144R128	C038R086	C019R121	C010R107	C252R096	C120R073	C143R165	C033R041	C122R160	C070R151	C199R056	C170R165	C116R146	C081R049	C041R032	C231R015	C133R147	C009R029	C066R167	C085R114	C068R154	C165R079	C056R105	C048R162	C245R152	C193R066
[OVER]	GO:0048704	6	embryonic skeletal system morphogenesis	BIOLOGICAL_PROCESS	1.25514e-06	8.96389e-09	40	571	968	41262	3.96825	1.36495	C140R010	C154R016	C088R161	C217R011	C032R060	C018R057	C180R160	C256R036	C125R165	C038R086	C160R022	C133R090	C202R085	C191R067	C249R066	C053R071	C067R147	C119R115	C173R008	C167R027	C247R086	C204R068	C033R115	C162R146	C032R158	C155R076	C231R015	C090R002	C237R014	C093R080	C166R043	C235R021	C152R052	C004R026	C072R116	C191R110	C059R050
[OVER]	GO:0055102	5	lipase inhibitor activity	MOLECULAR_FUNCTION	1.2966e-06	9.31005e-09	11	36	997	41797	1.09127	0.0860565	C019R121	C193R026	C026R110	C234R117	C116R146	C238R044	C165R079	C200R137	C143R165	C154R114	C236R057
[OVER]	GO:0014839	6	myoblast migration involved in skeletal muscle regeneration	BIOLOGICAL_PROCESS	1.34902e-06	9.73851e-09	10	27	998	41806	0.992063	0.0645423	C019R121	C193R026	C026R110	C234R117	C116R146	C238R044	C165R079	C143R165	C154R114	C236R057
[UNDER]	GO:0005654	5	nucleoplasm	CELLULAR_COMPONENT	1.35598e-06	9.84112e-09	184	10884	824	30949	18.254	26.0177	C032R085	C109R141	C164R003	C056R035	C142R066	C051R056	C164R082	C123R130	C172R127	C093R093	C150R058	C061R058	C038R020	C229R011	C133R090	C202R085	C154R114	C022R008	C249R090	C046R015	C024R070	C231R079	C088R057	C237R131	C214R030	C261R077	C032R099	C045R054	C237R014	C077R126	C031R023	C028R134	C036R081	C115R128	C016R010	C238R044	C236R057
[OVER]	GO:0060192	7	negative regulation of lipase activity	BIOLOGICAL_PROCESS	1.37538e-06	1.0035e-08	15	83	993	41750	1.4881	0.198408	C026R110	C234R117	C116R146	C200R137	C019R121	C193R026	C106R076	C238R044	C165R079	C143R165	C007R122	C154R114	C139R061	C236R057	C154R068
[OVER]	GO:1904705	5	regulation of vascular smooth muscle cell proliferation	BIOLOGICAL_PROCESS	1.53248e-06	1.12404e-08	29	330	979	41503	2.87698	0.788851	C077R154	C025R008	C116R098	C023R102	C136R038	C133R135	C066R077	C106R076	C098R103	C143R085	C169R049	C124R072	C139R061	C151R056	C210R135	C081R049	C088R057	C011R090	C008R030	C047R004	C106R146	C021R127	C200R100	C165R157	C048R162	C009R100	C249R036	C100R110	C048R065
[OVER]	GO:0031214	5	biomineral tissue development	BIOLOGICAL_PROCESS	1.58681e-06	1.17001e-08	42	625	966	41208	4.16667	1.49404	C139R021	C140R010	C210R044	C088R161	C026R110	C137R132	C018R115	C165R107	C011R162	C189R139	C144R128	C190R162	C038R086	C019R121	C010R107	C252R096	C120R073	C143R165	C033R041	C122R160	C210R169	C070R151	C199R056	C170R165	C116R146	C081R049	C041R032	C088R057	C231R015	C133R147	C009R029	C066R167	C085R114	C068R154	C165R157	C039R120	C165R079
[OVER]	GO:0097237	5	cellular response to toxic substance	BIOLOGICAL_PROCESS	1.62125e-06	1.20167e-08	65	1225	943	40608	6.44841	2.92831	C175R133	C238R092	C180R081	C234R117	C104R040	C227R083	C058R044	C211R125	C174R128	C220R134	C090R083	C098R145	C057R153	C154R114	C061R131	C186R149	C110R060	C054R076	C017R083	C140R143	C008R153	C138R013	C252R104	C075R139	C225R045	C238R044	C264R109	C165R079	C215R152	C236R057	C009R100	C060R037	C088R161	C026R110	C030R018	C050R109	C040R065
[OVER]	GO:0008285	3	negative regulation of cell population proliferation	BIOLOGICAL_PROCESS	1.62337e-06	1.20951e-08	126	3060	882	38773	12.5	7.3148	C123R093	C026R092	C190R001	C051R056	C123R130	C133R135	C229R011	C098R103	C133R090	C202R085	C266R069	C024R003	C039R114	C210R135	C214R031	C156R092	C041R032	C088R057	C237R131	C214R030	C045R054	C047R004	C138R013	C114R049	C085R114	C135R154	C068R154	C242R049	C036R081	C165R157	C115R128	C162R008	C003R128	C088R161	C165R107	C077R154	C123R075
[OVER]	GO:0005506	7	iron ion binding	MOLECULAR_FUNCTION	1.62738e-06	1.21878e-08	33	417	975	41416	3.27381	0.996821	C220R150	C217R012	C030R018	C104R040	C014R137	C058R044	C043R150	C123R075	C174R128	C220R134	C248R155	C191R109	C090R083	C057R153	C061R131	C186R149	C024R003	C167R153	C102R022	C054R076	C027R166	C196R002	C017R083	C140R143	C192R066	C252R104	C133R102	C201R158	C244R016	C225R045	C015R156	C255R103	C096R020
[OVER]	GO:0042127	3	regulation of cell population proliferation	BIOLOGICAL_PROCESS	1.63848e-06	1.23341e-08	225	6446	783	35387	22.3214	15.4089	C251R112	C190R001	C051R056	C123R130	C133R090	C202R085	C154R114	C156R092	C032R099	C138R013	C031R023	C201R158	C085R114	C135R154	C232R154	C036R081	C115R128	C162R008	C236R057	C009R100	C104R038	C003R128	C128R095	C220R150	C094R032	C165R107	C057R135	C077R154	C200R137	C034R155	C144R085	C143R043	C143R165	C167R153	C255R119	C070R151	C162R146
[OVER]	GO:0045923	5	positive regulation of fatty acid metabolic process	BIOLOGICAL_PROCESS	1.66541e-06	1.26011e-08	23	214	985	41619	2.28175	0.511558	C210R135	C026R110	C234R117	C116R146	C088R057	C077R154	C231R015	C200R137	C116R098	C106R146	C038R086	C019R121	C193R026	C133R135	C184R020	C165R157	C238R044	C165R079	C143R165	C154R114	C124R072	C236R057	C009R100
[OVER]	GO:0072358	5	cardiovascular system development	BIOLOGICAL_PROCESS	1.96342e-06	1.49318e-08	131	3243	877	38590	12.996	7.75225	C123R093	C026R092	C217R077	C059R006	C190R001	C042R126	C098R103	C133R090	C202R085	C154R114	C184R018	C210R135	C107R025	C095R124	C041R152	C214R031	C088R057	C214R030	C032R099	C237R014	C047R004	C031R023	C114R049	C085R114	C068R154	C242R049	C232R154	C036R081	C115R128	C238R044	C162R008	C048R162	C236R057	C009R100	C104R038	C072R152	C088R161
[OVER]	GO:0090317	4	negative regulation of intracellular protein transport	BIOLOGICAL_PROCESS	1.97107e-06	1.50661e-08	22	198	986	41635	2.18254	0.473311	C210R135	C180R081	C050R109	C040R065	C227R083	C200R058	C077R154	C146R102	C081R028	C116R098	C211R125	C110R097	C153R077	C182R133	C106R146	C122R042	C133R135	C075R139	C203R158	C165R157	C206R059	C124R072
[OVER]	GO:0001649	4	osteoblast differentiation	BIOLOGICAL_PROCESS	2.01942e-06	1.55136e-08	47	745	961	41088	4.6627	1.78089	C035R114	C123R093	C140R010	C088R161	C137R132	C018R115	C165R107	C018R057	C010R162	C189R139	C144R128	C190R162	C038R086	C010R107	C160R022	C098R103	C046R120	C202R085	C223R127	C169R049	C122R160	C210R169	C070R151	C253R033	C162R024	C081R049	C214R031	C041R032	C231R015	C133R147	C094R006	C008R030	C152R052	C021R127	C122R154	C106R087	C004R026
[OVER]	GO:0015893	5	drug transport	BIOLOGICAL_PROCESS	2.18957e-06	1.69052e-08	52	879	956	40954	5.15873	2.10121	C140R010	C104R040	C021R112	C058R044	C109R104	C174R128	C220R134	C090R083	C098R145	C057R153	C007R122	C061R131	C186R149	C054R076	C017R083	C090R142	C018R127	C205R145	C140R143	C196R025	C138R013	C152R150	C252R104	C122R154	C225R045	C215R152	C154R068	C035R114	C060R037	C030R018	C090R098	C228R104	C043R150	C205R034	C191R109	C189R053	C096R113
[OVER]	GO:0090032	6	negative regulation of steroid hormone biosynthetic process	BIOLOGICAL_PROCESS	2.19505e-06	1.70323e-08	10	29	998	41804	0.992063	0.0693233	C028R006	C181R043	C088R161	C217R121	C098R102	C165R107	C233R106	C189R067	C254R061	C035R056
[OVER]	GO:0009986	3	cell surface	CELLULAR_COMPONENT	2.28499e-06	1.78184e-08	106	2455	902	39378	10.5159	5.86857	C251R112	C190R001	C103R112	C211R164	C243R111	C045R050	C214R031	C231R079	C156R092	C032R099	C073R065	C077R126	C201R158	C135R154	C214R033	C068R154	C165R157	C089R099	C076R108	C089R005	C220R150	C094R032	C165R107	C109R167	C200R137	C144R128	C168R122	C163R056	C246R156	C117R009	C001R073	C019R121	C197R170	C144R085	C046R120	C143R165	C167R153
[OVER]	GO:0048878	5	chemical homeostasis	BIOLOGICAL_PROCESS	2.36059e-06	1.8499e-08	176	4754	832	37079	17.4603	11.3642	C109R141	C181R043	C026R092	C180R081	C251R112	C183R050	C227R083	C164R082	C098R102	C098R103	C050R007	C202R085	C266R069	C154R114	C024R003	C035R056	C045R050	C046R015	C168R092	C088R057	C231R078	C032R099	C045R054	C027R105	C073R065	C229R141	C031R023	C184R020	C075R139	C233R106	C061R108	C249R133	C165R157	C115R128	C016R010	C238R044	C236R057
[OVER]	GO:1901699	5	cellular response to nitrogen compound	BIOLOGICAL_PROCESS	2.40191e-06	1.89156e-08	132	3291	876	38542	13.0952	7.86699	C113R125	C109R141	C181R043	C059R006	C164R082	C061R058	C122R042	C010R107	C098R102	C133R135	C184R018	C122R160	C199R006	C035R056	C022R008	C210R135	C046R015	C214R031	C088R057	C231R078	C032R099	C045R054	C047R004	C138R013	C184R020	C085R114	C233R106	C070R126	C165R157	C087R027	C016R010	C048R162	C009R100	C154R068	C161R093	C013R054	C164R141
[OVER]	GO:0009636	4	response to toxic substance	BIOLOGICAL_PROCESS	2.41673e-06	1.91256e-08	130	3223	878	38610	12.8968	7.70444	C109R141	C181R043	C026R092	C180R081	C183R050	C104R040	C227R083	C058R044	C174R128	C220R134	C230R092	C154R114	C186R149	C039R114	C046R015	C088R057	C237R131	C008R113	C047R004	C138R013	C229R141	C184R020	C201R158	C075R139	C061R108	C238R044	C264R109	C048R162	C236R057	C009R100	C154R068	C013R054	C060R037	C088R161	C086R035	C220R150	C050R109
[OVER]	GO:0009888	4	tissue development	BIOLOGICAL_PROCESS	2.45472e-06	1.9521e-08	300	9219	708	32614	29.7619	22.0376	C204R131	C217R077	C139R046	C183R050	C190R001	C051R056	C123R130	C108R064	C010R107	C119R032	C133R090	C015R046	C202R085	C154R114	C007R030	C107R025	C168R092	C090R142	C094R168	C032R099	C138R013	C066R167	C031R023	C201R158	C085R114	C135R154	C061R108	C182R118	C115R128	C162R008	C236R057	C009R100	C104R038	C230R086	C139R021	C086R035	C220R150
[OVER]	GO:1990874	5	vascular smooth muscle cell proliferation	BIOLOGICAL_PROCESS	2.57938e-06	2.0612e-08	29	340	979	41493	2.87698	0.812755	C077R154	C025R008	C116R098	C023R102	C136R038	C133R135	C066R077	C106R076	C098R103	C143R085	C169R049	C124R072	C139R061	C151R056	C210R135	C081R049	C088R057	C011R090	C008R030	C047R004	C106R146	C021R127	C200R100	C165R157	C048R162	C009R100	C249R036	C100R110	C048R065
[OVER]	GO:0051704	2	multi-organism process	BIOLOGICAL_PROCESS	2.75154e-06	2.20939e-08	368	11826	640	30007	36.5079	28.2695	C180R081	C251R112	C032R080	C190R001	C051R056	C164R082	C103R112	C182R122	C042R126	C138R121	C230R092	C050R007	C158R017	C115R136	C212R013	C243R111	C154R114	C176R092	C007R030	C236R052	C249R090	C046R015	C168R092	C235R106	C156R092	C094R168	C018R127	C032R099	C138R013	C050R133	C066R167	C031R023	C201R158	C135R154	C061R108	C171R027	C036R081
[UNDER]	GO:0034660	7	ncRNA metabolic process	BIOLOGICAL_PROCESS	2.76315e-06	2.22938e-08	8	1513	1000	40320	0.793651	3.61676	C154R138	C260R020	C241R076	C012R096	C090R142	C223R127	C202R010	C077R058
[OVER]	GO:0048856	3	anatomical structure development	BIOLOGICAL_PROCESS	2.77599e-06	2.25046e-08	588	20662	420	21171	58.3333	49.3916	C204R131	C154R115	C139R046	C156R081	C058R044	C051R056	C164R082	C123R130	C220R134	C108R064	C042R126	C138R121	C010R107	C133R090	C050R007	C115R136	C243R111	C115R137	C154R114	C186R149	C236R052	C107R025	C235R106	C156R092	C090R142	C138R013	C066R167	C036R081	C115R128	C162R008	C186R019	C236R057	C009R100	C230R086	C139R021	C220R150	C018R115
[UNDER]	GO:0006397	7	mRNA processing	BIOLOGICAL_PROCESS	2.92508e-06	2.38261e-08	10	1672	998	40161	0.992063	3.99684	C107R123	C083R139	C069R052	C031R023	C236R080	C127R108	C192R118	C223R127	C235R159	C087R056
[OVER]	GO:0048583	3	regulation of response to stimulus	BIOLOGICAL_PROCESS	2.96571e-06	2.42716e-08	415	13663	593	28170	41.1706	32.6608	C180R081	C251R112	C051R056	C123R130	C108R064	C042R126	C010R107	C133R090	C050R007	C115R136	C243R111	C154R114	C107R025	C156R092	C261R077	C138R013	C050R133	C066R167	C171R027	C036R081	C115R128	C162R008	C236R057	C009R100	C230R086	C139R021	C003R128	C089R005	C220R150	C018R115	C050R109	C132R153	C147R142	C011R162	C057R135	C228R028	C220R158
[OVER]	GO:0033034	7	positive regulation of myeloid cell apoptotic process	BIOLOGICAL_PROCESS	3.05125e-06	2.50894e-08	14	76	994	41757	1.38889	0.181675	C026R110	C234R117	C116R146	C106R146	C019R121	C193R026	C165R157	C238R044	C111R099	C165R079	C143R165	C154R114	C124R072	C236R057
[OVER]	GO:0005198	2	structural molecule activity	MOLECULAR_FUNCTION	3.14251e-06	2.59612e-08	103	2383	905	39450	10.2183	5.69646	C139R046	C059R006	C042R126	C168R027	C010R107	C133R135	C229R011	C154R114	C184R018	C122R160	C210R135	C168R092	C231R079	C090R142	C231R078	C248R105	C229R141	C114R049	C085R114	C061R108	C087R027	C238R044	C162R008	C236R057	C086R035	C147R142	C011R162	C077R154	C112R067	C181R029	C233R051	C047R136	C222R034	C019R121	C020R081	C229R155	C184R030
[OVER]	GO:0032870	5	cellular response to hormone stimulus	BIOLOGICAL_PROCESS	3.21518e-06	2.69086e-08	144	3698	864	38135	14.2857	8.83991	C109R141	C181R043	C251R112	C059R006	C164R082	C123R130	C061R058	C010R107	C098R102	C133R135	C158R017	C154R114	C184R018	C122R160	C035R056	C022R008	C210R135	C046R015	C214R031	C088R057	C231R078	C237R131	C032R099	C045R054	C047R004	C138R013	C077R126	C184R020	C201R158	C233R106	C242R049	C165R157	C115R128	C087R027	C016R010	C238R044	C048R162
[OVER]	GO:0009653	3	anatomical structure morphogenesis	BIOLOGICAL_PROCESS	3.21518e-06	2.68793e-08	367	11810	641	30023	36.4087	28.2313	C204R131	C154R115	C217R077	C139R046	C183R050	C190R001	C051R056	C164R082	C123R130	C108R064	C042R126	C133R090	C050R007	C015R046	C202R085	C154R114	C093R128	C007R030	C022R008	C107R025	C168R092	C090R142	C094R168	C014R101	C032R099	C138R013	C077R126	C031R023	C119R142	C201R158	C085R114	C061R108	C232R154	C036R081	C182R118	C115R128	C162R008
[OVER]	GO:0032502	2	developmental process	BIOLOGICAL_PROCESS	3.21518e-06	2.69338e-08	604	21364	404	20469	59.9206	51.0697	C204R131	C154R115	C139R046	C156R081	C058R044	C051R056	C164R082	C123R130	C220R134	C108R064	C042R126	C138R121	C010R107	C133R090	C050R007	C115R136	C212R013	C243R111	C115R137	C154R114	C186R149	C236R052	C107R025	C235R106	C156R092	C090R142	C138R013	C066R167	C036R081	C115R128	C162R008	C186R019	C236R057	C009R100	C230R086	C139R021	C003R128
[OVER]	GO:0048706	6	embryonic skeletal system development	BIOLOGICAL_PROCESS	3.22354e-06	2.71283e-08	43	670	965	41163	4.26587	1.60161	C140R010	C154R016	C088R161	C217R011	C032R060	C018R057	C180R160	C256R036	C125R165	C038R086	C160R022	C133R090	C202R085	C191R067	C249R066	C053R071	C067R147	C119R115	C173R008	C167R027	C018R143	C247R086	C204R068	C033R115	C162R024	C162R146	C032R158	C155R076	C231R015	C090R002	C237R014	C093R080	C166R043	C235R021	C152R052	C004R026	C072R116
[OVER]	GO:0048523	3	negative regulation of cellular process	BIOLOGICAL_PROCESS	3.22693e-06	2.72814e-08	470	15862	538	25971	46.627	37.9174	C204R131	C180R081	C251R112	C156R081	C051R056	C123R130	C108R064	C138R121	C133R090	C115R136	C243R111	C154R114	C035R056	C107R025	C235R106	C156R092	C261R077	C049R002	C138R013	C036R081	C115R128	C162R008	C186R019	C236R057	C009R100	C003R128	C220R150	C018R115	C050R109	C132R153	C147R142	C011R162	C057R135	C051R035	C131R108	C110R097	C163R056
[OVER]	GO:0031392	8	regulation of prostaglandin biosynthetic process	BIOLOGICAL_PROCESS	3.37623e-06	2.87847e-08	12	52	996	41781	1.19048	0.124304	C019R121	C193R026	C026R110	C234R117	C116R146	C088R057	C238R044	C165R079	C200R137	C143R165	C154R114	C236R057
[OVER]	GO:1904645	6	response to amyloid-beta	BIOLOGICAL_PROCESS	3.37623e-06	2.88043e-08	22	206	986	41627	2.18254	0.492434	C113R125	C003R128	C128R095	C181R043	C217R121	C073R014	C250R051	C185R165	C210R061	C231R078	C081R028	C008R044	C028R006	C098R102	C233R106	C189R067	C184R030	C153R129	C113R072	C225R026	C254R061	C035R056
[OVER]	GO:0060350	6	endochondral bone morphogenesis	BIOLOGICAL_PROCESS	3.52506e-06	3.02101e-08	30	368	978	41465	2.97619	0.879688	C088R161	C026R110	C137R132	C018R115	C265R019	C189R139	C259R112	C019R121	C160R022	C191R067	C143R165	C195R089	C199R006	C162R146	C116R146	C185R098	C081R049	C133R147	C090R002	C008R030	C093R080	C152R052	C021R127	C085R114	C004R026	C167R162	C165R079	C236R132	C048R162	C245R152
[UNDER]	GO:0003676	4	nucleic acid binding	MOLECULAR_FUNCTION	3.55777e-06	3.06278e-08	133	8344	875	33489	13.1944	19.946	C204R131	C051R056	C123R130	C172R127	C093R093	C038R020	C133R090	C202R085	C013R036	C154R114	C249R090	C107R025	C090R142	C088R057	C248R105	C045R054	C237R014	C028R134	C184R020	C201R158	C225R001	C115R128	C238R044	C236R057	C009R100	C104R038	C072R152	C212R074	C217R011	C220R150	C250R051	C170R094	C121R145	C147R142	C055R128	C200R137	C146R057
[OVER]	GO:0016327	4	apicolateral plasma membrane	CELLULAR_COMPONENT	3.68144e-06	3.18346e-08	21	189	987	41644	2.08333	0.451796	C151R100	C086R035	C026R076	C024R130	C168R092	C126R116	C231R079	C205R145	C181R029	C099R045	C233R051	C099R075	C229R141	C201R005	C149R022	C229R011	C061R108	C148R164	C188R027	C104R148	C102R134
[OVER]	GO:0030141	4	secretory granule	CELLULAR_COMPONENT	3.72385e-06	3.24888e-08	123	3031	885	38802	12.2024	7.24548	C026R092	C265R019	C164R082	C061R058	C138R121	C154R114	C024R003	C177R072	C236R052	C231R079	C156R092	C094R168	C248R105	C251R060	C047R004	C138R013	C201R158	C099R149	C085R114	C135R154	C214R033	C238R044	C186R019	C236R057	C076R108	C003R128	C088R161	C220R150	C018R115	C147R142	C057R135	C210R061	C200R137	C123R075	C034R155	C246R156	C019R121
[OVER]	GO:0010797	7	regulation of multivesicular body size involved in endosome transport	BIOLOGICAL_PROCESS	3.72385e-06	3.23846e-08	6	4	1002	41829	0.595238	0.00956183	C238R044	C193R026	C200R137	C154R114	C234R117	C236R057
[OVER]	GO:0097284	7	hepatocyte apoptotic process	BIOLOGICAL_PROCESS	3.88302e-06	3.40274e-08	15	92	993	41741	1.4881	0.219922	C151R100	C137R117	C026R076	C126R116	C231R079	C181R029	C099R045	C233R051	C203R087	C056R091	C099R075	C201R005	C229R011	C188R027	C039R114
[OVER]	GO:0045627	6	positive regulation of T-helper 1 cell differentiation	BIOLOGICAL_PROCESS	4.07004e-06	3.58234e-08	11	42	997	41791	1.09127	0.100399	C019R121	C193R026	C026R110	C234R117	C116R146	C238R044	C165R079	C143R165	C154R114	C209R043	C236R057
[OVER]	GO:0032332	5	positive regulation of chondrocyte differentiation	BIOLOGICAL_PROCESS	4.37344e-06	3.86627e-08	15	93	993	41740	1.4881	0.222313	C151R067	C247R086	C088R161	C026R110	C256R036	C162R146	C116R146	C032R158	C090R002	C019R121	C195R059	C191R067	C249R066	C165R079	C143R165
[OVER]	GO:0006955	3	immune response	BIOLOGICAL_PROCESS	4.3789e-06	3.888e-08	228	6640	780	35193	22.619	15.8726	C183R050	C190R001	C164R082	C103R112	C138R121	C050R007	C158R017	C243R111	C154R114	C168R092	C156R092	C094R168	C138R013	C050R133	C066R167	C031R023	C171R027	C115R128	C186R019	C236R057	C009R100	C076R108	C139R021	C003R128	C018R115	C094R032	C132R153	C147R142	C263R031	C210R061	C228R028	C263R154	C200R137	C220R158	C001R073	C144R085	C104R146
[OVER]	GO:0070492	4	oligosaccharide binding	MOLECULAR_FUNCTION	4.42574e-06	3.94667e-08	13	66	995	41767	1.28968	0.15777	C067R099	C045R050	C247R086	C183R142	C159R108	C089R109	C095R124	C185R167	C073R065	C053R026	C249R066	C061R083	C089R099
[OVER]	GO:0005539	4	glycosaminoglycan binding	MOLECULAR_FUNCTION	5.05819e-06	4.53019e-08	42	658	966	41175	4.16667	1.57292	C175R133	C123R093	C139R021	C154R016	C088R161	C109R167	C205R135	C200R137	C127R168	C163R056	C222R057	C042R126	C096R039	C171R053	C098R103	C111R099	C076R141	C033R041	C107R123	C170R165	C059R155	C073R129	C232R018	C214R031	C041R032	C231R078	C237R076	C228R138	C094R006	C077R068	C196R169	C093R080	C009R029	C066R167	C193R026	C085R114	C105R130
[OVER]	GO:0032879	3	regulation of localization	BIOLOGICAL_PROCESS	5.0885e-06	4.57698e-08	333	10560	675	31273	33.0357	25.2432	C032R085	C180R081	C251R112	C183R050	C190R001	C164R082	C123R130	C108R064	C138R121	C015R046	C202R085	C115R136	C212R013	C154R114	C035R056	C168R092	C094R168	C018R127	C014R101	C261R077	C049R002	C032R099	C138R013	C077R126	C031R023	C231R116	C201R158	C085R114	C036R081	C115R128	C162R008	C236R057	C009R100	C076R108	C003R128	C076R105	C128R095
[OVER]	GO:0043434	5	response to peptide hormone	BIOLOGICAL_PROCESS	5.26672e-06	4.75762e-08	114	2758	894	39075	11.3095	6.59288	C123R093	C109R141	C059R006	C164R082	C172R127	C061R058	C010R107	C133R135	C154R114	C184R018	C122R160	C022R008	C210R135	C046R015	C156R092	C088R057	C231R078	C032R099	C045R054	C138R013	C184R020	C135R154	C242R049	C165R157	C087R027	C016R010	C238R044	C048R162	C236R057	C009R100	C161R093	C013R054	C088R161	C250R051	C109R167	C014R137	C077R154
[OVER]	GO:2001280	7	positive regulation of unsaturated fatty acid biosynthetic process	BIOLOGICAL_PROCESS	5.43085e-06	4.92685e-08	12	55	996	41778	1.19048	0.131475	C019R121	C193R026	C026R110	C234R117	C116R146	C088R057	C238R044	C165R079	C200R137	C143R165	C154R114	C236R057
[OVER]	GO:0090187	5	positive regulation of pancreatic juice secretion	BIOLOGICAL_PROCESS	5.43605e-06	4.95255e-08	9	24	999	41809	0.892857	0.057371	C137R132	C021R127	C018R115	C081R049	C133R147	C189R139	C048R162	C008R030	C245R152
[OVER]	GO:0071407	6	cellular response to organic cyclic compound	BIOLOGICAL_PROCESS	5.46939e-06	5.00403e-08	119	2914	889	38919	11.8056	6.96579	C109R141	C181R043	C123R130	C182R122	C122R042	C098R102	C158R017	C266R069	C154R114	C035R056	C045R050	C046R015	C214R031	C088R057	C073R065	C138R013	C201R158	C233R106	C070R126	C068R154	C115R128	C016R010	C238R044	C048R162	C236R057	C009R100	C104R038	C089R099	C013R054	C164R141	C088R161	C220R150	C250R051	C170R094	C165R107	C055R128	C200R137
[OVER]	GO:0002685	4	regulation of leukocyte migration	BIOLOGICAL_PROCESS	5.57387e-06	5.12114e-08	51	892	957	40941	5.05952	2.13229	C113R125	C123R093	C032R085	C234R117	C056R035	C014R039	C008R044	C154R114	C081R049	C094R168	C237R131	C261R077	C051R129	C008R030	C032R099	C265R105	C047R004	C077R126	C021R127	C201R158	C085R114	C038R071	C238R044	C165R079	C236R057	C003R128	C128R095	C088R161	C073R014	C220R150	C026R110	C185R165	C210R061	C127R168	C019R121	C197R170	C252R096
[OVER]	GO:1904706	5	negative regulation of vascular smooth muscle cell proliferation	BIOLOGICAL_PROCESS	5.9752e-06	5.51295e-08	18	143	990	41690	1.78571	0.341835	C210R135	C088R057	C077R154	C025R008	C116R098	C023R102	C106R146	C133R135	C066R077	C106R076	C200R100	C165R157	C143R085	C124R072	C139R061	C249R036	C100R110	C048R065
[OVER]	GO:0031589	4	cell-substrate adhesion	BIOLOGICAL_PROCESS	6.09811e-06	5.64989e-08	74	1538	934	40295	7.34127	3.67652	C175R133	C123R093	C089R109	C196R074	C100R108	C127R104	C205R135	C190R001	C218R111	C108R064	C122R042	C168R027	C015R046	C045R050	C183R142	C081R049	C214R031	C094R168	C088R057	C231R078	C101R042	C094R006	C051R129	C008R030	C032R099	C265R105	C073R065	C009R029	C021R127	C201R158	C038R071	C068R154	C145R128	C007R114	C087R027	C206R059	C048R162
[OVER]	GO:0006570	6	tyrosine metabolic process	BIOLOGICAL_PROCESS	6.39686e-06	5.97607e-08	10	34	998	41799	0.992063	0.0812755	C159R095	C256R025	C218R159	C217R115	C014R137	C178R076	C031R073	C247R036	C256R151	C132R139
[OVER]	GO:0031946	6	regulation of glucocorticoid biosynthetic process	BIOLOGICAL_PROCESS	6.39686e-06	5.97607e-08	10	34	998	41799	0.992063	0.0812755	C028R006	C181R043	C088R161	C217R121	C098R102	C165R107	C233R106	C189R067	C254R061	C035R056
[OVER]	GO:0002062	5	chondrocyte differentiation	BIOLOGICAL_PROCESS	6.66246e-06	6.24992e-08	33	449	975	41384	3.27381	1.07332	C151R067	C123R093	C088R161	C137R117	C026R110	C165R107	C018R057	C256R036	C265R019	C205R135	C019R121	C191R067	C249R066	C143R165	C199R006	C039R114	C247R086	C162R146	C116R146	C185R098	C214R031	C032R158	C090R002	C094R006	C203R087	C093R080	C085R114	C004R026	C195R059	C165R079	C236R132	C039R004	C184R005
[OVER]	GO:0001101	4	response to acid chemical	BIOLOGICAL_PROCESS	6.67689e-06	6.28923e-08	115	2808	893	39025	11.4087	6.7124	C113R125	C123R093	C109R141	C180R081	C227R083	C051R056	C172R127	C265R134	C229R011	C266R069	C199R006	C039R114	C107R025	C046R015	C168R092	C214R031	C231R079	C088R057	C231R078	C237R131	C047R004	C138R013	C075R139	C135R154	C068R154	C242R049	C048R162	C104R038	C161R093	C013R054	C164R141	C128R095	C088R161	C018R115	C050R109	C165R107	C109R167
[OVER]	GO:0009887	4	animal organ morphogenesis	BIOLOGICAL_PROCESS	6.77031e-06	6.40336e-08	199	5652	809	36181	19.7421	13.5109	C204R131	C217R077	C183R050	C051R056	C123R130	C133R090	C202R085	C107R025	C168R092	C094R168	C138R013	C085R114	C061R108	C182R118	C115R128	C162R008	C009R100	C104R038	C086R035	C018R115	C165R107	C256R036	C011R162	C014R137	C077R154	C020R081	C046R120	C191R067	C143R043	C143R165	C070R151	C057R009	C097R055	C033R115	C162R146	C232R018	C155R076
[OVER]	GO:0033029	4	regulation of neutrophil apoptotic process	BIOLOGICAL_PROCESS	6.91002e-06	6.56218e-08	11	45	997	41788	1.09127	0.107571	C019R121	C193R026	C026R110	C234R117	C116R146	C238R044	C111R099	C165R079	C143R165	C154R114	C236R057
[OVER]	GO:0017144	4	drug metabolic process	BIOLOGICAL_PROCESS	6.93948e-06	6.61694e-08	97	2230	911	39603	9.62302	5.33072	C218R159	C104R040	C217R115	C058R044	C174R128	C220R134	C172R008	C186R149	C094R168	C196R025	C138R013	C122R154	C070R126	C232R154	C048R162	C009R100	C249R134	C035R114	C060R037	C088R161	C018R115	C250R051	C165R107	C132R153	C057R135	C201R100	C177R123	C014R137	C043R150	C191R109	C025R144	C007R105	C256R151	C141R034	C070R151	C026R038	C056R041
[OVER]	GO:2000026	4	regulation of multicellular organismal development	BIOLOGICAL_PROCESS	7.11355e-06	6.81038e-08	295	9159	713	32674	29.2659	21.8942	C183R050	C156R081	C190R001	C051R056	C123R130	C108R064	C042R126	C010R107	C133R090	C202R085	C115R136	C243R111	C154R114	C168R092	C156R092	C094R168	C014R101	C032R099	C077R126	C201R158	C085R114	C135R154	C061R108	C036R081	C182R118	C115R128	C162R008	C236R057	C009R100	C104R038	C230R086	C086R035	C220R150	C186R166	C165R107	C132R153	C256R036
[OVER]	GO:0045715	6	negative regulation of low-density lipoprotein particle receptor biosynthetic process	BIOLOGICAL_PROCESS	7.18735e-06	6.92688e-08	8	17	1000	41816	0.793651	0.0406378	C210R135	C106R146	C133R135	C165R157	C077R154	C124R072	C116R098	C032R099
[OVER]	GO:2001198	6	regulation of dendritic cell differentiation	BIOLOGICAL_PROCESS	7.18735e-06	6.93653e-08	12	57	996	41776	1.19048	0.136256	C067R099	C045R050	C053R026	C183R142	C159R108	C089R109	C061R083	C185R167	C190R162	C089R099	C210R169	C073R065
[OVER]	GO:0090025	6	regulation of monocyte chemotaxis	BIOLOGICAL_PROCESS	7.27636e-06	7.05052e-08	17	129	991	41704	1.68651	0.308369	C113R125	C123R093	C032R085	C003R128	C128R095	C073R014	C056R035	C185R165	C210R061	C237R131	C127R168	C261R077	C008R044	C105R130	C153R129	C252R096	C113R072
[OVER]	GO:0001780	4	neutrophil homeostasis	BIOLOGICAL_PROCESS	8.2985e-06	8.07297e-08	15	99	993	41734	1.4881	0.236655	C026R110	C234R117	C116R146	C200R137	C019R121	C193R026	C059R050	C252R096	C238R044	C111R099	C165R079	C143R165	C154R114	C236R057	C009R100
[OVER]	GO:0050673	3	epithelial cell proliferation	BIOLOGICAL_PROCESS	8.65732e-06	8.45546e-08	79	1692	929	40141	7.8373	4.04465	C151R100	C140R010	C240R103	C238R092	C059R006	C105R043	C051R056	C123R130	C116R098	C190R162	C099R075	C265R134	C133R135	C201R005	C229R011	C160R022	C098R103	C202R085	C249R066	C184R018	C210R169	C210R135	C092R134	C094R086	C188R089	C214R031	C088R057	C101R042	C094R006	C032R099	C235R021	C009R029	C138R013	C085R114	C068R154	C182R118	C007R114
[OVER]	GO:0002698	4	negative regulation of immune effector process	BIOLOGICAL_PROCESS	8.86323e-06	8.75921e-08	35	503	973	41330	3.47222	1.2024	C240R103	C238R092	C026R110	C069R075	C055R128	C263R154	C185R047	C168R122	C211R164	C265R134	C019R121	C159R150	C050R007	C124R097	C252R096	C243R111	C120R073	C143R165	C195R122	C107R123	C247R086	C089R037	C095R124	C250R164	C188R089	C116R146	C146R102	C251R060	C209R043	C093R080	C138R013	C050R133	C183R090	C206R059	C165R079
[OVER]	GO:0072593	4	reactive oxygen species metabolic process	BIOLOGICAL_PROCESS	8.86323e-06	8.75525e-08	65	1295	943	40538	6.44841	3.09564	C123R093	C026R092	C104R040	C205R135	C058R044	C164R082	C092R125	C174R128	C220R134	C061R058	C090R083	C098R145	C057R153	C061R131	C186R149	C145R001	C054R076	C017R083	C183R028	C094R168	C051R129	C140R143	C229R060	C196R025	C138R013	C252R104	C265R062	C225R045	C215R152	C015R137	C048R162	C245R152	C060R037	C088R161	C073R014	C137R132	C030R018
[OVER]	GO:0042475	6	odontogenesis of dentin-containing tooth	BIOLOGICAL_PROCESS	8.86323e-06	8.70622e-08	26	301	982	41532	2.57937	0.719528	C175R133	C240R103	C154R016	C088R161	C121R047	C165R107	C051R056	C127R168	C265R134	C189R053	C160R022	C119R115	C097R055	C188R089	C088R057	C155R076	C133R147	C152R052	C028R134	C191R110	C182R118	C183R090	C056R105	C048R162	C104R038	C184R005
[OVER]	GO:0035137	6	hindlimb morphogenesis	BIOLOGICAL_PROCESS	1.02429e-05	1.01623e-07	19	167	989	41666	1.88492	0.399206	C069R086	C137R132	C018R115	C018R057	C180R160	C081R049	C231R015	C133R147	C189R139	C008R030	C237R014	C038R086	C021R127	C115R128	C048R162	C119R115	C245R152	C184R005	C173R008
[OVER]	GO:0030574	4	collagen catabolic process	BIOLOGICAL_PROCESS	1.02488e-05	1.02076e-07	15	101	993	41732	1.4881	0.241436	C242R097	C137R132	C018R115	C032R080	C081R049	C105R043	C133R147	C189R139	C008R030	C047R004	C176R151	C021R127	C216R009	C048R162	C245R152
[OVER]	GO:0060343	4	trabecula formation	BIOLOGICAL_PROCESS	1.05054e-05	1.05038e-07	17	133	991	41700	1.68651	0.317931	C018R143	C253R033	C069R086	C183R050	C018R057	C010R162	C232R018	C214R031	C094R006	C008R030	C021R127	C085R114	C115R128	C048R162	C065R103	C039R004	C184R005
[OVER]	GO:0005178	4	integrin binding	MOLECULAR_FUNCTION	1.05704e-05	1.06096e-07	38	580	970	41253	3.76984	1.38647	C123R093	C220R150	C234R117	C105R043	C205R135	C190R001	C200R137	C246R156	C001R030	C114R159	C098R103	C144R085	C242R139	C147R102	C154R114	C167R153	C070R151	C095R124	C214R031	C008R035	C156R092	C041R032	C094R006	C203R120	C032R099	C239R148	C080R081	C044R163	C193R026	C201R158	C085R114	C135R154	C044R047	C238R044	C162R008	C230R100	C236R057
[OVER]	GO:0007166	4	cell surface receptor signaling pathway	BIOLOGICAL_PROCESS	1.11327e-05	1.12169e-07	286	8861	722	32972	28.373	21.1818	C217R077	C251R112	C183R050	C190R001	C123R130	C119R032	C133R090	C015R046	C202R085	C158R017	C243R111	C154R114	C035R056	C107R025	C168R092	C156R092	C094R168	C032R099	C138R013	C077R126	C135R154	C061R108	C182R118	C115R128	C162R008	C236R057	C009R100	C104R038	C161R093	C003R128	C128R095	C086R035	C018R115	C165R107	C134R121	C011R162	C210R061
[OVER]	GO:0016936	4	galactoside binding	MOLECULAR_FUNCTION	1.12194e-05	1.13476e-07	9	27	999	41806	0.892857	0.0645423	C067R099	C045R050	C053R026	C159R108	C089R109	C061R083	C185R167	C089R099	C073R065
[OVER]	GO:0006704	5	glucocorticoid biosynthetic process	BIOLOGICAL_PROCESS	1.1392e-05	1.15661e-07	11	48	997	41785	1.09127	0.114742	C028R006	C181R043	C088R161	C217R121	C078R088	C098R102	C165R107	C233R106	C189R067	C254R061	C035R056
[OVER]	GO:0031943	5	regulation of glucocorticoid metabolic process	BIOLOGICAL_PROCESS	1.14801e-05	1.16999e-07	10	37	998	41796	0.992063	0.0884469	C028R006	C181R043	C088R161	C217R121	C098R102	C165R107	C233R106	C189R067	C254R061	C035R056
[OVER]	GO:0071417	5	cellular response to organonitrogen compound	BIOLOGICAL_PROCESS	1.17235e-05	1.19932e-07	123	3100	885	38733	12.2024	7.41042	C113R125	C109R141	C181R043	C059R006	C164R082	C061R058	C122R042	C010R107	C098R102	C133R135	C184R018	C122R160	C199R006	C035R056	C022R008	C210R135	C046R015	C214R031	C088R057	C231R078	C032R099	C045R054	C047R004	C138R013	C184R020	C233R106	C070R126	C165R157	C087R027	C016R010	C048R162	C009R100	C161R093	C013R054	C164R141	C003R128	C128R095
[OVER]	GO:1901653	6	cellular response to peptide	BIOLOGICAL_PROCESS	1.18923e-05	1.22118e-07	93	2139	915	39694	9.22619	5.11319	C113R125	C175R133	C109R141	C181R043	C148R168	C059R006	C164R082	C116R098	C092R125	C008R044	C020R020	C061R058	C136R038	C010R107	C098R102	C133R135	C124R097	C184R018	C122R160	C035R056	C022R008	C210R135	C110R060	C046R015	C081R049	C088R057	C231R078	C183R023	C008R030	C032R099	C045R054	C138R013	C106R146	C184R020	C021R127	C233R106	C153R107
[OVER]	GO:0043167	3	ion binding	MOLECULAR_FUNCTION	1.23476e-05	1.2727e-07	407	13535	601	28298	40.377	32.3548	C204R131	C058R044	C051R056	C164R082	C123R130	C220R134	C010R107	C230R092	C050R007	C124R053	C212R013	C115R137	C154R114	C186R149	C035R056	C107R025	C156R092	C090R142	C138R013	C066R167	C036R081	C115R128	C186R019	C236R057	C009R100	C230R086	C139R021	C220R150	C018R115	C132R153	C147R142	C011R162	C177R123	C131R108	C220R158	C043R150	C205R034
[OVER]	GO:0006883	8	cellular sodium ion homeostasis	BIOLOGICAL_PROCESS	1.28291e-05	1.32728e-07	12	61	996	41772	1.19048	0.145818	C217R162	C028R006	C181R043	C217R121	C098R102	C233R106	C189R067	C016R010	C168R030	C070R142	C254R061	C035R056
[OVER]	GO:0004982	6	N-formyl peptide receptor activity	MOLECULAR_FUNCTION	1.31291e-05	1.36846e-07	6	6	1002	41827	0.595238	0.0143427	C185R165	C210R061	C073R014	C113R072	C008R044	C153R129
[OVER]	GO:0097066	5	response to thyroid hormone	BIOLOGICAL_PROCESS	1.31291e-05	1.36694e-07	27	330	981	41503	2.67857	0.788851	C242R097	C180R081	C026R110	C050R109	C040R065	C218R159	C227R083	C146R057	C211R125	C110R097	C014R039	C176R151	C259R112	C019R121	C203R158	C046R001	C143R165	C097R055	C013R163	C116R146	C155R076	C155R077	C182R133	C075R139	C178R076	C216R009	C165R079
[OVER]	GO:0016864	5	intramolecular oxidoreductase activity, transposing S-S bonds	MOLECULAR_FUNCTION	1.3202e-05	1.38625e-07	11	49	997	41784	1.09127	0.117132	C044R163	C182R133	C180R081	C050R109	C075R139	C040R065	C203R158	C227R083	C211R125	C032R099	C110R097
[OVER]	GO:0003756	4	protein disulfide isomerase activity	MOLECULAR_FUNCTION	1.3202e-05	1.38625e-07	11	49	997	41784	1.09127	0.117132	C044R163	C182R133	C180R081	C050R109	C075R139	C040R065	C203R158	C227R083	C211R125	C032R099	C110R097
[OVER]	GO:0070293	5	renal absorption	BIOLOGICAL_PROCESS	1.33205e-05	1.40384e-07	17	136	991	41697	1.68651	0.325102	C188R087	C210R135	C137R117	C086R035	C077R154	C168R030	C116R098	C106R146	C229R141	C133R135	C149R022	C061R108	C165R157	C016R010	C124R072	C070R142	C102R134
[OVER]	GO:0007162	4	negative regulation of cell adhesion	BIOLOGICAL_PROCESS	1.39473e-05	1.47527e-07	66	1343	942	40490	6.54762	3.21038	C175R133	C032R085	C202R049	C238R092	C089R109	C121R047	C056R035	C123R130	C014R039	C190R162	C108R064	C122R042	C120R073	C210R169	C167R027	C045R050	C183R142	C081R049	C041R032	C088R057	C101R042	C237R131	C261R077	C051R129	C209R043	C008R030	C265R105	C073R065	C235R021	C047R004	C138R013	C021R127	C038R071	C007R114	C165R079	C048R162	C089R099
[OVER]	GO:0033273	5	response to vitamin	BIOLOGICAL_PROCESS	1.39976e-05	1.4914e-07	46	782	962	41051	4.56349	1.86934	C088R161	C137R117	C183R050	C217R115	C190R162	C047R136	C010R107	C001R030	C201R028	C111R099	C242R139	C143R043	C195R089	C122R160	C210R169	C119R115	C039R114	C018R143	C097R055	C181R010	C250R085	C013R163	C081R049	C214R031	C088R057	C094R006	C203R087	C008R030	C080R081	C009R029	C047R004	C138R013	C083R105	C154R040	C021R127	C135R154	C153R107
[OVER]	GO:0032963	3	collagen metabolic process	BIOLOGICAL_PROCESS	1.39976e-05	1.48933e-07	32	444	976	41389	3.1746	1.06136	C175R133	C123R093	C242R097	C137R132	C018R115	C032R080	C265R019	C173R086	C105R043	C205R135	C127R168	C189R139	C047R136	C176R151	C185R098	C081R049	C235R106	C088R057	C133R147	C008R030	C027R105	C029R118	C047R004	C138R013	C021R127	C153R107	C152R138	C255R103	C216R009	C236R132	C048R162	C245R152
[OVER]	GO:0070994	5	detection of oxidative stress	BIOLOGICAL_PROCESS	1.40857e-05	1.53885e-07	7	12	1001	41821	0.694444	0.0286855	C210R135	C106R146	C133R135	C165R157	C077R154	C124R072	C116R098
[OVER]	GO:2000477	6	regulation of metanephric glomerular visceral epithelial cell development	BIOLOGICAL_PROCESS	1.40857e-05	1.53885e-07	7	12	1001	41821	0.694444	0.0286855	C210R135	C106R146	C133R135	C165R157	C077R154	C124R072	C116R098
[OVER]	GO:2000478	6	positive regulation of metanephric glomerular visceral epithelial cell development	BIOLOGICAL_PROCESS	1.40857e-05	1.53885e-07	7	12	1001	41821	0.694444	0.0286855	C210R135	C106R146	C133R135	C165R157	C077R154	C124R072	C116R098
[OVER]	GO:2000534	4	positive regulation of renal albumin absorption	BIOLOGICAL_PROCESS	1.40857e-05	1.53885e-07	7	12	1001	41821	0.694444	0.0286855	C210R135	C106R146	C133R135	C165R157	C077R154	C124R072	C116R098
[OVER]	GO:2000590	6	negative regulation of metanephric mesenchymal cell migration	BIOLOGICAL_PROCESS	1.40857e-05	1.53885e-07	7	12	1001	41821	0.694444	0.0286855	C210R135	C106R146	C133R135	C165R157	C077R154	C124R072	C116R098
[OVER]	GO:2000584	6	negative regulation of platelet-derived growth factor receptor-alpha signaling pathway	BIOLOGICAL_PROCESS	1.40857e-05	1.53885e-07	7	12	1001	41821	0.694444	0.0286855	C210R135	C106R146	C133R135	C165R157	C077R154	C124R072	C116R098
[OVER]	GO:0010810	4	regulation of cell-substrate adhesion	BIOLOGICAL_PROCESS	1.40857e-05	1.53738e-07	57	1086	951	40747	5.65476	2.59604	C175R133	C123R093	C089R109	C196R074	C190R001	C218R111	C108R064	C122R042	C045R050	C183R142	C081R049	C214R031	C094R168	C101R042	C094R006	C051R129	C008R030	C032R099	C073R065	C009R029	C021R127	C201R158	C038R071	C068R154	C145R128	C007R114	C048R162	C089R099	C137R137	C220R150	C185R167	C127R168	C034R155	C168R122	C047R136	C114R159	C079R073
[OVER]	GO:2001279	7	regulation of unsaturated fatty acid biosynthetic process	BIOLOGICAL_PROCESS	1.41416e-05	1.55042e-07	12	62	996	41771	1.19048	0.148208	C019R121	C193R026	C026R110	C234R117	C116R146	C088R057	C238R044	C165R079	C200R137	C143R165	C154R114	C236R057
[OVER]	GO:0070459	5	prolactin secretion	BIOLOGICAL_PROCESS	1.5046e-05	1.65539e-07	11	50	997	41783	1.09127	0.119523	C019R121	C193R026	C026R110	C234R117	C116R146	C238R044	C165R079	C200R137	C143R165	C154R114	C236R057
[OVER]	GO:0043034	4	costamere	CELLULAR_COMPONENT	1.68704e-05	1.86262e-07	17	139	991	41694	1.68651	0.332274	C134R140	C151R100	C026R076	C168R092	C126R116	C231R079	C181R029	C099R045	C233R051	C056R091	C099R075	C114R159	C201R005	C229R011	C148R164	C188R027	C104R148
[OVER]	GO:0097017	6	renal protein absorption	BIOLOGICAL_PROCESS	1.68758e-05	1.86973e-07	8	20	1000	41813	0.793651	0.0478091	C210R135	C106R146	C137R117	C133R135	C165R157	C077R154	C124R072	C116R098
[OVER]	GO:0001781	5	neutrophil apoptotic process	BIOLOGICAL_PROCESS	1.77172e-05	1.9698e-07	11	51	997	41782	1.09127	0.121913	C019R121	C193R026	C026R110	C234R117	C116R146	C238R044	C111R099	C165R079	C143R165	C154R114	C236R057
[OVER]	GO:0002252	3	immune effector process	BIOLOGICAL_PROCESS	1.87973e-05	2.09714e-07	158	4308	850	37525	15.6746	10.2981	C026R092	C164R082	C211R164	C061R058	C265R134	C050R007	C243R111	C081R081	C154R114	C033R041	C024R003	C177R072	C095R124	C231R079	C156R092	C094R168	C248R105	C251R060	C047R004	C138R013	C050R133	C066R167	C099R149	C238R044	C186R019	C236R057	C009R100	C236R062	C076R108	C139R021	C018R115	C132R153	C147R142	C210R061	C055R128	C228R028	C263R154
[OVER]	GO:0032330	5	regulation of chondrocyte differentiation	BIOLOGICAL_PROCESS	1.94583e-05	2.1784e-07	21	214	987	41619	2.08333	0.511558	C151R067	C123R093	C247R086	C088R161	C137R117	C026R110	C256R036	C162R146	C116R146	C032R158	C205R135	C090R002	C203R087	C019R121	C004R026	C195R059	C191R067	C249R066	C165R079	C143R165	C039R114
[OVER]	GO:0005890	5	sodium:potassium-exchanging ATPase complex	CELLULAR_COMPONENT	2.13437e-05	2.39771e-07	9	30	999	41803	0.892857	0.0717137	C217R162	C028R006	C181R043	C217R121	C098R102	C233R106	C189R067	C254R061	C035R056
[OVER]	GO:0051797	5	regulation of hair follicle development	BIOLOGICAL_PROCESS	2.15192e-05	2.43403e-07	12	65	996	41768	1.19048	0.15538	C154R016	C040R051	C018R057	C168R092	C191R110	C148R164	C182R118	C031R091	C127R104	C235R149	C104R148	C184R005
[OVER]	GO:0032429	8	regulation of phospholipase A2 activity	BIOLOGICAL_PROCESS	2.15192e-05	2.43403e-07	12	65	996	41768	1.19048	0.15538	C136R038	C019R121	C193R026	C026R110	C234R117	C116R146	C238R044	C165R079	C200R137	C143R165	C154R114	C236R057
[OVER]	GO:0008211	4	glucocorticoid metabolic process	BIOLOGICAL_PROCESS	2.48055e-05	2.81532e-07	12	66	996	41767	1.19048	0.15777	C028R006	C181R043	C088R161	C217R121	C078R088	C098R102	C165R107	C233R106	C189R067	C200R058	C254R061	C035R056
[OVER]	GO:0048568	5	embryonic organ development	BIOLOGICAL_PROCESS	2.52722e-05	2.87805e-07	102	2474	906	39359	10.119	5.91399	C109R141	C139R046	C123R130	C093R093	C229R011	C133R090	C202R085	C046R015	C168R092	C214R031	C231R079	C094R168	C237R014	C122R154	C182R118	C115R128	C009R100	C104R038	C013R054	C035R114	C164R141	C088R161	C217R011	C165R107	C121R145	C256R036	C181R029	C233R051	C146R057	C038R086	C046R120	C191R067	C104R148	C057R009	C247R086	C033R115	C162R146
[OVER]	GO:1901342	5	regulation of vasculature development	BIOLOGICAL_PROCESS	2.67869e-05	3.06089e-07	68	1423	940	40410	6.74603	3.40162	C175R133	C196R074	C234R117	C190R001	C222R057	C042R126	C098R103	C154R114	C173R008	C081R049	C214R031	C088R057	C214R030	C094R006	C051R129	C008R030	C032R099	C237R014	C008R153	C009R029	C047R004	C021R127	C200R164	C085R114	C072R116	C068R154	C036R081	C238R044	C206R059	C165R079	C162R008	C236R057	C072R152	C088R161	C217R011	C032R060	C026R110
[OVER]	GO:0031960	6	response to corticosteroid	BIOLOGICAL_PROCESS	2.67884e-05	3.0714e-07	63	1278	945	40555	6.25	3.055	C175R133	C123R093	C026R092	C180R081	C196R074	C234R117	C227R083	C205R135	C211R125	C190R162	C086R018	C158R017	C154R114	C210R169	C132R139	C110R060	C183R028	C231R078	C237R131	C205R145	C051R129	C009R029	C138R013	C075R139	C200R164	C068R154	C242R049	C016R010	C238R044	C165R079	C236R057	C234R058	C088R161	C026R110	C050R109	C250R051	C109R167
[OVER]	GO:0002827	7	positive regulation of T-helper 1 type immune response	BIOLOGICAL_PROCESS	2.82412e-05	3.24887e-07	12	67	996	41766	1.19048	0.160161	C019R121	C193R026	C026R110	C234R117	C116R146	C252R096	C238R044	C165R079	C143R165	C154R114	C209R043	C236R057
[OVER]	GO:0043588	5	skin development	BIOLOGICAL_PROCESS	2.85786e-05	3.29871e-07	58	1143	950	40690	5.75397	2.73229	C151R100	C139R046	C018R057	C127R104	C051R056	C172R127	C099R075	C201R005	C229R011	C148R164	C094R086	C168R092	C134R154	C231R079	C205R145	C235R149	C009R029	C229R141	C028R134	C149R022	C061R108	C068R154	C145R128	C182R118	C115R128	C165R079	C056R105	C154R016	C086R035	C026R110	C217R012	C026R076	C181R029	C233R051	C056R091	C181R102	C047R136
[OVER]	GO:0051384	7	response to glucocorticoid	BIOLOGICAL_PROCESS	2.95904e-05	3.42693e-07	58	1145	950	40688	5.75397	2.73707	C175R133	C026R092	C180R081	C196R074	C234R117	C227R083	C211R125	C190R162	C086R018	C158R017	C154R114	C210R169	C132R139	C110R060	C183R028	C231R078	C237R131	C205R145	C051R129	C009R029	C138R013	C075R139	C200R164	C068R154	C242R049	C016R010	C238R044	C165R079	C236R057	C234R058	C088R161	C026R110	C050R109	C109R167	C040R065	C164R104	C014R137
[UNDER]	GO:0022613	4	ribonucleoprotein complex biogenesis	BIOLOGICAL_PROCESS	2.97649e-05	3.45864e-07	17	1997	991	39836	1.68651	4.77374	C107R123	C154R138	C127R108	C094R120	C192R118	C196R002	C090R142	C235R159	C091R091	C077R058	C031R023	C012R096	C265R062	C160R022	C223R127	C202R010	C146R091
[OVER]	GO:0035116	7	embryonic hindlimb morphogenesis	BIOLOGICAL_PROCESS	3.06699e-05	3.57563e-07	16	129	992	41704	1.5873	0.308369	C069R086	C137R132	C018R115	C018R057	C081R049	C231R015	C133R147	C189R139	C008R030	C038R086	C021R127	C115R128	C048R162	C119R115	C245R152	C184R005
[UNDER]	GO:0016071	7	mRNA metabolic process	BIOLOGICAL_PROCESS	3.07454e-05	3.59629e-07	28	2670	980	39163	2.77778	6.38252	C069R052	C073R014	C236R080	C127R108	C192R118	C200R058	C235R159	C146R057	C120R116	C093R093	C190R162	C083R139	C222R034	C188R138	C223R127	C087R056	C219R041	C089R116	C107R123	C249R090	C094R120	C088R057	C136R161	C031R023	C012R096	C136R023	C153R107	C161R093
[OVER]	GO:0042476	5	odontogenesis	BIOLOGICAL_PROCESS	3.13428e-05	3.67828e-07	34	512	974	41321	3.37302	1.22391	C175R133	C240R103	C210R044	C154R016	C088R161	C121R047	C165R107	C018R057	C011R162	C051R056	C127R168	C265R134	C038R086	C189R053	C160R022	C119R115	C170R165	C097R055	C188R089	C088R057	C155R076	C231R015	C133R147	C051R129	C166R043	C152R052	C028R134	C191R110	C182R118	C183R090	C056R105	C048R162	C104R038	C184R005
[OVER]	GO:0031424	3	keratinization	BIOLOGICAL_PROCESS	3.366e-05	3.96864e-07	20	203	988	41630	1.98413	0.485263	C151R100	C040R051	C094R086	C026R076	C167R128	C168R092	C126R116	C231R079	C181R029	C099R045	C235R149	C233R051	C056R091	C136R161	C099R075	C201R005	C229R011	C148R164	C188R027	C104R148
[OVER]	GO:0048037	3	cofactor binding	MOLECULAR_FUNCTION	3.366e-05	3.97621e-07	74	1609	934	40224	7.34127	3.84625	C090R116	C238R090	C202R049	C109R141	C104R040	C021R112	C058R044	C109R104	C174R128	C220R134	C015R009	C138R121	C090R083	C098R145	C184R051	C189R078	C057R153	C141R054	C061R131	C186R149	C132R139	C078R088	C054R076	C046R015	C134R154	C017R083	C090R142	C183R023	C140R143	C196R025	C252R104	C225R045	C016R010	C215R152	C249R134	C013R054	C060R037
[UNDER]	GO:0005634	5	nucleus	CELLULAR_COMPONENT	3.37357e-05	3.99817e-07	375	18906	633	22927	37.2024	45.194	C032R085	C204R131	C180R081	C139R046	C183R050	C156R081	C051R056	C164R082	C123R130	C182R122	C038R020	C138R121	C133R090	C050R007	C202R085	C154R114	C007R030	C022R008	C249R090	C107R025	C046R015	C168R092	C024R070	C235R106	C156R092	C090R142	C094R168	C261R077	C049R002	C032R099	C077R126	C066R167	C031R023	C201R158	C135R154	C036R081	C182R118
[OVER]	GO:0006956	4	complement activation	BIOLOGICAL_PROCESS	3.42614e-05	4.0737e-07	26	328	982	41505	2.57937	0.78407	C139R021	C196R074	C263R154	C220R158	C185R047	C232R083	C081R081	C195R122	C033R041	C107R123	C145R001	C089R037	C059R155	C062R050	C250R164	C251R060	C239R148	C029R118	C050R133	C066R167	C106R165	C184R062	C152R138	C229R169	C191R156	C070R162
[OVER]	GO:0051051	3	negative regulation of transport	BIOLOGICAL_PROCESS	3.43361e-05	4.09583e-07	102	2481	906	39352	10.119	5.93072	C123R093	C181R043	C180R081	C251R112	C183R050	C059R006	C227R083	C122R042	C133R135	C115R136	C154R114	C184R018	C210R135	C095R124	C214R031	C094R168	C018R127	C032R099	C047R004	C138R013	C184R020	C075R139	C165R157	C238R044	C236R057	C154R068	C088R161	C050R109	C250R051	C077R154	C051R035	C200R137	C110R097	C038R086	C019R121	C106R076	C203R158
[OVER]	GO:0001848	4	complement binding	MOLECULAR_FUNCTION	3.49112e-05	4.17792e-07	13	83	995	41750	1.28968	0.198408	C107R123	C145R001	C089R037	C073R014	C220R150	C250R164	C251R060	C185R047	C232R083	C201R158	C191R156	C081R081	C167R153
[OVER]	GO:0045785	3	positive regulation of cell adhesion	BIOLOGICAL_PROCESS	3.52187e-05	4.22831e-07	85	1957	923	39876	8.43254	4.67812	C134R140	C123R093	C238R092	C089R109	C196R074	C234R117	C190R001	C218R111	C025R008	C092R125	C211R164	C108R064	C122R042	C154R114	C045R050	C183R142	C095R124	C214R031	C094R168	C101R042	C094R006	C051R129	C209R043	C032R099	C008R153	C073R065	C009R029	C127R051	C201R158	C068R154	C145R128	C238R044	C206R059	C165R079	C236R057	C009R100	C089R099
[OVER]	GO:0098868	4	bone growth	BIOLOGICAL_PROCESS	3.53918e-05	4.26276e-07	20	204	988	41629	1.98413	0.487653	C140R010	C026R110	C137R132	C018R115	C018R057	C116R146	C081R049	C133R147	C189R139	C093R080	C019R121	C085R114	C167R162	C165R079	C143R165	C195R089	C048R162	C199R006	C245R152	C184R005
[UNDER]	GO:0005694	5	chromosome	CELLULAR_COMPONENT	3.54473e-05	4.28312e-07	53	4059	955	37774	5.25794	9.70287	C240R103	C069R052	C073R030	C014R039	C190R162	C020R020	C265R134	C259R112	C160R022	C133R090	C249R066	C212R013	C210R169	C007R030	C249R090	C092R134	C188R089	C235R106	C228R118	C090R142	C088R057	C214R030	C008R153	C145R128	C036R081	C115R128	C056R105	C104R038	C161R093	C250R051	C170R094	C121R145	C256R036	C092R026	C163R056	C187R001	C222R034
[OVER]	GO:0007565	4	female pregnancy	BIOLOGICAL_PROCESS	3.74936e-05	4.54486e-07	57	1126	951	40707	5.65476	2.69165	C175R133	C140R010	C109R141	C251R112	C190R001	C042R126	C138R121	C007R122	C046R015	C081R049	C088R057	C183R023	C008R030	C032R099	C008R153	C047R004	C138R013	C229R141	C021R127	C149R022	C201R158	C061R108	C153R107	C242R049	C048R162	C154R068	C245R152	C013R054	C242R097	C086R035	C220R150	C164R104	C127R168	C088R086	C176R151	C114R159	C106R076
[OVER]	GO:0097068	5	response to thyroxine	BIOLOGICAL_PROCESS	3.83167e-05	4.65941e-07	10	44	998	41789	0.992063	0.10518	C182R133	C180R081	C050R109	C075R139	C040R065	C203R158	C013R163	C227R083	C211R125	C110R097
[OVER]	GO:0005882	6	intermediate filament	CELLULAR_COMPONENT	3.83651e-05	4.68011e-07	23	266	985	41567	2.28175	0.635862	C151R056	C151R100	C140R010	C040R051	C026R076	C168R092	C126R116	C231R079	C181R029	C099R045	C235R149	C233R051	C056R091	C011R090	C099R075	C114R159	C201R005	C229R011	C007R105	C153R107	C148R164	C188R027	C104R148
[OVER]	GO:0043395	4	heparan sulfate proteoglycan binding	MOLECULAR_FUNCTION	3.86673e-05	4.73191e-07	16	132	992	41701	1.5873	0.31554	C154R016	C181R043	C217R121	C059R155	C109R167	C127R104	C009R029	C028R006	C098R102	C233R106	C189R067	C068R154	C191R110	C182R118	C254R061	C035R056
[OVER]	GO:1901681	3	sulfur compound binding	MOLECULAR_FUNCTION	3.91299e-05	4.80362e-07	50	924	958	40909	4.96032	2.20878	C175R133	C123R093	C181R043	C127R104	C205R135	C098R102	C098R103	C204R170	C033R041	C035R056	C134R154	C214R031	C041R032	C231R078	C094R006	C009R029	C066R167	C085R114	C233R106	C068R154	C182R118	C186R019	C139R021	C234R058	C154R016	C088R161	C109R167	C201R100	C200R137	C127R168	C185R047	C181R102	C163R056	C028R006	C096R039	C046R001	C254R061
[OVER]	GO:0097018	7	renal albumin absorption	BIOLOGICAL_PROCESS	3.95151e-05	4.89667e-07	7	15	1001	41818	0.694444	0.0358569	C210R135	C106R146	C133R135	C165R157	C077R154	C124R072	C116R098
[OVER]	GO:2000532	6	regulation of renal albumin absorption	BIOLOGICAL_PROCESS	3.95151e-05	4.89667e-07	7	15	1001	41818	0.694444	0.0358569	C210R135	C106R146	C133R135	C165R157	C077R154	C124R072	C116R098
[OVER]	GO:0097187	4	dentinogenesis	BIOLOGICAL_PROCESS	3.95151e-05	4.89667e-07	7	15	1001	41818	0.694444	0.0358569	C175R133	C240R103	C265R134	C097R055	C188R089	C183R090	C127R168
[OVER]	GO:0048306	4	calcium-dependent protein binding	MOLECULAR_FUNCTION	4.05311e-05	5.03823e-07	28	377	980	41456	2.77778	0.901202	C026R110	C137R132	C018R115	C196R074	C234R117	C200R137	C189R139	C019R121	C144R045	C020R081	C119R054	C223R127	C191R068	C143R165	C154R114	C116R146	C081R049	C133R147	C008R030	C012R036	C193R026	C021R127	C200R164	C238R044	C165R079	C048R162	C236R057	C245R152
[OVER]	GO:0070365	6	hepatocyte differentiation	BIOLOGICAL_PROCESS	4.17771e-05	5.22536e-07	11	57	997	41776	1.09127	0.136256	C019R121	C193R026	C026R110	C234R117	C116R146	C238R044	C165R079	C200R137	C143R165	C154R114	C236R057
[OVER]	GO:0036363	3	transforming growth factor beta activation	BIOLOGICAL_PROCESS	4.17771e-05	5.22536e-07	11	57	997	41776	1.09127	0.136256	C077R126	C154R016	C019R121	C026R110	C265R062	C197R170	C116R146	C191R110	C165R079	C143R165	C032R099
[OVER]	GO:0030545	3	receptor regulator activity	MOLECULAR_FUNCTION	4.28087e-05	5.37091e-07	39	643	969	41190	3.86905	1.53706	C123R093	C154R016	C026R092	C088R161	C165R107	C059R006	C205R135	C077R154	C218R011	C051R056	C116R098	C042R126	C133R135	C098R103	C031R091	C076R141	C124R072	C206R085	C184R018	C210R135	C092R134	C214R031	C183R028	C041R032	C146R102	C094R006	C079R102	C009R029	C106R146	C085R114	C105R130	C068R154	C191R110	C165R157	C182R118	C230R100	C199R015
[OVER]	GO:0006662	5	glycerol ether metabolic process	BIOLOGICAL_PROCESS	4.43e-05	5.57512e-07	10	45	998	41788	0.992063	0.107571	C236R052	C182R133	C180R081	C050R109	C075R139	C040R065	C203R158	C227R083	C211R125	C110R097
[OVER]	GO:1903963	8	arachidonate transport	BIOLOGICAL_PROCESS	4.45246e-05	5.63777e-07	12	71	996	41762	1.19048	0.169722	C142R129	C019R121	C193R026	C026R110	C234R117	C116R146	C238R044	C165R079	C143R165	C154R114	C155R077	C236R057
[OVER]	GO:0050482	8	arachidonic acid secretion	BIOLOGICAL_PROCESS	4.45246e-05	5.63777e-07	12	71	996	41762	1.19048	0.169722	C142R129	C019R121	C193R026	C026R110	C234R117	C116R146	C238R044	C165R079	C143R165	C154R114	C155R077	C236R057
[OVER]	GO:0009617	4	response to bacterium	BIOLOGICAL_PROCESS	4.53108e-05	5.75481e-07	125	3253	883	38580	12.4008	7.77616	C026R092	C032R080	C142R066	C190R001	C211R164	C229R011	C050R007	C243R111	C081R081	C154R114	C039R114	C045R050	C156R092	C094R168	C088R057	C231R078	C073R065	C047R004	C138R013	C099R149	C135R154	C068R154	C165R157	C238R044	C048R162	C236R057	C089R099	C164R141	C088R161	C094R032	C165R107	C109R167	C132R153	C014R137	C228R028	C200R137	C163R056
[OVER]	GO:0034097	5	response to cytokine	BIOLOGICAL_PROCESS	4.78349e-05	6.09385e-07	158	4391	850	37442	15.6746	10.4965	C032R085	C026R092	C164R003	C183R050	C056R035	C142R066	C051R056	C172R127	C211R164	C265R134	C138R121	C229R011	C158R017	C243R111	C154R114	C107R025	C214R031	C231R079	C156R092	C094R168	C088R057	C231R078	C237R131	C261R077	C045R054	C047R004	C138R013	C135R154	C111R068	C165R157	C238R044	C048R162	C236R057	C076R108	C217R012	C018R115	C121R145
[OVER]	GO:0060325	4	face morphogenesis	BIOLOGICAL_PROCESS	4.92006e-05	6.28683e-07	22	250	986	41583	2.18254	0.597614	C086R035	C185R162	C018R057	C121R145	C155R076	C231R015	C008R030	C093R080	C152R052	C038R086	C229R141	C021R127	C149R022	C160R022	C061R108	C031R091	C057R089	C056R105	C048R162	C119R115	C102R134	C184R005
[OVER]	GO:0001667	5	ameboidal-type cell migration	BIOLOGICAL_PROCESS	5.36825e-05	6.88024e-07	95	2297	913	39536	9.4246	5.49088	C113R125	C175R133	C123R093	C140R010	C238R092	C137R117	C196R074	C234R117	C105R043	C190R001	C222R057	C122R042	C259R112	C098R103	C133R090	C124R097	C249R066	C013R036	C154R114	C119R115	C039R114	C107R025	C095R124	C168R092	C081R049	C088R057	C101R042	C214R030	C235R149	C051R129	C032R099	C008R153	C047R004	C201R158	C200R164	C085R114	C036R081
[OVER]	GO:0045625	6	regulation of T-helper 1 cell differentiation	BIOLOGICAL_PROCESS	5.48057e-05	7.06652e-07	11	59	997	41774	1.09127	0.141037	C019R121	C193R026	C026R110	C234R117	C116R146	C238R044	C165R079	C143R165	C154R114	C209R043	C236R057
[OVER]	GO:0010035	4	response to inorganic substance	BIOLOGICAL_PROCESS	5.48057e-05	7.04618e-07	156	4337	852	37496	15.4762	10.3674	C113R125	C032R085	C109R141	C180R081	C183R050	C121R001	C056R035	C227R083	C051R056	C122R042	C230R092	C229R011	C050R007	C266R069	C154R114	C039R114	C210R126	C107R025	C046R015	C231R079	C231R078	C237R131	C261R077	C047R004	C138R013	C201R158	C075R139	C085R114	C242R049	C238R044	C048R162	C236R057	C009R100	C161R093	C013R054	C128R095	C088R161
[OVER]	GO:0001533	4	cornified envelope	CELLULAR_COMPONENT	5.49011e-05	7.10001e-07	14	103	994	41730	1.38889	0.246217	C140R031	C026R110	C094R086	C234R117	C116R146	C136R161	C019R121	C193R026	C114R159	C238R044	C165R079	C143R165	C154R114	C236R057
[OVER]	GO:0070268	4	cornification	BIOLOGICAL_PROCESS	5.59144e-05	7.25265e-07	18	173	990	41660	1.78571	0.413549	C151R100	C040R051	C094R086	C026R076	C168R092	C126R116	C231R079	C181R029	C099R045	C235R149	C233R051	C136R161	C099R075	C201R005	C229R011	C148R164	C188R027	C104R148
[OVER]	GO:0071559	4	response to transforming growth factor beta	BIOLOGICAL_PROCESS	5.7138e-05	7.43341e-07	56	1118	952	40715	5.55556	2.67253	C175R133	C240R103	C210R044	C177R022	C123R130	C020R020	C135R061	C265R134	C160R022	C122R167	C124R097	C202R085	C033R041	C219R041	C188R089	C214R031	C231R079	C094R168	C231R078	C101R042	C205R145	C094R006	C032R099	C138R013	C077R126	C033R095	C066R167	C229R141	C265R062	C149R022	C061R108	C139R021	C088R161	C086R035	C250R051	C165R107	C011R162
[OVER]	GO:0004252	6	serine-type endopeptidase activity	MOLECULAR_FUNCTION	5.96442e-05	7.8055e-07	30	433	978	41400	2.97619	1.03507	C242R097	C137R137	C240R103	C137R132	C018R115	C105R043	C189R139	C034R155	C176R151	C265R134	C048R055	C062R075	C236R091	C188R089	C013R163	C081R049	C133R147	C237R077	C008R030	C047R004	C163R027	C021R127	C184R062	C229R169	C216R009	C191R156	C183R090	C152R036	C048R162	C245R152
[OVER]	GO:1903201	5	regulation of oxidative stress-induced cell death	BIOLOGICAL_PROCESS	5.96442e-05	7.7839e-07	25	318	983	41515	2.48016	0.760165	C240R103	C238R092	C180R081	C137R132	C018R115	C050R109	C250R051	C040R065	C100R108	C227R083	C189R139	C211R125	C110R097	C265R134	C203R158	C188R089	C133R147	C047R004	C044R163	C182R133	C075R139	C007R114	C048R162	C009R100	C245R152
[OVER]	GO:0001816	3	cytokine production	BIOLOGICAL_PROCESS	6.19614e-05	8.13267e-07	114	2924	894	38909	11.3095	6.9897	C026R092	C217R077	C251R112	C172R127	C211R164	C138R121	C133R135	C243R111	C154R114	C210R135	C095R124	C041R032	C032R099	C138R013	C077R126	C249R133	C111R068	C165R157	C238R044	C236R057	C009R100	C076R108	C003R128	C018R115	C250R051	C094R032	C109R167	C132R153	C210R061	C077R154	C200R137	C172R108	C117R009	C141R151	C038R086	C001R073	C019R121
[OVER]	GO:0007165	3	signal transduction	BIOLOGICAL_PROCESS	6.21443e-05	8.18067e-07	435	14862	573	26971	43.1548	35.527	C180R081	C251R112	C051R056	C164R082	C123R130	C108R064	C042R126	C138R121	C133R090	C115R136	C243R111	C154R114	C035R056	C107R025	C156R092	C261R077	C138R013	C171R027	C036R081	C115R128	C162R008	C236R057	C009R100	C003R128	C089R005	C220R150	C018R115	C050R109	C011R162	C057R135	C051R035	C110R097	C108R085	C066R011	C171R053	C206R085	C107R167
[OVER]	GO:0044133	5	growth of symbiont on or near host	BIOLOGICAL_PROCESS	6.26278e-05	8.31685e-07	5	4	1003	41829	0.496032	0.00956183	C151R100	C201R005	C229R011	C026R076	C099R075
[OVER]	GO:0044139	5	modulation of growth of symbiont on or near host	BIOLOGICAL_PROCESS	6.26278e-05	8.31685e-07	5	4	1003	41829	0.496032	0.00956183	C151R100	C201R005	C229R011	C026R076	C099R075
[OVER]	GO:0044140	5	negative regulation of growth of symbiont on or near host surface	BIOLOGICAL_PROCESS	6.26278e-05	8.31685e-07	5	4	1003	41829	0.496032	0.00956183	C151R100	C201R005	C229R011	C026R076	C099R075
[OVER]	GO:0030216	6	keratinocyte differentiation	BIOLOGICAL_PROCESS	6.39342e-05	8.51502e-07	37	600	971	41233	3.67063	1.43427	C151R100	C139R046	C026R110	C217R012	C026R076	C018R057	C181R029	C051R056	C233R051	C172R127	C056R091	C099R075	C019R121	C114R159	C201R005	C229R011	C148R164	C143R165	C104R148	C040R051	C094R086	C069R086	C033R115	C167R128	C168R092	C126R116	C116R146	C231R079	C099R045	C235R149	C136R161	C159R061	C115R128	C202R099	C165R079	C188R027	C184R005
[OVER]	GO:0010565	5	regulation of cellular ketone metabolic process	BIOLOGICAL_PROCESS	6.4612e-05	8.63024e-07	38	631	970	41202	3.76984	1.50838	C088R161	C026R110	C170R094	C234R117	C165R107	C059R006	C077R154	C200R137	C116R098	C181R102	C038R086	C019R121	C133R135	C124R097	C046R001	C143R165	C154R114	C124R072	C184R018	C037R166	C255R119	C210R135	C134R154	C116R146	C088R057	C231R015	C008R113	C049R002	C106R146	C193R026	C184R020	C110R006	C165R157	C238R044	C165R079	C067R037	C236R057
[UNDER]	GO:0008380	7	RNA splicing	BIOLOGICAL_PROCESS	6.56535e-05	8.79469e-07	11	1546	997	40287	1.09127	3.69565	C107R123	C222R034	C069R052	C031R023	C236R080	C127R108	C192R118	C223R127	C235R159	C087R056	C161R093
[OVER]	GO:1990794	3	basolateral part of cell	CELLULAR_COMPONENT	6.57705e-05	8.83575e-07	9	36	999	41797	0.892857	0.0860565	C028R006	C181R043	C217R121	C098R102	C024R130	C233R106	C189R067	C254R061	C035R056
[OVER]	GO:0032799	6	low-density lipoprotein receptor particle metabolic process	BIOLOGICAL_PROCESS	6.76184e-05	9.11011e-07	15	122	993	41711	1.4881	0.291636	C210R135	C026R110	C116R146	C088R057	C077R154	C116R098	C032R099	C106R146	C019R121	C133R135	C119R032	C165R157	C165R079	C143R165	C124R072
[OVER]	GO:0090192	5	regulation of glomerulus development	BIOLOGICAL_PROCESS	6.8871e-05	9.33204e-07	10	48	998	41785	0.992063	0.114742	C210R135	C106R146	C088R161	C133R135	C165R107	C165R157	C077R154	C124R072	C116R098	C032R099
[OVER]	GO:0061134	4	peptidase regulator activity	MOLECULAR_FUNCTION	6.8871e-05	9.30743e-07	35	560	973	41273	3.47222	1.33866	C175R133	C154R138	C137R117	C029R044	C265R019	C127R168	C075R022	C194R166	C077R058	C047R136	C246R156	C015R009	C138R121	C001R030	C227R163	C184R030	C144R085	C242R139	C009R078	C039R114	C250R085	C185R098	C214R031	C156R092	C146R102	C094R006	C203R087	C135R154	C137R040	C056R105	C162R008	C186R019	C236R132	C225R026	C039R004
[OVER]	GO:0010755	8	regulation of plasminogen activation	BIOLOGICAL_PROCESS	6.95934e-05	9.4568e-07	11	61	997	41772	1.09127	0.145818	C175R133	C139R021	C019R121	C066R167	C026R110	C098R103	C116R146	C165R079	C143R165	C127R168	C033R041
[OVER]	GO:2000589	6	regulation of metanephric mesenchymal cell migration	BIOLOGICAL_PROCESS	6.99855e-05	9.53709e-07	7	17	1001	41816	0.694444	0.0406378	C210R135	C106R146	C133R135	C165R157	C077R154	C124R072	C116R098
[OVER]	GO:0031638	7	zymogen activation	BIOLOGICAL_PROCESS	7.54701e-05	1.03136e-06	19	197	989	41636	1.88492	0.47092	C113R125	C175R133	C139R021	C128R095	C236R091	C026R110	C185R162	C013R163	C116R146	C127R168	C019R121	C066R167	C163R027	C098R103	C191R156	C165R079	C143R165	C152R036	C033R041
[OVER]	GO:0044877	3	protein-containing complex binding	MOLECULAR_FUNCTION	7.722e-05	1.05826e-06	186	5424	822	36409	18.4524	12.9658	C123R093	C204R131	C251R112	C032R080	C183R050	C142R066	C265R019	C156R081	C190R001	C211R164	C061R058	C122R042	C229R011	C098R103	C015R046	C154R114	C039R114	C007R030	C095R124	C168R092	C235R106	C214R031	C231R079	C156R092	C041R032	C094R168	C088R057	C231R078	C214R030	C032R099	C045R054	C047R004	C231R116	C201R158	C085R114	C135R154	C036R081
[OVER]	GO:0019221	5	cytokine-mediated signaling pathway	BIOLOGICAL_PROCESS	7.72243e-05	1.0613e-06	78	1788	930	40045	7.7381	4.27414	C151R100	C026R092	C148R168	C121R047	C164R003	C183R050	C159R014	C092R125	C190R162	C099R075	C008R044	C108R142	C211R164	C136R038	C201R005	C229R011	C124R097	C158R017	C243R111	C056R117	C210R169	C219R041	C081R049	C231R079	C064R002	C183R028	C094R168	C088R057	C045R054	C047R004	C138R013	C106R146	C265R062	C153R107	C163R125	C165R157	C206R059
[OVER]	GO:0051599	4	response to hydrostatic pressure	BIOLOGICAL_PROCESS	7.80467e-05	1.07561e-06	9	37	999	41796	0.892857	0.0884469	C151R100	C201R005	C229R011	C026R076	C126R116	C231R079	C181R029	C099R045	C099R075
[OVER]	GO:0006572	7	tyrosine catabolic process	BIOLOGICAL_PROCESS	7.91576e-05	1.09398e-06	6	10	1002	41823	0.595238	0.0239046	C031R073	C247R036	C256R151	C159R095	C256R025	C132R139
[OVER]	GO:2001200	6	positive regulation of dendritic cell differentiation	BIOLOGICAL_PROCESS	7.92301e-05	1.10005e-06	10	49	998	41784	0.992063	0.117132	C067R099	C045R050	C053R026	C183R142	C159R108	C089R109	C061R083	C185R167	C089R099	C073R065
[OVER]	GO:0032355	5	response to estradiol	BIOLOGICAL_PROCESS	7.92301e-05	1.1011e-06	51	984	957	40849	5.05952	2.35221	C123R093	C140R010	C026R092	C234R117	C018R057	C205R135	C123R130	C154R114	C145R001	C078R088	C081R049	C214R031	C183R028	C237R131	C094R006	C008R030	C008R153	C009R029	C047R004	C021R127	C201R158	C153R107	C068R154	C242R049	C238R044	C165R079	C048R162	C236R057	C245R152	C088R161	C220R150	C026R110	C014R137	C200R137	C168R122	C019R121	C143R165
[OVER]	GO:0003416	5	endochondral bone growth	BIOLOGICAL_PROCESS	7.93454e-05	1.10576e-06	19	198	989	41635	1.88492	0.473311	C026R110	C137R132	C018R115	C018R057	C116R146	C081R049	C133R147	C189R139	C093R080	C019R121	C085R114	C167R162	C165R079	C143R165	C195R089	C048R162	C199R006	C245R152	C184R005
[OVER]	GO:0043388	6	positive regulation of DNA binding	BIOLOGICAL_PROCESS	8.22046e-05	1.14878e-06	26	348	982	41485	2.57937	0.831879	C069R052	C180R081	C137R132	C050R109	C250R051	C040R065	C227R083	C211R125	C110R097	C190R162	C187R001	C038R086	C203R158	C119R115	C236R052	C092R134	C069R086	C081R049	C088R057	C231R015	C047R004	C182R133	C075R139	C115R128	C057R089	C104R038
[OVER]	GO:0045596	4	negative regulation of cell differentiation	BIOLOGICAL_PROCESS	8.25593e-05	1.15693e-06	129	3447	879	38386	12.7976	8.23991	C123R093	C059R006	C156R081	C190R001	C051R056	C122R042	C133R135	C133R090	C202R085	C115R136	C243R111	C013R036	C184R018	C045R050	C210R135	C214R031	C088R057	C214R030	C032R099	C045R054	C237R014	C073R065	C047R004	C028R134	C184R020	C201R158	C068R154	C036R081	C165R157	C182R118	C115R128	C154R068	C104R038	C089R099	C072R152	C088R161	C217R011
[OVER]	GO:0035239	4	tube morphogenesis	BIOLOGICAL_PROCESS	8.4377e-05	1.18566e-06	152	4233	856	37600	15.0794	10.1188	C123R093	C026R092	C217R077	C059R006	C190R001	C042R126	C098R103	C133R090	C202R085	C266R069	C154R114	C184R018	C210R135	C041R152	C214R031	C094R168	C088R057	C214R030	C032R099	C237R014	C047R004	C031R023	C028R134	C114R049	C122R154	C085R114	C068R154	C242R049	C232R154	C036R081	C115R128	C238R044	C162R008	C048R162	C236R057	C009R100	C104R038
[OVER]	GO:0099505	5	regulation of presynaptic membrane potential	BIOLOGICAL_PROCESS	8.66011e-05	1.2236e-06	8	27	1000	41806	0.793651	0.0645423	C028R006	C181R043	C217R121	C098R102	C233R106	C189R067	C254R061	C035R056
[OVER]	GO:0008191	7	metalloendopeptidase inhibitor activity	MOLECULAR_FUNCTION	8.66011e-05	1.2236e-06	8	27	1000	41806	0.793651	0.0645423	C246R156	C001R030	C135R154	C144R085	C156R092	C242R139	C162R008	C075R022
[OVER]	GO:0090130	3	tissue migration	BIOLOGICAL_PROCESS	9.11159e-05	1.29794e-06	79	1825	929	40008	7.8373	4.36258	C113R125	C175R133	C123R093	C238R092	C137R117	C196R074	C234R117	C105R043	C190R001	C222R057	C098R103	C249R066	C013R036	C154R114	C039R114	C095R124	C168R092	C081R049	C088R057	C101R042	C214R030	C235R149	C051R129	C032R099	C008R153	C047R004	C201R158	C200R164	C085R114	C036R081	C238R044	C206R059	C165R079	C236R057	C009R100	C128R095	C220R150
[OVER]	GO:0035789	7	metanephric mesenchymal cell migration	BIOLOGICAL_PROCESS	9.11159e-05	1.29766e-06	7	18	1001	41815	0.694444	0.0430282	C210R135	C106R146	C133R135	C165R157	C077R154	C124R072	C116R098
[OVER]	GO:0035788	6	cell migration involved in metanephros development	BIOLOGICAL_PROCESS	9.11159e-05	1.29766e-06	7	18	1001	41815	0.694444	0.0430282	C210R135	C106R146	C133R135	C165R157	C077R154	C124R072	C116R098
[OVER]	GO:0010871	5	negative regulation of receptor biosynthetic process	BIOLOGICAL_PROCESS	9.11998e-05	1.30265e-06	9	38	999	41795	0.892857	0.0908374	C210R135	C106R146	C133R135	C165R157	C088R057	C077R154	C124R072	C116R098	C032R099
[OVER]	GO:1900407	5	regulation of cellular response to oxidative stress	BIOLOGICAL_PROCESS	9.72541e-05	1.39288e-06	27	375	981	41458	2.67857	0.896421	C240R103	C238R092	C088R161	C180R081	C137R132	C018R115	C050R109	C250R051	C040R065	C100R108	C227R083	C189R139	C211R125	C110R097	C265R134	C203R158	C188R089	C081R028	C133R147	C047R004	C044R163	C182R133	C075R139	C007R114	C048R162	C009R100	C245R152
[OVER]	GO:0002683	3	negative regulation of immune system process	BIOLOGICAL_PROCESS	9.97179e-05	1.43202e-06	88	2101	920	39732	8.73016	5.02235	C123R093	C032R085	C240R103	C238R092	C121R047	C056R035	C014R039	C190R162	C211R164	C265R134	C133R135	C050R007	C124R097	C202R085	C243R111	C120R073	C013R036	C210R169	C173R008	C210R135	C095R124	C188R089	C214R031	C041R032	C088R057	C237R131	C261R077	C251R060	C094R006	C209R043	C045R054	C237R014	C008R153	C235R021	C138R013	C077R126	C050R133
[OVER]	GO:0035107	4	appendage morphogenesis	BIOLOGICAL_PROCESS	0.000105123	1.51371e-06	56	1142	952	40691	5.55556	2.7299	C151R067	C140R010	C018R057	C180R160	C160R022	C133R090	C086R018	C202R085	C266R069	C119R115	C173R008	C204R068	C081R049	C214R031	C094R168	C094R006	C051R129	C008R030	C237R014	C028R134	C021R127	C072R116	C115R128	C056R105	C048R162	C104R038	C072R152	C245R152	C088R161	C217R011	C137R132	C018R115	C185R162	C189R139	C125R165	C047R136	C038R086
[OVER]	GO:0043394	4	proteoglycan binding	MOLECULAR_FUNCTION	0.00010673	1.54096e-06	22	265	986	41568	2.18254	0.633471	C242R097	C154R016	C181R043	C217R121	C059R155	C109R167	C041R032	C127R104	C009R029	C028R006	C176R151	C098R102	C085R114	C233R106	C189R067	C068R154	C191R110	C182R118	C007R114	C216R009	C254R061	C035R056
[OVER]	GO:0090186	5	regulation of pancreatic juice secretion	BIOLOGICAL_PROCESS	0.000108155	1.56988e-06	9	39	999	41794	0.892857	0.0932278	C137R132	C021R127	C018R115	C081R049	C133R147	C189R139	C048R162	C008R030	C245R152
[OVER]	GO:0036376	7	sodium ion export across plasma membrane	BIOLOGICAL_PROCESS	0.000108155	1.56988e-06	9	39	999	41794	0.892857	0.0932278	C217R162	C028R006	C181R043	C217R121	C098R102	C233R106	C189R067	C254R061	C035R056
[OVER]	GO:0030157	4	pancreatic juice secretion	BIOLOGICAL_PROCESS	0.000112745	1.64522e-06	11	65	997	41768	1.09127	0.15538	C137R132	C021R127	C018R115	C134R154	C081R049	C133R147	C189R139	C048R162	C008R030	C245R152	C181R102
[OVER]	GO:0071560	5	cellular response to transforming growth factor beta stimulus	BIOLOGICAL_PROCESS	0.000112745	1.64305e-06	55	1106	953	40727	5.45635	2.64385	C175R133	C240R103	C210R044	C177R022	C123R130	C020R020	C265R134	C160R022	C122R167	C124R097	C202R085	C033R041	C219R041	C188R089	C214R031	C231R079	C094R168	C231R078	C101R042	C205R145	C094R006	C032R099	C138R013	C077R126	C033R095	C066R167	C229R141	C265R062	C149R022	C061R108	C139R021	C088R161	C086R035	C250R051	C165R107	C011R162	C127R168
[OVER]	GO:0019216	5	regulation of lipid metabolic process	BIOLOGICAL_PROCESS	0.000116626	1.70635e-06	80	1869	928	39964	7.93651	4.46776	C109R141	C181R043	C251R112	C234R117	C059R006	C159R014	C051R056	C116R098	C020R020	C098R102	C133R135	C098R103	C124R097	C154R114	C184R018	C035R056	C210R135	C249R090	C046R015	C134R154	C094R168	C088R057	C008R113	C183R023	C049R002	C106R146	C184R020	C038R071	C233R106	C165R157	C087R027	C238R044	C165R079	C056R105	C067R037	C236R057	C009R100
[OVER]	GO:0030850	5	prostate gland development	BIOLOGICAL_PROCESS	0.000117788	1.72789e-06	22	267	986	41566	2.18254	0.638252	C088R161	C026R110	C234R117	C116R146	C081R049	C214R031	C200R137	C090R002	C094R006	C008R030	C023R102	C019R121	C193R026	C021R127	C238R044	C143R043	C165R079	C143R165	C154R114	C048R162	C236R057	C039R004
[OVER]	GO:0031232	5	extrinsic component of external side of plasma membrane	CELLULAR_COMPONENT	0.000117968	1.73964e-06	7	19	1001	41814	0.694444	0.0454187	C175R133	C019R121	C026R110	C116R146	C165R079	C143R165	C127R168
[OVER]	GO:0042998	4	positive regulation of Golgi to plasma membrane protein transport	BIOLOGICAL_PROCESS	0.000117968	1.73964e-06	7	19	1001	41814	0.694444	0.0454187	C193R026	C234R117	C015R068	C238R044	C200R137	C154R114	C236R057
[OVER]	GO:0120162	4	positive regulation of cold-induced thermogenesis	BIOLOGICAL_PROCESS	0.00012065	1.78386e-06	26	357	982	41476	2.57937	0.853393	C140R010	C100R108	C185R165	C210R061	C077R154	C116R098	C190R162	C008R044	C141R151	C133R135	C133R090	C124R097	C252R096	C124R072	C037R166	C255R119	C210R169	C210R135	C082R022	C081R028	C090R167	C263R103	C106R146	C153R129	C165R157	C113R072
[OVER]	GO:0010634	4	positive regulation of epithelial cell migration	BIOLOGICAL_PROCESS	0.000124189	1.84097e-06	43	778	965	41055	4.26587	1.85978	C113R125	C175R133	C238R092	C128R095	C137R117	C220R150	C026R110	C234R117	C200R137	C127R168	C168R122	C019R121	C201R028	C098R103	C143R165	C147R102	C154R114	C167R153	C070R151	C039R114	C059R155	C116R146	C081R049	C101R042	C146R102	C081R028	C214R030	C203R087	C032R099	C239R027	C093R080	C008R153	C047R004	C085R014	C193R026	C201R158	C036R081
[OVER]	GO:0032101	4	regulation of response to external stimulus	BIOLOGICAL_PROCESS	0.000137325	2.041e-06	151	4239	857	37594	14.9802	10.1331	C113R125	C123R093	C032R085	C026R092	C183R050	C056R035	C190R001	C051R056	C211R164	C061R058	C265R134	C122R042	C098R103	C050R007	C243R111	C154R114	C095R124	C214R031	C094R168	C088R057	C231R078	C248R105	C237R131	C261R077	C045R054	C047R004	C138R013	C077R126	C028R134	C184R020	C201R158	C085R114	C171R027	C165R157	C115R128	C238R044	C162R008
[OVER]	GO:0042060	5	wound healing	BIOLOGICAL_PROCESS	0.000148089	2.20671e-06	103	2620	905	39213	10.2183	6.263	C123R093	C026R092	C139R046	C251R112	C164R082	C061R058	C122R042	C229R011	C098R103	C013R036	C154R114	C039R114	C094R168	C088R057	C032R099	C085R114	C135R154	C238R044	C048R162	C236R057	C076R108	C164R141	C089R005	C256R036	C200R137	C146R057	C034R155	C047R136	C019R121	C229R156	C143R165	C070R151	C013R163	C032R158	C155R076	C081R028	C093R080
[OVER]	GO:0045823	5	positive regulation of heart contraction	BIOLOGICAL_PROCESS	0.00014908	2.22722e-06	21	250	987	41583	2.08333	0.597614	C123R093	C181R043	C217R121	C205R135	C025R008	C155R077	C028R006	C098R102	C265R062	C233R106	C106R076	C189R067	C200R100	C143R085	C007R122	C139R061	C154R068	C254R061	C035R056	C100R110	C048R065
[OVER]	GO:0006559	6	L-phenylalanine catabolic process	BIOLOGICAL_PROCESS	0.000149738	2.24862e-06	9	41	999	41792	0.892857	0.0980087	C025R144	C159R095	C074R108	C256R025	C014R137	C031R073	C247R036	C256R151	C132R139
[OVER]	GO:1902222	7	erythrose 4-phosphate/phosphoenolpyruvate family amino acid catabolic process	BIOLOGICAL_PROCESS	0.000149738	2.24862e-06	9	41	999	41792	0.892857	0.0980087	C025R144	C159R095	C074R108	C256R025	C014R137	C031R073	C247R036	C256R151	C132R139
[UNDER]	GO:0044446	3	intracellular organelle part	CELLULAR_COMPONENT	0.000149962	2.25777e-06	515	24511	493	17322	51.0913	58.5925	C204R131	C154R115	C180R081	C139R046	C156R081	C051R056	C164R082	C123R130	C108R064	C042R126	C138R121	C133R090	C050R007	C212R013	C243R111	C115R137	C154R114	C236R052	C235R106	C156R092	C090R142	C261R077	C138R013	C066R167	C036R081	C115R128	C162R008	C186R019	C236R057	C009R100	C230R086	C139R021	C228R020	C003R128	C220R150	C018R115	C050R109
[OVER]	GO:0002792	5	negative regulation of peptide secretion	BIOLOGICAL_PROCESS	0.000150769	2.27573e-06	37	635	971	41198	3.67063	1.51794	C123R093	C238R092	C088R161	C026R110	C251R112	C121R047	C250R051	C234R117	C183R050	C200R137	C095R050	C014R039	C194R166	C019R121	C143R165	C154R114	C139R032	C181R010	C236R091	C116R146	C214R031	C146R102	C094R006	C029R118	C138R013	C193R026	C184R020	C184R161	C163R125	C152R138	C238R044	C206R059	C039R120	C165R079	C089R112	C236R057	C039R004
[OVER]	GO:0072249	8	metanephric glomerular visceral epithelial cell development	BIOLOGICAL_PROCESS	0.000151653	2.30079e-06	7	20	1001	41813	0.694444	0.0478091	C210R135	C106R146	C133R135	C165R157	C077R154	C124R072	C116R098
[OVER]	GO:0072313	7	metanephric glomerular epithelial cell development	BIOLOGICAL_PROCESS	0.000151653	2.30079e-06	7	20	1001	41813	0.694444	0.0478091	C210R135	C106R146	C133R135	C165R157	C077R154	C124R072	C116R098
[OVER]	GO:0048522	3	positive regulation of cellular process	BIOLOGICAL_PROCESS	0.000152676	2.32221e-06	496	17453	512	24380	49.2063	41.7207	C180R081	C139R046	C251R112	C156R081	C051R056	C164R082	C123R130	C108R064	C138R121	C133R090	C115R136	C154R114	C156R092	C261R077	C049R002	C138R013	C066R167	C171R027	C036R081	C115R128	C162R008	C236R057	C009R100	C139R021	C003R128	C089R005	C220R150	C018R115	C050R109	C186R166	C132R153	C147R142	C011R162	C057R135	C228R028	C051R035	C110R097
[OVER]	GO:0071675	5	regulation of mononuclear cell migration	BIOLOGICAL_PROCESS	0.000155696	2.37414e-06	20	230	988	41603	1.98413	0.549805	C113R125	C123R093	C032R085	C003R128	C128R095	C088R161	C073R014	C056R035	C185R165	C210R061	C155R076	C237R131	C127R168	C261R077	C008R044	C085R114	C105R130	C153R129	C252R096	C113R072
[OVER]	GO:0050709	5	negative regulation of protein secretion	BIOLOGICAL_PROCESS	0.000158042	2.41603e-06	35	581	973	41252	3.47222	1.38886	C123R093	C238R092	C088R161	C026R110	C251R112	C121R047	C250R051	C234R117	C183R050	C200R137	C095R050	C014R039	C194R166	C019R121	C143R165	C154R114	C139R032	C181R010	C236R091	C116R146	C214R031	C146R102	C094R006	C029R118	C138R013	C193R026	C163R125	C152R138	C238R044	C206R059	C039R120	C165R079	C089R112	C236R057	C039R004
[OVER]	GO:0030336	5	negative regulation of cell migration	BIOLOGICAL_PROCESS	0.000159669	2.44706e-06	62	1339	946	40494	6.15079	3.20082	C175R133	C123R093	C032R085	C059R006	C056R035	C025R008	C116R098	C222R057	C259R112	C133R135	C066R077	C098R103	C184R018	C188R087	C210R135	C168R092	C214R031	C088R057	C237R131	C235R149	C261R077	C094R006	C051R129	C265R105	C009R029	C077R126	C106R146	C201R158	C085R114	C038R071	C068R154	C165R157	C088R161	C220R150	C077R154	C127R168	C144R128
[OVER]	GO:0097617	5	annealing activity	MOLECULAR_FUNCTION	0.000160006	2.45841e-06	12	83	996	41750	1.19048	0.198408	C187R001	C019R121	C193R026	C026R110	C234R117	C116R146	C238R044	C165R079	C200R137	C143R165	C154R114	C236R057
[OVER]	GO:1990239	4	steroid hormone binding	MOLECULAR_FUNCTION	0.000173579	2.67364e-06	9	42	999	41791	0.892857	0.100399	C028R006	C181R043	C217R121	C098R102	C233R106	C189R067	C204R170	C254R061	C035R056
[UNDER]	GO:0044422	2	organelle part	CELLULAR_COMPONENT	0.0001768	2.73009e-06	531	25133	477	16700	52.6786	60.0794	C204R131	C154R115	C180R081	C139R046	C251R112	C156R081	C051R056	C164R082	C123R130	C108R064	C042R126	C138R121	C133R090	C050R007	C212R013	C243R111	C115R137	C154R114	C236R052	C235R106	C156R092	C090R142	C261R077	C138R013	C066R167	C036R081	C115R128	C162R008	C186R019	C236R057	C009R100	C230R086	C139R021	C228R020	C003R128	C220R150	C018R115
[OVER]	GO:0030018	4	Z disc	CELLULAR_COMPONENT	0.000185684	2.87442e-06	43	801	965	41032	4.26587	1.91476	C134R140	C090R116	C151R100	C204R131	C013R134	C139R046	C196R074	C026R076	C183R050	C010R162	C164R104	C112R067	C181R029	C233R051	C151R162	C073R030	C099R075	C144R045	C114R159	C079R073	C201R005	C229R011	C119R054	C148R164	C141R054	C104R148	C253R033	C168R092	C126R116	C228R118	C231R079	C099R045	C011R090	C265R062	C200R164	C153R107	C087R027
[OVER]	GO:1901492	5	positive regulation of lymphangiogenesis	BIOLOGICAL_PROCESS	0.000188929	2.93195e-06	5	6	1003	41827	0.496032	0.0143427	C217R011	C237R014	C072R116	C072R152	C173R008
[OVER]	GO:0099512	4	supramolecular fiber	CELLULAR_COMPONENT	0.000189147	2.94495e-06	134	3669	874	38164	13.2937	8.77059	C204R131	C180R081	C139R046	C183R050	C227R083	C156R081	C061R058	C122R042	C229R011	C158R017	C154R114	C007R030	C168R092	C231R079	C156R092	C094R168	C248R105	C214R030	C045R054	C119R142	C075R139	C135R154	C214R033	C036R081	C087R027	C238R044	C162R008	C048R162	C236R057	C164R141	C050R109	C147R142	C112R067	C181R029	C233R051	C110R097	C047R136
[OVER]	GO:0048518	2	positive regulation of biological process	BIOLOGICAL_PROCESS	0.000189147	2.94994e-06	540	19282	468	22551	53.5714	46.0928	C180R081	C139R046	C251R112	C156R081	C051R056	C164R082	C123R130	C108R064	C138R121	C133R090	C050R007	C115R136	C243R111	C154R114	C035R056	C156R092	C261R077	C049R002	C138R013	C050R133	C066R167	C171R027	C036R081	C115R128	C162R008	C236R057	C009R100	C139R021	C003R128	C089R005	C220R150	C018R115	C050R109	C186R166	C132R153	C147R142	C011R162
[OVER]	GO:0010631	5	epithelial cell migration	BIOLOGICAL_PROCESS	0.000189227	2.95849e-06	76	1771	932	40062	7.53968	4.2335	C113R125	C175R133	C123R093	C238R092	C137R117	C196R074	C234R117	C105R043	C190R001	C222R057	C098R103	C249R066	C013R036	C154R114	C039R114	C095R124	C168R092	C081R049	C088R057	C101R042	C214R030	C235R149	C051R129	C032R099	C008R153	C047R004	C201R158	C200R164	C085R114	C036R081	C238R044	C206R059	C165R079	C236R057	C009R100	C128R095	C220R150
[OVER]	GO:0099081	3	supramolecular polymer	CELLULAR_COMPONENT	0.000190346	2.99745e-06	134	3675	874	38158	13.2937	8.78493	C204R131	C180R081	C139R046	C183R050	C227R083	C156R081	C061R058	C122R042	C229R011	C158R017	C154R114	C007R030	C168R092	C231R079	C156R092	C094R168	C248R105	C214R030	C045R054	C119R142	C075R139	C135R154	C214R033	C036R081	C087R027	C238R044	C162R008	C048R162	C236R057	C164R141	C050R109	C147R142	C112R067	C181R029	C233R051	C110R097	C047R136
[OVER]	GO:0072244	6	metanephric glomerular epithelium development	BIOLOGICAL_PROCESS	0.000190346	3.00539e-06	7	21	1001	41812	0.694444	0.0501996	C210R135	C106R146	C133R135	C165R157	C077R154	C124R072	C116R098
[OVER]	GO:0072248	7	metanephric glomerular visceral epithelial cell differentiation	BIOLOGICAL_PROCESS	0.000190346	3.00539e-06	7	21	1001	41812	0.694444	0.0501996	C210R135	C106R146	C133R135	C165R157	C077R154	C124R072	C116R098
[OVER]	GO:0072312	7	metanephric glomerular epithelial cell differentiation	BIOLOGICAL_PROCESS	0.000190346	3.00539e-06	7	21	1001	41812	0.694444	0.0501996	C210R135	C106R146	C133R135	C165R157	C077R154	C124R072	C116R098
[OVER]	GO:0060324	4	face development	BIOLOGICAL_PROCESS	0.000191745	3.04203e-06	24	322	984	41511	2.38095	0.769727	C107R025	C086R035	C185R162	C018R057	C121R145	C155R076	C231R015	C027R038	C008R030	C093R080	C152R052	C038R086	C229R141	C021R127	C149R022	C160R022	C061R108	C031R091	C057R089	C056R105	C048R162	C119R115	C102R134	C184R005
[OVER]	GO:0032387	4	negative regulation of intracellular transport	BIOLOGICAL_PROCESS	0.000191745	3.04228e-06	25	345	983	41488	2.48016	0.824708	C180R081	C069R075	C050R109	C040R065	C227R083	C200R058	C077R154	C116R098	C211R125	C110R097	C153R077	C122R042	C133R135	C203R158	C195R089	C124R072	C210R135	C146R102	C081R028	C182R133	C106R146	C075R139	C165R157	C167R162	C206R059
[OVER]	GO:0090132	4	epithelium migration	BIOLOGICAL_PROCESS	0.000193323	3.07478e-06	76	1775	932	40058	7.53968	4.24306	C113R125	C175R133	C123R093	C238R092	C137R117	C196R074	C234R117	C105R043	C190R001	C222R057	C098R103	C249R066	C013R036	C154R114	C039R114	C095R124	C168R092	C081R049	C088R057	C101R042	C214R030	C235R149	C051R129	C032R099	C008R153	C047R004	C201R158	C200R164	C085R114	C036R081	C238R044	C206R059	C165R079	C236R057	C009R100	C128R095	C220R150
[OVER]	GO:0099080	2	supramolecular complex	CELLULAR_COMPONENT	0.000194094	3.09454e-06	134	3683	874	38150	13.2937	8.80405	C204R131	C180R081	C139R046	C183R050	C227R083	C156R081	C061R058	C122R042	C229R011	C158R017	C154R114	C007R030	C168R092	C231R079	C156R092	C094R168	C248R105	C214R030	C045R054	C119R142	C075R139	C135R154	C214R033	C036R081	C087R027	C238R044	C162R008	C048R162	C236R057	C164R141	C050R109	C147R142	C112R067	C181R029	C233R051	C110R097	C047R136
[OVER]	GO:0050818	4	regulation of coagulation	BIOLOGICAL_PROCESS	0.000197791	3.16111e-06	28	417	980	41416	2.77778	0.996821	C076R108	C175R133	C137R137	C202R049	C026R110	C234R117	C127R104	C105R043	C127R168	C034R155	C122R042	C019R121	C143R165	C154R114	C243R151	C013R163	C116R146	C081R028	C237R077	C163R027	C191R159	C085R114	C238R044	C191R156	C039R120	C165R079	C152R036	C236R057
[OVER]	GO:0034284	6	response to monosaccharide	BIOLOGICAL_PROCESS	0.000199212	3.19152e-06	65	1432	943	40401	6.44841	3.42313	C175R133	C123R093	C140R010	C180R081	C089R109	C251R112	C183R050	C227R083	C205R135	C116R098	C211R125	C133R135	C202R085	C045R050	C210R135	C183R142	C088R057	C231R078	C051R129	C073R065	C138R013	C106R146	C184R020	C075R139	C163R125	C165R157	C115R128	C056R105	C162R008	C089R099	C242R097	C050R109	C109R167	C040R065	C164R104	C014R137	C203R071
[OVER]	GO:0060706	4	cell differentiation involved in embryonic placenta development	BIOLOGICAL_PROCESS	0.000202211	3.24737e-06	16	155	992	41678	1.5873	0.370521	C151R100	C139R046	C026R076	C168R092	C126R116	C231R079	C181R029	C099R045	C233R051	C099R075	C201R005	C229R011	C148R164	C007R114	C188R027	C104R148
[OVER]	GO:0009746	7	response to hexose	BIOLOGICAL_PROCESS	0.00020523	3.30378e-06	63	1379	945	40454	6.25	3.29644	C175R133	C123R093	C140R010	C180R081	C089R109	C251R112	C183R050	C227R083	C205R135	C116R098	C211R125	C133R135	C202R085	C045R050	C210R135	C183R142	C088R057	C231R078	C051R129	C073R065	C138R013	C106R146	C184R020	C075R139	C163R125	C165R157	C115R128	C056R105	C162R008	C089R099	C242R097	C050R109	C109R167	C040R065	C164R104	C014R137	C203R071
[OVER]	GO:0006935	4	chemotaxis	BIOLOGICAL_PROCESS	0.000210547	3.3975e-06	113	2978	895	38855	11.2103	7.11878	C113R125	C123R093	C032R085	C204R131	C026R092	C139R046	C056R035	C051R056	C122R042	C098R103	C133R090	C050R007	C214R031	C094R168	C231R078	C248R105	C014R101	C237R131	C261R077	C032R099	C045R054	C237R014	C077R126	C028R134	C201R158	C085R114	C115R128	C009R100	C072R152	C164R142	C003R128	C128R095	C088R161	C217R011	C220R150	C134R121	C147R142
[OVER]	GO:0048018	4	receptor ligand activity	MOLECULAR_FUNCTION	0.000214688	3.4726e-06	34	565	974	41268	3.37302	1.35061	C123R093	C026R092	C088R161	C165R107	C059R006	C205R135	C077R154	C218R011	C116R098	C042R126	C133R135	C098R103	C031R091	C076R141	C124R072	C206R085	C184R018	C210R135	C092R134	C214R031	C183R028	C041R032	C094R006	C079R102	C009R029	C106R146	C085R114	C105R130	C068R154	C165R157	C230R100	C199R015	C180R124	C039R004
[OVER]	GO:0044706	3	multi-multicellular organism process	BIOLOGICAL_PROCESS	0.000214828	3.48317e-06	67	1499	941	40334	6.64683	3.5833	C175R133	C140R010	C109R141	C251R112	C190R001	C211R164	C042R126	C138R121	C007R122	C007R030	C046R015	C081R049	C088R057	C183R023	C008R030	C032R099	C008R153	C047R004	C138R013	C229R141	C021R127	C149R022	C201R158	C061R108	C153R107	C242R049	C048R162	C154R068	C249R134	C245R152	C013R054	C242R097	C086R035	C220R150	C137R132	C018R115	C132R153
[OVER]	GO:0034110	5	regulation of homotypic cell-cell adhesion	BIOLOGICAL_PROCESS	0.000215553	3.50324e-06	16	156	992	41677	1.5873	0.372911	C067R099	C175R133	C134R140	C202R049	C045R050	C183R142	C159R108	C089R109	C185R167	C123R130	C014R039	C073R065	C053R026	C122R042	C061R083	C089R099
[OVER]	GO:0048662	4	negative regulation of smooth muscle cell proliferation	BIOLOGICAL_PROCESS	0.000216158	3.52141e-06	21	258	987	41575	2.08333	0.616738	C210R135	C088R057	C077R154	C025R008	C116R098	C155R077	C023R102	C106R146	C133R135	C066R077	C106R076	C200R100	C165R157	C143R085	C039R120	C169R049	C124R072	C139R061	C249R036	C100R110	C048R065
[OVER]	GO:0001540	5	amyloid-beta binding	MOLECULAR_FUNCTION	0.000221317	3.61401e-06	20	237	988	41596	1.98413	0.566538	C151R056	C003R128	C181R043	C217R121	C073R014	C236R091	C057R135	C185R165	C210R061	C081R028	C008R044	C028R006	C098R102	C233R106	C189R067	C153R129	C007R114	C113R072	C254R061	C035R056
[OVER]	GO:0043292	5	contractile fiber	CELLULAR_COMPONENT	0.000222804	3.64688e-06	73	1683	935	40150	7.24206	4.02314	C134R140	C090R116	C151R100	C204R131	C140R010	C139R046	C196R074	C183R050	C156R081	C159R014	C025R008	C073R030	C099R075	C122R042	C201R005	C229R011	C148R164	C158R017	C141R054	C167R027	C168R092	C134R154	C228R118	C231R079	C156R092	C008R030	C265R062	C021R127	C200R164	C135R154	C153R107	C087R027	C048R162	C013R134	C026R076	C010R162	C250R130
[OVER]	GO:1904386	6	response to L-phenylalanine derivative	BIOLOGICAL_PROCESS	0.000222822	3.66438e-06	10	57	998	41776	0.992063	0.136256	C182R133	C180R081	C050R109	C075R139	C040R065	C203R158	C013R163	C227R083	C211R125	C110R097
[OVER]	GO:0046581	4	intercellular canaliculus	CELLULAR_COMPONENT	0.000222822	3.66438e-06	10	57	998	41776	0.992063	0.136256	C137R132	C021R127	C018R115	C081R049	C105R043	C133R147	C189R139	C048R162	C008R030	C245R152
[OVER]	GO:0035115	7	embryonic forelimb morphogenesis	BIOLOGICAL_PROCESS	0.000222972	3.67547e-06	15	138	993	41695	1.4881	0.329883	C217R011	C018R057	C162R146	C231R015	C090R002	C237R014	C083R105	C038R086	C004R026	C072R116	C057R089	C191R067	C072R152	C184R005	C173R008
[OVER]	GO:0090185	4	negative regulation of kidney development	BIOLOGICAL_PROCESS	0.000223304	3.69817e-06	13	103	995	41730	1.28968	0.246217	C210R135	C088R161	C165R107	C081R049	C077R154	C116R098	C008R030	C047R004	C106R146	C133R135	C021R127	C165R157	C124R072
[OVER]	GO:0003417	6	growth plate cartilage development	BIOLOGICAL_PROCESS	0.000223304	3.69325e-06	17	176	991	41657	1.68651	0.42072	C026R110	C137R132	C018R115	C116R146	C081R049	C133R147	C189R139	C093R080	C019R121	C085R114	C167R162	C165R079	C143R165	C195R089	C048R162	C199R006	C245R152
[OVER]	GO:0001554	4	luteolysis	BIOLOGICAL_PROCESS	0.000224957	3.73423e-06	9	44	999	41789	0.892857	0.10518	C137R132	C021R127	C018R115	C081R049	C133R147	C189R139	C048R162	C008R030	C245R152
[OVER]	GO:0051271	4	negative regulation of cellular component movement	BIOLOGICAL_PROCESS	0.000227175	3.77983e-06	67	1507	941	40326	6.64683	3.60242	C175R133	C123R093	C032R085	C059R006	C056R035	C025R008	C116R098	C222R057	C259R112	C133R135	C066R077	C098R103	C184R018	C188R087	C210R135	C168R092	C214R031	C088R057	C237R131	C235R149	C261R077	C094R006	C051R129	C265R105	C009R029	C077R126	C106R146	C201R158	C085R114	C038R071	C068R154	C165R157	C088R161	C220R150	C077R154	C127R168	C144R128
[OVER]	GO:2000146	4	negative regulation of cell motility	BIOLOGICAL_PROCESS	0.000231454	3.88019e-06	63	1391	945	40442	6.25	3.32513	C175R133	C123R093	C032R085	C059R006	C056R035	C025R008	C116R098	C222R057	C259R112	C133R135	C066R077	C098R103	C184R018	C188R087	C210R135	C168R092	C214R031	C088R057	C237R131	C235R149	C261R077	C094R006	C051R129	C265R105	C009R029	C077R126	C106R146	C201R158	C085R114	C038R071	C068R154	C165R157	C088R161	C220R150	C077R154	C127R168	C144R128
[OVER]	GO:0060326	5	cell chemotaxis	BIOLOGICAL_PROCESS	0.000231454	3.88675e-06	53	1091	955	40742	5.25794	2.60799	C113R125	C123R093	C032R085	C140R010	C026R092	C100R108	C056R035	C008R044	C098R103	C202R162	C173R008	C092R134	C183R028	C094R168	C237R131	C261R077	C237R014	C077R126	C201R158	C085R114	C072R116	C165R079	C056R105	C009R100	C072R152	C003R128	C128R095	C217R011	C073R014	C220R150	C026R110	C185R165	C210R061	C200R137	C127R168	C151R162	C168R122
[OVER]	GO:0060348	5	bone development	BIOLOGICAL_PROCESS	0.000231454	3.87688e-06	51	1037	957	40796	5.05952	2.4789	C140R010	C238R092	C018R057	C265R019	C259R112	C010R107	C160R022	C122R160	C199R006	C119R115	C185R098	C081R049	C214R031	C094R006	C051R129	C008R030	C047R004	C021R127	C085R114	C165R079	C236R132	C048R162	C245R152	C088R161	C026R110	C137R132	C018R115	C165R107	C189R139	C144R128	C038R086	C019R121	C201R028	C191R067	C143R165	C195R089	C162R146
[UNDER]	GO:0070647	7	protein modification by small protein conjugation or removal	BIOLOGICAL_PROCESS	0.000231454	3.87236e-06	40	3182	968	38651	3.96825	7.60644	C253R026	C148R168	C164R003	C183R050	C207R121	C142R066	C203R071	C051R056	C172R127	C027R038	C229R054	C184R150	C202R085	C158R017	C180R014	C219R041	C022R008	C107R025	C255R144	C147R099	C137R102	C009R080	C126R116	C231R079	C064R002	C214R030	C099R045	C045R054	C181R058	C161R157	C265R062	C088R139	C036R081	C167R162	C092R081	C059R071	C262R110
[OVER]	GO:0051451	6	myoblast migration	BIOLOGICAL_PROCESS	0.000237252	3.99328e-06	11	72	997	41761	1.09127	0.172113	C019R121	C193R026	C026R110	C234R117	C085R114	C116R146	C238R044	C165R079	C143R165	C154R114	C236R057
[OVER]	GO:0050819	4	negative regulation of coagulation	BIOLOGICAL_PROCESS	0.000242018	4.08285e-06	19	218	989	41615	1.88492	0.52112	C076R108	C175R133	C202R049	C026R110	C234R117	C116R146	C105R043	C127R168	C019R121	C163R027	C191R159	C238R044	C191R156	C039R120	C165R079	C143R165	C152R036	C154R114	C236R057
[OVER]	GO:0042330	3	taxis	BIOLOGICAL_PROCESS	0.000246605	4.16975e-06	117	3126	891	38707	11.6071	7.47257	C113R125	C123R093	C032R085	C204R131	C026R092	C139R046	C056R035	C051R056	C122R042	C098R103	C133R090	C050R007	C214R031	C094R168	C231R078	C248R105	C014R101	C237R131	C261R077	C032R099	C045R054	C237R014	C077R126	C028R134	C201R158	C085R114	C225R001	C115R128	C009R100	C072R152	C164R142	C003R128	C128R095	C088R161	C217R011	C220R150	C134R121
[UNDER]	GO:0000375	8	RNA splicing, via transesterification reactions	BIOLOGICAL_PROCESS	0.000247047	4.18675e-06	8	1246	1000	40587	0.793651	2.97851	C107R123	C031R023	C236R080	C127R108	C192R118	C223R127	C235R159	C087R056
[OVER]	GO:0030007	8	cellular potassium ion homeostasis	BIOLOGICAL_PROCESS	0.000247062	4.20608e-06	10	58	998	41775	0.992063	0.138647	C217R162	C028R006	C136R038	C181R043	C217R121	C098R102	C233R106	C189R067	C254R061	C035R056
[OVER]	GO:0015035	6	protein disulfide oxidoreductase activity	MOLECULAR_FUNCTION	0.000247062	4.20608e-06	10	58	998	41775	0.992063	0.138647	C236R052	C182R133	C180R081	C050R109	C075R139	C040R065	C203R158	C227R083	C211R125	C110R097
[OVER]	GO:0009749	8	response to glucose	BIOLOGICAL_PROCESS	0.00025163	4.29356e-06	60	1302	948	40531	5.95238	3.11238	C175R133	C123R093	C140R010	C180R081	C089R109	C251R112	C183R050	C227R083	C205R135	C116R098	C211R125	C133R135	C202R085	C045R050	C210R135	C183R142	C088R057	C231R078	C051R129	C073R065	C138R013	C106R146	C184R020	C075R139	C163R125	C165R157	C115R128	C056R105	C162R008	C089R099	C242R097	C050R109	C109R167	C040R065	C014R137	C203R071	C077R154
[OVER]	GO:0045765	5	regulation of angiogenesis	BIOLOGICAL_PROCESS	0.000253844	4.35094e-06	60	1303	948	40530	5.95238	3.11477	C175R133	C196R074	C234R117	C190R001	C222R057	C042R126	C098R103	C154R114	C081R049	C214R031	C088R057	C214R030	C094R006	C051R129	C008R030	C032R099	C008R153	C009R029	C047R004	C021R127	C200R164	C085R114	C068R154	C036R081	C238R044	C206R059	C165R079	C162R008	C236R057	C032R060	C026R110	C200R137	C127R168	C194R166	C038R086	C019R121	C144R045
[OVER]	GO:0044548	4	S100 protein binding	MOLECULAR_FUNCTION	0.000253844	4.3476e-06	14	122	994	41711	1.38889	0.291636	C026R110	C196R074	C215R134	C116R146	C200R137	C014R039	C019R121	C144R045	C200R164	C119R054	C098R103	C191R068	C165R079	C143R165
[OVER]	GO:0006558	5	L-phenylalanine metabolic process	BIOLOGICAL_PROCESS	0.000254852	4.38789e-06	9	45	999	41788	0.892857	0.107571	C025R144	C159R095	C074R108	C256R025	C014R137	C031R073	C247R036	C256R151	C132R139
[OVER]	GO:1902221	6	erythrose 4-phosphate/phosphoenolpyruvate family amino acid metabolic process	BIOLOGICAL_PROCESS	0.000254852	4.38789e-06	9	45	999	41788	0.892857	0.107571	C025R144	C159R095	C074R108	C256R025	C014R137	C031R073	C247R036	C256R151	C132R139
[OVER]	GO:0045624	5	positive regulation of T-helper cell differentiation	BIOLOGICAL_PROCESS	0.000273162	4.71369e-06	12	89	996	41744	1.19048	0.212751	C019R121	C193R026	C026R110	C234R117	C116R146	C238R044	C165R079	C143R165	C154R114	C209R043	C236R057	C194R166
[OVER]	GO:0060346	5	bone trabecula formation	BIOLOGICAL_PROCESS	0.000278459	4.81584e-06	10	59	998	41774	0.992063	0.141037	C021R127	C085R114	C018R057	C232R018	C214R031	C094R006	C048R162	C008R030	C039R004	C184R005
[OVER]	GO:1905600	6	regulation of receptor-mediated endocytosis involved in cholesterol transport	BIOLOGICAL_PROCESS	0.000279951	4.88487e-06	6	14	1002	41819	0.595238	0.0334664	C151R056	C116R146	C019R121	C165R079	C143R165	C026R110
[OVER]	GO:1905602	6	positive regulation of receptor-mediated endocytosis involved in cholesterol transport	BIOLOGICAL_PROCESS	0.000279951	4.88487e-06	6	14	1002	41819	0.595238	0.0334664	C151R056	C116R146	C019R121	C165R079	C143R165	C026R110
[OVER]	GO:1905581	5	positive regulation of low-density lipoprotein particle clearance	BIOLOGICAL_PROCESS	0.000279951	4.88487e-06	6	14	1002	41819	0.595238	0.0334664	C151R056	C116R146	C019R121	C165R079	C143R165	C026R110
[OVER]	GO:0061054	4	dermatome development	BIOLOGICAL_PROCESS	0.000279951	4.88487e-06	6	14	1002	41819	0.595238	0.0334664	C009R029	C214R031	C094R006	C068R154	C119R115	C039R004
[OVER]	GO:2000698	5	positive regulation of epithelial cell differentiation involved in kidney development	BIOLOGICAL_PROCESS	0.000282984	4.95965e-06	7	23	1001	41810	0.694444	0.0549805	C210R135	C106R146	C133R135	C165R157	C077R154	C124R072	C116R098
[OVER]	GO:0071460	5	cellular response to cell-matrix adhesion	BIOLOGICAL_PROCESS	0.000282984	4.95965e-06	7	23	1001	41810	0.694444	0.0549805	C047R004	C021R127	C081R049	C133R147	C048R162	C008R030	C245R152
[OVER]	GO:0040017	3	positive regulation of locomotion	BIOLOGICAL_PROCESS	0.000283149	4.97347e-06	110	2908	898	38925	10.9127	6.95145	C113R125	C026R092	C251R112	C051R056	C123R130	C108R064	C122R042	C098R103	C122R167	C015R046	C154R114	C039R114	C214R031	C041R032	C094R168	C231R078	C248R105	C214R030	C032R099	C047R004	C201R158	C085R114	C036R081	C238R044	C048R162	C236R057	C009R100	C003R128	C128R095	C088R161	C089R005	C220R150	C165R107	C147R142	C210R061	C200R137	C168R122
[OVER]	GO:0035136	6	forelimb morphogenesis	BIOLOGICAL_PROCESS	0.000288255	5.07428e-06	16	161	992	41672	1.5873	0.384864	C217R011	C018R057	C180R160	C162R146	C231R015	C090R002	C237R014	C083R105	C038R086	C004R026	C072R116	C057R089	C191R067	C072R152	C184R005	C173R008
[OVER]	GO:0070820	5	tertiary granule	CELLULAR_COMPONENT	0.000289157	5.11271e-06	32	516	976	41317	3.1746	1.23348	C130R128	C003R128	C026R092	C137R132	C018R115	C185R165	C210R061	C189R139	C123R075	C073R030	C008R044	C246R156	C066R077	C144R085	C242R139	C024R003	C126R116	C027R166	C081R049	C228R118	C231R079	C156R092	C183R028	C094R168	C099R045	C196R169	C047R004	C133R102	C163R027	C113R072	C249R036	C245R152
[OVER]	GO:0042246	4	tissue regeneration	BIOLOGICAL_PROCESS	0.000289157	5.12365e-06	33	550	975	41283	3.27381	1.31475	C175R133	C151R067	C067R023	C140R010	C137R117	C026R110	C234R117	C018R057	C127R168	C146R057	C023R102	C135R061	C019R121	C001R030	C159R152	C242R139	C143R165	C013R036	C154R114	C039R114	C116R146	C088R057	C203R087	C093R080	C193R026	C163R027	C135R154	C038R071	C153R107	C007R114	C238R044	C165R079	C236R057
[OVER]	GO:0015909	7	long-chain fatty acid transport	BIOLOGICAL_PROCESS	0.000289157	5.11529e-06	20	243	988	41590	1.98413	0.580881	C026R110	C234R117	C116R146	C088R057	C081R028	C049R002	C155R077	C142R129	C019R121	C193R026	C015R068	C238R044	C046R001	C165R079	C143R165	C067R037	C154R114	C236R057	C037R166	C255R119
[OVER]	GO:0035295	4	tube development	BIOLOGICAL_PROCESS	0.000302097	5.36459e-06	179	5298	829	36535	17.7579	12.6646	C123R093	C026R092	C217R077	C059R006	C190R001	C164R082	C061R058	C042R126	C119R032	C098R103	C133R090	C202R085	C266R069	C154R114	C184R018	C210R135	C041R152	C214R031	C094R168	C088R057	C214R030	C032R099	C237R014	C027R105	C047R004	C138R013	C077R126	C031R023	C028R134	C114R049	C122R154	C085R114	C068R154	C242R049	C232R154	C036R081	C115R128
[OVER]	GO:0042634	4	regulation of hair cycle	BIOLOGICAL_PROCESS	0.000303449	5.40032e-06	13	107	995	41726	1.28968	0.255779	C154R016	C040R051	C018R057	C168R092	C127R104	C235R149	C191R110	C148R164	C182R118	C031R091	C057R089	C104R148	C184R005
[OVER]	GO:0031579	5	membrane raft organization	BIOLOGICAL_PROCESS	0.00030649	5.46627e-06	15	143	993	41690	1.4881	0.341835	C137R117	C026R110	C196R074	C116R146	C190R001	C203R120	C203R087	C235R021	C108R064	C019R121	C165R079	C143R165	C053R071	C219R020	C039R114
[OVER]	GO:0034405	4	response to fluid shear stress	BIOLOGICAL_PROCESS	0.000309177	5.52613e-06	19	223	989	41610	1.88492	0.533072	C175R133	C140R010	C137R132	C018R115	C081R049	C203R071	C133R147	C127R168	C189R139	C155R077	C008R030	C008R153	C189R053	C163R027	C021R127	C039R120	C048R162	C070R151	C245R152
[OVER]	GO:0043542	6	endothelial cell migration	BIOLOGICAL_PROCESS	0.000315197	5.6459e-06	52	1078	956	40755	5.15873	2.57691	C113R125	C123R093	C238R092	C196R074	C234R117	C105R043	C190R001	C222R057	C098R103	C249R066	C154R114	C095R124	C088R057	C214R030	C051R129	C032R099	C008R153	C201R158	C200R164	C085R114	C036R081	C238R044	C206R059	C165R079	C236R057	C009R100	C128R095	C220R150	C026R110	C256R036	C200R137	C019R121	C144R045	C201R028	C119R054	C191R068	C143R165
[OVER]	GO:1902882	5	regulation of response to oxidative stress	BIOLOGICAL_PROCESS	0.00031566	5.66638e-06	28	431	980	41402	2.77778	1.03029	C240R103	C238R092	C088R161	C180R081	C137R132	C018R115	C050R109	C250R051	C040R065	C100R108	C227R083	C189R139	C211R125	C110R097	C265R134	C112R126	C203R158	C188R089	C081R028	C133R147	C047R004	C044R163	C182R133	C075R139	C007R114	C048R162	C009R100	C245R152
[UNDER]	GO:0000398	8	mRNA splicing, via spliceosome	BIOLOGICAL_PROCESS	0.000316743	5.69804e-06	8	1227	1000	40606	0.793651	2.93309	C107R123	C031R023	C236R080	C127R108	C192R118	C223R127	C235R159	C087R056
[OVER]	GO:0008236	5	serine-type peptidase activity	MOLECULAR_FUNCTION	0.000318665	5.74492e-06	32	523	976	41310	3.1746	1.25021	C242R097	C137R137	C240R103	C137R132	C018R115	C105R043	C189R139	C034R155	C176R151	C265R134	C048R055	C223R011	C062R075	C236R091	C188R089	C013R163	C081R049	C133R147	C237R077	C155R077	C008R030	C047R004	C163R027	C021R127	C184R062	C229R169	C216R009	C191R156	C183R090	C152R036	C048R162	C245R152
[OVER]	GO:0002825	7	regulation of T-helper 1 type immune response	BIOLOGICAL_PROCESS	0.000320629	5.79271e-06	12	91	996	41742	1.19048	0.217532	C019R121	C193R026	C026R110	C234R117	C116R146	C252R096	C238R044	C165R079	C143R165	C154R114	C209R043	C236R057
[OVER]	GO:0033032	7	regulation of myeloid cell apoptotic process	BIOLOGICAL_PROCESS	0.000323757	5.86172e-06	16	163	992	41670	1.5873	0.389645	C026R110	C234R117	C073R049	C116R146	C106R146	C019R121	C193R026	C165R157	C252R096	C238R044	C111R099	C165R079	C143R165	C154R114	C124R072	C236R057
[UNDER]	GO:0000377	9	RNA splicing, via transesterification reactions with bulged adenosine as nucleophile	BIOLOGICAL_PROCESS	0.000324167	5.88166e-06	8	1233	1000	40600	0.793651	2.94743	C107R123	C031R023	C236R080	C127R108	C192R118	C223R127	C235R159	C087R056
[OVER]	GO:0001890	5	placenta development	BIOLOGICAL_PROCESS	0.000333536	6.06452e-06	43	819	965	41014	4.26587	1.95778	C175R133	C151R100	C242R097	C140R010	C240R103	C088R161	C139R046	C026R076	C181R029	C233R051	C127R168	C092R125	C190R162	C099R075	C023R102	C222R057	C176R151	C265R134	C259R112	C201R005	C229R011	C148R164	C143R043	C104R148	C210R169	C070R151	C069R086	C168R092	C188R089	C126R116	C231R079	C088R057	C081R028	C099R045	C265R062	C153R107	C115R128
[OVER]	GO:0046677	4	response to antibiotic	BIOLOGICAL_PROCESS	0.000338314	6.16445e-06	102	2642	906	39191	10.119	6.31559	C113R125	C109R141	C180R081	C183R050	C227R083	C154R114	C039R114	C046R015	C231R078	C237R131	C008R113	C214R030	C047R004	C138R013	C229R141	C201R158	C075R139	C061R108	C036R081	C238R044	C048R162	C236R057	C009R100	C154R068	C013R054	C164R142	C128R095	C086R035	C220R150	C050R109	C109R167	C134R121	C057R135	C159R112	C014R137	C200R137	C110R097
[OVER]	GO:0016668	5	oxidoreductase activity, acting on a sulfur group of donors, NAD(P) as acceptor	MOLECULAR_FUNCTION	0.000341552	6.26827e-06	10	61	998	41772	0.992063	0.145818	C236R052	C182R133	C180R081	C050R109	C075R139	C040R065	C203R158	C227R083	C211R125	C110R097
[OVER]	GO:0035787	5	cell migration involved in kidney development	BIOLOGICAL_PROCESS	0.000341552	6.27619e-06	7	24	1001	41809	0.694444	0.057371	C210R135	C106R146	C133R135	C165R157	C077R154	C124R072	C116R098
[OVER]	GO:0045713	5	low-density lipoprotein particle receptor biosynthetic process	BIOLOGICAL_PROCESS	0.000341552	6.26827e-06	10	61	998	41772	0.992063	0.145818	C210R135	C106R146	C133R135	C119R032	C165R157	C088R057	C077R154	C124R072	C116R098	C032R099
[OVER]	GO:0010986	4	positive regulation of lipoprotein particle clearance	BIOLOGICAL_PROCESS	0.000341552	6.27619e-06	7	24	1001	41809	0.694444	0.057371	C151R056	C019R121	C026R110	C109R167	C116R146	C165R079	C143R165
[OVER]	GO:0070555	6	response to interleukin-1	BIOLOGICAL_PROCESS	0.000343514	6.32552e-06	41	773	967	41060	4.06746	1.84782	C175R133	C026R092	C026R110	C148R168	C234R117	C142R066	C200R137	C127R168	C190R162	C019R121	C079R073	C184R030	C158R017	C143R165	C154R114	C210R169	C219R041	C250R085	C116R146	C081R049	C214R031	C183R028	C231R078	C155R076	C133R147	C094R006	C008R030	C045R054	C008R153	C181R058	C047R004	C193R026	C021R127	C238R044	C039R120	C165R079	C048R162
[OVER]	GO:0042581	5	specific granule	CELLULAR_COMPONENT	0.000346718	6.3979e-06	28	434	980	41399	2.77778	1.03746	C026R092	C137R132	C018R115	C234R117	C164R104	C185R165	C210R061	C127R104	C200R137	C189R139	C008R044	C246R156	C144R085	C242R139	C154R114	C024R130	C126R116	C231R079	C156R092	C183R028	C099R045	C138R013	C193R026	C163R027	C238R044	C113R072	C236R057	C245R152
[OVER]	GO:0006925	6	inflammatory cell apoptotic process	BIOLOGICAL_PROCESS	0.000350774	6.48629e-06	13	109	995	41724	1.28968	0.26056	C026R110	C234R117	C073R049	C116R146	C019R121	C193R026	C252R096	C238R044	C111R099	C165R079	C143R165	C154R114	C236R057
[OVER]	GO:0001817	4	regulation of cytokine production	BIOLOGICAL_PROCESS	0.00036381	6.74139e-06	102	2659	906	39174	10.119	6.35623	C217R077	C251R112	C172R127	C211R164	C138R121	C133R135	C154R114	C210R135	C095R124	C041R032	C032R099	C138R013	C077R126	C249R133	C111R068	C165R157	C238R044	C236R057	C009R100	C076R108	C003R128	C018R115	C250R051	C094R032	C109R167	C132R153	C210R061	C077R154	C200R137	C172R108	C117R009	C038R086	C001R073	C019R121	C197R170	C184R150	C229R156
[UNDER]	GO:0005730	5	nucleolus	CELLULAR_COMPONENT	0.000373971	6.94411e-06	60	4185	948	37648	5.95238	10.0041	C084R007	C069R052	C127R108	C215R023	C177R022	C092R125	C014R039	C190R162	C077R058	C098R103	C033R041	C210R169	C119R115	C173R008	C169R131	C092R134	C235R106	C090R142	C214R030	C025R113	C045R054	C237R014	C012R036	C066R167	C031R023	C163R125	C145R128	C036R081	C115R128	C139R021	C242R097	C032R060	C250R051	C121R145	C203R071	C233R051	C146R057
[OVER]	GO:0055082	4	cellular chemical homeostasis	BIOLOGICAL_PROCESS	0.000379456	7.06059e-06	121	3297	887	38536	12.004	7.88134	C109R141	C181R043	C026R092	C180R081	C251R112	C183R050	C227R083	C098R102	C098R103	C050R007	C202R085	C154R114	C024R003	C035R056	C045R050	C046R015	C231R078	C032R099	C045R054	C073R065	C031R023	C184R020	C075R139	C233R106	C115R128	C016R010	C238R044	C236R057	C089R099	C013R054	C164R141	C003R128	C088R161	C050R109	C132R153	C177R123	C014R137
[OVER]	GO:1903531	4	negative regulation of secretion by cell	BIOLOGICAL_PROCESS	0.000381429	7.11509e-06	49	1002	959	40831	4.86111	2.39524	C123R093	C238R092	C251R112	C121R047	C234R117	C183R050	C095R050	C014R039	C154R114	C236R091	C095R124	C214R031	C094R006	C122R118	C138R013	C152R150	C184R020	C163R125	C238R044	C206R059	C165R079	C236R057	C154R016	C088R161	C026R110	C069R075	C250R051	C051R035	C200R137	C194R166	C019R121	C252R096	C143R165	C169R049	C195R089	C124R072	C139R032
[OVER]	GO:0071455	5	cellular response to hyperoxia	BIOLOGICAL_PROCESS	0.000381429	7.12676e-06	10	62	998	41771	0.992063	0.148208	C182R133	C180R081	C050R109	C075R139	C040R065	C203R158	C227R083	C088R057	C211R125	C110R097
[OVER]	GO:0032309	7	icosanoid secretion	BIOLOGICAL_PROCESS	0.000384695	7.20264e-06	14	128	994	41705	1.38889	0.305979	C026R110	C234R117	C116R146	C155R077	C142R129	C019R121	C193R026	C015R068	C238R044	C039R120	C165R079	C143R165	C154R114	C236R057
[OVER]	GO:0051272	4	positive regulation of cellular component movement	BIOLOGICAL_PROCESS	0.000390326	7.32313e-06	103	2688	905	39145	10.2183	6.42555	C113R125	C251R112	C123R130	C108R064	C122R042	C098R103	C122R167	C154R114	C039R114	C214R031	C041R032	C094R168	C231R078	C248R105	C014R101	C214R030	C032R099	C047R004	C201R158	C085R114	C036R081	C238R044	C048R162	C236R057	C009R100	C003R128	C128R095	C088R161	C089R005	C220R150	C165R107	C147R142	C210R061	C200R137	C168R122	C038R086	C019R121
[OVER]	GO:0098609	4	cell-cell adhesion	BIOLOGICAL_PROCESS	0.000393165	7.39158e-06	113	3032	895	38801	11.2103	7.24787	C123R093	C139R046	C123R130	C211R164	C108R064	C061R058	C122R042	C168R027	C042R087	C015R046	C154R114	C045R050	C095R124	C041R032	C088R057	C032R099	C021R044	C073R065	C138R013	C229R141	C085R114	C061R108	C134R116	C238R044	C236R057	C009R100	C089R099	C076R108	C088R161	C086R035	C094R032	C165R107	C132R153	C200R137	C233R051	C117R009	C108R085
[OVER]	GO:0017171	4	serine hydrolase activity	MOLECULAR_FUNCTION	0.00040121	7.5583e-06	32	535	976	41298	3.1746	1.27889	C242R097	C137R137	C240R103	C137R132	C018R115	C105R043	C189R139	C034R155	C176R151	C265R134	C048R055	C223R011	C062R075	C236R091	C188R089	C013R163	C081R049	C133R147	C237R077	C155R077	C008R030	C047R004	C163R027	C021R127	C184R062	C229R169	C216R009	C191R156	C183R090	C152R036	C048R162	C245R152
[OVER]	GO:1905599	5	positive regulation of low-density lipoprotein receptor activity	BIOLOGICAL_PROCESS	0.000410962	7.85309e-06	5	8	1003	41825	0.496032	0.0191237	C116R146	C019R121	C165R079	C143R165	C026R110
[OVER]	GO:0052362	7	catabolism by host of symbiont protein	BIOLOGICAL_PROCESS	0.000410962	7.85309e-06	5	8	1003	41825	0.496032	0.0191237	C116R146	C019R121	C165R079	C143R165	C026R110
[OVER]	GO:0052417	6	metabolism by host of symbiont protein	BIOLOGICAL_PROCESS	0.000410962	7.85309e-06	5	8	1003	41825	0.496032	0.0191237	C116R146	C019R121	C165R079	C143R165	C026R110
[OVER]	GO:1990667	3	PCSK9-AnxA2 complex	CELLULAR_COMPONENT	0.000410962	7.85309e-06	5	8	1003	41825	0.496032	0.0191237	C116R146	C019R121	C165R079	C143R165	C026R110
[OVER]	GO:0036366	4	transforming growth factor beta3 activation	BIOLOGICAL_PROCESS	0.000410962	7.85309e-06	5	8	1003	41825	0.496032	0.0191237	C116R146	C019R121	C165R079	C143R165	C026R110
[OVER]	GO:0044145	4	modulation of development of symbiont involved in interaction with host	BIOLOGICAL_PROCESS	0.000410962	7.85309e-06	5	8	1003	41825	0.496032	0.0191237	C116R146	C019R121	C165R079	C143R165	C026R110
[OVER]	GO:0044147	4	negative regulation of development of symbiont involved in interaction with host	BIOLOGICAL_PROCESS	0.000410962	7.85309e-06	5	8	1003	41825	0.496032	0.0191237	C116R146	C019R121	C165R079	C143R165	C026R110
[OVER]	GO:0008556	7	potassium-transporting ATPase activity	MOLECULAR_FUNCTION	0.000417695	8.0785e-06	9	49	999	41784	0.892857	0.117132	C217R162	C028R006	C181R043	C217R121	C098R102	C233R106	C189R067	C254R061	C035R056
[OVER]	GO:0045714	6	regulation of low-density lipoprotein particle receptor biosynthetic process	BIOLOGICAL_PROCESS	0.000417695	8.0785e-06	9	49	999	41784	0.892857	0.117132	C210R135	C106R146	C133R135	C119R032	C165R157	C077R154	C124R072	C116R098	C032R099
[OVER]	GO:0005391	8	sodium:potassium-exchanging ATPase activity	MOLECULAR_FUNCTION	0.000417695	8.0785e-06	9	49	999	41784	0.892857	0.117132	C217R162	C028R006	C181R043	C217R121	C098R102	C233R106	C189R067	C254R061	C035R056
[OVER]	GO:0022008	5	neurogenesis	BIOLOGICAL_PROCESS	0.000417695	8.01321e-06	250	7956	758	33877	24.8016	19.0185	C217R077	C139R046	C183R050	C156R081	C190R001	C051R056	C164R082	C133R090	C202R085	C115R136	C243R111	C154R114	C022R008	C156R092	C094R168	C014R101	C032R099	C077R126	C201R158	C085R114	C135R154	C036R081	C115R128	C162R008	C236R057	C009R100	C104R038	C230R086	C076R105	C220R150	C186R166	C165R107	C147R142	C057R135	C051R035	C200R137	C108R085
[UNDER]	GO:0034470	7	ncRNA processing	BIOLOGICAL_PROCESS	0.000417695	8.01782e-06	8	1215	1000	40618	0.793651	2.90441	C154R138	C260R020	C241R076	C012R096	C090R142	C223R127	C202R010	C077R058
[OVER]	GO:0046826	5	negative regulation of protein export from nucleus	BIOLOGICAL_PROCESS	0.000417695	8.0785e-06	9	49	999	41784	0.892857	0.117132	C182R133	C180R081	C050R109	C075R139	C040R065	C203R158	C227R083	C211R125	C110R097
[OVER]	GO:0045063	7	T-helper 1 cell differentiation	BIOLOGICAL_PROCESS	0.000437052	8.46974e-06	14	130	994	41703	1.38889	0.310759	C026R110	C234R117	C116R146	C090R167	C209R043	C141R151	C019R121	C193R026	C238R044	C165R079	C143R165	C056R105	C154R114	C236R057
[OVER]	GO:0045834	4	positive regulation of lipid metabolic process	BIOLOGICAL_PROCESS	0.000441181	8.56678e-06	42	803	966	41030	4.16667	1.91954	C088R161	C026R110	C234R117	C077R154	C112R067	C200R137	C116R098	C181R102	C020R020	C038R086	C019R121	C133R135	C098R103	C015R068	C143R165	C154R114	C124R072	C037R166	C255R119	C070R151	C210R135	C134R154	C116R146	C094R168	C088R057	C155R076	C231R015	C081R028	C049R002	C239R148	C106R146	C193R026	C154R040	C184R020	C165R157	C087R027	C238R044
[OVER]	GO:0010812	5	negative regulation of cell-substrate adhesion	BIOLOGICAL_PROCESS	0.000441742	8.59473e-06	26	392	982	41441	2.57937	0.937059	C175R133	C089R109	C185R167	C127R168	C168R122	C122R042	C070R151	C067R099	C045R050	C183R142	C159R108	C033R115	C081R049	C051R129	C008R030	C080R081	C073R065	C053R026	C021R127	C038R071	C106R087	C007R114	C061R083	C258R092	C048R162	C089R099
[OVER]	GO:0048145	4	regulation of fibroblast proliferation	BIOLOGICAL_PROCESS	0.000448889	8.75112e-06	27	417	981	41416	2.67857	0.996821	C175R133	C026R092	C026R110	C127R168	C123R075	C020R020	C019R121	C184R030	C143R165	C024R003	C116R146	C027R166	C081R049	C214R031	C183R028	C088R057	C231R078	C094R006	C008R030	C032R099	C047R004	C133R102	C021R127	C165R079	C234R042	C225R026	C039R004
[UNDER]	GO:0044427	4	chromosomal part	CELLULAR_COMPONENT	0.000449481	8.78001e-06	48	3551	960	38282	4.7619	8.48851	C240R103	C069R052	C250R051	C170R094	C121R145	C256R036	C092R026	C073R030	C014R039	C190R162	C163R056	C187R001	C020R020	C222R034	C265R134	C259R112	C160R022	C188R138	C133R090	C249R066	C212R013	C143R043	C169R049	C210R169	C247R086	C249R090	C092R134	C069R086	C073R129	C188R089	C235R106	C228R118	C032R158	C088R057	C214R030	C008R153	C152R052
[OVER]	GO:0046903	5	secretion	BIOLOGICAL_PROCESS	0.000452288	8.8523e-06	206	6333	802	35500	20.4365	15.1388	C251R112	C183R050	C164R082	C182R122	C138R121	C202R085	C154R114	C046R015	C156R092	C094R168	C014R101	C032R099	C138R013	C066R167	C119R142	C135R154	C162R008	C186R019	C236R057	C009R100	C076R108	C139R021	C018R115	C094R032	C147R142	C210R061	C051R035	C200R137	C034R155	C142R129	C066R011	C144R085	C104R146	C191R068	C143R165	C139R032	C155R076
[OVER]	GO:0019730	4	antimicrobial humoral response	BIOLOGICAL_PROCESS	0.000453897	8.90132e-06	22	298	986	41535	2.18254	0.712356	C067R099	C151R100	C045R050	C183R142	C026R092	C159R108	C089R109	C026R076	C029R044	C183R028	C185R167	C099R075	C073R065	C015R009	C211R164	C053R026	C138R121	C201R005	C229R011	C099R149	C061R083	C089R099
[OVER]	GO:0030017	4	sarcomere	CELLULAR_COMPONENT	0.000460094	9.04489e-06	64	1456	944	40377	6.34921	3.48051	C134R140	C090R116	C151R100	C204R131	C139R046	C196R074	C183R050	C159R014	C025R008	C073R030	C099R075	C201R005	C229R011	C148R164	C141R054	C167R027	C168R092	C228R118	C231R079	C156R092	C008R030	C265R062	C021R127	C200R164	C135R154	C153R107	C087R027	C048R162	C013R134	C026R076	C010R162	C250R130	C164R104	C112R067	C181R029	C233R051	C151R162
[OVER]	GO:0071396	6	cellular response to lipid	BIOLOGICAL_PROCESS	0.000460094	9.05836e-06	115	3102	893	38731	11.4087	7.4152	C181R043	C026R092	C123R130	C182R122	C265R134	C098R102	C158R017	C266R069	C154R114	C035R056	C168R092	C214R031	C088R057	C231R078	C047R004	C138R013	C201R158	C233R106	C068R154	C115R128	C016R010	C238R044	C048R162	C236R057	C009R100	C104R038	C161R093	C164R141	C088R161	C220R150	C250R051	C170R094	C165R107	C200R137	C146R057	C168R122	C047R136
[OVER]	GO:0015037	6	peptide disulfide oxidoreductase activity	MOLECULAR_FUNCTION	0.000463964	9.15246e-06	10	64	998	41769	0.992063	0.152989	C044R163	C182R133	C180R081	C050R109	C075R139	C040R065	C203R158	C227R083	C211R125	C110R097
[OVER]	GO:0099503	6	secretory vesicle	CELLULAR_COMPONENT	0.000470056	9.29079e-06	132	3695	876	38138	13.0952	8.83274	C026R092	C265R019	C164R082	C061R058	C138R121	C212R013	C154R114	C024R003	C177R072	C236R052	C231R079	C156R092	C094R168	C248R105	C251R060	C047R004	C138R013	C201R158	C099R149	C085R114	C135R154	C214R033	C238R044	C186R019	C236R057	C076R108	C003R128	C088R161	C220R150	C018R115	C147R142	C057R135	C014R137	C210R061	C200R137	C123R075	C034R155
[OVER]	GO:0060323	4	head morphogenesis	BIOLOGICAL_PROCESS	0.000472028	9.348e-06	22	299	986	41534	2.18254	0.714747	C086R035	C185R162	C018R057	C121R145	C155R076	C231R015	C008R030	C093R080	C152R052	C038R086	C229R141	C021R127	C149R022	C160R022	C061R108	C031R091	C057R089	C056R105	C048R162	C119R115	C102R134	C184R005
[OVER]	GO:0031639	8	plasminogen activation	BIOLOGICAL_PROCESS	0.00047734	9.49005e-06	12	96	996	41737	1.19048	0.229484	C175R133	C139R021	C019R121	C066R167	C026R110	C163R027	C098R103	C116R146	C165R079	C143R165	C127R168	C033R041
[OVER]	GO:0061135	5	endopeptidase regulator activity	MOLECULAR_FUNCTION	0.00047734	9.48681e-06	27	419	981	41414	2.67857	1.0016	C175R133	C137R117	C029R044	C265R019	C127R168	C075R022	C246R156	C015R009	C138R121	C001R030	C227R163	C144R085	C242R139	C009R078	C039R114	C250R085	C185R098	C214R031	C156R092	C094R006	C203R087	C135R154	C137R040	C056R105	C162R008	C236R132	C039R004
[OVER]	GO:0016641	5	oxidoreductase activity, acting on the CH-NH2 group of donors, oxygen as acceptor	MOLECULAR_FUNCTION	0.000490369	9.78693e-06	7	26	1001	41807	0.694444	0.0621519	C202R049	C247R086	C256R036	C032R158	C195R059	C249R066	C249R134
[OVER]	GO:0045916	5	negative regulation of complement activation	BIOLOGICAL_PROCESS	0.000490369	9.78693e-06	7	26	1001	41807	0.694444	0.0621519	C050R133	C089R037	C250R164	C263R154	C251R060	C185R047	C195R122
[OVER]	GO:0009072	5	aromatic amino acid family metabolic process	BIOLOGICAL_PROCESS	0.000496593	9.93032e-06	14	132	994	41701	1.38889	0.31554	C140R021	C074R108	C256R025	C218R159	C217R115	C014R137	C025R144	C159R095	C059R050	C178R076	C031R073	C247R036	C256R151	C132R139
[OVER]	GO:0048147	4	negative regulation of fibroblast proliferation	BIOLOGICAL_PROCESS	0.000497781	9.97329e-06	15	151	993	41682	1.4881	0.360959	C026R092	C027R166	C081R049	C214R031	C183R028	C088R057	C094R006	C123R075	C008R030	C047R004	C133R102	C021R127	C234R042	C024R003	C039R004
[OVER]	GO:1903523	4	negative regulation of blood circulation	BIOLOGICAL_PROCESS	0.000501363	1.01031e-05	18	212	990	41621	1.78571	0.506777	C032R085	C181R043	C217R121	C183R050	C056R035	C081R049	C237R131	C261R077	C008R030	C028R006	C098R102	C021R127	C233R106	C189R067	C039R120	C048R162	C254R061	C035R056
[OVER]	GO:0045109	5	intermediate filament organization	BIOLOGICAL_PROCESS	0.000501363	1.0086e-05	13	114	995	41719	1.28968	0.272512	C151R100	C040R051	C026R076	C168R092	C181R029	C235R149	C099R075	C114R159	C201R005	C229R011	C153R107	C148R164	C104R148
[OVER]	GO:0018277	7	protein deamination	BIOLOGICAL_PROCESS	0.000501363	1.00763e-05	4	3	1004	41830	0.396825	0.00717137	C032R158	C195R059	C249R066	C256R036
[UNDER]	GO:0006325	4	chromatin organization	BIOLOGICAL_PROCESS	0.000516297	1.04439e-05	34	2760	974	39073	3.37302	6.59766	C238R092	C069R052	C170R094	C121R145	C256R036	C123R130	C172R127	C190R162	C163R056	C171R074	C136R038	C038R086	C063R082	C249R066	C210R169	C247R086	C092R134	C217R043	C181R010	C069R086	C073R129	C032R158	C231R015	C045R054	C031R023	C163R125	C145R128	C115R128	C148R053	C057R089	C195R059	C039R120	C056R105	C249R036
[OVER]	GO:0010269	5	response to selenium ion	BIOLOGICAL_PROCESS	0.000516297	1.0438e-05	12	97	996	41736	1.19048	0.231874	C138R013	C182R133	C180R081	C050R109	C075R139	C040R065	C203R158	C153R107	C227R083	C143R043	C211R125	C110R097
[OVER]	GO:0048144	3	fibroblast proliferation	BIOLOGICAL_PROCESS	0.000527772	1.06964e-05	27	422	981	41411	2.67857	1.00877	C175R133	C026R092	C026R110	C127R168	C123R075	C020R020	C019R121	C184R030	C143R165	C024R003	C116R146	C027R166	C081R049	C214R031	C183R028	C088R057	C231R078	C094R006	C008R030	C032R099	C047R004	C133R102	C021R127	C165R079	C234R042	C225R026	C039R004
[OVER]	GO:0001765	6	membrane raft assembly	BIOLOGICAL_PROCESS	0.000529596	1.07538e-05	9	51	999	41782	0.892857	0.121913	C019R121	C026R110	C196R074	C116R146	C190R001	C165R079	C143R165	C203R120	C219R020
[OVER]	GO:1903706	4	regulation of hemopoiesis	BIOLOGICAL_PROCESS	0.000548041	1.11495e-05	84	2087	924	39746	8.33333	4.98888	C238R092	C137R117	C089R109	C234R117	C215R023	C159R014	C093R093	C190R162	C020R020	C133R135	C154R114	C210R169	C039R114	C173R008	C045R050	C210R135	C183R142	C092R134	C095R124	C094R120	C214R031	C094R006	C051R129	C209R043	C032R099	C045R054	C237R014	C008R153	C073R065	C106R146	C127R051	C072R116	C163R125	C145R128	C165R157	C238R044	C264R109
[OVER]	GO:0002446	6	neutrophil mediated immunity	BIOLOGICAL_PROCESS	0.000550296	1.12379e-05	69	1614	939	40219	6.84524	3.8582	C130R128	C026R092	C234R117	C127R104	C164R082	C073R030	C008R044	C061R058	C066R077	C154R114	C024R003	C177R072	C081R049	C228R118	C231R079	C156R092	C183R028	C094R168	C248R105	C122R118	C229R060	C047R004	C138R013	C127R051	C200R164	C099R149	C184R062	C238R044	C186R019	C236R057	C245R152	C242R097	C137R132	C018R115	C109R002	C147R142	C164R104
[OVER]	GO:0030016	6	myofibril	CELLULAR_COMPONENT	0.000550296	1.12379e-05	69	1614	939	40219	6.84524	3.8582	C134R140	C090R116	C151R100	C204R131	C139R046	C196R074	C183R050	C156R081	C159R014	C025R008	C073R030	C099R075	C122R042	C201R005	C229R011	C148R164	C141R054	C167R027	C168R092	C228R118	C231R079	C156R092	C008R030	C265R062	C021R127	C200R164	C135R154	C153R107	C087R027	C048R162	C013R134	C026R076	C010R162	C250R130	C164R104	C112R067	C181R029
[OVER]	GO:0043312	5	neutrophil degranulation	BIOLOGICAL_PROCESS	0.000561174	1.14817e-05	67	1555	941	40278	6.64683	3.71716	C130R128	C026R092	C234R117	C127R104	C164R082	C073R030	C008R044	C061R058	C066R077	C154R114	C024R003	C177R072	C081R049	C228R118	C231R079	C156R092	C183R028	C094R168	C248R105	C122R118	C229R060	C047R004	C138R013	C127R051	C200R164	C099R149	C184R062	C238R044	C186R019	C236R057	C245R152	C242R097	C137R132	C018R115	C109R002	C147R142	C164R104
[OVER]	GO:0016749	7	N-succinyltransferase activity	MOLECULAR_FUNCTION	0.000581075	1.19786e-05	5	9	1003	41824	0.496032	0.0215141	C013R054	C109R141	C183R023	C046R015	C088R086
[OVER]	GO:0003870	8	5-aminolevulinate synthase activity	MOLECULAR_FUNCTION	0.000581075	1.19786e-05	5	9	1003	41824	0.496032	0.0215141	C013R054	C109R141	C183R023	C046R015	C088R086
[OVER]	GO:2001213	5	negative regulation of vasculogenesis	BIOLOGICAL_PROCESS	0.000581075	1.19786e-05	5	9	1003	41824	0.496032	0.0215141	C217R011	C237R014	C072R116	C072R152	C173R008
[OVER]	GO:0032487	8	regulation of Rap protein signal transduction	BIOLOGICAL_PROCESS	0.000581075	1.19768e-05	6	17	1002	41816	0.595238	0.0406378	C246R156	C156R092	C242R139	C001R030	C135R154	C144R085
[OVER]	GO:0090026	6	positive regulation of monocyte chemotaxis	BIOLOGICAL_PROCESS	0.000590016	1.21857e-05	11	82	997	41751	1.09127	0.196017	C113R125	C003R128	C128R095	C073R014	C153R129	C185R165	C210R061	C252R096	C113R072	C127R168	C008R044
[OVER]	GO:0045906	5	negative regulation of vasoconstriction	BIOLOGICAL_PROCESS	0.000597008	1.23532e-05	9	52	999	41781	0.892857	0.124304	C032R085	C021R127	C056R035	C081R049	C237R131	C039R120	C261R077	C048R162	C008R030
[UNDER]	GO:0006139	4	nucleobase-containing compound metabolic process	BIOLOGICAL_PROCESS	0.000601614	1.24939e-05	293	14923	715	26910	29.0675	35.6728	C032R085	C180R081	C051R056	C123R130	C038R020	C138R121	C133R090	C202R085	C158R017	C154R114	C249R090	C024R070	C090R142	C261R077	C031R023	C201R158	C036R081	C182R118	C115R128	C236R057	C009R100	C104R038	C161R093	C220R150	C050R109	C165R107	C132R153	C256R036	C177R123	C210R061	C077R154	C200R137	C131R108	C110R097	C163R056	C063R082	C234R092
[OVER]	GO:0030260	7	entry into host cell	BIOLOGICAL_PROCESS	0.000601614	1.25181e-05	30	493	978	41340	2.97619	1.1785	C076R108	C151R100	C242R097	C137R117	C086R035	C026R076	C172R127	C092R125	C144R128	C099R075	C176R151	C201R005	C158R017	C102R134	C039R114	C147R099	C081R028	C203R087	C155R077	C032R099	C239R148	C165R072	C044R163	C229R141	C012R096	C149R022	C191R159	C061R108	C216R009	C193R066
[OVER]	GO:0051806	6	entry into cell of other organism involved in symbiotic interaction	BIOLOGICAL_PROCESS	0.000601614	1.25181e-05	30	493	978	41340	2.97619	1.1785	C076R108	C151R100	C242R097	C137R117	C086R035	C026R076	C172R127	C092R125	C144R128	C099R075	C176R151	C201R005	C158R017	C102R134	C039R114	C147R099	C081R028	C203R087	C155R077	C032R099	C239R148	C165R072	C044R163	C229R141	C012R096	C149R022	C191R159	C061R108	C216R009	C193R066
[OVER]	GO:0042629	8	mast cell granule	CELLULAR_COMPONENT	0.000603718	1.25852e-05	12	99	996	41734	1.19048	0.236655	C019R121	C193R026	C026R110	C234R117	C116R146	C238R044	C165R079	C200R137	C143R165	C154R114	C236R057	C009R100
[OVER]	GO:0036230	5	granulocyte activation	BIOLOGICAL_PROCESS	0.000613902	1.28212e-05	69	1630	939	40203	6.84524	3.89645	C130R128	C026R092	C234R117	C127R104	C164R082	C073R030	C008R044	C061R058	C066R077	C154R114	C024R003	C177R072	C081R049	C228R118	C231R079	C156R092	C183R028	C094R168	C248R105	C122R118	C229R060	C047R004	C138R013	C127R051	C200R164	C099R149	C184R062	C238R044	C186R019	C236R057	C245R152	C242R097	C137R132	C018R115	C109R002	C147R142	C164R104
[OVER]	GO:0002283	6	neutrophil activation involved in immune response	BIOLOGICAL_PROCESS	0.000616788	1.29053e-05	67	1568	941	40265	6.64683	3.74824	C130R128	C026R092	C234R117	C127R104	C164R082	C073R030	C008R044	C061R058	C066R077	C154R114	C024R003	C177R072	C081R049	C228R118	C231R079	C156R092	C183R028	C094R168	C248R105	C122R118	C229R060	C047R004	C138R013	C127R051	C200R164	C099R149	C184R062	C238R044	C186R019	C236R057	C245R152	C242R097	C137R132	C018R115	C109R002	C147R142	C164R104
[OVER]	GO:0051828	5	entry into other organism involved in symbiotic interaction	BIOLOGICAL_PROCESS	0.00062025	1.30256e-05	30	495	978	41338	2.97619	1.18328	C076R108	C151R100	C242R097	C137R117	C086R035	C026R076	C172R127	C092R125	C144R128	C099R075	C176R151	C201R005	C158R017	C102R134	C039R114	C147R099	C081R028	C203R087	C155R077	C032R099	C239R148	C165R072	C044R163	C229R141	C012R096	C149R022	C191R159	C061R108	C216R009	C193R066
[OVER]	GO:0044409	6	entry into host	BIOLOGICAL_PROCESS	0.00062025	1.30256e-05	30	495	978	41338	2.97619	1.18328	C076R108	C151R100	C242R097	C137R117	C086R035	C026R076	C172R127	C092R125	C144R128	C099R075	C176R151	C201R005	C158R017	C102R134	C039R114	C147R099	C081R028	C203R087	C155R077	C032R099	C239R148	C165R072	C044R163	C229R141	C012R096	C149R022	C191R159	C061R108	C216R009	C193R066
[UNDER]	GO:0090304	5	nucleic acid metabolic process	BIOLOGICAL_PROCESS	0.000621087	1.30672e-05	256	13301	752	28532	25.3968	31.7955	C032R085	C180R081	C051R056	C123R130	C038R020	C133R090	C202R085	C158R017	C154R114	C249R090	C024R070	C090R142	C261R077	C031R023	C201R158	C036R081	C182R118	C115R128	C236R057	C009R100	C104R038	C161R093	C220R150	C050R109	C165R107	C256R036	C210R061	C077R154	C200R137	C110R097	C163R056	C063R082	C234R092	C191R067	C223R127	C143R043	C046R001
[OVER]	GO:0048771	3	tissue remodeling	BIOLOGICAL_PROCESS	0.00062667	1.32088e-05	44	879	964	40954	4.36508	2.10121	C035R114	C140R010	C210R044	C026R110	C121R047	C011R162	C090R098	C014R137	C168R122	C222R057	C061R058	C019R121	C189R053	C252R096	C120R073	C143R165	C169R049	C070R151	C170R165	C097R055	C069R086	C116R146	C081R049	C235R106	C214R031	C041R032	C094R168	C155R076	C237R076	C094R006	C122R118	C008R030	C032R099	C047R004	C138R013	C021R127	C122R154
[OVER]	GO:0070848	5	response to growth factor	BIOLOGICAL_PROCESS	0.000631885	1.33431e-05	123	3419	885	38414	12.2024	8.17297	C113R125	C123R093	C123R130	C265R134	C119R032	C098R103	C122R167	C133R090	C202R085	C154R114	C033R041	C039R114	C214R031	C231R079	C094R168	C231R078	C014R101	C237R131	C032R099	C138R013	C077R126	C066R167	C229R141	C061R108	C068R154	C036R081	C182R118	C238R044	C236R057	C009R100	C139R021	C128R095	C088R161	C086R035	C250R051	C165R107	C011R162
[OVER]	GO:0002028	7	regulation of sodium ion transport	BIOLOGICAL_PROCESS	0.00063432	1.34191e-05	28	453	980	41380	2.77778	1.08288	C134R140	C181R043	C026R092	C013R134	C200R058	C159R014	C075R068	C028R006	C136R038	C098R102	C053R071	C141R054	C254R061	C035R056	C217R162	C188R087	C217R121	C137R102	C183R028	C168R030	C235R021	C233R106	C189R067	C016R010	C191R156	C039R120	C070R142	C212R149
[OVER]	GO:0051701	4	interaction with host	BIOLOGICAL_PROCESS	0.000636015	1.35084e-05	46	928	962	40905	4.56349	2.21834	C076R108	C151R100	C242R097	C137R117	C086R035	C026R076	C029R044	C055R128	C172R127	C092R125	C144R128	C099R075	C047R136	C015R009	C187R001	C176R151	C138R121	C201R005	C158R017	C252R096	C143R043	C102R134	C039R114	C250R085	C024R130	C147R099	C081R049	C081R028	C203R087	C155R077	C122R118	C008R030	C032R099	C239R148	C165R072	C047R004	C044R163
[OVER]	GO:0023056	3	positive regulation of signaling	BIOLOGICAL_PROCESS	0.000636015	1.35286e-05	218	6825	790	35008	21.627	16.3149	C032R085	C180R081	C251R112	C183R050	C190R001	C164R082	C133R090	C202R085	C158R017	C156R092	C094R168	C261R077	C032R099	C231R116	C201R158	C085R114	C135R154	C036R081	C115R128	C104R038	C161R093	C003R128	C128R095	C089R005	C220R150	C018R115	C050R109	C094R032	C165R107	C210R061	C077R154	C112R067	C051R035	C110R097	C144R085	C223R127	C191R068
[OVER]	GO:0007567	4	parturition	BIOLOGICAL_PROCESS	0.000636015	1.35099e-05	11	83	997	41750	1.09127	0.198408	C047R004	C137R132	C021R127	C018R115	C184R161	C081R049	C133R147	C189R139	C048R162	C008R030	C245R152
[OVER]	GO:0090183	5	regulation of kidney development	BIOLOGICAL_PROCESS	0.00064207	1.36822e-05	17	196	991	41637	1.68651	0.46853	C210R135	C088R161	C165R107	C059R006	C081R049	C077R154	C116R098	C008R030	C032R099	C047R004	C106R146	C259R112	C133R135	C021R127	C165R157	C124R072	C184R018
[OVER]	GO:0030335	5	positive regulation of cell migration	BIOLOGICAL_PROCESS	0.000643557	1.37387e-05	94	2439	914	39394	9.3254	5.83033	C113R125	C175R133	C140R010	C238R092	C137R117	C251R112	C234R117	C123R130	C073R030	C014R039	C008R044	C108R064	C136R038	C122R042	C098R103	C122R167	C154R114	C039R114	C081R049	C214R031	C228R118	C041R032	C094R168	C231R078	C101R042	C214R030	C051R129	C008R030	C032R099	C008R153	C047R004	C021R127	C201R158	C085R114	C036R081	C238R044	C206R059
[OVER]	GO:0050921	4	positive regulation of chemotaxis	BIOLOGICAL_PROCESS	0.000648557	1.38705e-05	39	745	969	41088	3.86905	1.78089	C113R125	C140R010	C003R128	C128R095	C026R092	C073R014	C220R150	C109R002	C147R142	C090R098	C185R165	C210R061	C051R056	C127R168	C125R165	C008R044	C098R103	C184R030	C252R096	C167R153	C070R151	C107R123	C167R027	C059R155	C013R163	C214R031	C183R028	C094R168	C231R078	C155R076	C248R105	C229R060	C154R040	C201R158	C085R114	C153R129	C113R072
[OVER]	GO:0010595	5	positive regulation of endothelial cell migration	BIOLOGICAL_PROCESS	0.000663132	1.42078e-05	30	499	978	41334	2.97619	1.19284	C113R125	C238R092	C128R095	C220R150	C026R110	C234R117	C200R137	C019R121	C201R028	C098R103	C143R165	C147R102	C154R114	C167R153	C070R151	C059R155	C116R146	C146R102	C081R028	C214R030	C032R099	C008R153	C193R026	C201R158	C036R081	C238R044	C206R059	C039R120	C165R079	C236R057
[OVER]	GO:0007154	3	cell communication	BIOLOGICAL_PROCESS	0.000663657	1.42447e-05	466	16484	542	25349	46.2302	39.4043	C180R081	C251R112	C051R056	C164R082	C123R130	C108R064	C042R126	C138R121	C133R090	C115R136	C243R111	C154R114	C035R056	C107R025	C156R092	C261R077	C138R013	C171R027	C036R081	C115R128	C162R008	C236R057	C009R100	C003R128	C089R005	C220R150	C018R115	C050R109	C011R162	C057R135	C051R035	C110R097	C108R085	C066R011	C171R053	C206R085	C107R167
[OVER]	GO:0008201	4	heparin binding	MOLECULAR_FUNCTION	0.000676202	1.454e-05	30	500	978	41333	2.97619	1.19523	C175R133	C123R093	C139R021	C088R161	C109R167	C205R135	C200R137	C127R168	C163R056	C096R039	C098R103	C033R041	C073R129	C232R018	C214R031	C041R032	C231R078	C228R138	C094R006	C077R068	C009R029	C066R167	C193R026	C085R114	C105R130	C068R154	C182R118	C148R053	C186R019	C039R004
[OVER]	GO:0090193	5	positive regulation of glomerulus development	BIOLOGICAL_PROCESS	0.000693799	1.4972e-05	8	40	1000	41793	0.793651	0.0956183	C210R135	C106R146	C133R135	C165R157	C077R154	C124R072	C116R098	C032R099
[OVER]	GO:0035790	8	platelet-derived growth factor receptor-alpha signaling pathway	BIOLOGICAL_PROCESS	0.000693799	1.4972e-05	8	40	1000	41793	0.793651	0.0956183	C210R135	C106R146	C133R135	C165R157	C155R076	C077R154	C124R072	C116R098
[OVER]	GO:0051048	4	negative regulation of secretion	BIOLOGICAL_PROCESS	0.000699186	1.51152e-05	51	1085	957	40748	5.05952	2.59365	C123R093	C238R092	C251R112	C121R047	C234R117	C183R050	C095R050	C014R039	C154R114	C236R091	C095R124	C214R031	C094R006	C122R118	C138R013	C152R150	C184R020	C163R125	C238R044	C206R059	C165R079	C236R057	C154R016	C088R161	C026R110	C069R075	C250R051	C051R035	C200R137	C194R166	C019R121	C015R068	C252R096	C143R165	C169R049	C195R089	C124R072
[OVER]	GO:0001704	4	formation of primary germ layer	BIOLOGICAL_PROCESS	0.000705941	1.53157e-05	34	606	974	41227	3.37302	1.44862	C088R161	C137R132	C018R115	C189R139	C093R093	C038R086	C259R112	C114R159	C031R091	C191R067	C199R006	C162R146	C126R116	C081R049	C214R031	C231R079	C101R042	C231R015	C099R045	C094R006	C008R030	C032R099	C196R169	C008R153	C047R004	C098R130	C021R127	C007R114	C191R112	C056R105	C048R162	C009R100	C039R004	C245R152
[OVER]	GO:0045321	3	leukocyte activation	BIOLOGICAL_PROCESS	0.000705941	1.52912e-05	157	4607	851	37226	15.5754	11.0128	C026R092	C180R081	C164R003	C183R050	C227R083	C051R056	C164R082	C211R164	C061R058	C202R085	C154R114	C024R003	C177R072	C045R050	C095R124	C214R031	C231R079	C156R092	C041R032	C094R168	C248R105	C073R065	C047R004	C138R013	C075R139	C099R149	C238R044	C186R019	C236R057	C009R100	C089R099	C003R128	C018R115	C050R109	C170R094	C094R032	C132R153
[OVER]	GO:0050920	4	regulation of chemotaxis	BIOLOGICAL_PROCESS	0.000711459	1.54629e-05	53	1140	955	40693	5.25794	2.72512	C113R125	C123R093	C032R085	C140R010	C026R092	C056R035	C051R056	C008R044	C098R103	C167R027	C214R031	C183R028	C094R168	C231R078	C248R105	C237R131	C261R077	C025R113	C229R060	C077R126	C028R134	C201R158	C085R114	C003R128	C128R095	C073R014	C220R150	C109R002	C147R142	C090R098	C185R165	C210R061	C127R168	C125R165	C062R002	C197R170	C184R030
[OVER]	GO:0001932	7	regulation of protein phosphorylation	BIOLOGICAL_PROCESS	0.000711658	1.54947e-05	179	5402	829	36431	17.7579	12.9133	C123R093	C032R085	C180R081	C251R112	C183R050	C059R006	C056R035	C227R083	C190R001	C108R064	C122R042	C133R135	C042R087	C098R103	C158R017	C115R136	C081R081	C184R018	C022R008	C210R135	C095R124	C214R031	C156R092	C041R032	C094R168	C237R131	C214R030	C261R077	C032R099	C047R004	C075R139	C085R114	C135R154	C249R133	C036R081	C165R157	C134R116
[OVER]	GO:0051099	5	positive regulation of binding	BIOLOGICAL_PROCESS	0.000717112	1.56688e-05	51	1088	957	40745	5.05952	2.60082	C069R052	C180R081	C196R074	C183R050	C227R083	C211R125	C190R162	C119R115	C236R052	C092R134	C081R049	C088R057	C101R042	C214R030	C008R030	C047R004	C265R062	C021R127	C122R154	C075R139	C036R081	C115R128	C165R079	C056R105	C104R038	C035R114	C026R110	C137R132	C050R109	C250R051	C165R107	C040R065	C110R097	C187R001	C038R086	C019R121	C203R158
[OVER]	GO:0019800	6	peptide cross-linking via chondroitin 4-sulfate glycosaminoglycan	BIOLOGICAL_PROCESS	0.000717112	1.56512e-05	6	18	1002	41815	0.595238	0.0430282	C222R057	C170R165	C210R044	C237R076	C171R053	C011R162
[OVER]	GO:0036473	4	cell death in response to oxidative stress	BIOLOGICAL_PROCESS	0.000752846	1.65026e-05	26	408	982	41425	2.57937	0.975307	C240R103	C238R092	C180R081	C148R168	C137R132	C018R115	C050R109	C250R051	C040R065	C100R108	C227R083	C189R139	C211R125	C110R097	C265R134	C203R158	C188R089	C133R147	C047R004	C044R163	C182R133	C075R139	C007R114	C048R162	C009R100	C245R152
[OVER]	GO:0097574	3	lateral part of cell	CELLULAR_COMPONENT	0.000752846	1.65119e-05	10	69	998	41764	0.992063	0.164942	C028R006	C181R043	C217R121	C098R102	C024R130	C233R106	C189R067	C094R168	C254R061	C035R056
[OVER]	GO:0140115	6	export across plasma membrane	BIOLOGICAL_PROCESS	0.000752846	1.65368e-05	11	85	997	41748	1.09127	0.203189	C235R021	C217R162	C028R006	C181R043	C217R121	C098R102	C233R106	C189R067	C053R071	C254R061	C035R056
[OVER]	GO:0048736	4	appendage development	BIOLOGICAL_PROCESS	0.000767425	1.68867e-05	60	1366	948	40467	5.95238	3.26536	C151R067	C140R010	C018R057	C180R160	C160R022	C133R090	C086R018	C202R085	C266R069	C119R115	C173R008	C204R068	C081R049	C214R031	C094R168	C094R006	C051R129	C008R030	C237R014	C009R029	C028R134	C021R127	C072R116	C068R154	C115R128	C056R105	C048R162	C104R038	C072R152	C245R152	C088R161	C217R011	C137R132	C018R115	C185R162	C189R139	C125R165
[UNDER]	GO:0006261	7	DNA-dependent DNA replication	BIOLOGICAL_PROCESS	0.000769438	1.69687e-05	1	603	1007	41230	0.0992063	1.44145	C187R001
[UNDER]	GO:0032446	8	protein modification by small protein conjugation	BIOLOGICAL_PROCESS	0.000769438	1.69904e-05	31	2559	977	39274	3.0754	6.11718	C148R168	C183R050	C203R071	C051R056	C172R127	C027R038	C229R054	C184R150	C202R085	C158R017	C219R041	C107R025	C255R144	C147R099	C137R102	C009R080	C126R116	C231R079	C064R002	C214R030	C099R045	C045R054	C181R058	C265R062	C036R081	C167R162	C092R081	C059R071	C202R010	C234R042	C100R111
[OVER]	GO:0097435	4	supramolecular fiber organization	BIOLOGICAL_PROCESS	0.000780643	1.72679e-05	126	3530	882	38303	12.5	8.43831	C123R093	C204R131	C139R046	C183R050	C265R019	C156R081	C190R001	C108R064	C122R042	C229R011	C158R017	C093R128	C039R114	C168R092	C235R106	C214R031	C231R079	C094R168	C248R105	C214R030	C032R099	C045R054	C070R126	C036R081	C087R027	C016R010	C154R068	C256R036	C147R142	C011R162	C057R135	C112R067	C051R035	C181R029	C233R051	C019R121	C020R081
[OVER]	GO:1905595	7	regulation of low-density lipoprotein particle receptor binding	BIOLOGICAL_PROCESS	0.000788264	1.76191e-05	5	10	1003	41823	0.496032	0.0239046	C116R146	C019R121	C165R079	C143R165	C026R110
[OVER]	GO:1905597	8	positive regulation of low-density lipoprotein particle receptor binding	BIOLOGICAL_PROCESS	0.000788264	1.76191e-05	5	10	1003	41823	0.496032	0.0239046	C116R146	C019R121	C165R079	C143R165	C026R110
[OVER]	GO:0098633	4	collagen fibril binding	MOLECULAR_FUNCTION	0.000788264	1.76191e-05	5	10	1003	41823	0.496032	0.0239046	C222R057	C170R165	C210R044	C237R076	C011R162
[OVER]	GO:0044730	4	bone sialoprotein binding	MOLECULAR_FUNCTION	0.000788264	1.76191e-05	5	10	1003	41823	0.496032	0.0239046	C116R146	C019R121	C165R079	C143R165	C026R110
[OVER]	GO:0052363	6	catabolism by organism of protein in other organism involved in symbiotic interaction	BIOLOGICAL_PROCESS	0.000788264	1.76191e-05	5	10	1003	41823	0.496032	0.0239046	C116R146	C019R121	C165R079	C143R165	C026R110
[OVER]	GO:0052418	5	metabolism by organism of protein in other organism involved in symbiotic interaction	BIOLOGICAL_PROCESS	0.000788264	1.76191e-05	5	10	1003	41823	0.496032	0.0239046	C116R146	C019R121	C165R079	C143R165	C026R110
[OVER]	GO:0043236	4	laminin binding	MOLECULAR_FUNCTION	0.000805442	1.80341e-05	13	121	995	41712	1.28968	0.289245	C067R099	C045R050	C183R142	C159R108	C089R109	C185R167	C032R099	C073R065	C053R026	C012R096	C085R114	C061R083	C089R099
[OVER]	GO:0002443	4	leukocyte mediated immunity	BIOLOGICAL_PROCESS	0.000812776	1.82297e-05	104	2780	904	39053	10.3175	6.64547	C026R092	C164R082	C211R164	C061R058	C050R007	C243R111	C081R081	C154R114	C024R003	C177R072	C095R124	C231R079	C156R092	C094R168	C248R105	C251R060	C047R004	C138R013	C099R149	C238R044	C186R019	C236R057	C009R100	C018R115	C132R153	C147R142	C210R061	C228R028	C200R137	C123R075	C246R156	C172R108	C232R083	C144R085	C104R146	C191R068	C056R041
[OVER]	GO:0004175	6	endopeptidase activity	MOLECULAR_FUNCTION	0.000826387	1.85669e-05	50	1057	958	40776	4.96032	2.52671	C113R125	C240R103	C164R003	C142R066	C105R043	C265R134	C022R008	C148R114	C236R091	C188R089	C081R049	C214R031	C094R006	C008R030	C047R004	C021R127	C184R062	C088R139	C152R036	C262R110	C048R162	C245R152	C242R097	C137R137	C099R050	C128R095	C253R026	C137R132	C018R115	C207R121	C189R139	C034R155	C176R151	C229R156	C048R055	C070R151	C062R075
[OVER]	GO:0031032	5	actomyosin structure organization	BIOLOGICAL_PROCESS	0.000854374	1.92287e-05	65	1513	943	40320	6.44841	3.61676	C123R093	C090R116	C151R100	C238R092	C139R046	C196R074	C100R108	C205R135	C025R008	C099R075	C201R005	C066R077	C229R011	C148R164	C168R092	C214R031	C231R079	C094R168	C101R042	C214R030	C094R006	C051R129	C032R099	C045R054	C265R062	C036R081	C087R027	C161R093	C026R076	C250R130	C112R067	C051R035	C181R029	C233R051	C151R162	C056R091	C222R034
[OVER]	GO:0045185	4	maintenance of protein location	BIOLOGICAL_PROCESS	0.00088322	1.9912e-05	34	618	974	41215	3.37302	1.4773	C134R140	C137R117	C180R081	C089R109	C050R109	C040R065	C227R083	C200R058	C185R167	C218R111	C211R125	C110R097	C014R039	C203R158	C195R089	C039R114	C067R099	C045R050	C159R108	C024R070	C094R168	C203R087	C030R041	C073R065	C044R163	C085R014	C182R133	C053R026	C154R040	C075R139	C105R130	C061R083	C180R067	C089R099
[OVER]	GO:0050878	4	regulation of body fluid levels	BIOLOGICAL_PROCESS	0.00089643	2.02539e-05	80	1997	928	39836	7.93651	4.77374	C175R133	C140R010	C202R049	C109R141	C251R112	C234R117	C127R104	C105R043	C190R001	C164R082	C020R020	C061R058	C122R042	C227R163	C013R036	C154R114	C243R151	C094R086	C062R050	C046R015	C168R092	C134R154	C081R049	C205R145	C235R149	C183R023	C008R030	C032R099	C229R060	C152R150	C229R141	C021R127	C149R022	C085R114	C061R108	C238R044	C165R079
[UNDER]	GO:0015630	6	microtubule cytoskeleton	CELLULAR_COMPONENT	0.00089643	2.0279e-05	65	4344	943	37489	6.44841	10.3841	C084R007	C164R003	C156R081	C164R082	C014R039	C090R115	C015R009	C061R058	C136R038	C138R121	C066R077	C131R042	C050R007	C158R017	C212R013	C057R031	C007R030	C228R118	C094R168	C248R105	C014R101	C214R030	C032R099	C045R054	C235R021	C119R142	C031R102	C036R081	C087R027	C161R093	C173R104	C170R094	C109R002	C147R142	C029R044	C090R098	C112R067
[OVER]	GO:0004857	4	enzyme inhibitor activity	MOLECULAR_FUNCTION	0.000906462	2.0541e-05	50	1068	958	40765	4.96032	2.55301	C175R133	C084R007	C137R117	C196R074	C234R117	C265R019	C173R086	C153R077	C015R009	C138R121	C227R163	C154R114	C039R114	C185R098	C156R092	C027R105	C009R029	C135R154	C068R154	C238R044	C165R079	C056R105	C162R008	C186R019	C236R132	C236R057	C154R016	C026R110	C029R044	C200R058	C200R137	C127R168	C002R080	C075R022	C194R166	C023R102	C246R156
[OVER]	GO:0090030	6	regulation of steroid hormone biosynthetic process	BIOLOGICAL_PROCESS	0.000909168	2.06374e-05	10	71	998	41762	0.992063	0.169722	C028R006	C181R043	C088R161	C217R121	C098R102	C165R107	C233R106	C189R067	C254R061	C035R056
[OVER]	GO:0045989	5	positive regulation of striated muscle contraction	BIOLOGICAL_PROCESS	0.000916832	2.08467e-05	16	182	992	41651	1.5873	0.435063	C123R093	C181R043	C217R121	C205R135	C155R077	C028R006	C098R102	C265R062	C233R106	C106R076	C189R067	C007R122	C139R061	C154R068	C254R061	C035R056
[OVER]	GO:0046823	5	negative regulation of nucleocytoplasmic transport	BIOLOGICAL_PROCESS	0.000926619	2.11051e-05	14	142	994	41691	1.38889	0.339445	C180R081	C050R109	C040R065	C227R083	C200R058	C146R102	C081R028	C211R125	C110R097	C153R077	C182R133	C075R139	C203R158	C206R059
[OVER]	GO:0010720	5	positive regulation of cell development	BIOLOGICAL_PROCESS	0.000932609	2.12775e-05	122	3407	886	38426	12.1032	8.14429	C123R093	C026R092	C183R050	C218R159	C051R056	C108R064	C122R042	C133R135	C133R090	C202R085	C013R036	C039R114	C177R072	C210R135	C214R031	C156R092	C094R168	C088R057	C248R105	C014R101	C032R099	C045R054	C229R141	C201R158	C135R154	C061R108	C068R154	C036R081	C165R157	C087R027	C016R010	C162R008	C154R068	C088R161	C086R035	C220R150	C186R166
[OVER]	GO:0072298	6	regulation of metanephric glomerulus development	BIOLOGICAL_PROCESS	0.000947705	2.17316e-05	7	30	1001	41803	0.694444	0.0717137	C210R135	C106R146	C133R135	C165R157	C077R154	C124R072	C116R098
[OVER]	GO:0072300	6	positive regulation of metanephric glomerulus development	BIOLOGICAL_PROCESS	0.000947705	2.17316e-05	7	30	1001	41803	0.694444	0.0717137	C210R135	C106R146	C133R135	C165R157	C077R154	C124R072	C116R098
[OVER]	GO:2000583	6	regulation of platelet-derived growth factor receptor-alpha signaling pathway	BIOLOGICAL_PROCESS	0.000947705	2.17316e-05	7	30	1001	41803	0.694444	0.0717137	C210R135	C106R146	C133R135	C165R157	C077R154	C124R072	C116R098
[OVER]	GO:0051346	6	negative regulation of hydrolase activity	BIOLOGICAL_PROCESS	0.000951339	2.18517e-05	61	1407	947	40426	6.05159	3.36337	C175R133	C084R007	C234R117	C183R050	C265R019	C218R111	C014R039	C015R009	C138R121	C066R077	C227R163	C007R122	C154R114	C145R001	C041R112	C185R098	C081R049	C214R031	C156R092	C094R006	C009R029	C047R004	C135R154	C088R139	C238R044	C165R079	C056R105	C162R008	C186R019	C236R132	C236R057	C009R100	C154R068	C026R110	C029R044	C055R128	C203R071
[OVER]	GO:0007507	5	heart development	BIOLOGICAL_PROCESS	0.000965967	2.2225e-05	125	3523	883	38310	12.4008	8.42158	C123R093	C204R131	C183R050	C098R103	C202R085	C214R031	C088R057	C237R131	C032R099	C047R004	C077R126	C229R141	C201R158	C085R114	C061R108	C068R154	C242R049	C115R128	C087R027	C162R008	C048R162	C154R068	C104R038	C164R141	C088R161	C086R035	C220R150	C018R115	C170R094	C165R107	C121R145	C256R036	C014R137	C112R067	C146R057	C038R086	C019R121
[OVER]	GO:0035821	4	modification of morphology or physiology of other organism	BIOLOGICAL_PROCESS	0.00096628	2.22695e-05	36	667	972	41166	3.57143	1.59444	C151R100	C137R137	C202R049	C026R110	C026R076	C029R044	C034R155	C099R075	C047R136	C015R009	C187R001	C019R121	C138R121	C079R073	C201R005	C252R096	C143R043	C143R165	C250R085	C069R086	C024R130	C013R163	C116R146	C081R049	C237R077	C008R030	C165R072	C047R004	C138R013	C021R127	C099R149	C115R128	C039R120	C165R079	C096R020	C056R105
[OVER]	GO:0045669	5	positive regulation of osteoblast differentiation	BIOLOGICAL_PROCESS	0.000966985	2.23231e-05	21	294	987	41539	2.08333	0.702794	C035R114	C123R093	C140R010	C088R161	C165R107	C018R057	C214R031	C094R006	C144R128	C190R162	C152R052	C122R154	C160R022	C098R103	C046R120	C202R085	C247R123	C210R169	C039R004	C193R066	C184R005
[OVER]	GO:0042592	4	homeostatic process	BIOLOGICAL_PROCESS	0.000981858	2.27043e-05	240	7688	768	34145	23.8095	18.3778	C180R081	C251R112	C183R050	C256R058	C051R056	C164R082	C133R090	C050R007	C202R085	C154R114	C035R056	C236R052	C046R015	C168R092	C094R168	C032R099	C031R023	C061R108	C115R128	C162R008	C236R057	C009R100	C230R086	C003R128	C086R035	C050R109	C132R153	C177R123	C014R137	C210R061	C077R154	C200R137	C110R097	C066R011	C046R120	C104R146	C046R001
[OVER]	GO:0002688	5	regulation of leukocyte chemotaxis	BIOLOGICAL_PROCESS	0.000985972	2.28756e-05	30	517	978	41316	2.97619	1.23587	C113R125	C123R093	C032R085	C003R128	C128R095	C073R014	C220R150	C056R035	C185R165	C210R061	C127R168	C008R044	C197R170	C252R096	C167R153	C070R151	C107R123	C013R163	C094R168	C155R076	C237R131	C261R077	C077R126	C161R157	C201R158	C085R114	C105R130	C153R129	C113R072	C230R100
[OVER]	GO:0035580	6	specific granule lumen	CELLULAR_COMPONENT	0.000985972	2.28549e-05	13	124	995	41709	1.28968	0.296417	C026R092	C137R132	C018R115	C024R130	C156R092	C183R028	C127R104	C189R139	C246R156	C138R013	C144R085	C242R139	C245R152
[OVER]	GO:0042119	6	neutrophil activation	BIOLOGICAL_PROCESS	0.00098857	2.29814e-05	67	1599	941	40234	6.64683	3.82234	C130R128	C026R092	C234R117	C127R104	C164R082	C073R030	C008R044	C061R058	C066R077	C154R114	C024R003	C177R072	C081R049	C228R118	C231R079	C156R092	C183R028	C094R168	C248R105	C122R118	C229R060	C047R004	C138R013	C127R051	C200R164	C099R149	C184R062	C238R044	C186R019	C236R057	C245R152	C242R097	C137R132	C018R115	C109R002	C147R142	C164R104
[OVER]	GO:0010984	4	regulation of lipoprotein particle clearance	BIOLOGICAL_PROCESS	0.00098857	2.30122e-05	10	72	998	41761	0.992063	0.172113	C151R056	C145R001	C019R121	C026R110	C119R032	C109R167	C116R146	C165R079	C143R165	C258R092
[OVER]	GO:0051883	4	killing of cells in other organism involved in symbiotic interaction	BIOLOGICAL_PROCESS	0.0010149	2.37425e-05	9	57	999	41776	0.892857	0.136256	C015R009	C151R100	C138R013	C138R121	C201R005	C026R076	C029R044	C252R096	C099R075
[OVER]	GO:0051818	6	disruption of cells of other organism involved in symbiotic interaction	BIOLOGICAL_PROCESS	0.0010149	2.37425e-05	9	57	999	41776	0.892857	0.136256	C015R009	C151R100	C138R013	C138R121	C201R005	C026R076	C029R044	C252R096	C099R075
[OVER]	GO:0010248	7	establishment or maintenance of transmembrane electrochemical gradient	BIOLOGICAL_PROCESS	0.0010149	2.37404e-05	8	43	1000	41790	0.793651	0.10279	C028R006	C181R043	C217R121	C098R102	C233R106	C189R067	C254R061	C035R056
[OVER]	GO:0045111	6	intermediate filament cytoskeleton	CELLULAR_COMPONENT	0.00103873	2.43403e-05	26	418	982	41415	2.57937	0.999211	C151R100	C140R010	C026R076	C181R029	C233R051	C056R091	C099R075	C114R159	C201R005	C229R011	C007R105	C148R164	C104R148	C151R056	C040R051	C069R086	C168R092	C126R116	C231R079	C099R045	C235R149	C011R090	C030R041	C153R107	C115R128	C188R027
[OVER]	GO:0018057	5	peptidyl-lysine oxidation	BIOLOGICAL_PROCESS	0.00106893	2.51305e-05	5	11	1003	41822	0.496032	0.026295	C247R086	C032R158	C195R059	C249R066	C256R036
[OVER]	GO:0032804	6	negative regulation of low-density lipoprotein particle receptor catabolic process	BIOLOGICAL_PROCESS	0.00106893	2.51305e-05	5	11	1003	41822	0.496032	0.026295	C116R146	C019R121	C165R079	C143R165	C026R110
[OVER]	GO:0051223	6	regulation of protein transport	BIOLOGICAL_PROCESS	0.00108262	2.55067e-05	120	3365	888	38468	11.9048	8.04389	C123R093	C180R081	C251R112	C183R050	C227R083	C164R082	C172R127	C211R164	C061R058	C122R042	C138R121	C133R135	C202R085	C212R013	C154R114	C177R072	C210R135	C095R124	C214R031	C094R168	C088R057	C214R030	C032R099	C138R013	C031R023	C184R020	C075R139	C249R133	C036R081	C165R157	C238R044	C162R008	C048R162	C236R057	C076R108	C088R161	C018R115
[OVER]	GO:0043200	5	response to amino acid	BIOLOGICAL_PROCESS	0.00108262	2.55358e-05	40	794	968	41039	3.96825	1.89802	C123R093	C180R081	C018R115	C050R109	C109R167	C040R065	C227R083	C205R135	C051R056	C189R139	C211R125	C110R097	C190R162	C020R020	C136R038	C001R030	C079R073	C203R158	C242R139	C210R169	C199R006	C013R163	C081R049	C155R076	C133R147	C051R129	C008R030	C009R029	C047R004	C138R013	C182R133	C152R150	C021R127	C075R139	C135R154	C068R154	C039R120
[OVER]	GO:0001934	7	positive regulation of protein phosphorylation	BIOLOGICAL_PROCESS	0.00109465	2.59041e-05	130	3700	878	38133	12.8968	8.84469	C123R093	C032R085	C180R081	C251R112	C059R006	C056R035	C227R083	C190R001	C133R135	C098R103	C158R017	C081R081	C184R018	C210R135	C095R124	C214R031	C156R092	C041R032	C094R168	C237R131	C214R030	C261R077	C032R099	C047R004	C075R139	C085R114	C135R154	C036R081	C165R157	C104R038	C164R141	C003R128	C076R105	C088R161	C217R012	C018R115	C050R109
[OVER]	GO:0007584	4	response to nutrient	BIOLOGICAL_PROCESS	0.00109465	2.5901e-05	68	1628	940	40205	6.74603	3.89166	C175R133	C137R117	C121R047	C183R050	C217R115	C190R162	C108R142	C020R020	C010R107	C131R042	C122R160	C210R169	C119R115	C039R114	C134R154	C081R049	C214R031	C088R057	C094R006	C008R030	C009R029	C047R004	C138R013	C152R150	C021R127	C135R154	C070R126	C153R107	C163R125	C068R154	C242R049	C007R114	C178R076	C206R059	C230R086	C164R141	C234R058
[OVER]	GO:0030414	5	peptidase inhibitor activity	MOLECULAR_FUNCTION	0.00111711	2.64787e-05	25	395	983	41438	2.48016	0.944231	C175R133	C137R117	C029R044	C265R019	C127R168	C075R022	C246R156	C015R009	C138R121	C001R030	C227R163	C144R085	C242R139	C009R078	C039R114	C250R085	C185R098	C156R092	C203R087	C135R154	C137R040	C056R105	C162R008	C186R019	C236R132
[OVER]	GO:0071498	5	cellular response to fluid shear stress	BIOLOGICAL_PROCESS	0.00112308	2.66636e-05	13	126	995	41707	1.28968	0.301198	C137R132	C018R115	C081R049	C133R147	C189R139	C008R030	C189R053	C163R027	C021R127	C039R120	C048R162	C070R151	C245R152
[OVER]	GO:0086064	5	cell communication by electrical coupling involved in cardiac conduction	BIOLOGICAL_PROCESS	0.00116501	2.77491e-05	12	108	996	41725	1.19048	0.258169	C217R162	C028R006	C140R010	C136R038	C181R043	C217R121	C098R102	C183R050	C233R106	C189R067	C254R061	C035R056
[OVER]	GO:0022617	5	extracellular matrix disassembly	BIOLOGICAL_PROCESS	0.00116501	2.77181e-05	17	208	991	41625	1.68651	0.497215	C062R075	C137R132	C018R115	C081R049	C156R092	C105R043	C133R147	C189R139	C008R030	C008R153	C246R156	C047R004	C021R127	C144R085	C242R139	C048R162	C245R152
[OVER]	GO:0043086	5	negative regulation of catalytic activity	BIOLOGICAL_PROCESS	0.00122239	2.91629e-05	99	2654	909	39179	9.82143	6.34427	C032R085	C183R050	C056R035	C265R019	C138R121	C154R114	C022R008	C214R031	C156R092	C088R057	C237R131	C214R030	C261R077	C027R105	C047R004	C138R013	C135R154	C036R081	C165R157	C238R044	C162R008	C186R019	C236R057	C009R100	C154R068	C161R093	C088R161	C165R107	C055R128	C200R137	C246R156	C222R034	C141R151	C019R121	C020R081	C106R076	C144R085
[OVER]	GO:0065008	3	regulation of biological quality	BIOLOGICAL_PROCESS	0.00122529	2.93175e-05	417	14616	591	27217	41.369	34.9389	C204R131	C180R081	C251R112	C051R056	C164R082	C108R064	C138R121	C133R090	C050R007	C212R013	C154R114	C035R056	C236R052	C235R106	C261R077	C049R002	C138R013	C036R081	C115R128	C162R008	C236R057	C009R100	C230R086	C003R128	C089R005	C220R150	C018R115	C050R109	C132R153	C147R142	C057R135	C177R123	C051R035	C110R097	C034R155	C163R056	C020R081
[OVER]	GO:0030449	5	regulation of complement activation	BIOLOGICAL_PROCESS	0.00122529	2.93267e-05	17	209	991	41624	1.68651	0.499606	C107R123	C089R037	C059R155	C062R050	C196R074	C250R164	C263R154	C251R060	C185R047	C239R148	C050R133	C232R083	C229R169	C191R156	C081R081	C195R122	C070R162
[OVER]	GO:0071677	5	positive regulation of mononuclear cell migration	BIOLOGICAL_PROCESS	0.00122648	2.94026e-05	11	91	997	41742	1.09127	0.217532	C113R125	C003R128	C128R095	C073R014	C153R129	C185R165	C210R061	C252R096	C113R072	C127R168	C008R044
[OVER]	GO:0045684	4	positive regulation of epidermis development	BIOLOGICAL_PROCESS	0.00123826	2.97327e-05	15	167	993	41666	1.4881	0.399206	C154R016	C040R051	C217R012	C018R057	C168R092	C127R104	C088R057	C235R149	C172R127	C191R110	C148R164	C182R118	C204R170	C104R148	C184R005
[OVER]	GO:0090533	6	cation-transporting ATPase complex	CELLULAR_COMPONENT	0.00126042	3.03135e-05	9	59	999	41774	0.892857	0.141037	C217R162	C028R006	C181R043	C217R121	C098R102	C233R106	C189R067	C254R061	C035R056
[OVER]	GO:0097223	3	sperm part	CELLULAR_COMPONENT	0.00126918	3.05732e-05	39	770	969	41063	3.86905	1.84065	C173R104	C180R081	C220R150	C050R109	C040R065	C029R044	C227R083	C090R098	C203R071	C164R082	C211R125	C073R030	C110R097	C015R009	C061R058	C138R121	C203R158	C212R013	C266R069	C167R153	C007R030	C236R052	C188R087	C089R037	C062R050	C250R164	C228R118	C155R076	C251R060	C155R077	C045R054	C229R060	C182R133	C265R062	C201R158	C075R139	C186R019
[OVER]	GO:0004866	6	endopeptidase inhibitor activity	MOLECULAR_FUNCTION	0.00128162	3.09718e-05	24	374	984	41459	2.38095	0.894031	C175R133	C137R117	C250R085	C029R044	C185R098	C265R019	C156R092	C127R168	C203R087	C075R022	C246R156	C015R009	C138R121	C001R030	C227R163	C135R154	C144R085	C137R040	C242R139	C056R105	C162R008	C236R132	C009R078	C039R114
[OVER]	GO:0010718	4	positive regulation of epithelial to mesenchymal transition	BIOLOGICAL_PROCESS	0.00128162	3.09553e-05	18	232	990	41601	1.78571	0.554586	C247R086	C088R161	C165R107	C256R036	C032R158	C101R042	C231R015	C123R130	C239R027	C093R080	C029R118	C038R086	C133R090	C152R138	C195R059	C249R066	C098R092	C056R105
[OVER]	GO:0002444	5	myeloid leukocyte mediated immunity	BIOLOGICAL_PROCESS	0.00129248	3.12897e-05	75	1868	933	39965	7.44048	4.46537	C130R128	C026R092	C234R117	C127R104	C164R082	C073R030	C008R044	C211R164	C061R058	C066R077	C154R114	C024R003	C177R072	C094R120	C081R049	C228R118	C231R079	C156R092	C183R028	C094R168	C248R105	C122R118	C229R060	C047R004	C138R013	C127R051	C200R164	C099R149	C184R062	C238R044	C186R019	C236R057	C009R100	C245R152	C242R097	C069R075	C137R132
[OVER]	GO:0045444	5	fat cell differentiation	BIOLOGICAL_PROCESS	0.00129248	3.13341e-05	44	912	964	40921	4.36508	2.1801	C253R026	C164R003	C170R094	C165R107	C018R057	C207R121	C185R165	C014R137	C210R061	C146R057	C095R050	C190R162	C008R044	C168R122	C020R020	C106R076	C252R096	C007R122	C124R072	C139R061	C037R166	C255R119	C210R169	C070R151	C022R008	C214R031	C088R057	C094R006	C106R146	C184R020	C184R161	C153R107	C153R129	C165R157	C057R089	C059R071	C113R072
[OVER]	GO:1903416	5	response to glycoside	BIOLOGICAL_PROCESS	0.00130562	3.1703e-05	8	45	1000	41788	0.793651	0.107571	C028R006	C181R043	C217R121	C098R102	C233R106	C189R067	C254R061	C035R056
[OVER]	GO:0071375	6	cellular response to peptide hormone stimulus	BIOLOGICAL_PROCESS	0.00132862	3.23127e-05	75	1872	933	39961	7.44048	4.47494	C175R133	C109R141	C148R168	C059R006	C164R082	C116R098	C092R125	C020R020	C061R058	C136R038	C010R107	C133R135	C124R097	C184R018	C122R160	C022R008	C210R135	C110R060	C046R015	C081R049	C088R057	C231R078	C183R023	C008R030	C032R099	C045R054	C138R013	C106R146	C184R020	C021R127	C165R157	C007R114	C087R027	C016R010	C262R110	C015R137	C048R162
[OVER]	GO:1904027	6	negative regulation of collagen fibril organization	BIOLOGICAL_PROCESS	0.0013304	3.24075e-05	6	21	1002	41812	0.595238	0.0501996	C222R057	C170R165	C235R106	C210R044	C237R076	C011R162
[OVER]	GO:0031640	3	killing of cells of other organism	BIOLOGICAL_PROCESS	0.0013334	3.27338e-05	12	110	996	41723	1.19048	0.26295	C015R009	C151R100	C138R013	C202R049	C138R121	C201R005	C026R076	C099R149	C029R044	C252R096	C039R120	C099R075
[UNDER]	GO:0070585	7	protein localization to mitochondrion	BIOLOGICAL_PROCESS	0.0013334	3.27101e-05	0	459	1008	41374	0	1.09722
[OVER]	GO:0040013	3	negative regulation of locomotion	BIOLOGICAL_PROCESS	0.0013334	3.25795e-05	67	1603	941	40230	6.64683	3.8319	C175R133	C123R093	C032R085	C059R006	C056R035	C025R008	C116R098	C222R057	C259R112	C133R135	C066R077	C098R103	C158R017	C184R018	C188R087	C210R135	C168R092	C214R031	C088R057	C237R131	C235R149	C261R077	C094R006	C051R129	C265R105	C009R029	C077R126	C106R146	C201R158	C085R114	C038R071	C068R154	C165R157	C088R161	C220R150	C077R154	C127R168
[OVER]	GO:0046914	6	transition metal ion binding	MOLECULAR_FUNCTION	0.0013334	3.27379e-05	108	2968	900	38865	10.7143	7.09488	C256R058	C218R159	C104R040	C217R115	C058R044	C174R128	C220R134	C149R170	C158R017	C126R062	C186R149	C024R003	C107R025	C148R114	C156R092	C088R057	C231R078	C047R004	C138R013	C201R158	C135R154	C048R162	C009R100	C099R050	C220R150	C217R012	C018R115	C250R051	C121R145	C256R036	C014R137	C043R150	C123R075	C248R155	C168R122	C246R156	C083R139
[OVER]	GO:0044364	5	disruption of cells of other organism	BIOLOGICAL_PROCESS	0.0013334	3.27338e-05	12	110	996	41723	1.19048	0.26295	C015R009	C151R100	C138R013	C202R049	C138R121	C201R005	C026R076	C099R149	C029R044	C252R096	C039R120	C099R075
[OVER]	GO:2000147	4	positive regulation of cell motility	BIOLOGICAL_PROCESS	0.00134215	3.30045e-05	95	2520	913	39313	9.4246	6.02395	C113R125	C175R133	C140R010	C238R092	C137R117	C251R112	C234R117	C123R130	C073R030	C014R039	C008R044	C108R064	C136R038	C122R042	C098R103	C122R167	C154R114	C039R114	C081R049	C214R031	C228R118	C041R032	C094R168	C231R078	C101R042	C214R030	C051R129	C008R030	C032R099	C008R153	C047R004	C021R127	C201R158	C085R114	C036R081	C238R044	C206R059
[OVER]	GO:0002684	3	positive regulation of immune system process	BIOLOGICAL_PROCESS	0.00136875	3.37114e-05	139	4046	869	37787	13.7897	9.67179	C113R125	C211R164	C050R007	C243R111	C081R081	C154R114	C033R041	C039R114	C045R050	C095R124	C094R168	C251R060	C032R099	C073R065	C047R004	C138R013	C050R133	C066R167	C201R158	C085R114	C171R027	C238R044	C236R057	C009R100	C089R099	C076R108	C139R021	C003R128	C128R095	C220R150	C094R032	C132R153	C263R031	C210R061	C228R028	C263R154	C200R137
[OVER]	GO:0032940	3	secretion by cell	BIOLOGICAL_PROCESS	0.00137397	3.38932e-05	188	5806	820	36027	18.6508	13.879	C123R093	C026R092	C251R112	C183R050	C164R082	C172R127	C211R164	C182R122	C061R058	C122R042	C138R121	C202R085	C154R114	C033R041	C024R003	C039R114	C177R072	C095R124	C214R031	C231R079	C156R092	C094R168	C088R057	C248R105	C014R101	C032R099	C027R105	C047R004	C138R013	C066R167	C184R020	C119R142	C099R149	C135R154	C249R133	C238R044	C162R008
[OVER]	GO:0022603	4	regulation of anatomical structure morphogenesis	BIOLOGICAL_PROCESS	0.00137991	3.40928e-05	168	5079	840	36754	16.6667	12.1411	C190R001	C051R056	C108R064	C042R126	C122R042	C098R103	C154R114	C093R128	C039R114	C214R031	C231R079	C094R168	C088R057	C231R078	C248R105	C214R030	C032R099	C237R014	C047R004	C031R023	C028R134	C122R154	C201R158	C085R114	C068R154	C036R081	C016R010	C238R044	C162R008	C048R162	C236R057	C104R038	C072R152	C035R114	C164R141	C088R161	C217R011
[OVER]	GO:0050750	6	low-density lipoprotein particle receptor binding	MOLECULAR_FUNCTION	0.00139217	3.44495e-05	14	149	994	41684	1.38889	0.356178	C151R056	C145R001	C137R132	C018R115	C057R135	C081R049	C133R147	C189R139	C008R030	C108R142	C021R127	C031R091	C048R162	C245R152
[OVER]	GO:0004720	4	protein-lysine 6-oxidase activity	MOLECULAR_FUNCTION	0.0014036	3.49111e-05	5	12	1003	41821	0.496032	0.0286855	C247R086	C032R158	C195R059	C249R066	C256R036
[OVER]	GO:0003868	6	4-hydroxyphenylpyruvate dioxygenase activity	MOLECULAR_FUNCTION	0.0014036	3.49309e-05	4	5	1004	41828	0.396825	0.0119523	C140R021	C247R036	C159R095	C256R025
[OVER]	GO:0044115	4	development of symbiont involved in interaction with host	BIOLOGICAL_PROCESS	0.0014036	3.49111e-05	5	12	1003	41821	0.496032	0.0286855	C116R146	C019R121	C165R079	C143R165	C026R110
[OVER]	GO:0032486	7	Rap protein signal transduction	BIOLOGICAL_PROCESS	0.0014036	3.50034e-05	10	76	998	41757	0.992063	0.181675	C246R156	C001R030	C135R154	C144R085	C036R081	C167R162	C156R092	C242R139	C214R030	C195R089
[OVER]	GO:0032353	5	negative regulation of hormone biosynthetic process	BIOLOGICAL_PROCESS	0.0014036	3.50034e-05	10	76	998	41757	0.992063	0.181675	C028R006	C181R043	C088R161	C217R121	C098R102	C165R107	C233R106	C189R067	C254R061	C035R056
[OVER]	GO:0071383	6	cellular response to steroid hormone stimulus	BIOLOGICAL_PROCESS	0.00140417	3.50718e-05	57	1302	951	40531	5.65476	3.11238	C175R133	C238R092	C181R043	C234R117	C098R102	C158R017	C154R114	C035R056	C110R060	C214R031	C088R057	C094R006	C051R129	C138R013	C201R158	C233R106	C115R128	C016R010	C238R044	C165R079	C236R057	C009R100	C088R161	C220R150	C026R110	C250R051	C170R094	C165R107	C010R162	C200R058	C200R137	C127R168	C146R057	C028R006	C019R121	C223R127	C143R043
[OVER]	GO:0099513	5	polymeric cytoskeletal fiber	CELLULAR_COMPONENT	0.00143528	3.59334e-05	88	2291	920	39542	8.73016	5.47654	C151R100	C204R131	C140R010	C180R081	C139R046	C234R117	C227R083	C156R081	C025R008	C211R125	C014R039	C099R075	C090R115	C061R058	C122R042	C201R005	C066R077	C229R011	C148R164	C158R017	C057R031	C154R114	C007R030	C041R112	C168R092	C231R079	C094R168	C248R105	C214R030	C235R149	C045R054	C235R021	C119R142	C075R139	C153R107	C036R081	C087R027
[OVER]	GO:2000516	8	positive regulation of CD4-positive, alpha-beta T cell activation	BIOLOGICAL_PROCESS	0.00143528	3.59597e-05	15	170	993	41663	1.4881	0.406378	C238R092	C026R110	C234R117	C132R153	C116R146	C209R043	C194R166	C093R080	C019R121	C193R026	C238R044	C165R079	C143R165	C154R114	C236R057
[OVER]	GO:0043407	7	negative regulation of MAP kinase activity	BIOLOGICAL_PROCESS	0.00143697	3.60574e-05	23	353	985	41480	2.28175	0.843831	C032R085	C022R008	C088R161	C253R026	C165R107	C056R035	C207R121	C214R031	C237R131	C261R077	C094R006	C222R034	C106R146	C154R040	C106R076	C165R157	C262R110	C007R122	C124R072	C139R061	C154R068	C039R004	C161R093
[OVER]	GO:0045638	5	negative regulation of myeloid cell differentiation	BIOLOGICAL_PROCESS	0.00144625	3.6346e-05	27	442	981	41391	2.67857	1.05658	C154R016	C217R011	C032R060	C077R154	C146R057	C038R086	C133R135	C124R072	C070R151	C173R008	C210R135	C239R067	C033R115	C232R018	C214R031	C231R015	C094R006	C045R054	C237R014	C008R153	C106R146	C072R116	C191R110	C145R128	C165R157	C072R152	C039R004
[OVER]	GO:0045104	4	intermediate filament cytoskeleton organization	BIOLOGICAL_PROCESS	0.0014505	3.66209e-05	17	213	991	41620	1.68651	0.509167	C151R100	C040R051	C026R076	C024R130	C168R092	C181R029	C235R149	C233R051	C056R091	C099R075	C114R159	C201R005	C229R011	C153R107	C148R164	C188R027	C104R148
[OVER]	GO:0045103	3	intermediate filament-based process	BIOLOGICAL_PROCESS	0.0014505	3.66209e-05	17	213	991	41620	1.68651	0.509167	C151R100	C040R051	C026R076	C024R130	C168R092	C181R029	C235R149	C233R051	C056R091	C099R075	C114R159	C201R005	C229R011	C153R107	C148R164	C188R027	C104R148
[OVER]	GO:0044449	3	contractile fiber part	CELLULAR_COMPONENT	0.0014505	3.6566e-05	65	1556	943	40277	6.44841	3.71955	C134R140	C090R116	C151R100	C204R131	C139R046	C196R074	C183R050	C159R014	C025R008	C073R030	C099R075	C201R005	C229R011	C148R164	C141R054	C167R027	C168R092	C228R118	C231R079	C156R092	C008R030	C265R062	C021R127	C200R164	C135R154	C153R107	C087R027	C048R162	C013R134	C026R076	C010R162	C250R130	C164R104	C112R067	C181R029	C233R051	C151R162
[OVER]	GO:0032385	7	positive regulation of intracellular cholesterol transport	BIOLOGICAL_PROCESS	0.00145927	3.70114e-05	7	33	1001	41800	0.694444	0.0788851	C151R056	C019R121	C026R110	C116R146	C088R057	C165R079	C143R165
[OVER]	GO:0032382	6	positive regulation of intracellular sterol transport	BIOLOGICAL_PROCESS	0.00145927	3.70114e-05	7	33	1001	41800	0.694444	0.0788851	C151R056	C019R121	C026R110	C116R146	C088R057	C165R079	C143R165
[OVER]	GO:0032379	5	positive regulation of intracellular lipid transport	BIOLOGICAL_PROCESS	0.00145927	3.70114e-05	7	33	1001	41800	0.694444	0.0788851	C151R056	C019R121	C026R110	C116R146	C088R057	C165R079	C143R165
[OVER]	GO:0010988	5	regulation of low-density lipoprotein particle clearance	BIOLOGICAL_PROCESS	0.00151028	3.83634e-05	9	61	999	41772	0.892857	0.145818	C151R056	C145R001	C019R121	C026R110	C119R032	C116R146	C165R079	C143R165	C258R092
[OVER]	GO:0035235	6	ionotropic glutamate receptor signaling pathway	BIOLOGICAL_PROCESS	0.00151249	3.84779e-05	12	112	996	41721	1.19048	0.267731	C028R006	C136R038	C181R043	C217R121	C098R102	C184R161	C233R106	C189R067	C204R170	C254R061	C070R151	C035R056
[OVER]	GO:0010594	5	regulation of endothelial cell migration	BIOLOGICAL_PROCESS	0.00151604	3.86268e-05	38	748	970	41085	3.76984	1.78806	C113R125	C238R092	C128R095	C220R150	C026R110	C234R117	C190R001	C200R137	C222R057	C019R121	C201R028	C098R103	C143R165	C147R102	C154R114	C167R153	C070R151	C059R155	C116R146	C088R057	C146R102	C081R028	C214R030	C203R120	C051R129	C032R099	C008R153	C029R118	C193R026	C201R158	C085R114	C036R081	C152R138	C238R044	C206R059	C039R120	C165R079
[OVER]	GO:0010646	4	regulation of cell communication	BIOLOGICAL_PROCESS	0.00151859	3.87504e-05	343	11724	665	30109	34.0278	28.0257	C032R085	C217R077	C180R081	C251R112	C183R050	C190R001	C051R056	C164R082	C123R130	C108R064	C042R126	C119R032	C133R090	C015R046	C202R085	C158R017	C115R136	C154R114	C022R008	C107R025	C156R092	C094R168	C261R077	C032R099	C138R013	C077R126	C231R116	C201R158	C085R114	C135R154	C036R081	C182R118	C115R128	C236R057	C009R100	C104R038	C161R093
[OVER]	GO:0042327	7	positive regulation of phosphorylation	BIOLOGICAL_PROCESS	0.00156171	3.99108e-05	138	4017	870	37816	13.6905	9.60247	C123R093	C032R085	C180R081	C251R112	C059R006	C056R035	C227R083	C190R001	C133R135	C098R103	C158R017	C081R081	C184R018	C210R135	C095R124	C214R031	C156R092	C041R032	C094R168	C237R131	C214R030	C261R077	C032R099	C047R004	C075R139	C085R114	C135R154	C036R081	C165R157	C104R038	C164R141	C003R128	C076R105	C088R161	C217R012	C018R115	C050R109
[OVER]	GO:0033028	6	myeloid cell apoptotic process	BIOLOGICAL_PROCESS	0.0015754	4.03216e-05	16	193	992	41640	1.5873	0.461358	C026R110	C234R117	C073R049	C116R146	C106R146	C019R121	C193R026	C165R157	C252R096	C238R044	C111R099	C165R079	C143R165	C154R114	C124R072	C236R057
[OVER]	GO:0042088	6	T-helper 1 type immune response	BIOLOGICAL_PROCESS	0.00158869	4.07231e-05	15	172	993	41661	1.4881	0.411159	C026R110	C234R117	C116R146	C090R167	C209R043	C141R151	C019R121	C193R026	C252R096	C238R044	C165R079	C143R165	C056R105	C154R114	C236R057
[OVER]	GO:0006810	4	transport	BIOLOGICAL_PROCESS	0.00162092	4.16117e-05	436	15419	572	26414	43.254	36.8585	C204R131	C180R081	C251R112	C058R044	C164R082	C220R134	C138R121	C050R007	C115R136	C212R013	C115R137	C154R114	C186R149	C035R056	C107R025	C156R092	C090R142	C018R127	C049R002	C138R013	C066R167	C171R027	C036R081	C115R128	C162R008	C186R019	C236R057	C009R100	C139R021	C003R128	C220R150	C018R115	C050R109	C132R153	C147R142	C057R135	C228R028
[OVER]	GO:0043372	9	positive regulation of CD4-positive, alpha-beta T cell differentiation	BIOLOGICAL_PROCESS	0.00163868	4.2131e-05	14	152	994	41681	1.38889	0.36335	C238R092	C026R110	C234R117	C132R153	C116R146	C209R043	C194R166	C019R121	C193R026	C238R044	C165R079	C143R165	C154R114	C236R057
[UNDER]	GO:0040029	6	regulation of gene expression, epigenetic	BIOLOGICAL_PROCESS	0.00163945	4.22141e-05	15	1558	993	40275	1.4881	3.72433	C249R090	C217R043	C069R086	C170R094	C073R129	C088R057	C093R093	C163R056	C028R134	C188R138	C115R128	C148R053	C223R127	C046R001	C249R036
[OVER]	GO:0050830	6	defense response to Gram-positive bacterium	BIOLOGICAL_PROCESS	0.00164524	4.24268e-05	23	357	985	41476	2.28175	0.853393	C067R099	C151R100	C045R050	C183R142	C092R134	C159R108	C089R109	C236R091	C026R076	C081R028	C185R167	C099R075	C196R169	C194R166	C073R065	C211R164	C053R026	C201R005	C229R011	C099R149	C061R083	C089R099	C219R020
[OVER]	GO:0045598	5	regulation of fat cell differentiation	BIOLOGICAL_PROCESS	0.00164835	4.25706e-05	29	510	979	41323	2.87698	1.21913	C253R026	C170R094	C165R107	C018R057	C207R121	C185R165	C014R137	C210R061	C146R057	C190R162	C008R044	C168R122	C020R020	C124R072	C210R169	C022R008	C214R031	C088R057	C094R006	C106R146	C184R020	C184R161	C153R129	C165R157	C113R072	C262R110	C056R105	C039R004	C184R005
[UNDER]	GO:0016458	3	gene silencing	BIOLOGICAL_PROCESS	0.00166088	4.29798e-05	11	1316	997	40517	1.09127	3.14584	C163R056	C249R090	C069R086	C170R094	C073R129	C188R138	C115R128	C148R053	C223R127	C088R057	C093R093
[OVER]	GO:0005520	5	insulin-like growth factor binding	MOLECULAR_FUNCTION	0.00166088	4.30223e-05	9	62	999	41771	0.892857	0.148208	C123R093	C240R103	C265R134	C188R089	C242R049	C205R135	C183R090	C169R049	C032R099
[UNDER]	GO:0098687	5	chromosomal region	CELLULAR_COMPONENT	0.00166786	4.32675e-05	13	1437	995	40396	1.28968	3.43509	C069R086	C214R030	C092R026	C014R039	C190R162	C187R001	C222R034	C036R081	C115R128	C212R013	C255R029	C210R169	C161R093
[OVER]	GO:0090087	5	regulation of peptide transport	BIOLOGICAL_PROCESS	0.0016901	4.39098e-05	123	3496	885	38337	12.2024	8.35704	C123R093	C180R081	C251R112	C183R050	C227R083	C164R082	C172R127	C211R164	C061R058	C122R042	C138R121	C133R135	C202R085	C212R013	C154R114	C177R072	C210R135	C095R124	C214R031	C094R168	C088R057	C214R030	C032R099	C138R013	C031R023	C184R020	C075R139	C249R133	C036R081	C165R157	C238R044	C162R008	C048R162	C236R057	C076R108	C088R161	C018R115
[OVER]	GO:0023051	3	regulation of signaling	BIOLOGICAL_PROCESS	0.00175552	4.56772e-05	343	11747	665	30086	34.0278	28.0807	C032R085	C217R077	C180R081	C251R112	C183R050	C190R001	C051R056	C164R082	C123R130	C108R064	C042R126	C119R032	C133R090	C015R046	C202R085	C158R017	C115R136	C154R114	C022R008	C107R025	C156R092	C094R168	C261R077	C032R099	C138R013	C077R126	C231R116	C201R158	C085R114	C135R154	C036R081	C182R118	C115R128	C236R057	C009R100	C104R038	C161R093
[OVER]	GO:2000696	6	regulation of epithelial cell differentiation involved in kidney development	BIOLOGICAL_PROCESS	0.00176199	4.59815e-05	11	96	997	41737	1.09127	0.229484	C047R004	C210R135	C106R146	C133R135	C021R127	C081R049	C165R157	C077R154	C124R072	C116R098	C008R030
[OVER]	GO:0048678	5	response to axon injury	BIOLOGICAL_PROCESS	0.00176199	4.59268e-05	35	673	973	41160	3.47222	1.60878	C180R081	C089R109	C050R109	C183R050	C040R065	C227R083	C173R086	C185R167	C211R125	C110R097	C075R068	C098R103	C203R158	C143R043	C067R099	C045R050	C183R142	C159R108	C081R049	C094R168	C008R030	C027R105	C073R065	C138R013	C159R061	C182R133	C053R026	C021R127	C075R139	C038R071	C061R083	C039R120	C162R008	C048R162	C089R099
[OVER]	GO:0045600	5	positive regulation of fat cell differentiation	BIOLOGICAL_PROCESS	0.00178906	4.67571e-05	19	263	989	41570	1.88492	0.62869	C022R008	C253R026	C165R107	C207R121	C214R031	C185R165	C014R137	C210R061	C088R057	C146R057	C094R006	C190R162	C008R044	C020R020	C153R129	C113R072	C262R110	C210R169	C039R004
[OVER]	GO:0060284	5	regulation of cell development	BIOLOGICAL_PROCESS	0.0017923	4.69108e-05	173	5294	835	36539	17.1627	12.6551	C123R093	C026R092	C183R050	C218R159	C156R081	C190R001	C051R056	C108R064	C122R042	C133R135	C098R103	C133R090	C202R085	C115R136	C243R111	C013R036	C039R114	C177R072	C045R050	C210R135	C214R031	C156R092	C094R168	C088R057	C248R105	C014R101	C214R030	C032R099	C045R054	C073R065	C229R141	C028R134	C201R158	C135R154	C061R108	C068R154	C036R081
[OVER]	GO:0032351	4	negative regulation of hormone metabolic process	BIOLOGICAL_PROCESS	0.00180006	4.71836e-05	10	79	998	41754	0.992063	0.188846	C028R006	C181R043	C088R161	C217R121	C098R102	C165R107	C233R106	C189R067	C254R061	C035R056
[OVER]	GO:0070201	5	regulation of establishment of protein localization	BIOLOGICAL_PROCESS	0.00180043	4.73133e-05	123	3518	885	38315	12.2024	8.40963	C123R093	C180R081	C251R112	C183R050	C227R083	C164R082	C172R127	C211R164	C061R058	C122R042	C138R121	C133R135	C202R085	C212R013	C154R114	C177R072	C210R135	C095R124	C214R031	C094R168	C088R057	C214R030	C032R099	C138R013	C031R023	C184R020	C075R139	C249R133	C036R081	C165R157	C238R044	C162R008	C048R162	C236R057	C076R108	C088R161	C018R115
[OVER]	GO:0032803	6	regulation of low-density lipoprotein particle receptor catabolic process	BIOLOGICAL_PROCESS	0.00180043	4.74017e-05	5	13	1003	41820	0.496032	0.0310759	C116R146	C019R121	C165R079	C143R165	C026R110
[OVER]	GO:0051896	6	regulation of protein kinase B signaling	BIOLOGICAL_PROCESS	0.00180043	4.73334e-05	40	811	968	41022	3.96825	1.93866	C180R081	C018R115	C050R109	C040R065	C227R083	C173R086	C127R104	C095R050	C189R139	C092R125	C211R125	C110R097	C098R103	C203R158	C169R049	C053R071	C070R151	C107R123	C188R087	C059R155	C013R163	C214R031	C094R168	C155R076	C133R147	C094R006	C027R105	C235R021	C047R004	C182R133	C012R036	C154R040	C265R062	C075R139	C106R087	C167R162	C056R105
[OVER]	GO:0001516	8	prostaglandin biosynthetic process	BIOLOGICAL_PROCESS	0.00184535	4.87269e-05	12	115	996	41718	1.19048	0.274903	C019R121	C193R026	C026R110	C234R117	C116R146	C088R057	C238R044	C165R079	C200R137	C143R165	C154R114	C236R057
[OVER]	GO:0046457	7	prostanoid biosynthetic process	BIOLOGICAL_PROCESS	0.00184535	4.87269e-05	12	115	996	41718	1.19048	0.274903	C019R121	C193R026	C026R110	C234R117	C116R146	C088R057	C238R044	C165R079	C200R137	C143R165	C154R114	C236R057
[OVER]	GO:1990573	9	potassium ion import across plasma membrane	BIOLOGICAL_PROCESS	0.00189533	5.01197e-05	11	97	997	41736	1.09127	0.231874	C235R021	C217R162	C028R006	C181R043	C217R121	C098R102	C233R106	C189R067	C053R071	C254R061	C035R056
[OVER]	GO:1904018	4	positive regulation of vasculature development	BIOLOGICAL_PROCESS	0.001986	5.2594e-05	42	869	966	40964	4.16667	2.07731	C217R011	C026R110	C196R074	C234R117	C200R137	C038R086	C019R121	C144R045	C159R152	C119R054	C098R103	C143R165	C154R114	C070R151	C173R008	C059R155	C116R146	C081R049	C214R031	C155R076	C146R102	C231R015	C214R030	C094R006	C008R030	C032R099	C237R014	C093R080	C008R153	C047R004	C193R026	C021R127	C200R164	C072R116	C036R081	C059R071	C238R044
[UNDER]	GO:0016604	6	nuclear body	CELLULAR_COMPONENT	0.00199173	5.28228e-05	41	3009	967	38824	4.06746	7.19289	C069R052	C236R080	C170R094	C127R108	C215R023	C018R057	C180R160	C121R145	C201R100	C051R056	C164R082	C092R026	C172R127	C061R058	C141R151	C119R054	C198R097	C223R127	C191R068	C087R056	C219R020	C070R151	C092R099	C097R055	C024R130	C147R099	C162R146	C123R101	C168R030	C090R167	C077R068	C031R023	C200R164	C255R103	C016R010	C202R099	C056R105
[OVER]	GO:0010648	4	negative regulation of cell communication	BIOLOGICAL_PROCESS	0.00200283	5.31944e-05	179	5530	829	36303	17.7579	13.2192	C113R125	C123R093	C032R085	C217R077	C251R112	C183R050	C059R006	C056R035	C051R056	C108R064	C265R134	C133R135	C122R167	C158R017	C115R136	C013R036	C184R018	C022R008	C210R135	C214R031	C156R092	C088R057	C237R131	C214R030	C261R077	C032R099	C045R054	C047R004	C138R013	C077R126	C028R134	C184R020	C122R154	C201R158	C085R114	C135R154	C249R133
[OVER]	GO:0023057	3	negative regulation of signaling	BIOLOGICAL_PROCESS	0.00200531	5.33378e-05	179	5531	829	36302	17.7579	13.2216	C113R125	C123R093	C032R085	C217R077	C251R112	C183R050	C059R006	C056R035	C051R056	C108R064	C265R134	C133R135	C122R167	C158R017	C115R136	C013R036	C184R018	C022R008	C210R135	C214R031	C156R092	C088R057	C237R131	C214R030	C261R077	C032R099	C045R054	C047R004	C138R013	C077R126	C028R134	C184R020	C122R154	C201R158	C085R114	C135R154	C249R133
[OVER]	GO:0031402	7	sodium ion binding	MOLECULAR_FUNCTION	0.00201918	5.37845e-05	9	64	999	41769	0.892857	0.152989	C028R006	C097R055	C181R043	C217R121	C098R102	C233R106	C189R067	C254R061	C035R056
[OVER]	GO:0006692	6	prostanoid metabolic process	BIOLOGICAL_PROCESS	0.00204691	5.46812e-05	14	156	994	41677	1.38889	0.372911	C026R110	C234R117	C043R167	C116R146	C088R057	C200R137	C019R121	C193R026	C238R044	C264R109	C165R079	C143R165	C154R114	C236R057
[OVER]	GO:0006693	7	prostaglandin metabolic process	BIOLOGICAL_PROCESS	0.00204691	5.46812e-05	14	156	994	41677	1.38889	0.372911	C026R110	C234R117	C043R167	C116R146	C088R057	C200R137	C019R121	C193R026	C238R044	C264R109	C165R079	C143R165	C154R114	C236R057
[OVER]	GO:0043218	3	compact myelin	CELLULAR_COMPONENT	0.00206173	5.52364e-05	13	136	995	41697	1.28968	0.325102	C086R035	C026R110	C116R146	C190R001	C203R120	C019R121	C229R141	C149R022	C106R087	C061R108	C165R079	C143R165	C102R134
[OVER]	GO:0030855	5	epithelial cell differentiation	BIOLOGICAL_PROCESS	0.00206173	5.52094e-05	125	3595	883	38238	12.4008	8.59369	C139R046	C051R056	C123R130	C172R127	C108R064	C133R135	C229R011	C098R103	C133R090	C202R085	C266R069	C013R036	C154R114	C210R135	C168R092	C231R079	C094R168	C088R057	C047R004	C229R141	C114R049	C085R114	C061R108	C068R154	C165R157	C115R128	C238R044	C236R057	C104R038	C088R161	C086R035	C217R012	C170R094	C165R107	C077R154	C200R137	C181R029
[UNDER]	GO:0043632	6	modification-dependent macromolecule catabolic process	BIOLOGICAL_PROCESS	0.00209545	5.62206e-05	28	2298	980	39535	2.77778	5.49327	C253R026	C148R168	C164R003	C207R121	C142R066	C203R071	C190R001	C172R127	C190R162	C108R142	C158R017	C210R169	C070R151	C219R041	C169R131	C022R008	C255R144	C147R099	C137R102	C064R002	C214R030	C203R120	C045R054	C265R062	C088R139	C036R081	C262R110	C100R111
[OVER]	GO:0010226	6	response to lithium ion	BIOLOGICAL_PROCESS	0.00212326	5.70487e-05	18	244	990	41589	1.78571	0.583272	C247R085	C220R150	C250R130	C014R137	C051R056	C190R162	C023R102	C159R152	C201R158	C091R132	C242R049	C039R120	C056R105	C037R166	C167R153	C255R119	C210R169	C070R151
[OVER]	GO:1904932	4	negative regulation of cartilage condensation	BIOLOGICAL_PROCESS	0.00212327	5.71308e-05	4	6	1004	41827	0.396825	0.0143427	C081R049	C021R127	C048R162	C008R030
[OVER]	GO:0070325	5	lipoprotein particle receptor binding	MOLECULAR_FUNCTION	0.00216314	5.82872e-05	14	157	994	41676	1.38889	0.375302	C151R056	C145R001	C137R132	C018R115	C057R135	C081R049	C133R147	C189R139	C008R030	C108R142	C021R127	C031R091	C048R162	C245R152
[OVER]	GO:0036295	6	cellular response to increased oxygen levels	BIOLOGICAL_PROCESS	0.00219992	5.93633e-05	11	99	997	41734	1.09127	0.236655	C057R009	C182R133	C180R081	C050R109	C075R139	C040R065	C203R158	C227R083	C088R057	C211R125	C110R097
[OVER]	GO:0045723	6	positive regulation of fatty acid biosynthetic process	BIOLOGICAL_PROCESS	0.00226039	6.12567e-05	12	118	996	41715	1.19048	0.282074	C019R121	C193R026	C026R110	C234R117	C116R146	C088R057	C238R044	C165R079	C200R137	C143R165	C154R114	C236R057
[OVER]	GO:0052204	6	negative regulation of molecular function in other organism involved in symbiotic interaction	BIOLOGICAL_PROCESS	0.00226039	6.12098e-05	6	24	1002	41809	0.595238	0.057371	C116R146	C019R121	C165R079	C143R165	C026R110	C024R130
[OVER]	GO:0044362	5	negative regulation of molecular function in other organism	BIOLOGICAL_PROCESS	0.00226039	6.12098e-05	6	24	1002	41809	0.595238	0.057371	C116R146	C019R121	C165R079	C143R165	C026R110	C024R130
[OVER]	GO:0030595	4	leukocyte chemotaxis	BIOLOGICAL_PROCESS	0.00228039	6.18869e-05	39	790	969	41043	3.86905	1.88846	C113R125	C123R093	C032R085	C003R128	C128R095	C026R092	C073R014	C220R150	C026R110	C100R108	C056R035	C185R165	C210R061	C200R137	C127R168	C008R044	C019R121	C197R170	C252R096	C143R165	C167R153	C070R151	C107R123	C013R163	C116R146	C183R028	C094R168	C155R076	C237R131	C261R077	C077R126	C161R157	C201R158	C085R114	C105R130	C153R129	C165R079
[OVER]	GO:0016748	6	succinyltransferase activity	MOLECULAR_FUNCTION	0.00232123	6.30848e-05	5	14	1003	41819	0.496032	0.0334664	C013R054	C109R141	C183R023	C046R015	C088R086
[OVER]	GO:0050707	5	regulation of cytokine secretion	BIOLOGICAL_PROCESS	0.00234158	6.37281e-05	40	829	968	41004	3.96825	1.98169	C076R108	C238R092	C026R110	C137R132	C121R047	C018R115	C250R051	C094R032	C109R167	C029R044	C172R127	C095R050	C189R139	C014R039	C194R166	C015R009	C038R086	C019R121	C138R121	C252R096	C143R165	C145R001	C236R091	C095R124	C094R120	C116R146	C155R076	C146R102	C231R015	C081R028	C029R118	C138R013	C249R133	C152R138	C007R114	C206R059	C144R091
[OVER]	GO:0004222	7	metalloendopeptidase activity	MOLECULAR_FUNCTION	0.00241361	6.57816e-05	15	180	993	41653	1.4881	0.430282	C099R050	C148R114	C062R075	C137R132	C018R115	C081R049	C105R043	C133R147	C189R139	C008R030	C047R004	C098R130	C021R127	C048R162	C245R152
[OVER]	GO:1901571	6	fatty acid derivative transport	BIOLOGICAL_PROCESS	0.0024194	6.61264e-05	14	159	994	41674	1.38889	0.380083	C026R110	C234R117	C116R146	C155R077	C142R129	C019R121	C193R026	C015R068	C238R044	C039R120	C165R079	C143R165	C154R114	C236R057
[OVER]	GO:0071715	7	icosanoid transport	BIOLOGICAL_PROCESS	0.0024194	6.61264e-05	14	159	994	41674	1.38889	0.380083	C026R110	C234R117	C116R146	C155R077	C142R129	C019R121	C193R026	C015R068	C238R044	C039R120	C165R079	C143R165	C154R114	C236R057
[OVER]	GO:0060456	4	positive regulation of digestive system process	BIOLOGICAL_PROCESS	0.00243809	6.67313e-05	9	66	999	41767	0.892857	0.15777	C137R132	C021R127	C018R115	C081R049	C133R147	C189R139	C048R162	C008R030	C245R152
[OVER]	GO:1903317	6	regulation of protein maturation	BIOLOGICAL_PROCESS	0.00249374	6.83506e-05	20	295	988	41538	1.98413	0.705185	C175R133	C139R021	C137R117	C026R110	C116R146	C127R168	C203R087	C166R043	C098R130	C179R123	C019R121	C066R167	C098R103	C202R085	C165R079	C143R165	C152R036	C037R138	C033R041	C039R114
[UNDER]	GO:0072655	6	establishment of protein localization to mitochondrion	BIOLOGICAL_PROCESS	0.00253801	6.96621e-05	0	420	1008	41413	0	1.00399
[OVER]	GO:0005783	4	endoplasmic reticulum	CELLULAR_COMPONENT	0.00254707	7.00509e-05	189	5916	819	35917	18.75	14.1419	C123R093	C181R043	C164R003	C183R050	C059R006	C256R058	C265R019	C125R022	C172R008	C211R164	C182R122	C265R134	C098R102	C133R135	C119R032	C189R078	C050R007	C158R017	C243R111	C115R137	C154R114	C184R018	C176R092	C035R056	C177R072	C022R008	C210R135	C235R106	C231R079	C090R142	C041R032	C094R168	C049R002	C027R105	C031R023	C231R116	C184R020
[OVER]	GO:0071676	5	negative regulation of mononuclear cell migration	BIOLOGICAL_PROCESS	0.00254707	7.01073e-05	7	37	1001	41796	0.694444	0.0884469	C123R093	C032R085	C088R161	C105R130	C056R035	C237R131	C261R077
[OVER]	GO:0006636	7	unsaturated fatty acid biosynthetic process	BIOLOGICAL_PROCESS	0.00255338	7.03795e-05	14	160	994	41673	1.38889	0.382473	C026R110	C217R012	C234R117	C116R146	C088R057	C200R137	C172R008	C019R121	C193R026	C238R044	C165R079	C143R165	C154R114	C236R057
[OVER]	GO:0034614	6	cellular response to reactive oxygen species	BIOLOGICAL_PROCESS	0.00256449	7.07848e-05	46	1002	962	40831	4.56349	2.39524	C175R133	C238R092	C088R161	C180R081	C026R110	C137R132	C018R115	C050R109	C250R051	C234R117	C040R065	C227R083	C200R137	C025R008	C127R168	C189R139	C211R125	C110R097	C019R121	C079R073	C203R158	C143R085	C143R165	C154R114	C145R001	C116R146	C081R049	C081R028	C008R153	C181R058	C047R004	C138R013	C182R133	C193R026	C075R139	C085R114	C200R100
[OVER]	GO:0048468	4	cell development	BIOLOGICAL_PROCESS	0.00258948	7.15744e-05	309	10477	699	31356	30.6548	25.0448	C217R077	C139R046	C183R050	C156R081	C190R001	C051R056	C164R082	C108R064	C138R121	C133R090	C202R085	C115R136	C243R111	C007R030	C022R008	C046R015	C168R092	C156R092	C090R142	C094R168	C014R101	C032R099	C077R126	C031R023	C201R158	C085R114	C135R154	C061R108	C036R081	C115R128	C162R008	C009R100	C104R038	C161R093	C086R035	C220R150	C186R166
[UNDER]	GO:0000781	6	chromosome, telomeric region	CELLULAR_COMPONENT	0.00258995	7.16875e-05	0	428	1008	41405	0	1.02312
[UNDER]	GO:0006403	4	RNA localization	BIOLOGICAL_PROCESS	0.0026418	7.33266e-05	9	1157	999	40676	0.892857	2.76576	C012R096	C256R103	C098R048	C196R002	C087R027	C112R067	C014R039	C093R080	C008R153
[OVER]	GO:0031514	4	motile cilium	CELLULAR_COMPONENT	0.0026418	7.32463e-05	30	549	978	41284	2.97619	1.31236	C173R104	C180R081	C026R110	C050R109	C040R065	C029R044	C227R083	C211R125	C110R097	C015R009	C019R121	C138R121	C203R158	C212R013	C266R069	C143R165	C007R030	C236R052	C188R087	C137R122	C024R130	C116R146	C228R118	C155R077	C045R054	C182R133	C265R062	C075R139	C165R079	C124R084
[OVER]	GO:0051234	3	establishment of localization	BIOLOGICAL_PROCESS	0.00282138	7.85289e-05	442	15754	566	26079	43.8492	37.6593	C204R131	C180R081	C251R112	C156R081	C058R044	C164R082	C220R134	C138R121	C050R007	C115R136	C212R013	C115R137	C154R114	C186R149	C035R056	C107R025	C156R092	C090R142	C018R127	C049R002	C138R013	C066R167	C171R027	C036R081	C115R128	C162R008	C186R019	C236R057	C009R100	C139R021	C003R128	C220R150	C018R115	C050R109	C132R153	C147R142	C057R135
[OVER]	GO:0009967	4	positive regulation of signal transduction	BIOLOGICAL_PROCESS	0.00282138	7.84658e-05	191	6009	817	35824	18.9484	14.3643	C123R093	C032R085	C026R092	C180R081	C251R112	C183R050	C059R006	C056R035	C227R083	C190R001	C172R127	C265R134	C122R042	C133R135	C098R103	C133R090	C202R085	C158R017	C081R081	C184R018	C210R135	C095R124	C041R152	C214R031	C231R079	C156R092	C041R032	C094R168	C088R057	C237R131	C214R030	C261R077	C032R099	C047R004	C201R158	C075R139	C085R114
[OVER]	GO:0003008	3	system process	BIOLOGICAL_PROCESS	0.00282279	7.86771e-05	225	7277	783	34556	22.3214	17.3954	C032R085	C139R046	C251R112	C183R050	C256R058	C190R001	C051R056	C164R082	C133R090	C015R046	C158R017	C035R056	C022R008	C107R025	C094R168	C261R077	C032R099	C138R013	C201R158	C085R114	C135R154	C061R108	C036R081	C162R008	C009R100	C104R038	C230R086	C128R095	C086R035	C220R150	C018R115	C014R137	C077R154	C112R067	C051R035	C034R155	C020R081
[OVER]	GO:0055002	6	striated muscle cell development	BIOLOGICAL_PROCESS	0.00283619	7.93793e-05	60	1434	948	40399	5.95238	3.42792	C123R093	C090R116	C151R100	C238R092	C139R046	C190R001	C025R008	C099R075	C136R038	C201R005	C229R011	C148R164	C007R122	C119R115	C022R008	C168R092	C231R079	C088R057	C032R099	C265R062	C085R114	C087R027	C262R110	C162R008	C154R068	C253R026	C026R076	C010R162	C250R130	C207R121	C112R067	C181R029	C233R051	C151R162	C056R091	C038R086	C020R081
[OVER]	GO:0002824	6	positive regulation of adaptive immune response based on somatic recombination of immune receptors built from immunoglobulin superfamily domains	BIOLOGICAL_PROCESS	0.00283619	7.92151e-05	23	373	985	41460	2.28175	0.891641	C139R032	C238R092	C026R110	C234R117	C132R153	C116R146	C209R043	C194R166	C181R058	C211R164	C127R051	C019R121	C193R026	C027R162	C050R007	C007R114	C252R096	C238R044	C243R111	C165R079	C143R165	C154R114	C236R057
[OVER]	GO:0034440	4	lipid oxidation	BIOLOGICAL_PROCESS	0.00283619	7.93453e-05	27	475	981	41358	2.67857	1.13547	C234R058	C059R006	C116R098	C248R155	C181R102	C038R086	C195R004	C124R097	C046R001	C124R072	C184R018	C037R166	C255R119	C210R135	C134R154	C088R057	C231R015	C081R028	C049R002	C106R146	C184R020	C038R071	C110R006	C165R157	C255R103	C067R037	C009R100
[OVER]	GO:0042593	7	glucose homeostasis	BIOLOGICAL_PROCESS	0.00283897	7.96762e-05	56	1307	952	40526	5.55556	3.12433	C175R133	C180R081	C089R109	C251R112	C183R050	C255R056	C227R083	C164R082	C095R050	C211R125	C073R030	C190R162	C131R042	C124R097	C202R085	C210R169	C045R050	C183R142	C088R057	C231R078	C073R065	C106R146	C075R139	C163R125	C165R157	C115R128	C056R105	C089R099	C050R109	C170R094	C040R065	C164R104	C014R137	C185R167	C127R168	C125R165	C110R097
[OVER]	GO:1902105	5	regulation of leukocyte differentiation	BIOLOGICAL_PROCESS	0.00283897	7.96632e-05	58	1370	950	40463	5.75397	3.27493	C238R092	C089R109	C234R117	C190R162	C020R020	C133R135	C154R114	C210R169	C045R050	C210R135	C183R142	C095R124	C214R031	C094R006	C051R129	C209R043	C032R099	C045R054	C073R065	C106R146	C127R051	C165R157	C238R044	C264R109	C165R079	C056R105	C236R057	C089R099	C230R086	C154R016	C026R110	C132R153	C077R154	C185R167	C200R137	C194R166	C019R121
[OVER]	GO:0036126	4	sperm flagellum	CELLULAR_COMPONENT	0.00284621	7.99892e-05	22	348	986	41485	2.18254	0.831879	C007R030	C236R052	C188R087	C173R104	C180R081	C050R109	C040R065	C029R044	C227R083	C228R118	C155R077	C211R125	C045R054	C110R097	C015R009	C182R133	C265R062	C075R139	C203R158	C212R013	C266R069	C124R084
[OVER]	GO:0010632	4	regulation of epithelial cell migration	BIOLOGICAL_PROCESS	0.00284958	8.01941e-05	52	1187	956	40646	5.15873	2.83747	C113R125	C175R133	C238R092	C137R117	C234R117	C190R001	C222R057	C098R103	C154R114	C039R114	C081R049	C088R057	C101R042	C214R030	C051R129	C032R099	C008R153	C047R004	C201R158	C085R114	C036R081	C238R044	C206R059	C165R079	C236R057	C128R095	C220R150	C026R110	C200R137	C127R168	C168R122	C019R121	C201R028	C114R159	C143R165	C147R102	C167R153
[OVER]	GO:0042310	9	vasoconstriction	BIOLOGICAL_PROCESS	0.00291489	8.22569e-05	23	374	985	41459	2.28175	0.894031	C032R085	C140R010	C247R085	C181R043	C217R121	C251R112	C056R035	C250R130	C081R049	C237R131	C261R077	C051R129	C155R077	C079R102	C008R030	C028R006	C021R127	C091R132	C085R114	C189R067	C039R120	C048R162	C254R061
[OVER]	GO:0032800	6	receptor biosynthetic process	BIOLOGICAL_PROCESS	0.00291489	8.22231e-05	12	122	996	41711	1.19048	0.291636	C210R135	C106R146	C032R060	C133R135	C119R032	C165R157	C088R057	C077R154	C124R072	C116R098	C155R077	C032R099
[OVER]	GO:0046718	7	viral entry into host cell	BIOLOGICAL_PROCESS	0.00293854	8.30378e-05	25	415	983	41418	2.48016	0.99204	C076R108	C242R097	C137R117	C086R035	C172R127	C144R128	C176R151	C158R017	C102R134	C039R114	C147R099	C081R028	C203R087	C155R077	C032R099	C239R148	C165R072	C044R163	C229R141	C012R096	C149R022	C191R159	C061R108	C216R009	C193R066
[OVER]	GO:0045937	6	positive regulation of phosphate metabolic process	BIOLOGICAL_PROCESS	0.00294435	8.34293e-05	144	4296	864	37537	14.2857	10.2694	C123R093	C032R085	C180R081	C251R112	C059R006	C056R035	C227R083	C190R001	C133R135	C098R103	C015R046	C158R017	C081R081	C184R018	C210R135	C095R124	C214R031	C156R092	C041R032	C094R168	C237R131	C214R030	C261R077	C032R099	C047R004	C075R139	C085R114	C135R154	C036R081	C165R157	C104R038	C164R141	C003R128	C076R105	C088R161	C217R012	C018R115
[OVER]	GO:0010562	5	positive regulation of phosphorus metabolic process	BIOLOGICAL_PROCESS	0.00294435	8.34293e-05	144	4296	864	37537	14.2857	10.2694	C123R093	C032R085	C180R081	C251R112	C059R006	C056R035	C227R083	C190R001	C133R135	C098R103	C015R046	C158R017	C081R081	C184R018	C210R135	C095R124	C214R031	C156R092	C041R032	C094R168	C237R131	C214R030	C261R077	C032R099	C047R004	C075R139	C085R114	C135R154	C036R081	C165R157	C104R038	C164R141	C003R128	C076R105	C088R161	C217R012	C018R115
[OVER]	GO:0050708	5	regulation of protein secretion	BIOLOGICAL_PROCESS	0.00295481	8.38606e-05	83	2189	925	39644	8.23413	5.23271	C123R093	C140R010	C238R092	C251R112	C121R047	C234R117	C183R050	C255R056	C100R108	C159R014	C172R127	C095R050	C014R039	C015R009	C211R164	C061R058	C138R121	C131R042	C202R085	C154R114	C145R001	C236R091	C095R124	C094R120	C081R049	C214R031	C088R057	C094R006	C008R030	C229R060	C138R013	C021R127	C163R125	C249R133	C007R114	C238R044	C206R059
[UNDER]	GO:0070085	3	glycosylation	BIOLOGICAL_PROCESS	0.00295481	8.40679e-05	2	624	1006	41209	0.198413	1.49165	C073R049	C238R026
[UNDER]	GO:0140097	3	catalytic activity, acting on DNA	MOLECULAR_FUNCTION	0.00295481	8.40679e-05	2	624	1006	41209	0.198413	1.49165	C069R086	C094R120
[OVER]	GO:0009743	5	response to carbohydrate	BIOLOGICAL_PROCESS	0.00297907	8.48731e-05	69	1724	939	40109	6.84524	4.12115	C175R133	C123R093	C140R010	C180R081	C089R109	C251R112	C183R050	C227R083	C205R135	C116R098	C211R125	C133R135	C202R085	C045R050	C210R135	C183R142	C088R057	C231R078	C051R129	C073R065	C138R013	C106R146	C184R020	C075R139	C163R125	C165R157	C115R128	C056R105	C162R008	C089R099	C242R097	C050R109	C109R167	C040R065	C164R104	C014R137	C203R071
[UNDER]	GO:0043231	4	intracellular membrane-bounded organelle	CELLULAR_COMPONENT	0.00301913	8.61309e-05	588	26935	420	14898	58.3333	64.387	C204R131	C154R115	C180R081	C139R046	C156R081	C051R056	C164R082	C123R130	C042R126	C138R121	C230R092	C133R090	C050R007	C243R111	C115R137	C154R114	C035R056	C236R052	C107R025	C235R106	C156R092	C090R142	C261R077	C049R002	C138R013	C066R167	C036R081	C115R128	C162R008	C236R057	C009R100	C230R086	C139R021	C228R020	C220R150	C018R115	C050R109
[OVER]	GO:0022407	4	regulation of cell-cell adhesion	BIOLOGICAL_PROCESS	0.00303572	8.67215e-05	73	1868	935	39965	7.24206	4.46537	C175R133	C134R140	C202R049	C238R092	C089R109	C121R047	C234R117	C105R043	C123R130	C092R125	C014R039	C190R162	C211R164	C108R064	C122R042	C120R073	C154R114	C210R169	C045R050	C183R142	C095R124	C041R032	C088R057	C101R042	C051R129	C209R043	C008R153	C073R065	C235R021	C138R013	C127R051	C238R044	C165R079	C056R105	C236R057	C009R100	C089R099
[OVER]	GO:0033500	6	carbohydrate homeostasis	BIOLOGICAL_PROCESS	0.00303667	8.68657e-05	56	1319	952	40514	5.55556	3.15301	C175R133	C180R081	C089R109	C251R112	C183R050	C255R056	C227R083	C164R082	C095R050	C211R125	C073R030	C190R162	C131R042	C124R097	C202R085	C210R169	C045R050	C183R142	C088R057	C231R078	C073R065	C106R146	C075R139	C163R125	C165R157	C115R128	C056R105	C089R099	C050R109	C170R094	C040R065	C164R104	C014R137	C185R167	C127R168	C125R165	C110R097
[OVER]	GO:0061061	4	muscle structure development	BIOLOGICAL_PROCESS	0.00307915	8.81998e-05	130	3817	878	38016	12.8968	9.12438	C123R093	C204R131	C139R046	C183R050	C190R001	C229R011	C098R103	C133R090	C202R085	C022R008	C045R050	C168R092	C231R079	C088R057	C032R099	C237R014	C073R065	C031R023	C028R134	C201R158	C085R114	C214R033	C115R128	C087R027	C162R008	C009R100	C154R068	C104R038	C089R099	C088R161	C220R150	C165R107	C112R067	C181R029	C233R051	C131R108	C163R056
[OVER]	GO:0001786	4	phosphatidylserine binding	MOLECULAR_FUNCTION	0.00308078	8.84475e-05	20	301	988	41532	1.98413	0.719528	C173R104	C137R117	C026R110	C234R117	C116R146	C112R067	C081R028	C200R137	C203R087	C019R121	C193R026	C124R097	C087R027	C238R044	C165R079	C143R165	C015R137	C154R114	C236R057	C039R114
[OVER]	GO:0033189	6	response to vitamin A	BIOLOGICAL_PROCESS	0.00308078	8.85105e-05	13	143	995	41690	1.28968	0.341835	C018R143	C097R055	C081R049	C088R057	C008R030	C047R004	C138R013	C083R105	C021R127	C111R099	C143R043	C119R115	C230R086
[OVER]	GO:0010647	4	positive regulation of cell communication	BIOLOGICAL_PROCESS	0.00308078	8.86034e-05	213	6835	795	34998	21.131	16.3388	C032R085	C180R081	C251R112	C183R050	C190R001	C164R082	C133R090	C202R085	C158R017	C156R092	C094R168	C261R077	C032R099	C231R116	C201R158	C085R114	C135R154	C036R081	C115R128	C104R038	C161R093	C003R128	C128R095	C089R005	C220R150	C018R115	C050R109	C094R032	C165R107	C210R061	C077R154	C112R067	C051R035	C110R097	C144R085	C223R127	C191R068
[OVER]	GO:0052205	6	modulation of molecular function in other organism involved in symbiotic interaction	BIOLOGICAL_PROCESS	0.00311214	8.97454e-05	6	26	1002	41807	0.595238	0.0621519	C116R146	C019R121	C165R079	C143R165	C026R110	C024R130
[OVER]	GO:0044359	5	modulation of molecular function in other organism	BIOLOGICAL_PROCESS	0.00311214	8.97454e-05	6	26	1002	41807	0.595238	0.0621519	C116R146	C019R121	C165R079	C143R165	C026R110	C024R130
[OVER]	GO:0051049	4	regulation of transport	BIOLOGICAL_PROCESS	0.00320195	9.2459e-05	235	7671	773	34162	23.3135	18.3372	C180R081	C251R112	C183R050	C164R082	C138R121	C202R085	C115R136	C212R013	C154R114	C035R056	C094R168	C018R127	C014R101	C032R099	C138R013	C031R023	C231R116	C201R158	C036R081	C115R128	C162R008	C236R057	C009R100	C076R108	C220R150	C018R115	C050R109	C094R032	C132R153	C077R154	C112R067	C051R035	C200R137	C110R097	C163R056	C108R085	C020R081
[OVER]	GO:0043299	4	leukocyte degranulation	BIOLOGICAL_PROCESS	0.0032032	9.26186e-05	71	1807	937	40026	7.04365	4.31956	C130R128	C026R092	C234R117	C127R104	C164R082	C073R030	C008R044	C061R058	C066R077	C154R114	C024R003	C177R072	C081R049	C228R118	C231R079	C156R092	C183R028	C094R168	C248R105	C122R118	C229R060	C047R004	C138R013	C127R051	C200R164	C099R149	C184R062	C238R044	C186R019	C236R057	C009R100	C245R152	C242R097	C069R075	C137R132	C018R115	C109R002
[OVER]	GO:0070613	7	regulation of protein processing	BIOLOGICAL_PROCESS	0.00321588	9.31096e-05	19	278	989	41555	1.88492	0.664547	C175R133	C139R021	C137R117	C026R110	C116R146	C127R168	C203R087	C166R043	C098R130	C179R123	C019R121	C066R167	C098R103	C165R079	C143R165	C152R036	C037R138	C033R041	C039R114
[OVER]	GO:0042180	4	cellular ketone metabolic process	BIOLOGICAL_PROCESS	0.00323984	9.39283e-05	43	928	965	40905	4.26587	2.21834	C088R161	C013R134	C026R110	C170R094	C234R117	C165R107	C059R006	C077R154	C200R137	C116R098	C073R030	C181R102	C038R086	C019R121	C133R135	C124R097	C046R001	C143R165	C154R114	C141R054	C124R072	C184R018	C037R166	C255R119	C210R135	C134R154	C116R146	C228R118	C088R057	C231R015	C008R113	C049R002	C106R146	C193R026	C184R020	C110R006	C165R157
[OVER]	GO:0018149	7	peptide cross-linking	BIOLOGICAL_PROCESS	0.00326704	9.48429e-05	12	124	996	41709	1.19048	0.296417	C222R057	C170R165	C210R044	C114R159	C094R086	C167R128	C171R053	C011R162	C184R030	C231R078	C237R076	C225R026
[OVER]	GO:0030246	3	carbohydrate binding	MOLECULAR_FUNCTION	0.00327156	9.51007e-05	35	692	973	41141	3.47222	1.6542	C139R021	C220R150	C089R109	C094R032	C164R104	C201R100	C185R167	C220R158	C103R112	C125R165	C073R030	C117R009	C232R083	C249R066	C120R073	C081R081	C033R041	C167R153	C067R099	C045R050	C247R086	C183R142	C159R108	C095R124	C228R118	C073R065	C053R026	C066R167	C193R026	C106R165	C201R158	C171R027	C061R083	C199R015	C089R099
[OVER]	GO:0002791	6	regulation of peptide secretion	BIOLOGICAL_PROCESS	0.00329513	9.59128e-05	86	2305	922	39528	8.53175	5.51	C123R093	C140R010	C238R092	C251R112	C121R047	C234R117	C183R050	C255R056	C100R108	C159R014	C172R127	C095R050	C014R039	C015R009	C211R164	C061R058	C138R121	C131R042	C202R085	C154R114	C145R001	C236R091	C095R124	C094R120	C081R049	C214R031	C088R057	C094R006	C008R030	C229R060	C138R013	C184R020	C021R127	C163R125	C249R133	C007R114	C238R044
[UNDER]	GO:0046483	4	heterocycle metabolic process	BIOLOGICAL_PROCESS	0.00330182	9.62351e-05	314	15532	694	26301	31.1508	37.1286	C032R085	C180R081	C051R056	C123R130	C038R020	C138R121	C133R090	C202R085	C158R017	C154R114	C249R090	C046R015	C024R070	C090R142	C261R077	C031R023	C201R158	C070R126	C036R081	C182R118	C115R128	C236R057	C009R100	C104R038	C161R093	C220R150	C050R109	C165R107	C132R153	C256R036	C177R123	C014R137	C210R061	C077R154	C200R137	C131R108	C110R097
[OVER]	GO:0009968	4	negative regulation of signal transduction	BIOLOGICAL_PROCESS	0.00331867	9.68544e-05	165	5079	843	36754	16.369	12.1411	C113R125	C123R093	C032R085	C217R077	C183R050	C059R006	C056R035	C051R056	C108R064	C265R134	C133R135	C122R167	C158R017	C115R136	C013R036	C184R018	C022R008	C210R135	C214R031	C156R092	C088R057	C237R131	C261R077	C032R099	C045R054	C047R004	C138R013	C077R126	C028R134	C184R020	C122R154	C201R158	C085R114	C135R154	C249R133	C225R001	C165R157
[UNDER]	GO:0016567	9	protein ubiquitination	BIOLOGICAL_PROCESS	0.00333719	9.75238e-05	30	2378	978	39455	2.97619	5.68451	C148R168	C183R050	C203R071	C051R056	C172R127	C027R038	C229R054	C184R150	C202R085	C158R017	C219R041	C107R025	C255R144	C147R099	C137R102	C009R080	C126R116	C231R079	C064R002	C214R030	C099R045	C045R054	C181R058	C265R062	C036R081	C167R162	C092R081	C059R071	C234R042	C100R111
[OVER]	GO:0023052	2	signaling	BIOLOGICAL_PROCESS	0.00333855	9.76922e-05	451	16161	557	25672	44.7421	38.6322	C180R081	C251R112	C051R056	C164R082	C123R130	C108R064	C042R126	C138R121	C133R090	C115R136	C243R111	C154R114	C035R056	C107R025	C156R092	C261R077	C138R013	C171R027	C036R081	C115R128	C162R008	C236R057	C009R100	C003R128	C089R005	C220R150	C018R115	C050R109	C011R162	C057R135	C051R035	C110R097	C108R085	C066R011	C171R053	C206R085	C107R167
[OVER]	GO:0018904	4	ether metabolic process	BIOLOGICAL_PROCESS	0.00336464	9.85855e-05	10	87	998	41746	0.992063	0.20797	C236R052	C182R133	C180R081	C050R109	C075R139	C040R065	C203R158	C227R083	C211R125	C110R097
[OVER]	GO:0031748	7	D1 dopamine receptor binding	MOLECULAR_FUNCTION	0.00341564	0.000100584	9	70	999	41763	0.892857	0.167332	C028R006	C181R043	C217R121	C098R102	C233R106	C189R067	C053R071	C254R061	C035R056
[OVER]	GO:0031295	4	T cell costimulation	BIOLOGICAL_PROCESS	0.00341564	0.000100739	13	145	995	41688	1.28968	0.346616	C067R099	C045R050	C183R142	C159R108	C089R109	C095R124	C185R167	C092R125	C011R090	C073R065	C053R026	C061R083	C089R099
[OVER]	GO:0031294	3	lymphocyte costimulation	BIOLOGICAL_PROCESS	0.00341564	0.000100739	13	145	995	41688	1.28968	0.346616	C067R099	C045R050	C183R142	C159R108	C089R109	C095R124	C185R167	C092R125	C011R090	C073R065	C053R026	C061R083	C089R099
[OVER]	GO:0030955	7	potassium ion binding	MOLECULAR_FUNCTION	0.00341564	0.000100584	9	70	999	41763	0.892857	0.167332	C028R006	C181R043	C217R121	C098R102	C159R152	C233R106	C189R067	C254R061	C035R056
[UNDER]	GO:0140110	2	transcription regulator activity	MOLECULAR_FUNCTION	0.00341564	0.000100666	63	4095	945	37738	6.25	9.78892	C238R092	C069R052	C018R057	C180R160	C051R056	C190R162	C171R074	C020R020	C038R020	C259R112	C160R022	C098R103	C133R090	C202R085	C013R036	C210R169	C119R115	C173R008	C249R090	C092R134	C123R101	C088R057	C025R113	C209R043	C237R014	C008R153	C028R134	C001R066	C072R116	C145R128	C115R128	C056R105	C009R100	C104R038	C072R152	C217R011	C032R060
[OVER]	GO:0048703	5	embryonic viscerocranium morphogenesis	BIOLOGICAL_PROCESS	0.00342877	0.000101259	14	166	994	41667	1.38889	0.396816	C247R086	C154R016	C018R057	C256R036	C032R158	C152R052	C160R022	C191R110	C059R050	C057R089	C195R059	C249R066	C104R038	C119R115
[OVER]	GO:0043403	5	skeletal muscle tissue regeneration	BIOLOGICAL_PROCESS	0.00345303	0.000102775	17	233	991	41600	1.68651	0.556977	C140R010	C026R110	C234R117	C116R146	C088R057	C093R080	C019R121	C193R026	C163R027	C159R152	C153R107	C007R114	C238R044	C165R079	C143R165	C154R114	C236R057
[UNDER]	GO:0050658	5	RNA transport	BIOLOGICAL_PROCESS	0.00345303	0.000102449	6	913	1002	40920	0.595238	2.18249	C196R002	C012R096	C256R103	C014R039	C098R048	C093R080
[UNDER]	GO:0050657	7	nucleic acid transport	BIOLOGICAL_PROCESS	0.00345303	0.000102449	6	913	1002	40920	0.595238	2.18249	C196R002	C012R096	C256R103	C014R039	C098R048	C093R080
[OVER]	GO:0001655	5	urogenital system development	BIOLOGICAL_PROCESS	0.00345303	0.000102247	72	1839	936	39994	7.14286	4.39605	C234R117	C059R006	C116R098	C222R057	C259R112	C133R135	C098R103	C202R085	C266R069	C154R114	C184R018	C210R135	C081R049	C214R031	C025R113	C094R006	C051R129	C008R030	C032R099	C235R021	C047R004	C138R013	C106R146	C021R127	C165R157	C238R044	C206R059	C165R079	C056R105	C162R008	C048R162	C236R057	C154R016	C088R161	C026R110	C165R107	C250R130
[UNDER]	GO:0030117	4	membrane coat	CELLULAR_COMPONENT	0.00345303	0.000102718	0	404	1008	41429	0	0.965745
[UNDER]	GO:0048475	3	coated membrane	CELLULAR_COMPONENT	0.00345303	0.000102718	0	404	1008	41429	0	0.965745
[OVER]	GO:0071260	5	cellular response to mechanical stimulus	BIOLOGICAL_PROCESS	0.00349322	0.000104106	26	456	982	41377	2.57937	1.09005	C175R133	C242R097	C140R010	C181R043	C088R161	C069R075	C165R107	C164R104	C127R168	C168R122	C047R136	C028R006	C176R151	C141R151	C098R102	C066R077	C254R061	C035R056	C217R121	C090R167	C032R099	C233R106	C189R067	C216R009	C039R120	C249R036
[UNDER]	GO:0051236	4	establishment of RNA localization	BIOLOGICAL_PROCESS	0.00350081	0.000104603	6	924	1002	40909	0.595238	2.20878	C196R002	C012R096	C256R103	C014R039	C098R048	C093R080
[OVER]	GO:0010517	7	regulation of phospholipase activity	BIOLOGICAL_PROCESS	0.00350081	0.000104599	20	305	988	41528	1.98413	0.729089	C173R104	C026R110	C234R117	C116R146	C155R076	C200R137	C075R068	C136R038	C019R121	C193R026	C106R076	C098R103	C238R044	C165R079	C143R165	C007R122	C154R114	C139R061	C236R057	C154R068
[OVER]	GO:0062013	4	positive regulation of small molecule metabolic process	BIOLOGICAL_PROCESS	0.00350756	0.00010494	38	788	970	41045	3.76984	1.88368	C088R161	C013R134	C026R110	C234R117	C029R044	C077R154	C112R067	C200R137	C092R026	C116R098	C015R009	C038R086	C019R121	C133R135	C098R103	C143R165	C154R114	C141R054	C124R072	C210R135	C250R085	C116R146	C088R057	C231R015	C106R146	C193R026	C184R020	C110R006	C165R157	C087R027	C238R044	C039R120	C165R079	C258R092	C056R105	C236R057	C009R100
[OVER]	GO:0070170	6	regulation of tooth mineralization	BIOLOGICAL_PROCESS	0.00353944	0.000106167	5	16	1003	41817	0.496032	0.0382473	C170R165	C210R044	C133R147	C048R162	C011R162
[OVER]	GO:2000645	5	negative regulation of receptor catabolic process	BIOLOGICAL_PROCESS	0.00353944	0.000106167	5	16	1003	41817	0.496032	0.0382473	C116R146	C019R121	C165R079	C143R165	C026R110
[OVER]	GO:0002275	5	myeloid cell activation involved in immune response	BIOLOGICAL_PROCESS	0.00356938	0.000107203	72	1846	936	39987	7.14286	4.41278	C130R128	C026R092	C234R117	C127R104	C164R082	C073R030	C008R044	C061R058	C066R077	C154R114	C024R003	C177R072	C081R049	C228R118	C231R079	C156R092	C183R028	C094R168	C248R105	C122R118	C229R060	C047R004	C138R013	C127R051	C200R164	C099R149	C184R062	C238R044	C186R019	C236R057	C009R100	C245R152	C242R097	C069R075	C137R132	C018R115	C109R002
[OVER]	GO:0090027	6	negative regulation of monocyte chemotaxis	BIOLOGICAL_PROCESS	0.00357057	0.000107514	6	27	1002	41806	0.595238	0.0645423	C123R093	C032R085	C237R131	C261R077	C105R130	C056R035
[OVER]	GO:2000483	6	negative regulation of interleukin-8 secretion	BIOLOGICAL_PROCESS	0.00357057	0.000107514	6	27	1002	41806	0.595238	0.0645423	C116R146	C019R121	C165R079	C143R165	C236R091	C026R110
[OVER]	GO:0072216	5	positive regulation of metanephros development	BIOLOGICAL_PROCESS	0.00358977	0.000108231	7	40	1001	41793	0.694444	0.0956183	C210R135	C106R146	C133R135	C165R157	C077R154	C124R072	C116R098
[OVER]	GO:0045214	6	sarcomere organization	BIOLOGICAL_PROCESS	0.00358984	0.000108371	30	566	978	41267	2.97619	1.353	C151R100	C238R092	C139R046	C026R076	C112R067	C181R029	C025R008	C233R051	C151R162	C056R091	C099R075	C020R081	C079R073	C201R005	C229R011	C148R164	C143R085	C104R148	C168R092	C126R116	C231R079	C099R045	C032R099	C200R100	C087R027	C202R099	C188R027	C247R123	C100R110	C048R065
[OVER]	GO:0050839	4	cell adhesion molecule binding	MOLECULAR_FUNCTION	0.00367256	0.000111011	47	1056	961	40777	4.6627	2.52432	C134R140	C123R093	C220R150	C234R117	C105R043	C205R135	C190R001	C200R137	C014R039	C246R156	C001R030	C114R159	C098R103	C144R085	C242R139	C147R102	C154R114	C167R153	C070R151	C095R124	C214R031	C008R035	C156R092	C157R039	C041R032	C094R006	C203R120	C136R161	C032R099	C021R044	C239R148	C080R081	C044R163	C012R036	C193R026	C201R158	C085R114
[UNDER]	GO:0034641	4	cellular nitrogen compound metabolic process	BIOLOGICAL_PROCESS	0.00369084	0.000111705	351	17086	657	24747	34.8214	40.8434	C032R085	C180R081	C051R056	C123R130	C038R020	C138R121	C133R090	C202R085	C158R017	C154R114	C249R090	C046R015	C168R092	C024R070	C090R142	C094R168	C261R077	C138R013	C031R023	C201R158	C070R126	C232R154	C036R081	C182R118	C115R128	C236R057	C009R100	C104R038	C161R093	C220R150	C018R115	C050R109	C165R107	C132R153	C256R036	C057R135	C177R123
[OVER]	GO:0046456	6	icosanoid biosynthetic process	BIOLOGICAL_PROCESS	0.00375801	0.000113883	14	168	994	41665	1.38889	0.401597	C026R110	C217R012	C234R117	C116R146	C088R057	C200R137	C019R121	C193R026	C112R126	C238R044	C165R079	C143R165	C154R114	C236R057
[UNDER]	GO:0003723	5	RNA binding	MOLECULAR_FUNCTION	0.00376135	0.00011413	55	3670	953	38163	5.45635	8.77298	C204R131	C236R080	C234R117	C127R108	C235R159	C120R116	C093R093	C014R039	C077R058	C108R142	C160R022	C202R085	C154R114	C249R090	C094R120	C090R142	C248R105	C265R062	C201R158	C153R107	C225R001	C115R128	C238R044	C165R079	C236R057	C212R074	C220R150	C026R110	C109R002	C147R142	C055R128	C200R137	C222R158	C083R139	C222R034	C019R121	C098R048
[OVER]	GO:0008360	4	regulation of cell shape	BIOLOGICAL_PROCESS	0.00377244	0.000114612	40	848	968	40985	3.96825	2.02711	C137R117	C026R110	C196R074	C234R117	C200R137	C025R008	C151R162	C073R030	C014R039	C122R042	C019R121	C079R073	C119R054	C143R085	C143R165	C053R071	C154R114	C093R128	C070R151	C039R114	C188R087	C116R146	C094R168	C231R078	C155R076	C101R042	C203R087	C051R129	C235R021	C009R029	C193R026	C031R023	C200R164	C200R100	C068R154	C238R044	C165R079
[UNDER]	GO:0019941	7	modification-dependent protein catabolic process	BIOLOGICAL_PROCESS	0.00377616	0.000114925	28	2250	980	39583	2.77778	5.37853	C253R026	C148R168	C164R003	C207R121	C142R066	C203R071	C190R001	C172R127	C190R162	C108R142	C158R017	C210R169	C070R151	C219R041	C169R131	C022R008	C255R144	C147R099	C137R102	C064R002	C214R030	C203R120	C045R054	C265R062	C088R139	C036R081	C262R110	C100R111
[OVER]	GO:0005515	3	protein binding	MOLECULAR_FUNCTION	0.00377616	0.000115017	749	28730	259	13103	74.3056	68.6778	C204R131	C180R081	C139R046	C251R112	C156R081	C058R044	C051R056	C164R082	C123R130	C220R134	C042R126	C138R121	C230R092	C133R090	C050R007	C124R053	C115R136	C212R013	C243R111	C154R114	C100R146	C186R149	C035R056	C107R025	C235R106	C156R092	C018R127	C261R077	C049R002	C138R013	C066R167	C171R027	C036R081	C115R128	C162R008	C236R057	C009R100
[OVER]	GO:0071363	6	cellular response to growth factor stimulus	BIOLOGICAL_PROCESS	0.00378406	0.000115403	114	3269	894	38564	11.3095	7.8144	C113R125	C123R093	C123R130	C265R134	C119R032	C098R103	C122R167	C133R090	C202R085	C033R041	C039R114	C214R031	C231R079	C094R168	C231R078	C014R101	C032R099	C138R013	C077R126	C066R167	C229R141	C061R108	C068R154	C036R081	C182R118	C009R100	C139R021	C128R095	C088R161	C086R035	C250R051	C165R107	C011R162	C057R135	C014R137	C168R122	C047R136
[UNDER]	GO:0043413	4	macromolecule glycosylation	BIOLOGICAL_PROCESS	0.0038549	0.000117861	2	604	1006	41229	0.198413	1.44384	C073R049	C238R026
[UNDER]	GO:0006486	5	protein glycosylation	BIOLOGICAL_PROCESS	0.0038549	0.000117861	2	604	1006	41229	0.198413	1.44384	C073R049	C238R026
[OVER]	GO:0043009	6	chordate embryonic development	BIOLOGICAL_PROCESS	0.00386495	0.000118318	124	3622	884	38211	12.3016	8.65824	C139R046	C229R011	C119R032	C133R090	C202R085	C266R069	C107R025	C168R092	C214R031	C231R079	C032R099	C045R054	C237R014	C027R105	C028R134	C122R154	C068R154	C115R128	C104R038	C072R152	C035R114	C088R161	C217R011	C170R094	C165R107	C256R036	C181R029	C233R051	C146R057	C144R128	C038R086	C031R091	C191R067	C143R043	C104R148	C247R086	C097R055
[OVER]	GO:0097756	8	negative regulation of blood vessel diameter	BIOLOGICAL_PROCESS	0.0038662	0.000118655	24	398	984	41435	2.38095	0.951402	C032R085	C140R010	C247R085	C145R001	C181R043	C217R121	C251R112	C056R035	C250R130	C081R049	C237R131	C261R077	C051R129	C155R077	C079R102	C008R030	C028R006	C021R127	C091R132	C085R114	C189R067	C039R120	C048R162	C254R061
[OVER]	GO:0007492	5	endoderm development	BIOLOGICAL_PROCESS	0.0038662	0.000118655	24	398	984	41435	2.38095	0.951402	C137R132	C018R115	C162R146	C081R049	C214R031	C101R042	C168R030	C177R022	C189R139	C093R093	C008R030	C032R099	C047R004	C033R095	C021R127	C031R091	C191R067	C016R010	C195R089	C070R142	C048R162	C199R006	C119R115	C245R152
[OVER]	GO:0019731	5	antibacterial humoral response	BIOLOGICAL_PROCESS	0.00394677	0.00012128	11	108	997	41725	1.09127	0.258169	C067R099	C211R164	C045R050	C053R026	C183R142	C159R108	C089R109	C061R083	C185R167	C089R099	C073R065
[OVER]	GO:2001024	4	negative regulation of response to drug	BIOLOGICAL_PROCESS	0.00395712	0.000121751	15	191	993	41642	1.4881	0.456577	C180R081	C050R109	C040R065	C227R083	C211R125	C110R097	C182R133	C152R150	C075R139	C106R076	C203R158	C007R122	C139R061	C009R100	C154R068
[OVER]	GO:1903209	5	positive regulation of oxidative stress-induced cell death	BIOLOGICAL_PROCESS	0.00396457	0.000122286	9	72	999	41761	0.892857	0.172113	C047R004	C238R092	C137R132	C018R115	C100R108	C133R147	C189R139	C048R162	C245R152
[OVER]	GO:0042438	5	melanin biosynthetic process	BIOLOGICAL_PROCESS	0.00396457	0.000122286	9	72	999	41761	0.892857	0.172113	C159R095	C256R025	C218R159	C217R115	C014R137	C124R097	C178R076	C041R032	C247R036
[OVER]	GO:0043491	5	protein kinase B signaling	BIOLOGICAL_PROCESS	0.00397333	0.000122709	42	908	966	40925	4.16667	2.17054	C180R081	C018R115	C050R109	C040R065	C227R083	C173R086	C127R104	C095R050	C189R139	C092R125	C211R125	C110R097	C098R103	C203R158	C169R049	C053R071	C070R151	C107R123	C188R087	C059R155	C013R163	C214R031	C094R168	C155R076	C133R147	C214R030	C094R006	C027R105	C235R021	C047R004	C182R133	C012R036	C154R040	C265R062	C075R139	C106R087	C036R081
[OVER]	GO:1901343	4	negative regulation of vasculature development	BIOLOGICAL_PROCESS	0.00400929	0.000123975	29	541	979	41292	2.87698	1.29324	C175R133	C088R161	C217R011	C032R060	C165R107	C127R168	C222R057	C042R126	C201R028	C252R096	C076R141	C173R008	C088R057	C146R102	C081R028	C214R030	C051R129	C237R014	C196R169	C029R118	C009R029	C241R076	C085R114	C072R116	C068R154	C036R081	C152R138	C162R008	C072R152
[OVER]	GO:0090246	6	convergent extension involved in somitogenesis	BIOLOGICAL_PROCESS	0.00404372	0.000125352	3	2	1005	41831	0.297619	0.00478091	C214R031	C094R006	C039R004
[OVER]	GO:0044345	4	stromal-epithelial cell signaling involved in prostate gland development	BIOLOGICAL_PROCESS	0.00404372	0.000125352	3	2	1005	41831	0.297619	0.00478091	C214R031	C094R006	C039R004
[OVER]	GO:0097729	5	9+2 motile cilium	CELLULAR_COMPONENT	0.0040786	0.00012659	22	360	986	41473	2.18254	0.860565	C007R030	C236R052	C188R087	C173R104	C180R081	C050R109	C040R065	C029R044	C227R083	C228R118	C155R077	C211R125	C045R054	C110R097	C015R009	C182R133	C265R062	C075R139	C203R158	C212R013	C266R069	C124R084
[OVER]	GO:0019725	3	cellular homeostasis	BIOLOGICAL_PROCESS	0.00408502	0.000126947	132	3903	876	37930	13.0952	9.32995	C109R141	C181R043	C026R092	C180R081	C251R112	C183R050	C227R083	C098R102	C098R103	C050R007	C202R085	C154R114	C024R003	C035R056	C236R052	C045R050	C046R015	C231R078	C032R099	C045R054	C073R065	C031R023	C184R020	C075R139	C233R106	C115R128	C016R010	C238R044	C236R057	C089R099	C013R054	C164R141	C003R128	C088R161	C050R109	C132R153	C177R123
[OVER]	GO:0051045	6	negative regulation of membrane protein ectodomain proteolysis	BIOLOGICAL_PROCESS	0.00410249	0.000127965	6	28	1002	41805	0.595238	0.0669328	C246R156	C156R092	C242R139	C001R030	C135R154	C144R085
[OVER]	GO:0097009	4	energy homeostasis	BIOLOGICAL_PROCESS	0.00410249	0.000127851	14	170	994	41663	1.38889	0.406378	C210R135	C088R161	C255R144	C059R006	C064R002	C081R028	C116R098	C106R146	C165R157	C046R001	C124R072	C184R018	C009R100	C219R041
[OVER]	GO:0032907	5	transforming growth factor beta3 production	BIOLOGICAL_PROCESS	0.00410249	0.000127965	6	28	1002	41805	0.595238	0.0669328	C116R146	C020R020	C019R121	C165R079	C143R165	C026R110
[OVER]	GO:0034612	6	response to tumor necrosis factor	BIOLOGICAL_PROCESS	0.00418219	0.000130613	46	1025	962	40808	4.56349	2.45022	C151R100	C238R092	C013R134	C121R047	C026R076	C181R029	C233R051	C027R038	C056R091	C190R162	C099R075	C079R073	C201R005	C229R011	C141R054	C124R072	C037R166	C255R119	C210R169	C070R151	C107R025	C250R085	C094R120	C024R130	C126R116	C081R049	C214R031	C231R079	C205R145	C133R147	C099R045	C094R006	C008R030	C181R058	C047R004	C106R146	C152R150
[OVER]	GO:0050710	5	negative regulation of cytokine secretion	BIOLOGICAL_PROCESS	0.0042383	0.000132529	18	262	990	41571	1.78571	0.6263	C238R092	C236R091	C026R110	C121R047	C250R051	C116R146	C146R102	C095R050	C014R039	C194R166	C029R118	C138R013	C019R121	C152R138	C206R059	C165R079	C143R165	C089R112
[OVER]	GO:0097197	4	tetraspanin-enriched microdomain	CELLULAR_COMPONENT	0.00430356	0.000134736	5	17	1003	41816	0.496032	0.0406378	C008R035	C231R079	C099R045	C044R047	C126R116
[OVER]	GO:0050663	4	cytokine secretion	BIOLOGICAL_PROCESS	0.00433645	0.000135933	44	973	964	40860	4.36508	2.32591	C076R108	C238R092	C026R110	C137R132	C121R047	C018R115	C250R051	C094R032	C109R167	C029R044	C172R127	C095R050	C189R139	C014R039	C194R166	C015R009	C038R086	C019R121	C138R121	C252R096	C191R068	C143R165	C145R001	C236R091	C095R124	C094R120	C116R146	C155R076	C146R102	C231R015	C081R028	C032R099	C029R118	C138R013	C127R051	C249R133	C152R138
[OVER]	GO:0007193	7	adenylate cyclase-inhibiting G protein-coupled receptor signaling pathway	BIOLOGICAL_PROCESS	0.00440136	0.000138137	16	216	992	41617	1.5873	0.516339	C003R128	C073R014	C251R112	C185R165	C210R061	C032R099	C008R044	C030R041	C203R155	C106R076	C153R129	C113R072	C007R122	C139R061	C115R165	C154R068
[OVER]	GO:0061430	5	bone trabecula morphogenesis	BIOLOGICAL_PROCESS	0.00440563	0.000138441	10	91	998	41742	0.992063	0.217532	C021R127	C085R114	C018R057	C232R018	C214R031	C094R006	C048R162	C008R030	C039R004	C184R005
[OVER]	GO:0071345	6	cellular response to cytokine stimulus	BIOLOGICAL_PROCESS	0.00441279	0.000138837	133	3953	875	37880	13.1944	9.44948	C032R085	C026R092	C164R003	C183R050	C056R035	C142R066	C051R056	C172R127	C211R164	C265R134	C138R121	C229R011	C158R017	C243R111	C107R025	C214R031	C231R079	C094R168	C088R057	C231R078	C237R131	C261R077	C045R054	C047R004	C138R013	C111R068	C165R157	C048R162	C076R108	C217R012	C018R115	C121R145	C210R061	C055R128	C181R029	C233R051	C144R128
[OVER]	GO:1900122	7	positive regulation of receptor binding	BIOLOGICAL_PROCESS	0.0045054	0.000141924	7	42	1001	41791	0.694444	0.100399	C047R004	C019R121	C026R110	C116R146	C081R049	C165R079	C143R165
[OVER]	GO:0045667	5	regulation of osteoblast differentiation	BIOLOGICAL_PROCESS	0.00452197	0.000142621	29	547	979	41286	2.87698	1.30758	C035R114	C123R093	C140R010	C088R161	C165R107	C018R057	C144R128	C190R162	C038R086	C160R022	C098R103	C046R120	C202R085	C223R127	C169R049	C210R169	C070R151	C162R024	C214R031	C231R015	C094R006	C152R052	C122R154	C007R114	C247R123	C104R038	C039R004	C193R066	C184R005
[OVER]	GO:0051247	5	positive regulation of protein metabolic process	BIOLOGICAL_PROCESS	0.00459619	0.000145139	205	6600	803	35233	20.3373	15.777	C032R085	C180R081	C251R112	C183R050	C190R001	C123R130	C182R122	C119R032	C015R046	C202R085	C158R017	C168R092	C156R092	C094R168	C261R077	C032R099	C066R167	C085R114	C135R154	C036R081	C162R008	C104R038	C139R021	C003R128	C076R105	C128R095	C018R115	C050R109	C165R107	C057R135	C210R061	C228R028	C077R154	C051R035	C110R097	C163R056	C144R085
[UNDER]	GO:0010256	4	endomembrane system organization	BIOLOGICAL_PROCESS	0.00461565	0.000145932	22	1900	986	39933	2.18254	4.54187	C175R133	C134R140	C137R117	C156R081	C094R168	C203R071	C214R030	C127R168	C164R082	C222R006	C203R087	C122R118	C248R164	C229R060	C020R020	C061R058	C036R081	C202R054	C180R014	C219R020	C124R084	C039R114
[UNDER]	GO:0006511	8	ubiquitin-dependent protein catabolic process	BIOLOGICAL_PROCESS	0.00462414	0.000146379	28	2236	980	39597	2.77778	5.34506	C253R026	C148R168	C164R003	C207R121	C142R066	C203R071	C190R001	C172R127	C190R162	C108R142	C158R017	C210R169	C070R151	C219R041	C169R131	C022R008	C255R144	C147R099	C137R102	C064R002	C214R030	C203R120	C045R054	C265R062	C088R139	C036R081	C262R110	C100R111
[OVER]	GO:0032270	5	positive regulation of cellular protein metabolic process	BIOLOGICAL_PROCESS	0.00462569	0.000146606	196	6252	812	35581	19.4444	14.9451	C032R085	C180R081	C251R112	C183R050	C190R001	C123R130	C182R122	C015R046	C202R085	C158R017	C168R092	C156R092	C094R168	C261R077	C032R099	C066R167	C085R114	C135R154	C036R081	C162R008	C104R038	C139R021	C003R128	C076R105	C128R095	C018R115	C050R109	C165R107	C057R135	C210R061	C228R028	C077R154	C051R035	C110R097	C163R056	C144R085	C143R043
[OVER]	GO:0046638	8	positive regulation of alpha-beta T cell differentiation	BIOLOGICAL_PROCESS	0.00473268	0.00015018	17	241	991	41592	1.68651	0.5761	C238R092	C026R110	C234R117	C132R153	C116R146	C051R129	C209R043	C194R166	C093R080	C127R051	C019R121	C193R026	C238R044	C165R079	C143R165	C154R114	C236R057
[OVER]	GO:0098542	4	defense response to other organism	BIOLOGICAL_PROCESS	0.00488473	0.000155193	131	3891	877	37942	12.996	9.30127	C164R003	C032R080	C164R082	C172R127	C211R164	C061R058	C265R134	C138R121	C229R011	C050R007	C158R017	C243R111	C154R114	C033R041	C045R050	C095R124	C168R092	C094R168	C088R057	C248R105	C073R065	C138R013	C050R133	C066R167	C031R023	C099R149	C068R154	C171R027	C115R128	C238R044	C236R057	C089R099	C236R062	C076R108	C139R021	C094R032	C132R153
[OVER]	GO:0005764	7	lysosome	CELLULAR_COMPONENT	0.00494503	0.0001573	82	2200	926	39633	8.13492	5.25901	C113R125	C134R140	C140R010	C234R117	C032R080	C100R108	C217R115	C127R104	C164R082	C008R044	C222R057	C061R058	C042R126	C050R007	C266R069	C154R114	C024R003	C092R099	C177R072	C081R049	C248R105	C129R085	C122R118	C008R030	C229R060	C138R013	C231R116	C265R062	C021R127	C099R149	C178R076	C238R044	C165R079	C048R162	C236R057	C009R100	C245R152
[UNDER]	GO:0046907	4	intracellular transport	BIOLOGICAL_PROCESS	0.00496832	0.000158233	124	6982	884	34851	12.3016	16.6902	C180R081	C251R112	C227R083	C164R082	C061R058	C122R042	C133R135	C050R007	C212R013	C115R137	C154R114	C177R072	C022R008	C210R135	C107R025	C041R152	C094R168	C088R057	C248R105	C014R101	C214R030	C032R099	C045R054	C031R023	C231R116	C184R020	C201R158	C075R139	C036R081	C165R157	C238R044	C236R057	C009R100	C249R134	C220R150	C050R109	C147R142
[OVER]	GO:0042481	6	regulation of odontogenesis	BIOLOGICAL_PROCESS	0.00508315	0.000162086	9	75	999	41758	0.892857	0.179284	C170R165	C210R044	C121R047	C165R107	C018R057	C011R162	C133R147	C048R162	C184R005
[OVER]	GO:0048598	4	embryonic morphogenesis	BIOLOGICAL_PROCESS	0.0051667	0.00016495	118	3439	890	38394	11.7063	8.22078	C123R130	C093R093	C108R064	C098R103	C133R090	C202R085	C266R069	C199R006	C214R031	C231R079	C094R168	C032R099	C045R054	C237R014	C047R004	C028R134	C122R154	C182R118	C115R128	C162R008	C048R162	C009R100	C104R038	C072R152	C035R114	C164R141	C088R161	C217R011	C018R115	C165R107	C256R036	C146R057	C047R136	C038R086	C046R120	C031R091	C191R067
[OVER]	GO:0060718	5	chorionic trophoblast cell differentiation	BIOLOGICAL_PROCESS	0.00528202	0.000168835	5	18	1003	41815	0.496032	0.0430282	C240R103	C007R114	C265R134	C183R090	C188R089
[OVER]	GO:0031099	4	regeneration	BIOLOGICAL_PROCESS	0.00534118	0.000170933	68	1734	940	40099	6.74603	4.14505	C175R133	C151R067	C140R010	C109R141	C026R092	C137R117	C234R117	C183R050	C018R057	C173R086	C190R162	C135R061	C133R090	C013R036	C154R114	C210R169	C039R114	C110R060	C092R134	C046R015	C081R049	C228R118	C183R028	C094R168	C088R057	C205R145	C183R023	C008R030	C027R105	C021R127	C135R154	C038R071	C153R107	C007R114	C238R044	C206R059	C165R079
[OVER]	GO:0051546	6	keratinocyte migration	BIOLOGICAL_PROCESS	0.00545455	0.000174982	11	113	997	41720	1.09127	0.270122	C175R133	C047R004	C040R051	C168R092	C081R049	C088R057	C101R042	C235R149	C127R168	C056R091	C104R148
[OVER]	GO:0010869	5	regulation of receptor biosynthetic process	BIOLOGICAL_PROCESS	0.00545455	0.000174982	11	113	997	41720	1.09127	0.270122	C210R135	C106R146	C032R060	C133R135	C119R032	C165R157	C088R057	C077R154	C124R072	C116R098	C032R099
[OVER]	GO:0035725	9	sodium ion transmembrane transport	BIOLOGICAL_PROCESS	0.00551644	0.00017718	24	417	984	41416	2.38095	0.996821	C134R140	C217R162	C188R087	C097R055	C181R043	C217R121	C013R134	C137R102	C200R058	C159R014	C075R068	C235R021	C028R006	C136R038	C098R102	C233R106	C189R067	C191R156	C039R120	C053R071	C141R054	C212R149	C254R061	C035R056
[UNDER]	GO:0042254	5	ribosome biogenesis	BIOLOGICAL_PROCESS	0.00555022	0.00017848	11	1226	997	40607	1.09127	2.9307	C107R123	C154R138	C012R096	C094R120	C160R022	C196R002	C090R142	C223R127	C202R010	C146R091	C077R058
[OVER]	GO:0051186	4	cofactor metabolic process	BIOLOGICAL_PROCESS	0.00568609	0.000183068	66	1674	942	40159	6.54762	4.00163	C134R140	C238R090	C109R141	C104R040	C058R044	C174R128	C220R134	C172R008	C090R083	C098R145	C112R126	C057R153	C061R131	C186R149	C132R139	C054R076	C046R015	C134R154	C017R083	C094R168	C183R023	C140R143	C196R025	C211R132	C127R051	C252R104	C265R062	C122R154	C070R126	C225R045	C059R050	C215R152	C048R162	C245R152	C013R054	C035R114	C060R037
[OVER]	GO:0061183	5	regulation of dermatome development	BIOLOGICAL_PROCESS	0.00568951	0.000183837	4	9	1004	41824	0.396825	0.0215141	C214R031	C094R006	C119R115	C039R004
[OVER]	GO:0046790	3	virion binding	MOLECULAR_FUNCTION	0.00568951	0.00018365	7	44	1001	41789	0.694444	0.10518	C145R001	C019R121	C026R110	C265R062	C116R146	C165R079	C143R165
[OVER]	GO:0007566	3	embryo implantation	BIOLOGICAL_PROCESS	0.00568951	0.000183487	19	294	989	41539	1.88492	0.702794	C107R123	C175R133	C220R150	C081R049	C088R057	C190R001	C127R168	C203R120	C248R164	C008R030	C032R099	C093R080	C047R004	C163R027	C021R127	C201R158	C143R043	C048R162	C167R153
[OVER]	GO:0051604	5	protein maturation	BIOLOGICAL_PROCESS	0.00578462	0.000187134	45	1016	963	40817	4.46429	2.4287	C113R125	C175R133	C139R021	C240R103	C128R095	C089R005	C137R117	C220R150	C026R110	C250R051	C185R162	C183R050	C265R019	C127R168	C265R134	C019R121	C098R103	C202R085	C143R165	C033R041	C167R153	C039R114	C236R091	C074R108	C188R089	C013R163	C126R116	C116R146	C185R098	C231R079	C099R045	C203R087	C155R077	C166R043	C098R130	C179R123	C066R167
[OVER]	GO:0071380	7	cellular response to prostaglandin E stimulus	BIOLOGICAL_PROCESS	0.00579971	0.000187846	11	114	997	41719	1.09127	0.272512	C164R141	C184R030	C214R031	C088R057	C231R078	C046R001	C094R006	C160R017	C225R026	C030R041	C039R004
[OVER]	GO:1903206	5	negative regulation of hydrogen peroxide-induced cell death	BIOLOGICAL_PROCESS	0.00585831	0.000191101	10	95	998	41738	0.992063	0.227093	C182R133	C180R081	C050R109	C075R139	C040R065	C203R158	C227R083	C211R125	C009R100	C110R097
[OVER]	GO:1901032	5	negative regulation of response to reactive oxygen species	BIOLOGICAL_PROCESS	0.00585831	0.000191101	10	95	998	41738	0.992063	0.227093	C182R133	C180R081	C050R109	C075R139	C040R065	C203R158	C227R083	C211R125	C009R100	C110R097
[OVER]	GO:1903524	4	positive regulation of blood circulation	BIOLOGICAL_PROCESS	0.00585831	0.000190845	23	388	985	41445	2.28175	0.927497	C123R093	C140R010	C181R043	C217R121	C205R135	C025R008	C051R129	C155R077	C028R006	C098R102	C265R062	C233R106	C106R076	C189R067	C200R100	C143R085	C007R122	C139R061	C154R068	C254R061	C035R056	C100R110	C048R065
[OVER]	GO:0002821	5	positive regulation of adaptive immune response	BIOLOGICAL_PROCESS	0.00585831	0.000190845	23	388	985	41445	2.28175	0.927497	C139R032	C238R092	C026R110	C234R117	C132R153	C116R146	C209R043	C194R166	C181R058	C211R164	C127R051	C019R121	C193R026	C027R162	C050R007	C007R114	C252R096	C238R044	C243R111	C165R079	C143R165	C154R114	C236R057
[OVER]	GO:0009966	4	regulation of signal transduction	BIOLOGICAL_PROCESS	0.00585831	0.00019011	302	10329	706	31504	29.9603	24.691	C032R085	C217R077	C180R081	C251R112	C183R050	C190R001	C051R056	C123R130	C108R064	C042R126	C119R032	C133R090	C202R085	C158R017	C115R136	C022R008	C107R025	C156R092	C094R168	C261R077	C032R099	C138R013	C077R126	C201R158	C085R114	C135R154	C036R081	C182R118	C115R128	C009R100	C104R038	C161R093	C003R128	C128R095	C089R005	C220R150	C018R115
[OVER]	GO:0071850	5	mitotic cell cycle arrest	BIOLOGICAL_PROCESS	0.00585831	0.000191101	10	95	998	41738	0.992063	0.227093	C032R085	C141R151	C056R035	C152R138	C105R043	C237R131	C261R077	C090R167	C029R118	C023R102
[OVER]	GO:0008544	5	epidermis development	BIOLOGICAL_PROCESS	0.00598609	0.0001955	64	1614	944	40219	6.34921	3.8582	C123R093	C151R100	C139R046	C018R057	C218R159	C127R104	C205R135	C218R111	C051R056	C172R127	C099R075	C201R005	C229R011	C160R022	C148R164	C204R170	C266R069	C119R115	C188R087	C094R086	C168R092	C134R154	C231R079	C094R168	C088R057	C235R149	C028R134	C145R128	C182R118	C115R128	C165R079	C230R086	C154R016	C026R110	C217R012	C026R076	C181R029
[UNDER]	GO:0005681	4	spliceosomal complex	CELLULAR_COMPONENT	0.00611403	0.000199914	4	733	1004	41100	0.396825	1.75221	C223R127	C235R159	C127R108	C087R056
[OVER]	GO:0071548	5	response to dexamethasone	BIOLOGICAL_PROCESS	0.00618437	0.000202453	23	391	985	41442	2.28175	0.934669	C175R133	C180R081	C250R085	C256R103	C050R109	C040R065	C164R104	C227R083	C205R145	C127R168	C155R077	C211R125	C110R097	C190R162	C138R013	C182R133	C163R027	C075R139	C203R158	C086R018	C158R017	C039R120	C210R169
[OVER]	GO:0060021	4	roof of mouth development	BIOLOGICAL_PROCESS	0.00619969	0.000203194	25	451	983	41382	2.48016	1.0781	C086R035	C185R162	C018R057	C062R002	C038R086	C160R022	C133R090	C202R085	C053R071	C102R134	C247R086	C155R076	C231R015	C025R113	C093R080	C166R043	C235R021	C152R052	C229R141	C149R022	C061R108	C007R114	C056R105	C104R038	C184R005
[OVER]	GO:0006468	7	protein phosphorylation	BIOLOGICAL_PROCESS	0.00623814	0.000205177	199	6412	809	35421	19.7421	15.3276	C032R085	C180R081	C251R112	C183R050	C256R058	C190R001	C108R064	C158R017	C115R136	C022R008	C156R092	C094R168	C261R077	C032R099	C031R023	C085R114	C135R154	C036R081	C134R116	C104R038	C161R093	C003R128	C076R105	C018R115	C050R109	C165R107	C210R061	C228R028	C077R154	C051R035	C110R097	C108R085	C144R085	C143R165	C255R119	C070R151	C155R076
[OVER]	GO:0001818	4	negative regulation of cytokine production	BIOLOGICAL_PROCESS	0.00623814	0.000205167	49	1146	959	40687	4.86111	2.73946	C238R092	C121R047	C196R074	C095R050	C014R039	C008R044	C124R097	C243R151	C236R091	C095R124	C041R032	C138R013	C106R146	C265R062	C038R071	C249R133	C165R157	C206R059	C144R091	C165R079	C056R105	C026R110	C137R132	C018R115	C250R051	C132R153	C185R165	C210R061	C189R139	C194R166	C038R086	C019R121	C229R156	C143R165	C124R072	C107R123	C024R130
[OVER]	GO:0042742	5	defense response to bacterium	BIOLOGICAL_PROCESS	0.00623814	0.000205031	55	1336	953	40497	5.45635	3.19365	C175R133	C151R100	C202R049	C238R092	C089R109	C234R117	C032R080	C190R162	C099R075	C108R142	C211R164	C201R005	C229R011	C243R111	C154R114	C210R169	C045R050	C183R142	C092R134	C236R091	C134R154	C094R168	C073R065	C009R029	C138R013	C099R149	C068R154	C238R044	C236R057	C089R099	C173R106	C094R032	C026R076	C132R153	C228R028	C185R167	C200R137
[OVER]	GO:1902532	5	negative regulation of intracellular signal transduction	BIOLOGICAL_PROCESS	0.0062527	0.000205897	92	2563	916	39270	9.12698	6.12674	C123R093	C032R085	C240R103	C148R168	C183R050	C059R006	C056R035	C095R050	C116R098	C014R039	C108R064	C265R134	C133R135	C158R017	C007R122	C141R054	C184R018	C092R099	C022R008	C188R087	C210R135	C188R089	C081R049	C214R031	C156R092	C237R131	C261R077	C025R113	C094R006	C051R129	C008R030	C032R099	C045R054	C235R021	C047R004	C106R146	C184R020
[OVER]	GO:0048019	5	receptor antagonist activity	MOLECULAR_FUNCTION	0.00631438	0.000209147	5	19	1003	41814	0.496032	0.0454187	C191R110	C182R118	C031R091	C154R016	C051R056
[OVER]	GO:1901490	5	regulation of lymphangiogenesis	BIOLOGICAL_PROCESS	0.00631438	0.000209147	5	19	1003	41814	0.496032	0.0454187	C217R011	C237R014	C072R116	C072R152	C173R008
[OVER]	GO:0070541	6	response to platinum ion	BIOLOGICAL_PROCESS	0.00631438	0.000209147	5	19	1003	41814	0.496032	0.0454187	C013R054	C109R141	C183R023	C046R015	C088R086
[OVER]	GO:1902455	4	negative regulation of stem cell population maintenance	BIOLOGICAL_PROCESS	0.00631438	0.000208318	6	31	1002	41802	0.595238	0.0741042	C247R086	C032R158	C195R059	C249R066	C088R161	C256R036
[OVER]	GO:0071881	6	adenylate cyclase-inhibiting adrenergic receptor signaling pathway	BIOLOGICAL_PROCESS	0.00631438	0.000209147	5	19	1003	41814	0.496032	0.0454187	C251R112	C007R122	C139R061	C106R076	C154R068
[OVER]	GO:0002274	4	myeloid leukocyte activation	BIOLOGICAL_PROCESS	0.00633823	0.000210426	84	2290	924	39543	8.33333	5.47415	C175R133	C130R128	C238R092	C026R092	C234R117	C127R104	C164R082	C073R030	C190R162	C008R044	C061R058	C066R077	C154R114	C024R003	C210R169	C177R072	C081R049	C228R118	C231R079	C156R092	C183R028	C094R168	C248R105	C122R118	C229R060	C047R004	C138R013	C127R051	C200R164	C099R149	C184R062	C238R044	C186R019	C236R057	C009R100	C245R152	C242R097
[OVER]	GO:0071901	9	negative regulation of protein serine/threonine kinase activity	BIOLOGICAL_PROCESS	0.00633823	0.000210241	30	582	978	41251	2.97619	1.39125	C032R085	C088R161	C253R026	C165R107	C056R035	C207R121	C190R162	C153R077	C023R102	C222R034	C106R076	C007R122	C124R072	C139R061	C210R169	C022R008	C214R031	C237R131	C214R030	C261R077	C094R006	C106R146	C154R040	C110R006	C036R081	C165R157	C262R110	C154R068	C039R004	C161R093
[OVER]	GO:1990535	7	neuron projection maintenance	BIOLOGICAL_PROCESS	0.00646422	0.000214858	8	61	1000	41772	0.793651	0.145818	C028R006	C181R043	C217R121	C098R102	C233R106	C189R067	C254R061	C035R056
[OVER]	GO:0016853	3	isomerase activity	MOLECULAR_FUNCTION	0.00648445	0.000215976	27	502	981	41331	2.67857	1.20001	C234R058	C180R081	C217R012	C050R109	C183R050	C040R065	C218R159	C227R083	C125R022	C211R125	C110R097	C172R106	C203R158	C104R146	C176R092	C107R167	C014R004	C032R099	C144R038	C010R017	C211R132	C044R163	C182R133	C075R139	C231R038	C178R076	C015R137
[OVER]	GO:0055001	5	muscle cell development	BIOLOGICAL_PROCESS	0.00648445	0.000216031	62	1560	946	40273	6.15079	3.72911	C134R140	C123R093	C090R116	C151R100	C238R092	C139R046	C190R001	C025R008	C099R075	C136R038	C201R005	C229R011	C148R164	C007R122	C119R115	C022R008	C168R092	C231R079	C088R057	C032R099	C265R062	C085R114	C087R027	C262R110	C162R008	C154R068	C253R026	C026R076	C010R162	C250R130	C207R121	C112R067	C181R029	C233R051	C151R162	C056R091	C038R086
[OVER]	GO:1901862	4	negative regulation of muscle tissue development	BIOLOGICAL_PROCESS	0.00651974	0.000217459	21	349	987	41484	2.08333	0.83427	C018R143	C140R010	C217R043	C238R092	C196R074	C165R107	C088R057	C231R015	C011R090	C093R080	C038R086	C200R164	C119R054	C106R076	C031R091	C007R114	C169R049	C056R105	C007R122	C139R061	C154R068
[OVER]	GO:0044092	4	negative regulation of molecular function	BIOLOGICAL_PROCESS	0.00654238	0.000218467	139	4221	869	37612	13.7897	10.0901	C032R085	C181R043	C251R112	C183R050	C056R035	C265R019	C138R121	C133R135	C202R085	C154R114	C022R008	C210R135	C024R070	C214R031	C156R092	C088R057	C237R131	C214R030	C261R077	C027R105	C047R004	C138R013	C028R134	C135R154	C036R081	C165R157	C238R044	C162R008	C186R019	C236R057	C009R100	C154R068	C104R038	C161R093	C088R161	C165R107	C121R145
[OVER]	GO:2000181	5	negative regulation of blood vessel morphogenesis	BIOLOGICAL_PROCESS	0.00658977	0.000220303	27	503	981	41330	2.67857	1.2024	C175R133	C217R011	C032R060	C127R168	C222R057	C042R126	C201R028	C252R096	C076R141	C173R008	C088R057	C146R102	C081R028	C214R030	C051R129	C237R014	C196R169	C029R118	C009R029	C241R076	C085R114	C072R116	C068R154	C036R081	C152R138	C162R008	C072R152
[OVER]	GO:0006887	4	exocytosis	BIOLOGICAL_PROCESS	0.00659391	0.000221206	115	3355	893	38478	11.4087	8.01998	C026R092	C251R112	C164R082	C182R122	C061R058	C122R042	C154R114	C033R041	C024R003	C039R114	C177R072	C231R079	C156R092	C094R168	C248R105	C014R101	C032R099	C047R004	C138R013	C066R167	C099R149	C135R154	C238R044	C186R019	C236R057	C009R100	C139R021	C018R115	C147R142	C210R061	C200R137	C123R075	C034R155	C246R156	C019R121	C066R011	C161R004
[UNDER]	GO:0051649	4	establishment of localization in cell	BIOLOGICAL_PROCESS	0.00659391	0.000220997	153	8279	855	33554	15.1786	19.7906	C181R043	C180R081	C251R112	C183R050	C227R083	C156R081	C164R082	C061R058	C122R042	C138R121	C133R135	C098R103	C050R007	C212R013	C115R137	C154R114	C177R072	C022R008	C210R135	C107R025	C041R152	C214R031	C094R168	C088R057	C248R105	C014R101	C214R030	C032R099	C045R054	C031R023	C231R116	C184R020	C201R158	C075R139	C036R081	C165R157	C115R128
[UNDER]	GO:0044265	5	cellular macromolecule catabolic process	BIOLOGICAL_PROCESS	0.00659391	0.000220811	69	4307	939	37526	6.84524	10.2957	C113R125	C240R103	C148R168	C164R003	C142R066	C173R086	C127R104	C105R043	C190R001	C120R116	C172R127	C093R093	C014R039	C190R162	C090R115	C108R142	C182R122	C265R134	C158R017	C210R169	C219R041	C169R131	C022R008	C249R090	C092R134	C094R120	C188R089	C137R102	C064R002	C214R030	C122R118	C045R054	C027R105	C265R062	C119R142	C136R023	C088R139
[UNDER]	GO:0006414	6	translational elongation	BIOLOGICAL_PROCESS	0.00663391	0.000223921	0	374	1008	41459	0	0.894031
[OVER]	GO:1903319	6	positive regulation of protein maturation	BIOLOGICAL_PROCESS	0.00663391	0.000224852	12	137	996	41696	1.19048	0.327493	C139R021	C098R130	C179R123	C066R167	C137R117	C098R103	C202R085	C152R036	C037R138	C203R087	C033R041	C039R114
[UNDER]	GO:0000151	4	ubiquitin ligase complex	CELLULAR_COMPONENT	0.00663391	0.000223607	8	1017	1000	40816	0.793651	2.4311	C148R168	C088R139	C126R116	C231R079	C099R045	C045R054	C181R058	C023R102
[OVER]	GO:0002460	5	adaptive immune response based on somatic recombination of immune receptors built from immunoglobulin superfamily domains	BIOLOGICAL_PROCESS	0.00663391	0.000222882	49	1154	959	40679	4.86111	2.75859	C238R092	C121R047	C234R117	C105R043	C164R082	C211R164	C061R058	C050R007	C243R111	C120R073	C081R081	C154R114	C145R001	C209R043	C105R157	C229R060	C235R021	C138R013	C127R051	C007R114	C238R044	C165R079	C056R105	C236R057	C070R162	C173R106	C026R110	C069R075	C132R153	C228R028	C185R047	C194R166	C141R151	C019R121	C232R083	C252R096	C143R165
[OVER]	GO:2000108	7	positive regulation of leukocyte apoptotic process	BIOLOGICAL_PROCESS	0.00663391	0.000224852	12	137	996	41696	1.19048	0.327493	C019R121	C193R026	C026R110	C234R117	C116R146	C238R044	C111R099	C165R079	C143R165	C154R114	C236R057	C009R100
[OVER]	GO:2001039	4	negative regulation of cellular response to drug	BIOLOGICAL_PROCESS	0.00663391	0.000223178	10	97	998	41736	0.992063	0.231874	C182R133	C180R081	C050R109	C075R139	C040R065	C203R158	C227R083	C211R125	C009R100	C110R097
[OVER]	GO:0071404	5	cellular response to low-density lipoprotein particle stimulus	BIOLOGICAL_PROCESS	0.00663391	0.000224852	12	137	996	41696	1.19048	0.327493	C175R133	C047R004	C021R127	C109R167	C081R049	C088R057	C039R120	C081R028	C127R168	C008R030	C032R099	C239R148
[OVER]	GO:0032373	5	positive regulation of sterol transport	BIOLOGICAL_PROCESS	0.00663391	0.000224852	12	137	996	41696	1.19048	0.327493	C151R056	C106R146	C019R121	C026R110	C066R011	C109R167	C116R146	C165R157	C088R057	C165R079	C143R165	C124R072
[OVER]	GO:0032376	6	positive regulation of cholesterol transport	BIOLOGICAL_PROCESS	0.00663391	0.000224852	12	137	996	41696	1.19048	0.327493	C151R056	C106R146	C019R121	C026R110	C066R011	C109R167	C116R146	C165R157	C088R057	C165R079	C143R165	C124R072
[UNDER]	GO:0016740	3	transferase activity	MOLECULAR_FUNCTION	0.00666408	0.000226132	117	6596	891	35237	11.6071	15.7675	C109R141	C154R115	C121R001	C051R056	C172R127	C172R008	C150R058	C138R121	C230R092	C189R078	C098R103	C158R017	C115R137	C210R126	C007R030	C107R025	C046R015	C231R079	C008R113	C214R030	C045R054	C031R023	C232R154	C036R081	C016R010	C013R054	C076R105	C250R051	C109R167	C121R145	C201R100	C177R123	C131R108	C001R073	C184R150	C063R082	C007R105
[OVER]	GO:0071356	7	cellular response to tumor necrosis factor	BIOLOGICAL_PROCESS	0.00671932	0.000228266	42	931	966	40902	4.16667	2.22552	C151R100	C238R092	C013R134	C121R047	C026R076	C181R029	C233R051	C027R038	C056R091	C190R162	C099R075	C079R073	C201R005	C229R011	C141R054	C124R072	C037R166	C255R119	C210R169	C070R151	C107R025	C250R085	C024R130	C126R116	C081R049	C214R031	C231R079	C205R145	C099R045	C094R006	C008R030	C181R058	C047R004	C106R146	C152R150	C021R127	C165R157
[OVER]	GO:1990845	3	adaptive thermogenesis	BIOLOGICAL_PROCESS	0.00674479	0.000229392	33	674	975	41159	3.27381	1.61117	C140R010	C088R161	C100R108	C059R006	C180R160	C185R165	C210R061	C077R154	C116R098	C190R162	C008R044	C141R151	C133R135	C046R120	C133R090	C124R097	C252R096	C124R072	C184R018	C037R166	C255R119	C210R169	C210R135	C162R146	C082R022	C081R028	C090R167	C263R103	C106R146	C153R129	C165R157	C059R071	C113R072
[OVER]	GO:0007399	5	nervous system development	BIOLOGICAL_PROCESS	0.00679713	0.000231434	304	10437	704	31396	30.1587	24.9492	C217R077	C139R046	C032R080	C183R050	C156R081	C190R001	C051R056	C164R082	C123R130	C119R032	C133R090	C202R085	C115R136	C243R111	C115R137	C154R114	C022R008	C156R092	C094R168	C014R101	C032R099	C077R126	C201R158	C085R114	C135R154	C061R108	C036R081	C182R118	C115R128	C134R116	C162R008	C236R057	C009R100	C104R038	C230R086	C076R105	C086R035
[OVER]	GO:0048562	5	embryonic organ morphogenesis	BIOLOGICAL_PROCESS	0.00684123	0.0002332	65	1655	943	40178	6.44841	3.95621	C140R010	C018R057	C180R160	C218R111	C123R130	C160R022	C133R090	C202R085	C249R066	C119R115	C173R008	C167R027	C188R087	C204R068	C214R031	C025R113	C209R043	C237R014	C235R021	C122R154	C072R116	C182R118	C115R128	C059R050	C007R114	C056R105	C009R100	C104R038	C035R114	C154R016	C088R161	C217R011	C032R060	C165R107	C010R162	C256R036	C095R156
[OVER]	GO:1903753	8	negative regulation of p38MAPK cascade	BIOLOGICAL_PROCESS	0.00687282	0.000234762	7	46	1001	41787	0.694444	0.109961	C235R021	C032R085	C056R035	C237R131	C261R077	C053R071	C014R039
[OVER]	GO:0003016	4	respiratory system process	BIOLOGICAL_PROCESS	0.00687282	0.000234807	13	159	995	41674	1.28968	0.380083	C181R043	C217R121	C107R025	C032R060	C090R098	C164R082	C027R038	C229R060	C028R006	C061R058	C189R067	C133R090	C254R061
[OVER]	GO:1905049	8	negative regulation of metallopeptidase activity	BIOLOGICAL_PROCESS	0.00708152	0.000242484	6	32	1002	41801	0.595238	0.0764946	C246R156	C156R092	C242R139	C001R030	C135R154	C144R085
[OVER]	GO:0090118	5	receptor-mediated endocytosis involved in cholesterol transport	BIOLOGICAL_PROCESS	0.00708152	0.000242484	6	32	1002	41801	0.595238	0.0764946	C151R056	C116R146	C019R121	C165R079	C143R165	C026R110
[OVER]	GO:0004097	6	catechol oxidase activity	MOLECULAR_FUNCTION	0.00711283	0.000246302	3	3	1005	41830	0.297619	0.00717137	C217R115	C178R076	C218R159
[OVER]	GO:0006583	6	melanin biosynthetic process from tyrosine	BIOLOGICAL_PROCESS	0.00711283	0.000246302	3	3	1005	41830	0.297619	0.00717137	C217R115	C178R076	C218R159
[OVER]	GO:0004503	6	monophenol monooxygenase activity	MOLECULAR_FUNCTION	0.00711283	0.000246302	3	3	1005	41830	0.297619	0.00717137	C217R115	C178R076	C218R159
[OVER]	GO:0016682	5	oxidoreductase activity, acting on diphenols and related substances as donors, oxygen as acceptor	MOLECULAR_FUNCTION	0.00711283	0.000246302	3	3	1005	41830	0.297619	0.00717137	C217R115	C178R076	C218R159
[OVER]	GO:1903435	6	positive regulation of constitutive secretory pathway	BIOLOGICAL_PROCESS	0.00711283	0.000246302	3	3	1005	41830	0.297619	0.00717137	C164R082	C061R058	C229R060
[OVER]	GO:2000080	4	negative regulation of canonical Wnt signaling pathway involved in controlling type B pancreatic cell proliferation	BIOLOGICAL_PROCESS	0.00711283	0.000246302	3	3	1005	41830	0.297619	0.00717137	C214R031	C094R006	C039R004
[OVER]	GO:2000079	5	regulation of canonical Wnt signaling pathway involved in controlling type B pancreatic cell proliferation	BIOLOGICAL_PROCESS	0.00711283	0.000246302	3	3	1005	41830	0.297619	0.00717137	C214R031	C094R006	C039R004
[OVER]	GO:0031018	4	endocrine pancreas development	BIOLOGICAL_PROCESS	0.00711283	0.000245178	16	228	992	41605	1.5873	0.545024	C088R161	C026R110	C234R117	C057R135	C116R146	C200R137	C019R121	C193R026	C159R152	C133R090	C202R085	C238R044	C165R079	C143R165	C154R114	C236R057
[OVER]	GO:0036263	7	L-DOPA monooxygenase activity	MOLECULAR_FUNCTION	0.00711283	0.000246302	3	3	1005	41830	0.297619	0.00717137	C217R115	C178R076	C218R159
[OVER]	GO:0044343	4	canonical Wnt signaling pathway involved in regulation of type B pancreatic cell proliferation	BIOLOGICAL_PROCESS	0.00711283	0.000246302	3	3	1005	41830	0.297619	0.00717137	C214R031	C094R006	C039R004
[OVER]	GO:0001933	7	negative regulation of protein phosphorylation	BIOLOGICAL_PROCESS	0.00712485	0.000246993	75	1992	933	39841	7.44048	4.76179	C032R085	C183R050	C056R035	C116R098	C014R039	C190R162	C153R077	C108R064	C122R042	C133R135	C007R122	C141R054	C210R169	C022R008	C188R087	C210R135	C081R049	C214R031	C237R131	C214R030	C261R077	C094R006	C008R030	C235R021	C106R146	C021R127	C231R038	C135R154	C036R081	C165R157	C063R137	C206R059	C262R110	C048R162	C154R068	C161R093	C088R161
[OVER]	GO:1903205	5	regulation of hydrogen peroxide-induced cell death	BIOLOGICAL_PROCESS	0.00713496	0.000247619	11	118	997	41715	1.09127	0.282074	C182R133	C238R092	C180R081	C050R109	C075R139	C040R065	C203R158	C227R083	C211R125	C009R100	C110R097
[OVER]	GO:0034381	3	plasma lipoprotein particle clearance	BIOLOGICAL_PROCESS	0.007186	0.000249668	15	205	993	41628	1.4881	0.490044	C151R056	C212R074	C145R001	C236R091	C026R110	C109R167	C116R146	C081R028	C019R121	C205R082	C119R032	C165R079	C143R165	C258R092	C124R072
[OVER]	GO:0008043	4	intracellular ferritin complex	CELLULAR_COMPONENT	0.00725371	0.000252581	4	10	1004	41823	0.396825	0.0239046	C027R166	C133R102	C123R075	C024R003
[OVER]	GO:0070288	3	ferritin complex	CELLULAR_COMPONENT	0.00725371	0.000252581	4	10	1004	41823	0.396825	0.0239046	C027R166	C133R102	C123R075	C024R003
[OVER]	GO:0052405	7	negative regulation by host of symbiont molecular function	BIOLOGICAL_PROCESS	0.00735489	0.000256388	5	20	1003	41813	0.496032	0.0478091	C116R146	C019R121	C165R079	C143R165	C026R110
[OVER]	GO:0051496	5	positive regulation of stress fiber assembly	BIOLOGICAL_PROCESS	0.00740836	0.000258538	20	328	988	41505	1.98413	0.78407	C123R093	C196R074	C214R031	C094R168	C205R135	C025R008	C094R006	C051R129	C011R090	C093R080	C029R118	C085R014	C106R087	C200R100	C143R085	C152R138	C247R123	C039R004	C100R110	C048R065
[OVER]	GO:0007178	6	transmembrane receptor protein serine/threonine kinase signaling pathway	BIOLOGICAL_PROCESS	0.00741522	0.000259063	63	1602	945	40231	6.25	3.82951	C123R093	C240R103	C210R044	C183R050	C018R057	C177R022	C123R130	C020R020	C265R134	C259R112	C160R022	C122R167	C124R097	C202R085	C013R036	C219R041	C188R089	C137R102	C214R031	C231R079	C094R168	C205R145	C094R006	C032R099	C077R126	C033R095	C229R141	C265R062	C149R022	C231R038	C061R108	C153R107	C182R118	C007R114	C056R105	C154R016	C088R161
[OVER]	GO:0014012	7	peripheral nervous system axon regeneration	BIOLOGICAL_PROCESS	0.00749258	0.000262344	8	63	1000	41770	0.793651	0.150599	C159R061	C021R127	C038R071	C081R049	C173R086	C048R162	C008R030	C027R105
[OVER]	GO:0042996	5	regulation of Golgi to plasma membrane protein transport	BIOLOGICAL_PROCESS	0.00749258	0.000262344	8	63	1000	41770	0.793651	0.150599	C193R026	C234R117	C015R068	C238R044	C200R137	C258R092	C154R114	C236R057
[UNDER]	GO:0016072	8	rRNA metabolic process	BIOLOGICAL_PROCESS	0.00751904	0.000263561	6	869	1002	40964	0.595238	2.07731	C090R142	C223R127	C154R138	C202R010	C012R096	C077R058
[OVER]	GO:0051146	6	striated muscle cell differentiation	BIOLOGICAL_PROCESS	0.00755319	0.00026505	75	2005	933	39828	7.44048	4.79287	C123R093	C090R116	C151R100	C238R092	C139R046	C018R057	C190R001	C025R008	C099R075	C136R038	C201R005	C229R011	C148R164	C007R122	C243R151	C119R115	C022R008	C168R092	C231R079	C123R101	C088R057	C032R099	C265R062	C201R158	C085R114	C007R114	C087R027	C262R110	C162R008	C154R068	C104R038	C220R150	C253R026	C026R076	C165R107	C010R162	C250R130
[OVER]	GO:0043171	5	peptide catabolic process	BIOLOGICAL_PROCESS	0.00769812	0.000270433	12	140	996	41693	1.19048	0.334664	C137R132	C021R127	C018R115	C112R126	C081R049	C059R071	C133R147	C189R139	C155R077	C048R162	C008R030	C245R152
[OVER]	GO:0004896	5	cytokine receptor activity	MOLECULAR_FUNCTION	0.00804026	0.000283073	11	120	997	41713	1.09127	0.286855	C228R020	C069R075	C159R150	C111R068	C185R165	C210R061	C202R162	C252R096	C056R117	C113R072	C008R044
[OVER]	GO:0010954	7	positive regulation of protein processing	BIOLOGICAL_PROCESS	0.00804026	0.000283073	11	120	997	41713	1.09127	0.286855	C139R021	C098R130	C179R123	C066R167	C137R117	C098R103	C152R036	C037R138	C203R087	C033R041	C039R114
[OVER]	GO:0061383	4	trabecula morphogenesis	BIOLOGICAL_PROCESS	0.00804891	0.000283688	19	305	989	41528	1.88492	0.729089	C018R143	C253R033	C088R161	C069R086	C183R050	C018R057	C010R162	C232R018	C214R031	C094R006	C051R129	C008R030	C021R127	C085R114	C115R128	C048R162	C065R103	C039R004	C184R005
[OVER]	GO:0061041	6	regulation of wound healing	BIOLOGICAL_PROCESS	0.00805988	0.000284697	39	850	969	40983	3.86905	2.03189	C076R108	C175R133	C140R010	C137R137	C202R049	C137R117	C026R110	C251R112	C234R117	C127R104	C105R043	C200R137	C127R168	C034R155	C023R102	C122R042	C019R121	C098R103	C143R165	C147R102	C154R114	C039R114	C013R163	C116R146	C094R168	C088R057	C081R028	C237R077	C203R087	C051R129	C093R080	C163R027	C085R114	C238R044	C191R156	C039R120	C165R079
[OVER]	GO:0019229	6	regulation of vasoconstriction	BIOLOGICAL_PROCESS	0.00805988	0.000284569	18	280	990	41553	1.78571	0.669328	C032R085	C140R010	C181R043	C217R121	C251R112	C056R035	C081R049	C237R131	C261R077	C051R129	C155R077	C008R030	C028R006	C021R127	C189R067	C039R120	C048R162	C254R061
[OVER]	GO:0032809	4	neuronal cell body membrane	CELLULAR_COMPONENT	0.00812389	0.000287272	12	141	996	41692	1.19048	0.337054	C028R006	C181R043	C217R121	C098R102	C233R106	C106R076	C189R067	C007R122	C154R068	C254R061	C030R041	C035R056
[OVER]	GO:1902531	5	regulation of intracellular signal transduction	BIOLOGICAL_PROCESS	0.00818631	0.000289795	198	6413	810	35420	19.6429	15.33	C032R085	C180R081	C251R112	C183R050	C108R064	C202R085	C158R017	C022R008	C107R025	C156R092	C094R168	C261R077	C032R099	C201R158	C085R114	C135R154	C036R081	C104R038	C161R093	C003R128	C220R150	C018R115	C050R109	C094R032	C165R107	C210R061	C077R154	C110R097	C001R073	C144R085	C046R120	C223R127	C191R068	C206R085	C167R153	C070R151	C155R076
[OVER]	GO:0014823	3	response to activity	BIOLOGICAL_PROCESS	0.00825742	0.000292631	30	600	978	41233	2.97619	1.43427	C088R161	C180R081	C050R109	C040R065	C227R083	C014R137	C203R071	C211R125	C110R097	C020R020	C079R073	C203R158	C184R030	C081R049	C088R057	C231R078	C081R028	C008R030	C032R099	C009R029	C182R133	C163R027	C021R127	C075R139	C110R006	C068R154	C039R120	C048R162	C225R026	C124R084
[OVER]	GO:0016860	4	intramolecular oxidoreductase activity	MOLECULAR_FUNCTION	0.00827256	0.000293806	13	163	995	41670	1.28968	0.389645	C180R081	C050R109	C040R065	C218R159	C227R083	C211R125	C032R099	C110R097	C044R163	C182R133	C075R139	C203R158	C178R076
[OVER]	GO:1901031	6	regulation of response to reactive oxygen species	BIOLOGICAL_PROCESS	0.00827256	0.000293806	13	163	995	41670	1.28968	0.389645	C238R092	C088R161	C180R081	C050R109	C040R065	C227R083	C081R028	C211R125	C110R097	C182R133	C075R139	C203R158	C009R100
[OVER]	GO:0097746	7	regulation of blood vessel diameter	BIOLOGICAL_PROCESS	0.00830746	0.000295366	32	653	976	41180	3.1746	1.56097	C032R085	C140R010	C181R043	C251R112	C217R012	C056R035	C250R130	C028R006	C091R132	C106R076	C007R122	C139R061	C254R061	C070R151	C247R085	C145R001	C217R121	C081R049	C088R057	C237R131	C261R077	C051R129	C155R077	C079R102	C008R030	C030R041	C021R127	C085R114	C189R067	C039R120	C048R162	C154R068
[OVER]	GO:0032380	7	regulation of intracellular sterol transport	BIOLOGICAL_PROCESS	0.0083192	0.000296747	7	48	1001	41785	0.694444	0.114742	C151R056	C019R121	C026R110	C116R146	C088R057	C165R079	C143R165
[OVER]	GO:0032383	8	regulation of intracellular cholesterol transport	BIOLOGICAL_PROCESS	0.0083192	0.000296747	7	48	1001	41785	0.694444	0.114742	C151R056	C019R121	C026R110	C116R146	C088R057	C165R079	C143R165
[OVER]	GO:0032377	6	regulation of intracellular lipid transport	BIOLOGICAL_PROCESS	0.0083192	0.000296747	7	48	1001	41785	0.694444	0.114742	C151R056	C019R121	C026R110	C116R146	C088R057	C165R079	C143R165
[OVER]	GO:0009074	6	aromatic amino acid family catabolic process	BIOLOGICAL_PROCESS	0.00835223	0.000298248	9	82	999	41751	0.892857	0.196017	C025R144	C159R095	C074R108	C256R025	C014R137	C031R073	C247R036	C256R151	C132R139
[OVER]	GO:0098533	5	ATPase dependent transmembrane transport complex	CELLULAR_COMPONENT	0.00841975	0.000300984	10	101	998	41732	0.992063	0.241436	C217R162	C028R006	C181R043	C217R121	C098R102	C233R106	C189R067	C050R007	C254R061	C035R056
[OVER]	GO:1902533	5	positive regulation of intracellular signal transduction	BIOLOGICAL_PROCESS	0.0084751	0.00030329	126	3774	882	38059	12.5	9.02159	C123R093	C032R085	C180R081	C251R112	C183R050	C056R035	C227R083	C172R127	C098R103	C202R085	C158R017	C210R135	C095R124	C041R152	C156R092	C041R032	C094R168	C088R057	C237R131	C214R030	C261R077	C032R099	C201R158	C075R139	C135R154	C249R133	C165R157	C104R038	C164R141	C003R128	C220R150	C217R012	C018R115	C050R109	C170R094	C094R032	C165R107
[OVER]	GO:0015908	6	fatty acid transport	BIOLOGICAL_PROCESS	0.00851158	0.000304924	22	377	986	41456	2.18254	0.901202	C026R110	C170R094	C234R117	C116R146	C088R057	C081R028	C049R002	C155R077	C142R129	C019R121	C193R026	C015R068	C238R044	C046R001	C039R120	C165R079	C143R165	C067R037	C154R114	C236R057	C037R166	C255R119
[UNDER]	GO:0006260	6	DNA replication	BIOLOGICAL_PROCESS	0.00854104	0.000306309	9	1060	999	40773	0.892857	2.53388	C187R001	C169R131	C020R020	C222R034	C251R112	C242R049	C225R001	C094R168	C161R093
[OVER]	GO:0050794	3	regulation of cellular process	BIOLOGICAL_PROCESS	0.00854604	0.000306818	657	24907	351	16926	65.1786	59.5391	C204R131	C180R081	C139R046	C251R112	C156R081	C051R056	C164R082	C123R130	C108R064	C042R126	C138R121	C010R107	C133R090	C115R136	C212R013	C243R111	C154R114	C035R056	C236R052	C107R025	C235R106	C156R092	C261R077	C049R002	C138R013	C066R167	C171R027	C036R081	C115R128	C162R008	C186R019	C236R057	C009R100	C230R086	C139R021	C228R020	C003R128
[OVER]	GO:0031674	4	I band	CELLULAR_COMPONENT	0.00865189	0.000310952	43	972	965	40861	4.26587	2.32352	C134R140	C090R116	C151R100	C204R131	C013R134	C139R046	C196R074	C026R076	C183R050	C010R162	C164R104	C112R067	C181R029	C233R051	C151R162	C073R030	C099R075	C144R045	C114R159	C079R073	C201R005	C229R011	C119R054	C148R164	C141R054	C104R148	C253R033	C168R092	C126R116	C228R118	C231R079	C099R045	C011R090	C265R062	C200R164	C153R107	C087R027
[OVER]	GO:0016702	5	oxidoreductase activity, acting on single donors with incorporation of molecular oxygen, incorporation of two atoms of oxygen	MOLECULAR_FUNCTION	0.00882186	0.000318083	8	65	1000	41768	0.793651	0.15538	C140R021	C217R012	C159R095	C256R025	C015R137	C031R073	C247R036	C256R151
[OVER]	GO:0042304	6	regulation of fatty acid biosynthetic process	BIOLOGICAL_PROCESS	0.00882186	0.000317524	15	210	993	41623	1.4881	0.501996	C210R135	C026R110	C234R117	C116R146	C088R057	C200R137	C019R121	C193R026	C110R006	C238R044	C165R079	C143R165	C154R114	C124R072	C236R057
[OVER]	GO:0030317	4	flagellated sperm motility	BIOLOGICAL_PROCESS	0.00882186	0.000317901	17	258	991	41575	1.68651	0.616738	C180R081	C148R168	C050R109	C040R065	C073R129	C029R044	C227R083	C211R125	C110R097	C030R041	C163R056	C015R009	C182R133	C138R121	C075R139	C203R158	C148R053
[OVER]	GO:0045792	6	negative regulation of cell size	BIOLOGICAL_PROCESS	0.00894063	0.00032271	11	122	997	41711	1.09127	0.291636	C210R135	C106R146	C079R073	C029R045	C059R006	C165R157	C124R072	C116R098	C051R129	C184R018	C014R039
[OVER]	GO:0051043	6	regulation of membrane protein ectodomain proteolysis	BIOLOGICAL_PROCESS	0.00895571	0.000323778	9	83	999	41750	0.892857	0.198408	C246R156	C001R030	C251R112	C135R154	C144R085	C156R092	C203R071	C242R139	C219R020
[OVER]	GO:0033018	6	sarcoplasmic reticulum lumen	CELLULAR_COMPONENT	0.00895571	0.000323946	6	34	1002	41799	0.595238	0.0812755	C173R086	C220R150	C201R158	C079R102	C167R153	C027R105
[OVER]	GO:0071333	6	cellular response to glucose stimulus	BIOLOGICAL_PROCESS	0.00896515	0.000324634	37	806	971	41027	3.67063	1.92671	C175R133	C180R081	C089R109	C251R112	C050R109	C183R050	C040R065	C227R083	C014R137	C185R167	C127R168	C211R125	C110R097	C203R158	C184R030	C202R085	C067R099	C045R050	C183R142	C181R010	C159R108	C069R086	C231R078	C155R077	C030R041	C073R065	C182R133	C053R026	C163R027	C161R157	C075R139	C163R125	C115R128	C061R083	C056R105	C225R026	C089R099
[OVER]	GO:0035296	6	regulation of tube diameter	BIOLOGICAL_PROCESS	0.00912376	0.000330729	32	660	976	41173	3.1746	1.5777	C032R085	C140R010	C181R043	C251R112	C217R012	C056R035	C250R130	C028R006	C091R132	C106R076	C007R122	C139R061	C254R061	C070R151	C247R085	C145R001	C217R121	C081R049	C088R057	C237R131	C261R077	C051R129	C155R077	C079R102	C008R030	C030R041	C021R127	C085R114	C189R067	C039R120	C048R162	C154R068
[UNDER]	GO:0051028	6	mRNA transport	BIOLOGICAL_PROCESS	0.00921592	0.000334426	2	547	1006	41286	0.198413	1.30758	C256R103	C098R048
[OVER]	GO:1902026	4	regulation of cartilage condensation	BIOLOGICAL_PROCESS	0.0093051	0.000338021	4	11	1004	41822	0.396825	0.026295	C081R049	C021R127	C048R162	C008R030
[OVER]	GO:0051817	5	modification of morphology or physiology of other organism involved in symbiotic interaction	BIOLOGICAL_PROCESS	0.00931359	0.000338689	29	574	979	41259	2.87698	1.37212	C151R100	C026R110	C026R076	C029R044	C099R075	C047R136	C015R009	C187R001	C019R121	C138R121	C079R073	C201R005	C252R096	C143R043	C143R165	C250R085	C069R086	C024R130	C116R146	C081R049	C008R030	C165R072	C047R004	C138R013	C021R127	C115R128	C165R079	C096R020	C056R105
[OVER]	GO:1900078	4	positive regulation of cellular response to insulin stimulus	BIOLOGICAL_PROCESS	0.00940828	0.000343222	12	144	996	41689	1.19048	0.344226	C210R135	C106R146	C173R104	C059R006	C165R157	C087R027	C112R067	C258R092	C124R072	C116R098	C011R090	C184R018
[OVER]	GO:0044058	5	regulation of digestive system process	BIOLOGICAL_PROCESS	0.00940828	0.000343222	12	144	996	41689	1.19048	0.344226	C137R132	C021R127	C018R115	C081R049	C016R010	C133R147	C168R030	C189R139	C070R142	C048R162	C008R030	C245R152
[OVER]	GO:0044298	4	cell body membrane	CELLULAR_COMPONENT	0.00940828	0.000343222	12	144	996	41689	1.19048	0.344226	C028R006	C181R043	C217R121	C098R102	C233R106	C106R076	C189R067	C007R122	C154R068	C254R061	C030R041	C035R056
[OVER]	GO:0005544	5	calcium-dependent phospholipid binding	MOLECULAR_FUNCTION	0.00942559	0.000344217	11	123	997	41710	1.09127	0.294026	C019R121	C193R026	C026R110	C234R117	C116R146	C238R044	C165R079	C200R137	C143R165	C154R114	C236R057
[OVER]	GO:0031401	6	positive regulation of protein modification process	BIOLOGICAL_PROCESS	0.00944832	0.000345777	151	4699	857	37134	14.9802	11.2328	C123R093	C032R085	C180R081	C251R112	C183R050	C059R006	C056R035	C227R083	C190R001	C123R130	C133R135	C098R103	C015R046	C202R085	C158R017	C081R081	C184R018	C210R135	C095R124	C041R152	C214R031	C156R092	C041R032	C094R168	C237R131	C214R030	C261R077	C032R099	C045R054	C047R004	C075R139	C085R114	C135R154	C036R081	C165R157	C104R038	C164R141
[OVER]	GO:0097722	3	sperm motility	BIOLOGICAL_PROCESS	0.00944832	0.000345605	17	260	991	41573	1.68651	0.621519	C180R081	C148R168	C050R109	C040R065	C073R129	C029R044	C227R083	C211R125	C110R097	C030R041	C163R056	C015R009	C182R133	C138R121	C075R139	C203R158	C148R053
[OVER]	GO:0045178	3	basal part of cell	CELLULAR_COMPONENT	0.00947988	0.000347298	25	455	983	41378	2.48016	1.08766	C134R140	C181R043	C086R035	C105R043	C151R162	C028R006	C098R102	C114R159	C131R042	C053R071	C104R148	C254R061	C102R134	C035R056	C151R056	C040R051	C217R121	C024R130	C155R077	C235R021	C229R141	C149R022	C233R106	C189R067	C061R108
[OVER]	GO:0106106	4	cold-induced thermogenesis	BIOLOGICAL_PROCESS	0.00950595	0.000349721	31	624	977	41209	3.0754	1.49165	C140R010	C100R108	C059R006	C180R160	C185R165	C210R061	C077R154	C116R098	C190R162	C008R044	C141R151	C133R135	C133R090	C124R097	C252R096	C124R072	C184R018	C037R166	C255R119	C210R169	C210R135	C162R146	C082R022	C081R028	C090R167	C263R103	C106R146	C153R129	C165R157	C059R071	C113R072
[OVER]	GO:0008585	6	female gonad development	BIOLOGICAL_PROCESS	0.00950595	0.000349721	31	624	977	41209	3.0754	1.49165	C175R133	C154R016	C137R132	C018R115	C127R168	C189R139	C190R162	C210R169	C119R115	C219R041	C062R075	C250R085	C255R144	C081R049	C214R031	C064R002	C155R076	C133R147	C094R006	C008R030	C047R004	C028R134	C021R127	C191R110	C182R118	C206R059	C039R120	C258R092	C048R162	C039R004	C245R152
[OVER]	GO:0120161	4	regulation of cold-induced thermogenesis	BIOLOGICAL_PROCESS	0.00950595	0.000349721	31	624	977	41209	3.0754	1.49165	C140R010	C100R108	C059R006	C180R160	C185R165	C210R061	C077R154	C116R098	C190R162	C008R044	C141R151	C133R135	C133R090	C124R097	C252R096	C124R072	C184R018	C037R166	C255R119	C210R169	C210R135	C162R146	C082R022	C081R028	C090R167	C263R103	C106R146	C153R129	C165R157	C059R071	C113R072
[OVER]	GO:0032233	4	positive regulation of actin filament bundle assembly	BIOLOGICAL_PROCESS	0.00950595	0.000349061	23	413	985	41420	2.28175	0.987259	C123R093	C137R117	C196R074	C214R031	C094R168	C205R135	C025R008	C094R006	C203R087	C051R129	C011R090	C093R080	C029R118	C085R014	C106R087	C200R100	C143R085	C152R138	C247R123	C039R004	C100R110	C039R114	C048R065
[OVER]	GO:0042730	5	fibrinolysis	BIOLOGICAL_PROCESS	0.00952675	0.000351086	9	84	999	41749	0.892857	0.200798	C175R133	C019R121	C026R110	C163R027	C116R146	C105R043	C165R079	C143R165	C127R168
[OVER]	GO:0002822	6	regulation of adaptive immune response based on somatic recombination of immune receptors built from immunoglobulin superfamily domains	BIOLOGICAL_PROCESS	0.00952675	0.000351222	29	576	979	41257	2.87698	1.3769	C238R092	C026R110	C121R047	C234R117	C132R153	C105R043	C185R047	C194R166	C211R164	C019R121	C050R007	C252R096	C243R111	C120R073	C143R165	C154R114	C139R032	C247R086	C116R146	C209R043	C181R058	C138R013	C127R051	C193R026	C027R162	C007R114	C238R044	C165R079	C236R057
[OVER]	GO:0043901	3	negative regulation of multi-organism process	BIOLOGICAL_PROCESS	0.00953828	0.000352015	49	1173	959	40660	4.86111	2.80401	C151R100	C240R103	C137R117	C172R127	C099R075	C211R164	C265R134	C201R005	C229R011	C050R007	C158R017	C243R111	C039R114	C145R001	C188R089	C088R057	C045R054	C138R013	C031R023	C201R158	C165R079	C076R108	C003R128	C220R150	C026R110	C026R076	C132R153	C055R128	C220R158	C144R128	C047R136	C001R073	C019R121	C184R150	C252R096	C143R165	C167R153
[OVER]	GO:0090092	5	regulation of transmembrane receptor protein serine/threonine kinase signaling pathway	BIOLOGICAL_PROCESS	0.00968244	0.000357709	43	989	965	40844	4.26587	2.36416	C123R093	C240R103	C210R044	C154R016	C088R161	C250R051	C165R107	C183R050	C018R057	C011R162	C177R022	C123R130	C023R102	C265R134	C259R112	C160R022	C122R167	C031R091	C202R085	C219R041	C170R165	C188R089	C126R116	C214R031	C231R079	C237R076	C099R045	C094R006	C196R169	C093R080	C098R130	C152R052	C033R095	C265R062	C231R038	C105R130	C191R110
[OVER]	GO:0035270	5	endocrine system development	BIOLOGICAL_PROCESS	0.00976779	0.000361239	32	665	976	41168	3.1746	1.58965	C154R016	C088R161	C032R060	C026R110	C234R117	C165R107	C057R135	C200R137	C051R056	C020R020	C019R121	C159R152	C160R022	C098R103	C133R090	C202R085	C143R165	C154R114	C119R115	C116R146	C155R076	C008R153	C009R029	C152R052	C193R026	C068R154	C191R110	C238R044	C165R079	C056R105	C236R057	C104R038
[OVER]	GO:0045622	5	regulation of T-helper cell differentiation	BIOLOGICAL_PROCESS	0.00986	0.000365411	15	213	993	41620	1.4881	0.509167	C247R086	C238R092	C026R110	C234R117	C116R146	C200R137	C209R043	C194R166	C019R121	C193R026	C238R044	C165R079	C143R165	C154R114	C236R057
[OVER]	GO:0019395	5	fatty acid oxidation	BIOLOGICAL_PROCESS	0.00986	0.00036527	25	459	983	41374	2.48016	1.09722	C234R058	C059R006	C116R098	C181R102	C038R086	C195R004	C124R097	C046R001	C124R072	C184R018	C037R166	C255R119	C210R135	C134R154	C088R057	C231R015	C081R028	C049R002	C106R146	C184R020	C110R006	C165R157	C255R103	C067R037	C009R100
[OVER]	GO:0000902	5	cell morphogenesis	BIOLOGICAL_PROCESS	0.00987777	0.000366451	170	5395	838	36438	16.8651	12.8965	C217R077	C139R046	C190R001	C051R056	C164R082	C108R064	C061R058	C122R042	C168R027	C229R011	C133R090	C154R114	C093R128	C199R006	C039R114	C007R030	C022R008	C214R031	C231R079	C090R142	C094R168	C231R078	C248R105	C014R101	C032R099	C045R054	C077R126	C229R141	C031R023	C028R134	C114R049	C201R158	C085R114	C061R108	C068R154	C115R128	C016R010
[OVER]	GO:0046635	7	positive regulation of alpha-beta T cell activation	BIOLOGICAL_PROCESS	0.00995908	0.000369852	19	312	989	41521	1.88492	0.745823	C238R092	C026R110	C234R117	C132R153	C116R146	C051R129	C209R043	C194R166	C093R080	C211R164	C127R051	C019R121	C193R026	C252R096	C238R044	C165R079	C143R165	C154R114	C236R057
[OVER]	GO:0022600	4	digestive system process	BIOLOGICAL_PROCESS	0.00996407	0.000370422	25	460	983	41373	2.48016	1.09961	C137R117	C251R112	C137R132	C018R115	C164R104	C189R139	C014R039	C181R102	C266R069	C039R114	C018R143	C134R154	C081R049	C081R028	C133R147	C168R030	C203R087	C008R030	C021R127	C016R010	C162R008	C067R037	C070R142	C048R162	C245R152
[OVER]	GO:1903867	4	extraembryonic membrane development	BIOLOGICAL_PROCESS	0.009975	0.000371983	6	35	1002	41798	0.595238	0.083666	C240R103	C007R114	C265R134	C183R090	C088R161	C188R089
[OVER]	GO:1901423	6	response to benzene	BIOLOGICAL_PROCESS	0.009975	0.000371983	6	35	1002	41798	0.595238	0.083666	C013R054	C142R066	C109R141	C183R023	C046R015	C088R086
[OVER]	GO:0008242	7	omega peptidase activity	MOLECULAR_FUNCTION	0.009975	0.000371983	6	35	1002	41798	0.595238	0.083666	C207R121	C022R008	C262R110	C253R026	C074R108	C112R126
List of GO terms with slight modification of their "original title" from the database resources (for the best fit in the figure)
		GO ID	Original GO name	Modified GO name
		GO:0016684	oxidoreductase activity, acting on peroxide as acceptor	oxidoreductase (on peroxide as acceptor)
		GO:0033676	double-stranded DNA-dependent ATPase activity	dsDNA-dependent ATPase activity
		GO:0005201	extracellular matrix structural constituent	ECM structural constituent
		GO:0051240	positive regulation of multicellular organismal process	pos. reg. of multicellular organismal process						%Test=100*[Nr Test/(Nr Test+Non Annot Test)]
		GO:0016010	dystrophin-associated glycoprotein complex	dystrophin-gp complex						%Ref=100*[Nr Ref/(Nr Ref+Non Annot Ref)]
		GO:0062023	collagen-containing extracellular matrix	collagen-containing ECM
		GO:0031838	haptoglobin-hemoglobin complex	haptoglobin-HB complex
*	OBSOLETE.		http://amigo.geneontology.org/amigo/term/GO:0044421
[truncated: 712 more columns]

## Sheet: Probes
Supplemental Table_S3. Union of probes with fold-change cutoff above 2 (FC > |2|) from ADJ versus PRE and ATT versus PRE lists, and all DEPs from ATT vs. ADJ list (n = 1014) that were used in the Blast2GO enrichment analyses and their gene symbols. Complete details for each probe are available in Supplementary Table 1.
Location ID	Gene symbol	ADJ vs. PRE	ATT vs. PRE	ATT vs. ADJ	Venn Diagram (Figure 2)
C049R002	PLIN2*	-4.67329	-2.35483	1.98456	Segment 1
C251R106	LOC106565379	-2.25487	-2.1225	#N/A	Segment 1
C247R009	MOSC1	-2.10445	-2.02233	#N/A	Segment 1
C231R079	TSPAN14	-2.34774	-2.09102	#N/A	Segment 1
C213R016	-	-3.27377	-2.64216	#N/A	Segment 1
C168R105	COMTD1	-2.82527	-2.47933	#N/A	Segment 1
C222R006	TMEFF1	-2.21934	-2.19808	#N/A	Segment 1
C195R059	LOX	-3.17902	-3.66815	#N/A	Segment 1
C153R129	C3AR1	-2.62527	-2.16306	#N/A	Segment 1
C088R139	USP47	2.01741	2.98584	#N/A	Segment 1
C116R159	ART5	-2.30361	-2.3594	#N/A	Segment 1
C182R118	FSTL1	-2.36063	-2.01466	#N/A	Segment 1
C191R109	HBB	-3.13703	-3.07796	#N/A	Segment 1
C263R154	CD59	-2.75039	-2.30661	#N/A	Segment 1
C210R101	MS4A15	-2.66635	-2.16342	#N/A	Segment 1
C072R152	HOXA9	-2.62697	-2.03916	#N/A	Segment 1
C259R124	LOC106612831	-2.41145	-2.16202	#N/A	Segment 1
C009R029	PTN	-2.0307	-2.4782	#N/A	Segment 1
C184R161	TRIO	-2.27773	-2.84042	#N/A	Segment 1
C227R097	SDCCAG3	-2.09686	-2.0352	#N/A	Segment 1
C128R070	SACS	-2.23325	-3.07427	#N/A	Segment 1
C262R110	UCHL1	-2.42382	-2.45133	#N/A	Segment 1		Figure 2. Venn diagram showing differentially expressed probes (DEPs) and/or genes (DEGs) among different segments considered in the Results and Discussion sections. Each segment is assigned with a number (1–4). Bold numbers indicate the DEPs contributing to a particular segment. The number of DEGs corresponding to DEPs of each segment is shown. FC _# indicates the number of DEPs with a fold-chan…
C060R037	HBB	-2.86302	-2.68374	#N/A	Segment 1
C097R055	SLC34A1	4.06716	3.39995	#N/A	Segment 1
C182R148	TTR	-2.78401	-2.39608	#N/A	Segment 1
C234R042	NLRC3	2.00646	2.20189	#N/A	Segment 1
C264R109	PRXL2A	-6.72717	-6.98173	#N/A	Segment 1
C087R056	SYF2	-2.48223	-3.00222	#N/A	Segment 1
C205R034	HBE1	-2.8694	-2.73194	#N/A	Segment 1
C043R150	HBA4	-2.91962	-2.66861	#N/A	Segment 1
C113R072	CMKLR1	-2.83797	-2.35611	#N/A	Segment 1
C220R134	HBA4	-3.08176	-3.04743	#N/A	Segment 1
C201R100	TKT	3.01166	2.12652	#N/A	Segment 1		Segment 1 contains 1928 DEPs in which there are 448 DEPs with a FC ≥ |2| in both ADJ versus PRE and ATT versus PRE lists (presented in column F, venn diagram; Figure 2 in regular black color font).
C105R122	SACS	-2.39607	-3.2043	#N/A	Segment 1		Please note that there are other DEPs in the segment 1, with FC ≥ |2|, only in one comparison (either ADJ versus PRE or ATT versus PRE) and presented in column F, venn diagram; Figure 2, in italicized grey font.
C242R094	LOC106574325	2.09871	2.08293	#N/A	Segment 1
C171R164	HBB	-3.40587	-3.31893	#N/A	Segment 1		Precise composition:
C104R040	HBE1	-2.81465	-2.90936	#N/A	Segment 1		Annotation	DEPs	Description
C230R109	HBB	-2.802	-2.74898	#N/A	Segment 1		Segment 1	448	FC ≥ |2| in BOTH "ADJ versus PRE" and "ATT versus PRE"
C115R137	ZDHHC2	-3.76997	-3.94667	#N/A	Segment 1		Segment 1	146	FC ≥ |2| in ONLY in "ADJ versus PRE" but not in "ATT versus PRE"
C017R083	HBB	-3.2785	-2.92332	#N/A	Segment 1		Segment 1	50	FC ≥ |2| in ONLY in "ATT versus PRE" but not in "ADJ versus PRE"
C061R083	LGALS1	-3.11588	-3.41279	#N/A	Segment 1		Segment 2	90	All the probes from "ATT versus ADJ"
C250R085	BCL2L1	-2.36302	-2.19831	#N/A	Segment 1		Segment 3	255	Exclusive probes with FC ≥ |2| present only in "ADJ versus PRE"
C223R021	PAPLN	-3.08165	-3.10965	#N/A	Segment 1		Segment 4	26	Exclusive probes with FC ≥ |2| present only in "ATT versus PRE"
C151R162	PARVA	-3.77955	-3.31328	#N/A	Segment 1
C021R112	HBB	-2.27827	-2.33857	#N/A	Segment 1
C214R061	FP1	-2.15876	-2.2496	#N/A	Segment 1
C140R143	HBE1	-2.68488	-2.65151	#N/A	Segment 1
C221R141	LOC106594559	-2.58419	-3.79325	#N/A	Segment 1
C052R104	TAF2	2.35217	2.0247	#N/A	Segment 1
C035R114	SLC25A32	-3.57447	-3.66608	#N/A	Segment 1
C056R041	HPRT1	-2.48058	-2.08318	#N/A	Segment 1
C111R158	FGFBP2	-3.97341	-3.97071	#N/A	Segment 1
C255R029	INCENP	2.1056	2.04651	#N/A	Segment 1
C152R036	HGFAC	-3.48172	-2.19115	#N/A	Segment 1
C080R081	TGFBI	-2.33689	-2.16688	#N/A	Segment 1
C037R138	SPON1	-3.13274	-3.11038	#N/A	Segment 1
C166R043	GAS1	-2.32796	-2.069	#N/A	Segment 1
C120R073	COLEC12	-2.68125	-2.30322	#N/A	Segment 1
C243R111	HLA-B	-2.32176	-2.61226	#N/A	Segment 1
C027R105	CALU	-3.44367	-2.9666	#N/A	Segment 1
C106R072	HBB	-3.30804	-3.28101	#N/A	Segment 1
C010R017	FKBP14	-2.77286	-3.24816	#N/A	Segment 1
C211R132	YJEFN3	-2.13863	-2.47839	#N/A	Segment 1
C029R044	GAPDH	2.33405	2.59338	#N/A	Segment 1
C220R158	MBL2	-2.34957	-2.31881	#N/A	Segment 1
C066R167	CLEC3B	-2.94619	-2.8047	#N/A	Segment 1
C113R150	LOC110501665	-2.27294	-2.62411	#N/A	Segment 1
C108R085	MAG	-3.81863	-3.2839	#N/A	Segment 1
C179R127	FAM176B	-2.80911	-2.74681	#N/A	Segment 1
C028R134	LHX9	2.16872	2.53744	#N/A	Segment 1
C162R024	UCMA	-2.50871	-3.46401	#N/A	Segment 1
C161R011	CD99	-2.33663	-2.23137	#N/A	Segment 1
C070R142	SGK1	-2.46204	-2.0678	#N/A	Segment 1
C137R117	GSN	-2.25514	-2.10735	#N/A	Segment 1
C247R168	TUBA4A	-2.93488	-2.62015	#N/A	Segment 1
C064R002	UBA52	-2.29522	-2.25531	#N/A	Segment 1
C200R108	SLC7A1	3.65252	2.86445	#N/A	Segment 1
C184R005	DLX1	-2.69499	-2.55886	#N/A	Segment 1
C234R124	HBB	-3.48619	-3.37773	#N/A	Segment 1
C191R156	CFB	2.23695	2.08606	#N/A	Segment 1
C046R015	ALAS2	-2.3005	-2.1908	#N/A	Segment 1
C161R004	SCG3	-3.45628	-2.6193	#N/A	Segment 1
C090R002	HOXD12	-13.6797	-14.2731	#N/A	Segment 1
C044R047	TSPAN4	-4.46239	-3.66369	#N/A	Segment 1
C167R162	RASD1	-20.9652	-9.43841	#N/A	Segment 1
C210R061	CMKLR1	-2.90653	-2.51028	#N/A	Segment 1
C092R125	CHN1	3.13117	2.3899	#N/A	Segment 1
C248R144	LOC100196683	-4.66133	-4.79936	#N/A	Segment 1
C227R163	TFPI2	-3.47425	-2.81627	#N/A	Segment 1
C015R156	HBZ	-2.22988	-2.33992	#N/A	Segment 1
C025R078	RAMP1	-2.59066	-2.51792	#N/A	Segment 1
C210R080	C4ORF48	-2.12756	-2.36763	#N/A	Segment 1
C038R090	LOC106576963	-2.29676	-2.34511	#N/A	Segment 1
C125R022	FKBP7	-2.46953	-2.81214	#N/A	Segment 1
C204R170	SULT2B1	-2.24241	-2.0908	#N/A	Segment 1
C184R051	MT-CO1	2.61195	2.53594	#N/A	Segment 1
C008R035	TSPAN4	-3.40209	-3.25607	#N/A	Segment 1
C099R127	HBB	-3.39299	-3.23318	#N/A	Segment 1
C147R102	PPAP2B	-2.40349	-2.36869	#N/A	Segment 1
C265R107	NETO2	-2.34123	-2.10904	#N/A	Segment 1
C145R001	CRP	-2.24447	-2.62639	#N/A	Segment 1
C244R016	HBE1	-2.88042	-2.76721	#N/A	Segment 1
C252R104	HBB	-3.23455	-3.07909	#N/A	Segment 1
C199R056	MGP	-7.06205	-6.11262	#N/A	Segment 1
C067R099	LGALS1	-2.91772	-3.11766	#N/A	Segment 1
C072R116	HOXC9	3.03815	2.72511	#N/A	Segment 1
C185R165	CMKLR1	-5.01864	-3.84001	#N/A	Segment 1
C173R086	CALU	-3.4412	-3.11962	#N/A	Segment 1
C184R018	COL10A1	-6.41281	-6.17951	#N/A	Segment 1
C170R165	BGN	-2.50705	-2.64123	#N/A	Segment 1
C189R078	DHRS1	-2.53703	-2.31242	#N/A	Segment 1
C148R114	ADAM28	-3.24678	-2.24141	#N/A	Segment 1
C064R016	LOC106568453	2.82052	2.16803	#N/A	Segment 1
C067R037	FABP2	3.22451	3.60956	#N/A	Segment 1
C018R143	APOD	-3.41478	-3.65267	#N/A	Segment 1
C031R073	HGD	-2.76621	-2.91895	#N/A	Segment 1
C095R050	C1QTNF3	4.06594	12.0288	#N/A	Segment 1
C085R114	THBS4	-2.55806	-2.09463	#N/A	Segment 1
C057R153	HBZ	-2.29276	-2.4043	#N/A	Segment 1
C128R089	ATHL1	-3.24791	-2.69436	#N/A	Segment 1
C210R126	GSTA	-2.64757	-2.18794	#N/A	Segment 1
C098R092	GLIPR2	2.19607	2.51152	#N/A	Segment 1
C234R044	ART5	-2.32928	-2.42046	#N/A	Segment 1
C144R038	YJEFN3	-2.14922	-2.39017	#N/A	Segment 1
C139R032	RSAD2	-2.34951	-2.68357	#N/A	Segment 1
C164R082	RAB27B	-9.05158	-9.93848	#N/A	Segment 1
C107R003	-	2.73824	2.31748	#N/A	Segment 1
C255R119	PMP2	-3.91129	-2.87717	#N/A	Segment 1
C091R132	TPM1	-3.08715	-2.41398	#N/A	Segment 1
C189R081	CYTL1	-2.34187	-2.37726	#N/A	Segment 1
C154R042	LOC106585134	4.49288	2.77488	#N/A	Segment 1
C062R050	SVEP1	-3.35698	-2.82122	#N/A	Segment 1
C014R137	PAH	-3.15808	-2.48578	#N/A	Segment 1
C109R104	HBZ	-2.17735	-2.27935	#N/A	Segment 1
C218R024	-	-2.35674	-2.30984	#N/A	Segment 1
C043R166	CKB	-2.06857	-2.15235	#N/A	Segment 1
C004R026	SHOX	-2.102	-2.49025	#N/A	Segment 1
C009R080	BHLHE22	-3.01837	-2.1559	#N/A	Segment 1
C096R039	FSTL1	-3.52527	-3.36344	#N/A	Segment 1
C068R154	MDK	-3.01347	-2.09348	#N/A	Segment 1
C014R101	FEZ1	-2.43265	-2.60723	#N/A	Segment 1
C110R162	LOC106611166	-4.09598	-4.20248	#N/A	Segment 1
C106R165	MBL2	-2.38639	-2.57303	#N/A	Segment 1
C228R118	ALDOC	4.26663	8.201	#N/A	Segment 1
C248R155	MSMO1	2.16103	2.05134	#N/A	Segment 1
C256R058	RHO	2.6211	2.75778	#N/A	Segment 1
C180R160	HOXD10	-3.0951	-2.82624	#N/A	Segment 1
C237R163	FAM89B	-2.99471	-2.51941	#N/A	Segment 1
C256R151	HGD	-2.49563	-2.09177	#N/A	Segment 1
C265R019	SERPINH1	-2.01151	-2.13322	#N/A	Segment 1
C105R043	FAP	-2.18249	-2.0061	#N/A	Segment 1
C088R161	BMP8A	-2.62713	-2.14698	#N/A	Segment 1
C176R033	MFAP2	-2.33445	-2.35322	#N/A	Segment 1
C233R088	HBB	-3.3775	-3.31217	#N/A	Segment 1
C111R146	-	2.39376	2.39101	#N/A	Segment 1
C057R159	GSTA	-2.64016	-2.12211	#N/A	Segment 1
C217R115	TYR	-9.87489	-11.2285	#N/A	Segment 1
C198R097	SH3BGRL	-2.44644	-2.46786	#N/A	Segment 1
C188R074	CD93	-2.23954	-2.00944	#N/A	Segment 1
C217R012	ALOXE3	5.93219	16.7206	#N/A	Segment 1
C218R159	TYRP1	-11.8474	-13.0769	#N/A	Segment 1
C251R112	ADRA2B	-2.80076	-3.21936	#N/A	Segment 1
C204R063	LOC106590227	-2.61137	-2.44416	#N/A	Segment 1
C038R020	ZBED5	2.1778	2.19371	#N/A	Segment 1
C104R038	HAND2	-4.41275	-4.6021	#N/A	Segment 1
C111R056	COX6B1	-2.8242	-2.46277	#N/A	Segment 1
C056R105	TCF7L2	2.31207	2.42328	#N/A	Segment 1
C137R040	TFPI2	-3.1052	-2.65738	#N/A	Segment 1
C221R166	OLFML3	-2.76123	-2.52454	#N/A	Segment 1
C073R065	LGALS1	-2.93151	-3.24078	#N/A	Segment 1
C179R123	SPON1	-2.10701	-2.06355	#N/A	Segment 1
C050R133	CD59	-2.70919	-2.35969	#N/A	Segment 1
C153R102	CCDC80	-2.19563	-2.24209	#N/A	Segment 1
C042R126	OGN	-3.3757	-3.44154	#N/A	Segment 1
C092R134	HMGXB4	2.11809	2.04779	#N/A	Segment 1
C032R060	HOXA5	3.06015	2.71104	#N/A	Segment 1
C199R006	COL6A1	-2.77573	-2.59834	#N/A	Segment 1
C256R025	HPD	-2.03134	-2.22854	#N/A	Segment 1
C253R033	FHL3	-4.7699	-3.81851	#N/A	Segment 1
C186R019	PI15	-4.4896	-4.87068	#N/A	Segment 1
C021R127	MMP2	-2.58381	-2.84241	#N/A	Segment 1
C098R145	HBB	-3.4289	-3.21295	#N/A	Segment 1
C229R060	RAB27B	-2.52634	-2.39202	#N/A	Segment 1
C232R083	C4A	-3.05095	-2.31363	#N/A	Segment 1
C209R021	TTC39B	-6.4701	-6.7595	#N/A	Segment 1
C185R047	CFH	-3.44534	-2.80889	#N/A	Segment 1
C028R073	S100A14	-2.24675	-2.2676	#N/A	Segment 1
C183R035	RTP3	-3.03354	-3.02573	#N/A	Segment 1
C090R115	GABARAPL2	-2.60674	-2.16225	#N/A	Segment 1
C103R115	-	-2.55749	-2.21213	#N/A	Segment 1
C124R053	HBB	-2.53408	-2.83303	#N/A	Segment 1
C013R134	GPD1	-2.02491	-2.19138	#N/A	Segment 1
C195R089	RERG	-2.84908	-2.73409	#N/A	Segment 1
C217R011	HOXC9	2.62332	2.40149	#N/A	Segment 1
C149R017	OLFML3	-4.14382	-3.5782	#N/A	Segment 1
C180R130	ART5	-2.40823	-2.05407	#N/A	Segment 1
C162R146	HOXD11	-5.69898	-5.50461	#N/A	Segment 1
C191R112	UGDH	-2.37981	-2.33476	#N/A	Segment 1
C155R077	ACE	-2.92085	-2.92495	#N/A	Segment 1
C149R170	COX6B1	-5.05546	-3.85293	#N/A	Segment 1
C122R154	SLC25A32	-3.1683	-3.33349	#N/A	Segment 1
C082R022	G0S2	-2.57955	-2.41436	#N/A	Segment 1
C073R129	HIST1H1D	-2.83897	-2.80088	#N/A	Segment 1
C034R134	SH3PXD2A	-2.25165	-2.38818	#N/A	Segment 1
C174R128	HBZ	-2.3781	-2.66204	#N/A	Segment 1
C038R071	APOD	-5.05326	-5.6286	#N/A	Segment 1
C081R081	C4A	-2.8794	-2.08995	#N/A	Segment 1
C011R153	SYT7	2.78887	3.20188	#N/A	Segment 1
C093R128	CDC42EP3	-2.11296	-2.12418	#N/A	Segment 1
C182R013	LOC100194722	-2.6106	-2.79051	#N/A	Segment 1
C080R031	IFI44	-2.65317	-3.66331	#N/A	Segment 1
C057R031	CCT7	4.04828	4.37321	#N/A	Segment 1
C236R080	RBM25	2.8112	2.48976	#N/A	Segment 1
C238R044	ANXA13	-2.85144	-2.96982	#N/A	Segment 1
C102R022	HBE1	-2.58168	-2.56064	#N/A	Segment 1
C184R150	TRIM58	-2.35241	-2.07521	#N/A	Segment 1
C150R090	LOC106608631	-2.80788	-2.27618	#N/A	Segment 1
C185R167	LGALS1	-2.65456	-3.01809	#N/A	Segment 1
C014R004	FKBP10	-2.70159	-2.47854	#N/A	Segment 1
C045R050	LGALS1	-2.62387	-3.07774	#N/A	Segment 1
C250R065	TMEM47	-3.81193	-3.36856	#N/A	Segment 1
C110R008	LOC110521634	-2.19778	-2.14989	#N/A	Segment 1
C247R085	TPM1	-2.79907	-2.40843	#N/A	Segment 1
C200R047	-	-3.4318	-2.50818	#N/A	Segment 1
C149R133	LOC106602268	4.77074	10.6992	#N/A	Segment 1
C050R144	PXDC1	-2.57297	-2.15536	#N/A	Segment 1
C018R127	SLC15A1	3.36174	8.34588	#N/A	Segment 1
C100R111	RNF166	3.08378	5.20064	#N/A	Segment 1
C088R086	ALAS2	-2.61168	-2.36572	#N/A	Segment 1
C195R122	CD59	-3.1511	-2.55688	#N/A	Segment 1
C164R030	EFHD1	-2.83322	-2.32829	#N/A	Segment 1
C062R075	MMP19	-3.16406	-2.1218	#N/A	Segment 1
C224R001	LOC106601549	-2.56776	-2.57731	#N/A	Segment 1
C041R032	PMEL	-7.61794	-8.79956	#N/A	Segment 1
C148R053	HIST1H1D	-2.82746	-2.62126	#N/A	Segment 1
C183R023	ALAS2	-2.49136	-2.49347	#N/A	Segment 1
C159R150	IL13RA2	4.00037	3.48258	#N/A	Segment 1
C134R154	DBI	5.12468	21.9156	#N/A	Segment 1
C013R054	ALAS2	-2.39214	-2.19903	#N/A	Segment 1
C157R137	LHFPL6	-2.16639	-2.08269	#N/A	Segment 1
C171R053	MAMDC2	-2.64532	-2.43139	#N/A	Segment 1
C094R006	SFRP1	-6.77525	-5.50673	#N/A	Segment 1
C191R143	LOC106586296	-3.07293	-2.34064	#N/A	Segment 1
C024R014	HDD11	-24.9345	-24.6093	#N/A	Segment 1
C152R052	DLX6	-2.06789	-2.14429	#N/A	Segment 1
C025R144	QDPR	-2.20952	-2.27533	#N/A	Segment 1
C173R008	HOXC9	4.14899	3.85846	#N/A	Segment 1
C037R166	FABP3	-2.78466	-2.21193	#N/A	Segment 1
C122R167	FAM89B	-3.35979	-2.78131	#N/A	Segment 1
C189R053	CA2	-2.25354	-2.09753	#N/A	Segment 1
C096R113	HBB	-3.15979	-3.08642	#N/A	Segment 1
C012R022	LOC106563597	-2.00898	-3.85547	#N/A	Segment 1
C150R031	PPP1R3C	-2.28754	-2.19066	#N/A	Segment 1
C202R085	SOX11	-3.16146	-2.15352	#N/A	Segment 1
C098R130	ASTL	2.51399	5.73442	#N/A	Segment 1
C083R105	CRABP2	-2.13762	-2.57559	#N/A	Segment 1
C224R008	FAM176B	-2.40422	-2.33592	#N/A	Segment 1
C123R037	GDA	-2.65266	-2.31507	#N/A	Segment 1
C167R092	LOC106565629	-2.31557	-2.14707	#N/A	Segment 1
C200R100	TPM4	-3.46717	-2.13888	#N/A	Segment 1
C138R121	GAPDH	2.60366	3.10343	#N/A	Segment 1
C089R109	LGALS1	-3.35575	-3.5603	#N/A	Segment 1
C158R147	GIMAP7	4.92526	5.60119	#N/A	Segment 1
C022R008	UCHL1	-3.67866	-3.46825	#N/A	Segment 1
C263R031	IGLC3	-3.18986	-3.80364	#N/A	Segment 1
C059R006	COL10A1	-5.87451	-5.54358	#N/A	Segment 1
C265R134	HTRA1	-2.46045	-2.20155	#N/A	Segment 1
C062R002	EMX2	2.61876	2.4626	#N/A	Segment 1
C026R038	HBB	-3.52903	-2.83242	#N/A	Segment 1
C110R060	UGT2A1	-2.671	-2.6191	#N/A	Segment 1
C237R076	BGN	-4.62614	-3.60546	#N/A	Segment 1
C150R058	METTL17	3.9494	9.43825	#N/A	Segment 1
C225R045	HBE1	-2.60592	-2.58619	#N/A	Segment 1
C133R090	PRRX1	-4.10107	-3.40141	#N/A	Segment 1
C061R131	HBZ	-2.38482	-2.41925	#N/A	Segment 1
C069R052	BRD4	2.86551	2.40559	#N/A	Segment 1
C126R092	CD302	-2.07692	-2.02147	#N/A	Segment 1
C077R068	ABI3BP	-2.75788	-2.41263	#N/A	Segment 1
C164R003	PSMB8	3.63286	2.93914	#N/A	Segment 1
C116R098	COL10A1	-6.05694	-6.19088	#N/A	Segment 1
C121R001	COMTD1	-2.8844	-2.73997	#N/A	Segment 1
C139R021	CLEC3B	-2.63503	-2.46901	#N/A	Segment 1
C076R105	TNIK	2.87539	2.36155	#N/A	Segment 1
C090R167	GADD45B	-2.18168	-2.09424	#N/A	Segment 1
C208R110	LOC106588495	6.40922	22.1425	#N/A	Segment 1
C161R043	-	2.25371	2.09659	#N/A	Segment 1
C057R009	ATP6V0D1	-3.51217	-2.35235	#N/A	Segment 1
C102R006	CMTM7	-2.21563	-2.0376	#N/A	Segment 1
C120R022	ND1	2.87779	3.14878	#N/A	Segment 1
C171R074	PRDM12	2.92276	2.24706	#N/A	Segment 1
C160R017	GNG3	-2.75893	-2.50111	#N/A	Segment 1
C256R036	LOX	-4.67598	-4.57503	#N/A	Segment 1
C247R036	HPD	-3.75841	-4.28526	#N/A	Segment 1
C063R126	GSTA	-2.40488	-2.03942	#N/A	Segment 1
C200R158	C1QTNF6	-2.27766	-2.4965	#N/A	Segment 1
C033R115	HOXC6	3.06388	3.01786	#N/A	Segment 1
C185R098	SERPINH1	-2.86067	-2.31035	#N/A	Segment 1
C048R162	MMP2	-4.31377	-4.43557	#N/A	Segment 1
C108R119	SDS	-3.25701	-2.97552	#N/A	Segment 1
C230R092	GSTA	-2.56496	-2.23403	#N/A	Segment 1
C090R019	LOC106568918	-3.53837	-3.11654	#N/A	Segment 1
C087R027	LASP1	-4.2429	-3.62696	#N/A	Segment 1
C094R168	RHOU	2.00258	2.07245	#N/A	Segment 1
C217R165	OLFML3	-2.75824	-2.50384	#N/A	Segment 1
C046R120	CLIC2	-2.65088	-2.01745	#N/A	Segment 1
C043R167	PRXL2A	-6.12152	-6.4938	#N/A	Segment 1
C197R170	LRRC32	-2.16896	-2.10423	#N/A	Segment 1
C201R028	SPARC	-2.54847	-2.76521	#N/A	Segment 1
C133R135	COL10A1	-2.40985	-2.79023	#N/A	Segment 1
C212R013	SEPT6	-2.06225	-2.33543	#N/A	Segment 1
C078R088	HSD11B1L	-2.48202	-2.41758	#N/A	Segment 1
C007R114	FZD7	-2.35097	-2.12847	#N/A	Segment 1
C228R104	HBA	-2.36485	-2.25311	#N/A	Segment 1
C112R067	LASP1	-2.69914	-2.22129	#N/A	Segment 1
C008R044	CMKLR1	-2.91521	-2.48114	#N/A	Segment 1
C010R162	FHL3	-3.2181	-2.60919	#N/A	Segment 1
C100R146	SACS	-2.53947	-3.1827	#N/A	Segment 1
C077R126	LRRC32	-3.74173	-2.76666	#N/A	Segment 1
C235R106	LEPREL4	-2.17867	-2.34094	#N/A	Segment 1
C058R044	HBB	-3.55973	-3.40552	#N/A	Segment 1
C015R009	GAPDH	2.42977	2.67536	#N/A	Segment 1
C203R120	EMP3	-2.69336	-2.41834	#N/A	Segment 1
C207R063	LOC106590227	-3.01503	-2.52072	#N/A	Segment 1
C135R154	TIMP3	-3.89829	-2.51929	#N/A	Segment 1
C218R111	MPRIP	-4.3543	-4.52282	#N/A	Segment 1
C122R160	BGLAP	-3.68415	-3.4741	#N/A	Segment 1
C110R006	PRKAG2	-2.30456	-2.07139	#N/A	Segment 1
C030R018	HBZ	-2.16211	-2.17614	#N/A	Segment 1
C159R004	LOC100194720	-2.0871	-2.16398	#N/A	Segment 1
C146R057	LMO1	-2.69443	-2.72449	#N/A	Segment 1
C203R041	FGFR4	-3.00725	-2.30623	#N/A	Segment 1
C090R142	RPS13	-2.46373	-2.94344	#N/A	Segment 1
C164R125	CD99	-3.49016	-3.09489	#N/A	Segment 1
C181R029	KRT8	3.39887	2.08289	#N/A	Segment 1
C056R091	KRT2	9.79303	4.92517	#N/A	Segment 1
C247R109	HBB	-3.23972	-3.12562	#N/A	Segment 1
C159R061	CERS2	-2.53419	-2.19223	#N/A	Segment 1
C253R026	UCHL1	-2.82594	-2.63509	#N/A	Segment 1
C077R154	COL10A1	-2.4437	-2.88277	#N/A	Segment 1
C151R094	LOC106588819	-2.38259	-2.53702	#N/A	Segment 1
C033R041	CLEC3B	-3.0805	-2.99196	#N/A	Segment 1
C164R141	GNG2	-2.08306	-2.08032	#N/A	Segment 1
C058R023	LOC106564722	10.5339	26.2923	#N/A	Segment 1
C087R151	LOC106607199	4.86227	2.84583	#N/A	Segment 1
C010R107	BGLAP	-3.71626	-2.79217	#N/A	Segment 1
C183R090	HTRA1	-2.00054	-2.04788	#N/A	Segment 1
C054R053	LOC106582404	-2.62606	-2.17371	#N/A	Segment 1
C053R026	LGALS1	-2.84527	-3.37846	#N/A	Segment 1
C076R108	FGL1	-3.94658	-2.37481	#N/A	Segment 1
C173R110	ART5	-4.50444	-3.76505	#N/A	Segment 1
C200R164	S100A4	-4.06937	-4.14285	#N/A	Segment 1
C215R023	LOC106598472	-3.75656	-2.03906	#N/A	Segment 1
C091R089	AGTRAP	-2.90796	-2.62623	#N/A	Segment 1
C240R129	CCT7	3.48541	4.00094	#N/A	Segment 1
C180R124	LOC106600447	-6.51428	-4.26105	#N/A	Segment 1
C193R026	ANXA13	-2.89145	-2.55142	#N/A	Segment 1
C235R001	MFAP2	-2.33227	-2.04417	#N/A	Segment 1
C196R169	TNFAIP6	-6.87002	-3.9321	#N/A	Segment 1
C039R004	SFRP1	-5.1857	-4.25076	#N/A	Segment 1
C153R107	VIM	-4.8164	-5.44461	#N/A	Segment 1
C061R058	RAB27B	-3.00389	-2.34784	#N/A	Segment 1
C031R023	SRPK2	2.04269	2.18809	#N/A	Segment 1
C086R018	FIBIN	-3.3913	-3.45169	#N/A	Segment 1
C066R011	ABCA12	2.687	4.0829	#N/A	Segment 1
C038R086	TWIST2	-2.94188	-2.40089	#N/A	Segment 1
C191R067	HOXC11	-2.19646	-2.20611	#N/A	Segment 1
C090R083	HBB	-3.26282	-3.3485	#N/A	Segment 1
C259R137	EFEMP1	-2.93698	-2.47806	#N/A	Segment 1
C258R141	LOC106564954	-2.1779	-2.09603	#N/A	Segment 1
C094R032	CLEC17A	-2.64627	-2.34999	#N/A	Segment 1
C159R108	LGALS1	-2.9796	-3.32637	#N/A	Segment 1
C089R112	TNFRSF6B	-3.51079	-3.61269	#N/A	Segment 1
C255R144	UBB	-2.50984	-2.48152	#N/A	Segment 1
C164R104	SLC2A11	-3.67323	-3.07871	#N/A	Segment 1
C048R027	-	-3.00815	-2.86836	#N/A	Segment 1
C075R022	LXN	-2.41478	-2.03481	#N/A	Segment 1
C075R021	PHYHD1	-2.40245	-2.59075	#N/A	Segment 1
C018R057	DLX1	-2.9493	-2.9398	#N/A	Segment 1
C110R167	LOC106611397	3.09101	4.13239	#N/A	Segment 1
C204R068	CHST14	-2.3366	-2.07398	#N/A	Segment 1
C262R105	GFI1B	6.98824	22.4288	#N/A	Segment 1
C190R001	EMP3	-2.54052	-2.31572	#N/A	Segment 1
C038R136	LOC106584644	-2.12019	-2.1077	#N/A	Segment 1
C215R152	HBB	-3.78875	-2.7288	#N/A	Segment 1
C025R113	EMX2	2.9295	2.71577	#N/A	Segment 1
C008R030	MMP2	-3.03817	-2.91045	#N/A	Segment 1
C152R040	LOC106577779	-2.29297	-2.23567	#N/A	Segment 1
C154R016	FSTL3	-4.80312	-3.44979	#N/A	Segment 1
C235R126	HBB	-2.81486	-2.73828	#N/A	Segment 1
C228R138	CCDC80	-3.00407	-2.80947	#N/A	Segment 1
C186R149	HBZ	-2.45795	-2.62333	#N/A	Segment 1
C093R080	TGFBR2	-2.44817	-2.17799	#N/A	Segment 1
C163R056	HIST1H1D	-2.52706	-2.75841	#N/A	Segment 1
C200R137	ANXA13	-3.23604	-3.15927	#N/A	Segment 1
C259R112	FOXD3	-2.14336	-2.03031	#N/A	Segment 1
C109R141	ALAS2	-2.60961	-2.28224	#N/A	Segment 1
C099R085	GPX7	-2.36139	-2.45276	#N/A	Segment 1
C055R128	IFIT5	-2.29926	-2.33288	#N/A	Segment 1
C191R110	FSTL3	-3.3838	-2.04065	#N/A	Segment 1
C174R143	GPX7	-3.38973	-3.7146	#N/A	Segment 1
C219R041	PXMP2	-2.44315	-2.6348	#N/A	Segment 1
C128R030	COMTD1	-3.01099	-2.71252	#N/A	Segment 1
C089R005	F3	-3.85224	-2.29329	#N/A	Segment 1
C140R010	GJA1	-2.86217	-2.45665	#N/A	Segment 1
C048R055	PRSS23	-2.78877	-2.58951	#N/A	Segment 1
C057R082	LOC106581816	-2.26898	-2.32449	#N/A	Segment 1
C119R115	PITX1	2.61394	2.35345	#N/A	Segment 1
C009R078	TFPI2	-3.29264	-2.98905	#N/A	Segment 1
C069R075	IL13RA2	2.22028	2.43412	#N/A	Segment 1
C219R020	PACSIN3	-2.26814	-2.68209	#N/A	Segment 1
C043R046	MARCKSL1	-4.86905	-3.41672	#N/A	Segment 1
C032R158	LOX	-2.83939	-2.94443	#N/A	Segment 1
C142R066	PSMB9	-3.19359	-3.5325	#N/A	Segment 1
C119R054	S100A4	-3.94382	-4.05839	#N/A	Segment 1
C202R010	GNL3	-2.72452	-2.50325	#N/A	Segment 1
C098R048	DDX19A	-2.96608	-3.28391	#N/A	Segment 1
C259R045	LOC106568918	-3.73201	-3.16449	#N/A	Segment 1
C218R011	LOC106607463	2.20024	2.29047	#N/A	Segment 1
C126R062	COX6B1	-4.86519	-3.56785	#N/A	Segment 1
C196R025	HBB	-3.03487	-2.94383	#N/A	Segment 1
C217R162	ATP1B2	-2.03433	-2.16027	#N/A	Segment 1
C041R052	NOTCH1	2.14541	2.00539	#N/A	Segment 1
C265R105	OTOR	-2.6103	-2.48524	#N/A	Segment 1
C172R008	ELOVL1	-3.1095	-3.33211	#N/A	Segment 1
C237R137	LOC110537553	-3.14936	-3.32184	#N/A	Segment 1
C159R014	ARL5A	2.10697	2.43007	#N/A	Segment 1
C074R104	COX6B1	-2.36052	-2.089	#N/A	Segment 1
C081R093	hba4	-3.38672	-2.59727	#N/A	Segment 1
C054R076	HBE1	-2.72561	-2.63542	#N/A	Segment 1
C089R099	LGALS1	-3.25303	-3.4487	#N/A	Segment 1
C181R102	ACBD7	-2.39322	-2.15361	#N/A	Segment 1
C070R163	LOC106576770	-2.48093	-2.34397	#N/A	Segment 1
C248R105	TUBB	-2.11578	-2.00575	#N/A	Segment 1
C139R046	PALLD	-3.88083	-3.09715	#N/A	Segment 1
C211R164	HLA-H	-3.66286	-3.75573	#N/A	Segment 1
C198R003	-	-2.65565	-2.69604	#N/A	Segment 1
C121R170	LOC106582100	-2.06515	-2.07578	#N/A	Segment 1
C192R066	HBZ	-2.41946	-2.55219	#N/A	Segment 1
C234R117	ANXA13	-2.00173	-2.09389	#N/A	Segment 1
C093R093	TNRC6C	2.2179	2.0684	#N/A	Segment 1
C078R021	COL15A1	-2.32258	-2.89742	#N/A	Segment 1
C266R069	PTCHD3	-2.10302	-2.45723	#N/A	Segment 1
C143R043	RXRG	-3.09398	-2.35647	#N/A	Segment 1
C176R092	FKBP14	-3.11156	-3.32867	#N/A	Segment 1
C071R161	LOC106589901	3.01103	2.10697	#N/A	Segment 1
C178R076	DCT	-20.9091	-18.1864	#N/A	Segment 1
C201R125	COL6A3	-2.33179	-2.27696	#N/A	Segment 1
C249R066	LOX	-2.0184	-2.27595	#N/A	Segment 1
C222R090	CAMP	-2.66751	#N/A	2.85705	Segment 2
C012R096	RPSA	-4.06736	#N/A	3.29447	Segment 2
C020R020	CREM	-6.8125	#N/A	2.51281	Segment 2
C160R092	RASGEF1B	-3.24421	#N/A	2.08647	Segment 2
C050R109	TXN	-2.54278	#N/A	2.17664	Segment 2
C211R125	TXN	-2.87123	#N/A	2.24715	Segment 2
C109R002	TUBB4B	-3.65862	#N/A	2.1916	Segment 2
C127R168	SERPINE1	-5.45849	#N/A	2.26063	Segment 2
C162R124	CXCR1	-5.32076	#N/A	2.53953	Segment 2
C098R103	FGF1	-11.8012	#N/A	4.96166	Segment 2
C111R120	TINAGL1	-3.02938	#N/A	2.19805	Segment 2
C026R076	KRT8	-2.57102	#N/A	1.62704	Segment 2
C188R027	KRT18	-2.2064	#N/A	2.03085	Segment 2
C144R085	TIMP2	-2.54541	#N/A	1.70524	Segment 2
C174R070	LOC106608163	-4.04065	#N/A	2.15063	Segment 2
C025R008	TPM4	-3.21066	#N/A	1.79577	Segment 2
C133R130	CXCL11	-4.43333	#N/A	1.96851	Segment 2
C110R097	TXN	-2.6687	#N/A	2.16353	Segment 2
C184R030	FN1	-3.74601	-1.84905	2.02591	Segment 2
C122R042	EPB49	-2.46337	#N/A	1.85972	Segment 2
C189R139	MMP13	-4.30784	#N/A	2.8087	Segment 2
C245R152	MMP13	-6.04547	#N/A	4.01404	Segment 2
C246R156	TIMP2	-2.86766	#N/A	2.05302	Segment 2
C144R128	IFITM3	-3.79856	#N/A	2.00312	Segment 2
C156R092	TIMP2	-2.64089	#N/A	1.87654	Segment 2
C081R049	MMP9	-2.51095	#N/A	2.22254	Segment 2
C070R126	PGP	-2.00506	#N/A	1.67833	Segment 2
C104R148	KRT13	-3.1983	#N/A	1.93028	Segment 2
C134R121	LECT2	-9.19574	#N/A	2.43555	Segment 2
C018R115	MMP13	-5.11616	#N/A	2.99998	Segment 2
C148R164	KRT13	-6.06877	#N/A	2.72513	Segment 2
C103R112	CLEC4E	-3.03499	#N/A	2.61065	Segment 2
C225R026	FN1	-3.65051	-1.78682	2.04302	Segment 2
C164R142	LECT2	-7.47898	#N/A	2.10445	Segment 2
C137R125	MMP14	-2.43484	#N/A	1.68686	Segment 2
C159R112	LECT2	-7.89939	#N/A	2.96748	Segment 2
C191R159	HS3ST1	-2.98876	#N/A	2.30104	Segment 2
C106R087	MYOC	#N/A	3.32772	2.21974	Segment 2
C027R038	ZFAND5	#N/A	2.57817	2.37745	Segment 2
C124R097	APPL1	#N/A	4.27731	3.9601	Segment 2
C059R071	ERAP1	#N/A	2.46982	2.23795	Segment 2
C127R108	DQX1	1.34462	2.65294	1.973	Segment 2
C255R056	G6PC	1.33562	2.1607	1.61775	Segment 2
C234R046	CAMP	#N/A	2.91973	4.11166	Segment 2
C128R106	ACTR2	#N/A	2.24464	2.54782	Segment 2
C088R057	PPARD	#N/A	29.8861	8.72337	Segment 2
C012R036	NRXN2	#N/A	4.51655	3.11482	Segment 2
C180R014	STAM2	#N/A	2.72443	2.28784	Segment 2
C107R025	ZFAND5	#N/A	2.87457	2.51315	Segment 2
C211R105	LOC106610275	#N/A	2.08238	1.8096	Segment 2
C050R007	TAP2	2.56064	#N/A	#N/A	Segment 3
C182R133	TXN	-2.80403	#N/A	#N/A	Segment 3
C229R117	NUDC	-9.6709	#N/A	#N/A	Segment 3
C184R116	LOC110520913	2.00187	#N/A	#N/A	Segment 3
C090R098	RAB3A	2.44695	1.99865	#N/A	Segment 1
C163R044	LOC106564541	-2.13977	-1.70057	#N/A	Segment 1
C116R146	ANXA2	-2.19988	#N/A	#N/A	Segment 3
C202R162	CCRL1	2.26431	1.89537	#N/A	Segment 1
C176R151	CTSB	-2.09908	#N/A	#N/A	Segment 3
C217R121	ATP1A1	2.45553	#N/A	#N/A	Segment 3
C029R045	DEPTOR	2.09513	#N/A	#N/A	Segment 3
C205R135	CTGF	-2.13409	#N/A	#N/A	Segment 3
C105R130	NBL1	-2.1563	#N/A	#N/A	Segment 3
C059R155	C8A	2.70476	1.80119	#N/A	Segment 1
C031R102	RASSF10	2.52266	#N/A	#N/A	Segment 3
C220R146	LOC110510180	3.18103	#N/A	#N/A	Segment 3
C115R060	LOC106582715	2.06866	#N/A	#N/A	Segment 3
C024R070	TAF3	2.09078	#N/A	#N/A	Segment 3
C007R122	RGS3	-2.2965	#N/A	#N/A	Segment 3
C067R023	TM4SF1	-2.08403	-1.88905	#N/A	Segment 1
C171R027	CLEC4E	-2.26816	-1.57084	#N/A	Segment 1
C197R157	-	2.3567	#N/A	#N/A	Segment 3
C045R054	CUL1	2.00063	#N/A	#N/A	Segment 3
C247R050	LOC106583410	2.55728	1.86915	#N/A	Segment 1
C092R099	LITAF	-2.13946	-1.99961	#N/A	Segment 1
C234R092	TF2-1	2.33125	#N/A	#N/A	Segment 3
C229R011	KRT8	-2.19834	-1.8218	#N/A	Segment 1
C020R081	TNNT1	2.51133	1.8833	#N/A	Segment 1
C214R031	SFRP1	-2.11958	-1.85373	#N/A	Segment 1
C250R164	CFH	-2.50286	#N/A	#N/A	Segment 3
C159R153	ENDOD1	2.32166	#N/A	#N/A	Segment 3
C115R136	SIGLEC6	-2.16007	#N/A	#N/A	Segment 3
C136R023	FASTKD3	2.06428	#N/A	#N/A	Segment 3
C149R022	CLDN4	2.80829	#N/A	#N/A	Segment 3
C169R049	IGFBP6	-2.05148	#N/A	#N/A	Segment 3
C229R105	LOC106611254	2.27942	#N/A	#N/A	Segment 3
C149R007	BZW2	-2.12258	-1.81888	#N/A	Segment 1
C146R091	ZNF74	2.41273	#N/A	#N/A	Segment 3
C047R136	FBLN1	-2.08951	#N/A	#N/A	Segment 3
C167R024	TBKBP1	2.0615	1.69102	#N/A	Segment 1
C165R157	C1QTNF5	-2.16331	-1.66759	#N/A	Segment 1
C181R043	ATP1A1	2.42483	#N/A	#N/A	Segment 3
C114R159	DST	2.10914	#N/A	#N/A	Segment 3
C100R110	TPM4	-2.88597	#N/A	#N/A	Segment 3
C135R068	TMCO1	-2.03518	-1.74339	#N/A	Segment 1
C209R043	HLX	-2.15027	#N/A	#N/A	Segment 3
C184R020	NUCB2	-2.13704	-1.59371	#N/A	Segment 1
C040R098	LOC106606767	-4.4193	#N/A	#N/A	Segment 3
C157R039	PROM2	2.30629	#N/A	#N/A	Segment 3
C113R017	LOC106578645	-2.18196	-1.96507	#N/A	Segment 1
C069R086	SMARCA2	2.60366	#N/A	#N/A	Segment 3
C203R158	TXN	-2.68	#N/A	#N/A	Segment 3
C222R034	PPP2R1A	-2.19397	#N/A	#N/A	Segment 3
C166R140	MARCKSL1	-2.22467	-1.91702	#N/A	Segment 1
C141R034	SAT1	-2.57239	#N/A	#N/A	Segment 3
C032R085	DUSP5	-3.27805	#N/A	#N/A	Segment 3
C154R040	RRAD	-5.05863	#N/A	#N/A	Segment 3
C210R135	COL10A1	-2.34365	-1.79444	#N/A	Segment 1
C095R128	LOC110528591	-2.27335	#N/A	#N/A	Segment 3
C075R068	ARF4	-2.11553	-1.87839	#N/A	Segment 1
C196R008	-	2.18315	1.71799	#N/A	Segment 1
C234R058	ACAD8	2.0683	1.61927	#N/A	Segment 1
C054R105	-	2.58713	#N/A	#N/A	Segment 3
C007R019	OPTN	-5.25094	#N/A	#N/A	Segment 3
C225R001	RBMS1	-2.09688	-1.79219	#N/A	Segment 1
C165R107	GDF10	-2.0644	#N/A	#N/A	Segment 3
C066R077	CNN3	-3.74343	#N/A	#N/A	Segment 3
C139R061	RGS5	-2.92421	#N/A	#N/A	Segment 3
C001R066	CHCHD3	2.05996	1.84373	#N/A	Segment 1
C081R028	SCARB1	-2.10456	-1.91353	#N/A	Segment 1
C100R097	TCHH	-2.08607	#N/A	#N/A	Segment 3
C108R142	HSP90B1	-2.6848	#N/A	#N/A	Segment 3
C104R141	SRRM2	2.16209	#N/A	#N/A	Segment 3
C202R049	IL4I1	-2.2452	#N/A	#N/A	Segment 3
C250R130	ACTBL2	2.11245	#N/A	#N/A	Segment 3
C111R168	-	-2.08642	-1.57572	#N/A	Segment 1
C085R014	PFN2	-2.02373	#N/A	#N/A	Segment 3
C256R064	TCHH	-2.15074	#N/A	#N/A	Segment 3
C205R145	CLDN10	2.22355	#N/A	#N/A	Segment 3
C120R136	GALNS	-2.25896	-1.88873	#N/A	Segment 1
C157R121	GOLT1B	-2.15855	-1.71	#N/A	Segment 1
C001R135	MRC1	-2.06833	#N/A	#N/A	Segment 3
C129R134	SRPRB	-2.77633	#N/A	#N/A	Segment 3
C167R153	CALR	-2.32673	-1.81647	#N/A	Segment 1
C015R137	RPE65	-3.16317	#N/A	#N/A	Segment 3
C051R035	SAMD14	-2.25258	#N/A	#N/A	Segment 3
C152R138	RGCC	-2.35398	-1.84552	#N/A	Segment 1
C106R076	RGS2	2.41289	#N/A	#N/A	Segment 3
C126R116	TSPAN14	-2.13686	-1.88116	#N/A	Segment 1
C077R058	RPS27L	-2.61072	#N/A	#N/A	Segment 3
C099R075	KRT8	-2.46417	#N/A	#N/A	Segment 3
C134R125	E2	2.22931	1.69854	#N/A	Segment 1
C095R141	LOC106565874	-5.85271	#N/A	#N/A	Segment 3
C026R110	ANXA2	-2.11264	#N/A	#N/A	Segment 3
C170R094	NCOR1	2.08147	#N/A	#N/A	Segment 3
C265R062	HSP90AA1	-3.08548	#N/A	#N/A	Segment 3
C112R126	GGT7	2.17146	1.81177	#N/A	Segment 1
C137R132	MMP13	-2.95533	-1.94087	#N/A	Segment 1
C208R118	LOC106606767	-4.5463	#N/A	#N/A	Segment 3
C099R149	LYZ	-2.13824	-1.73576	#N/A	Segment 1
C137R122	TTC26	-2.05821	-1.7331	#N/A	Segment 1
C034R025	EEPD1	2.02414	#N/A	#N/A	Segment 3
C124R072	COL10A1	-2.24232	-1.74698	#N/A	Segment 1
C189R067	ATP1A1	2.74009	#N/A	#N/A	Segment 3
C124R084	SURF4	-2.52807	-1.75463	#N/A	Segment 1
C131R042	SLC16A7	-2.12663	-1.57762	#N/A	Segment 1
C063R043	PMEPA1	-2.04451	-1.86015	#N/A	Segment 1
C168R092	KRT13	-4.91461	#N/A	#N/A	Segment 3
C042R087	VCAM1	-2.54447	-1.81653	#N/A	Segment 1
C153R077	PKIG	-2.01923	-1.87345	#N/A	Segment 1
C028R006	ATP1A1	2.56531	#N/A	#N/A	Segment 3
C203R071	NCF2	-2.20704	-1.89768	#N/A	Segment 1
C210R160	TMEM147	-2.04025	-1.75428	#N/A	Segment 1
C155R076	CSF1R	-2.10137	-1.65419	#N/A	Segment 1
C264R132	LOC106582842	-2.06936	-1.79749	#N/A	Segment 1
C089R037	C4BPA	-2.28875	-1.81323	#N/A	Segment 1
C179R164	LOC106567251	2.09922	1.74682	#N/A	Segment 1
C089R116	RPL18A	-6.51912	#N/A	#N/A	Segment 3
C007R105	UPP1	-2.01026	#N/A	#N/A	Segment 3
C035R056	ATP1A1	3.07982	#N/A	#N/A	Segment 3
C254R043	LOC106584601	-2.09849	#N/A	#N/A	Segment 3
C263R103	G0S2	-2.70529	#N/A	#N/A	Segment 3
C141R151	GADD45B	-2.07871	-1.96102	#N/A	Segment 1
C129R143	MUC1	2.87877	#N/A	#N/A	Segment 3
C013R036	TSC22D2	2.00042	#N/A	#N/A	Segment 3
C118R122	LOC106582913	-2.08285	#N/A	#N/A	Segment 3
C217R077	TSKU	-2.0264	-1.87713	#N/A	Segment 1
C216R009	CTSB	-2.03275	#N/A	#N/A	Segment 3
C085R120	LOC106612115	-2.00274	#N/A	#N/A	Segment 3
C237R131	DUSP1	-2.00749	#N/A	#N/A	Segment 3
C202R099	OBSCN	2.02218	#N/A	#N/A	Segment 3
C007R030	MORN1	2.95147	#N/A	#N/A	Segment 3
C143R085	TPM1	-2.27787	-1.89082	#N/A	Segment 1
C063R085	KIRREL3	-2.14418	#N/A	#N/A	Segment 3
C013R163	F10	2.10563	1.71032	#N/A	Segment 1
C086R161	LOC106603059	2.05019	1.85733	#N/A	Segment 1
C027R162	MR1	-2.35708	#N/A	#N/A	Segment 3
C156R081	PDE4DIP	2.41993	#N/A	#N/A	Segment 3
C188R087	SLC9A3R1	-2.25393	#N/A	#N/A	Segment 3
C095R156	LAMC1	-3.88659	#N/A	#N/A	Segment 3
C236R052	TXN	-2.4911	#N/A	#N/A	Segment 3
C092R144	E2	2.37411	#N/A	#N/A	Segment 3
C072R073	-	-2.01116	-1.90224	#N/A	Segment 1
C185R162	ASPH	2.26209	1.86614	#N/A	Segment 1
C127R104	HPSE	-2.00412	-1.57845	#N/A	Segment 1
C214R037	-	-2.30799	#N/A	#N/A	Segment 3
C111R099	LYVE1	-2.25909	#N/A	#N/A	Segment 3
C119R142	GABARAPL2	-2.27277	-1.94031	#N/A	Segment 1
C112R039	IGSF10	-2.04806	#N/A	#N/A	Segment 3
C161R093	PPP2R1B	-2.54484	#N/A	#N/A	Segment 3
C189R093	TMEM218	-2.15813	#N/A	#N/A	Segment 3
C256R103	EIF4E	-2.21713	-1.87391	#N/A	Segment 1
C230R086	RBP1	-2.01386	#N/A	#N/A	Segment 3
C045R042	-	2.0481	#N/A	#N/A	Segment 3
C024R130	LRRC1	2.01269	#N/A	#N/A	Segment 3
C165R072	KPNA4	-2.10151	#N/A	#N/A	Segment 3
C135R061	IGSF10	2.02108	#N/A	#N/A	Segment 3
C046R001	ACACB	2.00636	#N/A	#N/A	Segment 3
C124R145	LOC106605072	2.04479	#N/A	#N/A	Segment 3
C180R067	VPS13A	10.3155	#N/A	#N/A	Segment 3
C238R092	FOXP1	2.00532	#N/A	#N/A	Segment 3
C265R086	LOC106564114	2.15759	1.71546	#N/A	Segment 1
C232R154	SAT1	-2.65016	#N/A	#N/A	Segment 3
C098R102	ATP1A1	2.74909	#N/A	#N/A	Segment 3
C078R089	LOC106576863	2.11457	#N/A	#N/A	Segment 3
C086R149	LDHA	2.30606	#N/A	#N/A	Segment 3
C161R058	LYNX1	-2.16006	#N/A	#N/A	Segment 3
C123R093	CTGF	-2.04035	#N/A	#N/A	Segment 3
C240R103	HTRA3	-2.05107	-1.79192	#N/A	Segment 1
C056R035	DUSP5	-3.13782	#N/A	#N/A	Segment 3
C173R104	MARCKS	-2.00202	-1.73683	#N/A	Segment 1
C204R131	XIRP2	-2.22921	-1.77481	#N/A	Segment 1
C203R155	ADCY2	3.54325	#N/A	#N/A	Segment 3
C192R118	CLNS1A	-2.13738	-1.92442	#N/A	Segment 1
C144R045	S100A4	-2.08777	-1.93469	#N/A	Segment 1
C220R150	CALR	-2.50064	-1.85653	#N/A	Segment 1
C041R112	TAGLN	-2.02787	-1.68282	#N/A	Segment 1
C183R050	FKBP1A	-2.21676	-1.45905	#N/A	Segment 1
C254R061	ATP1A1	2.92395	#N/A	#N/A	Segment 3
C033R095	RERGL	-2.27996	#N/A	#N/A	Segment 3
C181R058	TRAF1	2.16533	#N/A	#N/A	Segment 3
C031R091	DKK1	-2.37118	-1.93053	#N/A	Segment 1
C073R014	C5AR1	-2.02175	#N/A	#N/A	Segment 3
C232R018	FBN1	-2.05472	-1.90907	#N/A	Segment 1
C095R010	LOC106586294	-2.11968	#N/A	#N/A	Segment 3
C014R022	LOC110507447	2.23169	#N/A	#N/A	Segment 3
C229R029	CELA	2.17421	#N/A	#N/A	Segment 3
C095R124	LGALS8	-2.37265	-1.66583	#N/A	Segment 1
C104R146	TXNDC5	-2.36254	-1.84448	#N/A	Segment 1
C092R081	RNF223	-3.03078	#N/A	#N/A	Segment 3
C205R082	HDLBP	-2.14799	#N/A	#N/A	Segment 3
C182R055	LOC106589725	-2.00568	-1.72825	#N/A	Segment 1
C239R092	LOC106583230	2.87935	#N/A	#N/A	Segment 3
C040R065	TXN	-2.45721	#N/A	#N/A	Segment 3
C200R058	YWHAH	2.17352	#N/A	#N/A	Segment 3
C242R097	CTSB	-2.04631	#N/A	#N/A	Segment 3
C238R153	DCK	2.10583	#N/A	#N/A	Segment 3
C041R152	RAMP1	-2.36969	-1.89487	#N/A	Segment 1
C039R114	GSN	2.06941	1.69204	#N/A	Segment 1
C070R151	PTK2	-2.12231	-1.63894	#N/A	Segment 1
C168R027	LAMB1	2.38099	#N/A	#N/A	Segment 3
C260R058	TMEM88	-2.16234	-1.53169	#N/A	Segment 1
C196R074	S100A1	2.11961	#N/A	#N/A	Segment 3
C165R079	ANXA2	-2.18371	#N/A	#N/A	Segment 3
C012R118	LOC106573452	2.77765	1.94721	#N/A	Segment 1
C194R166	NLRC3	2.02316	#N/A	#N/A	Segment 3
C132R139	TAT	-2.18584	#N/A	#N/A	Segment 3
C235R004	SIGLEC1	-2.87631	#N/A	#N/A	Segment 3
C206R059	ANGPTL5	-2.03549	-1.7032	#N/A	Segment 1
C177R072	TMEM30A	-2.46752	-1.99374	#N/A	Segment 1
C125R165	ATRN	2.16462	#N/A	#N/A	Segment 3
C169R012	LOC106601761	2.38851	#N/A	#N/A	Segment 3
C233R106	ATP1A1	2.69403	#N/A	#N/A	Segment 3
C001R030	TIMP2	2.13255	#N/A	#N/A	Segment 3
C229R169	LOC106606767	-5.25981	#N/A	#N/A	Segment 3
C102R134	CLDN4	-2.00769	-1.80275	#N/A	Segment 1
C115R128	SMARCA2	2.73951	#N/A	#N/A	Segment 3
C029R147	BRICD5	-2.25527	#N/A	#N/A	Segment 3
C003R128	GPR44	2.34838	#N/A	#N/A	Segment 3
C215R134	LSP1	-2.00318	-1.74608	#N/A	Segment 1
C249R036	CNN1	-2.77081	#N/A	#N/A	Segment 3
C255R103	CYGB	2.33925	#N/A	#N/A	Segment 3
C231R116	NSG1	-2.0423	#N/A	#N/A	Segment 3
C186R166	CYB5D2	2.0269	#N/A	#N/A	Segment 3
C204R097	143G2	2.18767	#N/A	#N/A	Segment 3
C260R118	LOC106606075	-2.47549	#N/A	#N/A	Segment 3
C172R108	PIGR	-2.62277	#N/A	#N/A	Segment 3
C015R123	PLXDC2	2.02386	#N/A	#N/A	Segment 3
C161R158	LOC106568015	-2.47459	-1.98898	#N/A	Segment 1
C216R101	LOC106578445	3.04859	#N/A	#N/A	Segment 3
C073R030	ALDOA	2.13541	1.76009	#N/A	Segment 1
C196R002	RPS5	-2.01344	-1.72678	#N/A	Segment 1
C250R051	PARP1	2.24929	#N/A	#N/A	Segment 3
C195R004	ETFA	2.04312	#N/A	#N/A	Segment 3
C188R024	LOC106603114	-2.3007	#N/A	#N/A	Segment 3
C169R131	DNAJB9	2.48551	#N/A	#N/A	Segment 3
C008R038	LOC110521119	2.20318	#N/A	#N/A	Segment 3
C123R101	BHLHE41	-2.04886	-1.73984	#N/A	Segment 1
C259R019	LOC106572339	-2.03214	#N/A	#N/A	Segment 3
C018R055	LOC106585752	2.2255	#N/A	#N/A	Segment 3
C228R028	LOC106606767	-4.58568	#N/A	#N/A	Segment 3
C143R165	ANXA2	-3.62735	#N/A	#N/A	Segment 3
C071R078	TIMP3	-2.068	#N/A	#N/A	Segment 3
C001R073	TRIM25	2.1264	1.63583	#N/A	Segment 1
C229R156	PRG4	-2.30578	#N/A	#N/A	Segment 3
C036R081	PLK2	-2.11458	-1.78348	#N/A	Segment 1
C235R149	KRT13	-2.86013	#N/A	#N/A	Segment 3
C247R086	LOXL3	-2.13429	-1.67168	#N/A	Segment 1
C040R051	KRT13	-2.58549	#N/A	#N/A	Segment 3
C067R147	SLC39A1	-2.02699	#N/A	#N/A	Segment 3
C001R123	LOC106608588	2.10758	#N/A	#N/A	Segment 3
C011R090	PAK2	2.18595	1.96216	#N/A	Segment 1
C005R137	PAPOLG	2.32247	1.84299	#N/A	Segment 1
C261R077	DUSP5	-3.47062	#N/A	#N/A	Segment 3
C235R021	DLG1	2.07348	#N/A	#N/A	Segment 3
C193R037	RIN3	-2.2022	-1.83588	#N/A	Segment 1
C073R049	ST6GAL2	2.43205	#N/A	#N/A	Segment 3
C014R039	MSN	-2.94877	#N/A	#N/A	Segment 3
C070R162	CFH	-7.40691	#N/A	#N/A	Segment 3
C073R075	-	2.10203	#N/A	#N/A	Segment 3
C034R077	PCMT1	2.04894	#N/A	#N/A	Segment 3
C109R065	MN1	2.0229	1.91567	#N/A	Segment 1
C032R080	MRC2	2.56076	#N/A	#N/A	Segment 3
C263R043	ASPG	-2.07192	#N/A	#N/A	Segment 3
C173R106	LOC106606767	-4.88871	#N/A	#N/A	Segment 3
C057R005	LOC110510180	2.97333	#N/A	#N/A	Segment 3
C090R116	AIFM2	-2.19224	#N/A	#N/A	Segment 3
C075R139	TXN	-2.33487	#N/A	#N/A	Segment 3
C151R100	KRT8	-3.01386	#N/A	#N/A	Segment 3
C020R038	LOC106585340	-2.19406	-1.8868	#N/A	Segment 1
C032R099	ITGB3	-2.23037	#N/A	#N/A	Segment 3
C252R096	CCR4	-2.02625	#N/A	#N/A	Segment 3
C167R027	DSCAM	2.36146	#N/A	#N/A	Segment 3
C201R005	KRT8	-2.30124	#N/A	#N/A	Segment 3
C111R068	IL1R2	-2.37421	#N/A	#N/A	Segment 3
C250R037	LOC106610812	-2.12972	#N/A	#N/A	Segment 3
C101R095	VCAM1	-2.35876	-1.55516	#N/A	Segment 1
C239R148	CD81	-2.07131	-1.63708	#N/A	Segment 1
C030R041	ADCY8	2.28025	#N/A	#N/A	Segment 3
C056R117	LIFR	2.15585	1.87912	#N/A	Segment 1
C163R125	PIM1	-2.497	#N/A	#N/A	Segment 3
C061R108	CLDN4	2.21643	#N/A	#N/A	Segment 3
C229R141	CLDN5	-2.37889	-1.8534	#N/A	Segment 1
C171R130	MPZ	3.36001	#N/A	#N/A	Segment 3
C241R154	OPTN	-4.85037	#N/A	#N/A	Segment 3
C231R015	TWIST2	-2.14916	-1.87048	#N/A	Segment 1
C188R089	HTRA4	2.84082	1.95863	#N/A	Segment 1
C154R068	RGS3	-2.42291	#N/A	#N/A	Segment 3
C052R113	TCHH	-2.18118	#N/A	#N/A	Segment 3
C123R075	FTH1	-3.75419	#N/A	#N/A	Segment 3
C146R102	FGL2	-2.29207	-1.80652	#N/A	Segment 1
C131R108	ITGB1BP3	-2.10525	-1.68482	#N/A	Segment 1
C168R030	SGK2	2.72921	#N/A	#N/A	Segment 3
C083R139	NANOS3	2.22778	#N/A	#N/A	Segment 3
C213R089	LOC106575663	-2.03987	-1.91741	#N/A	Segment 1
C101R042	EPB41L4A	2.37352	#N/A	#N/A	Segment 3
C039R120	NOS2	-2.46241	#N/A	#N/A	Segment 3
C057R135	CLU	-2.32098	-1.92505	#N/A	Segment 1
C036R065	ITGB1BP3	-2.03835	-1.60232	#N/A	Segment 1
C015R068	ACSL4	-2.00338	#N/A	#N/A	Segment 3
C091R091	EIF3J	-2.05588	-1.73067	#N/A	Segment 1
C057R089	NIPBL	2.00516	1.81739	#N/A	Segment 1
C128R095	LGMN	-2.23851	-1.62808	#N/A	Segment 1
C116R003	PGBD4	2.1976	#N/A	#N/A	Segment 3
C140R019	TRAPPC2L	2.02991	1.83261	#N/A	Segment 1
C100R108	TRPM1	-2.47199	#N/A	#N/A	Segment 3
C021R044	COL9A2	2.04136	1.62538	#N/A	Segment 1
C227R083	TXN	-2.72013	#N/A	#N/A	Segment 3
C248R164	VMP1	-2.61848	#N/A	#N/A	Segment 3
C151R067	MUSTN1	-3.29528	#N/A	#N/A	Segment 3
C154R115	CHPF	-2.01562	-1.65573	#N/A	Segment 1
C039R072	-	2.04998	#N/A	#N/A	Segment 3
C223R127	DDX5	-2.77769	#N/A	#N/A	Segment 3
C086R035	CLDN4	2.16324	#N/A	#N/A	Segment 3
C159R152	PKM2	2.5416	1.89847	#N/A	Segment 1
C114R049	COL15A1	-2.08165	-1.53507	#N/A	Segment 1
C217R029	LOC106601761	2.19781	#N/A	#N/A	Segment 3
C048R065	TPM4	-2.63284	-1.68292	#N/A	Segment 1
C134R116	VCAM1	-2.25313	-1.51727	#N/A	Segment 1
C187R107	LOC106566083	2.0977	#N/A	#N/A	Segment 3
C051R056	BCL11B	2.72172	#N/A	#N/A	Segment 3
C181R010	PIM3	-2.09332	-1.91354	#N/A	Segment 1
C008R113	GK	2.1235	#N/A	#N/A	Segment 3
C124R063	-	-2.00756	#N/A	#N/A	Segment 3
C230R052	-	2.56367	1.94789	#N/A	Segment 1
C117R009	CLEC4M	-2.0193	#N/A	#N/A	Segment 3
C237R014	HOXD9	-2.19648	-1.94061	#N/A	Segment 1
C242R139	TIMP2	-2.43431	#N/A	#N/A	Segment 3
C179R136	EVI2A	-2.09937	-1.93526	#N/A	Segment 1
C239R067	TMEM178	-2.13913	-1.62836	#N/A	Segment 1
C231R078	FN1	-2.03752	-1.68811	#N/A	Segment 1
C063R082	TAF6L	2.61847	1.73838	#N/A	Segment 1
C082R072	LOC106568000	-2.021	-1.76945	#N/A	Segment 1
C236R091	SCARA5	-2.12198	#N/A	#N/A	Segment 3
C229R054	ASB5	2.38963	#N/A	#N/A	Segment 3
C187R046	MSLNL	-2.46191	#N/A	#N/A	Segment 3
C258R092	CSK	2.37837	#N/A	#N/A	Segment 3
C261R125	-	2.41518	#N/A	#N/A	Segment 3
C008R153	ETS1	-3.29037	#N/A	#N/A	Segment 3
C127R051	PNP	-2.57833	#N/A	#N/A	Segment 3
C160R022	DLX6	-2.18213	-1.95717	#N/A	Segment 1
C024R003	FTH1	-2.24571	#N/A	#N/A	Segment 3
C151R056	GULP1	-2.08509	-1.75343	#N/A	Segment 1
C163R075	LOC106579305	2.06167	#N/A	#N/A	Segment 3
C162R008	COL4A3	2.26455	#N/A	#N/A	Segment 3
C077R022	RAMP1	-2.11048	-1.83424	#N/A	Segment 1
C203R087	GSN	2.10711	1.69525	#N/A	Segment 1
C108R064	MYADM	-2.00268	#N/A	#N/A	Segment 3
C009R100	NR4A1	-2.20663	#N/A	#N/A	Segment 3
C161R157	CFTR	2.28395	#N/A	#N/A	Segment 3
C242R049	IGFBP2	2.34345	#N/A	#N/A	Segment 3
C065R103	FHL3	-2.59457	#N/A	#N/A	Segment 3
C251R060	CFH	-2.47161	#N/A	#N/A	Segment 3
C044R033	LOC106594148	2.1617	1.81726	#N/A	Segment 1
C070R023	LOC110488454	2.11166	1.73226	#N/A	Segment 1
C191R068	S100A11	2.74891	#N/A	#N/A	Segment 3
C147R099	TRIM25	-3.66329	#N/A	#N/A	Segment 3
C163R027	PLAT	-2.45227	-1.75868	#N/A	Segment 1
C222R158	BZW1	-2.16526	#N/A	#N/A	Segment 3
C047R004	MMP9	-2.18303	#N/A	#N/A	Segment 3
C214R033	CD93	-2.13546	-1.63765	#N/A	Segment 1
C015R046	ITGA10	-2.62459	#N/A	#N/A	Segment 3
C099R050	MMP23B	-2.1013	-1.61349	#N/A	Segment 1
C212R074	HDLBP	-2.07206	#N/A	#N/A	Segment 3
C199R015	CLEC11A	-2.75718	-1.83578	#N/A	Segment 1
C243R151	CD93	-2.54518	-1.80501	#N/A	Segment 1
C136R038	CAMK2D	2.08741	#N/A	#N/A	Segment 3
C120R116	ETF1	-2.05514	#N/A	#N/A	Segment 3
C019R121	ANXA2	-2.01852	#N/A	#N/A	Segment 3
C255R150	M4A12	-2.26075	-1.73366	#N/A	Segment 1
C247R123	PDLIM4	-2.88431	#N/A	#N/A	Segment 3
C180R081	TXN	-2.5886	#N/A	#N/A	Segment 3
C119R032	CNPY2	-2.20343	-1.61365	#N/A	Segment 1
C178R063	DPYSL5	2.12938	#N/A	#N/A	Segment 3
C029R118	RGCC	-2.09919	-1.69214	#N/A	Segment 1
C105R157	LOC106606767	-6.44828	#N/A	#N/A	Segment 3
C226R047	LOC106586773	2.40346	1.792	#N/A	Segment 1
C158R017	MID2	2.35796	1.69404	#N/A	Segment 1
C084R007	MACROD2	2.26592	#N/A	#N/A	Segment 3
C023R102	CDKN1A	-2.52915	#N/A	#N/A	Segment 3
C172R127	TRIM16	2.28246	#N/A	#N/A	Segment 3
C122R118	RAB7A	-2.18029	#N/A	#N/A	Segment 3
C145R128	LDB2	2.3347	#N/A	#N/A	Segment 3
C139R120	BICC1	-2.08691	-1.8208	#N/A	Segment 1
C068R106	LOC106563021	2.20729	#N/A	#N/A	Segment 3
C225R042	LOC106589492	-2.17246	-1.79366	#N/A	Segment 1
C228R020	IL17RD	2.08947	1.95041	#N/A	Segment 1
C107R123	C1QBP	-2.1598	#N/A	#N/A	Segment 3
C238R026	SLC35B1	-2.20802	-1.8506	#N/A	Segment 1
C177R022	RASL11B	-2.61742	#N/A	#N/A	Segment 3
C027R166	FTH1	-3.60884	#N/A	#N/A	Segment 3
C145R143	S35B1	-2.44419	-1.76297	#N/A	Segment 1
C005R086	LOC106605397	2.03526	1.68927	#N/A	Segment 1
C140R031	PLAC8L1	-2.04293	#N/A	#N/A	Segment 3
C136R161	PKP3	-2.18189	#N/A	#N/A	Segment 3
C053R071	DLG1	2.03499	#N/A	#N/A	Segment 3
C113R125	LGMN	-2.12705	-1.81066	#N/A	Segment 1
C099R045	TSPAN14	-2.11575	-1.88053	#N/A	Segment 1
C217R043	JARID2	2.09595	#N/A	#N/A	Segment 3
C133R102	FTH1	-3.49239	#N/A	#N/A	Segment 3
C044R163	P4HB	-2.16472	#N/A	#N/A	Segment 3
C017R120	-	1.5594	2.74001	#N/A	Segment 1
C236R062	IFI44	#N/A	-4.44152	#N/A	Segment 4
C236R057	ANXA13	-1.88316	-2.12193	#N/A	Segment 1
C052R163	SHCBP1	1.99757	2.37007	#N/A	Segment 1
C123R130	ZNF503	-1.72728	-2.18512	#N/A	Segment 1
C002R080	PPP1R1C	-1.90496	-2.34249	#N/A	Segment 1
C011R162	BGN	-1.95897	-2.1572	#N/A	Segment 1
C266R120	-	#N/A	-2.73232	#N/A	Segment 4
C193R066	IFITM5	-1.90688	-2.25604	#N/A	Segment 1
C051R129	RND3	-1.68456	-2.02893	#N/A	Segment 1
C148R168	RBX1	#N/A	2.9292	#N/A	Segment 4
C182R122	OSBPL6	1.78184	2.01348	#N/A	Segment 1
C182R017	DB1	-1.98943	-2.48047	#N/A	Segment 1
C010R019	PDE6	-1.95485	-2.25225	#N/A	Segment 1
C154R138	RPS27	#N/A	-2.35843	#N/A	Segment 4
C152R150	ENTPD1	-1.91117	-2.26447	#N/A	Segment 1
C229R155	LOC106569776	#N/A	-2.05321	#N/A	Segment 4
C257R122	LOC106612468	#N/A	2.0046	#N/A	Segment 4
C112R026	-	#N/A	-2.04954	#N/A	Segment 4
C253R163	TSPAN18	1.66381	2.23459	#N/A	Segment 1
C249R090	PRIC285	-1.65199	-2.32682	#N/A	Segment 1
C121R047	TNFRSF11B	#N/A	-2.07836	#N/A	Segment 4
C184R062	CFD	#N/A	-2.15088	#N/A	Segment 4
C175R133	SERPINE2	-1.9511	-2.2532	#N/A	Segment 1
C172R106	FKBP7	-1.92791	-2.13773	#N/A	Segment 1
C223R011	PRSS35	-1.72215	-2.06886	#N/A	Segment 1
C023R017	ZMYM1	#N/A	2.12661	#N/A	Segment 4
C059R050	MTHFD1	1.46689	2.47799	#N/A	Segment 1
C260R020	YRDC	1.56636	2.84128	#N/A	Segment 1
C214R030	PLK1	1.51845	2.13613	#N/A	Segment 1
C183R142	LGALS1	-1.99379	-2.16207	#N/A	Segment 1
C249R133	C1QL2	#N/A	10.4116	#N/A	Segment 4
C142R129	PLA2G3	1.96162	2.04128	#N/A	Segment 1
C202R054	PARP11	-1.86856	-2.12255	#N/A	Segment 1
C072R094	ADK	#N/A	-2.01571	#N/A	Segment 4
C238R090	SUCLG1	1.81063	2.22548	#N/A	Segment 1
C177R123	CKB	-1.98218	-2.3208	#N/A	Segment 1
C044R087	RTP3	#N/A	-2.17798	#N/A	Segment 4
C076R141	OGN	-1.91341	-2.33099	#N/A	Segment 1
C058R152	GVINP1	-1.98438	-2.53945	#N/A	Segment 1
C018R092	HSD17B8	#N/A	-2.5066	#N/A	Segment 4
C092R026	SMEK1	1.79705	2.02816	#N/A	Segment 1
C075R078	-	#N/A	-2.01881	#N/A	Segment 4
C224R126	LOC106563199	-1.70089	-2.05726	#N/A	Segment 1
C207R121	UCHL1	-1.84095	-2.19399	#N/A	Segment 1
C096R020	ACO2	1.34221	2.01135	#N/A	Segment 1
C155R129	ASTE1	-1.92256	-2.1963	#N/A	Segment 1
C236R132	SERPINH1	-1.87857	-2.02216	#N/A	Segment 1
C261R121	LOC106607201	1.88685	2.01739	#N/A	Segment 1
C206R085	LITAF	#N/A	-2.80235	#N/A	Segment 4
C079R073	CFL2	-1.94395	-2.00597	#N/A	Segment 1
C212R149	GPD1	-1.96961	-2.14929	#N/A	Segment 1
C227R145	GTSE1	#N/A	2.17264	#N/A	Segment 4
C249R134	DAO	#N/A	2.00712	#N/A	Segment 4
C063R137	GGNBP2	1.85627	2.09982	#N/A	Segment 1
C141R054	GPD1	-1.98627	-2.06555	#N/A	Segment 1
C158R108	-	#N/A	-2.97642	#N/A	Segment 4
C239R027	GLIPR2	1.68835	2.45872	#N/A	Segment 1
C188R138	PRIC285	-1.94396	-2.69588	#N/A	Segment 1
C107R167	FKBP14	-1.89377	-2.28456	#N/A	Segment 1
C077R054	KIAA0922	1.98308	2.13074	#N/A	Segment 1
C159R095	HPD	#N/A	-2.36703	#N/A	Segment 4
C241R074	-	-1.88925	-2.03785	#N/A	Segment 1
C167R145	PRR11	1.91921	2.01861	#N/A	Segment 1
C222R057	DCN	-1.84956	-2.4169	#N/A	Segment 1
C132R153	GIMAP7	#N/A	-3.16484	#N/A	Segment 4
C154R114	ANXA13	-1.87708	-2.06386	#N/A	Segment 1
C210R044	BGN	-1.99016	-2.45275	#N/A	Segment 1
C238R068	TMEM200A	-1.89777	-2.1595	#N/A	Segment 1
C141R114	B2M	-1.9344	-2.08673	#N/A	Segment 1
C144R091	C1QL2	#N/A	10.2348	#N/A	Segment 4
C207R108	LOC106581934	-1.86698	-2.04592	#N/A	Segment 1
C167R128	TGM2	#N/A	2.95813	#N/A	Segment 4
C055R023	-	#N/A	-2.02964	#N/A	Segment 4
C233R097	-	#N/A	-4.69495	#N/A	Segment 4
C194R075	-	#N/A	-2.15501	#N/A	Segment 4
C074R108	ASRGL1	-1.53851	#N/A	1.52021	Segment 2
C034R155	F5	#N/A	#N/A	2.04216	Segment 2
C192R055	FRRS1	#N/A	1.9338	1.77023	Segment 2
C130R128	ATAD3A	#N/A	#N/A	1.79809	Segment 2
C197R010	IL11	#N/A	#N/A	3.73164	Segment 2
C210R169	CEBPB	#N/A	#N/A	2.04777	Segment 2
C094R086	TGM1	#N/A	#N/A	1.70496	Segment 2
C230R100	IL1B	#N/A	#N/A	2.15217	Segment 2
C183R028	CXCL2	#N/A	#N/A	2.76163	Segment 2
C133R147	MMP13	#N/A	#N/A	2.86868	Segment 2
C235R159	SNRPD2	-1.51885	#N/A	1.82985	Segment 2
C094R120	DHX30	#N/A	#N/A	1.91462	Segment 2
C237R077	F5	#N/A	#N/A	2.1153	Segment 2
C099R092	GADL1	#N/A	#N/A	9.21201	Segment 2
C079R102	MANF	#N/A	#N/A	1.85048	Segment 2
C121R145	KAT6B	#N/A	#N/A	2.46266	Segment 2
C115R165	OXER1	#N/A	#N/A	2.33707	Segment 2
C233R051	KRT18	-1.7875	#N/A	1.639	Segment 2
C106R146	C1QTNF5	-1.93147	#N/A	1.76736	Segment 2
C241R076	SARS	#N/A	#N/A	1.59161	Segment 2
C134R140	ANK1	#N/A	#N/A	3.26102	Segment 2
C109R167	LPL	#N/A	1.85683	2.08902	Segment 2
C187R001	SMC3	#N/A	1.9283	1.86951	Segment 2
C137R137	F5	#N/A	#N/A	3.36078	Segment 2
C225R112	LOC106602906	#N/A	#N/A	1.91968	Segment 2
C168R122	ENPP3	#N/A	#N/A	1.83078	Segment 2
C193R062	SLC25A22	#N/A	#N/A	1.79056	Segment 2
C138R013	ARG2	#N/A	#N/A	1.87259	Segment 2
C104R025	CAMP	#N/A	#N/A	3.98613	Segment 2
C147R142	TUBB2A	#N/A	#N/A	2.54795	Segment 2
C231R038	FKBP8	#N/A	1.69855	1.75755	Segment 2
C026R092	CXCL2	#N/A	#N/A	3.34829	Segment 2
C072R048	LOC106578097	#N/A	#N/A	2.90526	Segment 2
C201R158	CALR	-1.47121	#N/A	1.57838	Segment 2
C137R102	KIAA0317	#N/A	#N/A	2.29001	Segment 2
C140R021	HPDL	#N/A	#N/A	1.82481	Segment 2
C129R085	LECT2	#N/A	#N/A	2.28914	Segment 2
C190R162	CEBPB	#N/A	#N/A	1.8836	Segment 2
C016R010	SGK1	#N/A	#N/A	1.80519	Segment 2
* present in segment 1 or segment 2
