# Supplementary material for: Transcriptomic Profiling in Fins of Atlantic Salmon Parasitized with Sea Lice: Evidence for an Early Imbalance Between Chalimus-Induced Immunomodulation and the Host’s Defense Response
Source: Int J Mol Sci. 2020 Mar 31;21(7):2417. doi: 10.3390/ijms21072417 (PMC7177938; doi:10.3390/ijms21072417)
Supplement: Supplementary file 1 [file ijms-21-02417-s001.zip › ijms-721524-final-supplementary-revised/Supplementary_Files/Supp. File_S4_i_EA_go_ids_fisher_result.xlsx]

## Sheet: i_EA_go_ids_fisher_result
Supplementary File S4. GO term enrichment analyses of 448 non-redundant chalimus-responsive DEPs (fold change >|2|) shared by ADJ vs. PRE and ATT vs. PRE probe lists (Figure 2). Analysis was performed at FDR < 0.01 using Fisher's Exact Test. 44K salmon array was used as the reference. Highlighted GO terms (blue, biological process (BP); green, molecular function (MF); red, cellular component (CC)…
Enrichment	GO ID	Level	GO Name	GO Category	FDR	P-Value	Nr Test	Nr Reference	Non Annot Test	Non Annot Reference	%Test	%Ref	TestSet Sequences
[OVER]	GO:0005833	3	hemoglobin complex	CELLULAR_COMPONENT	3.30933e-40	1.27754e-44	33	46	412	42350	7.41573	0.108501	C060R037;C030R018;C104R040;C021R112;C058R044;C228R104;C109R104;C205R034;C043R150;C174R128;C220R134;C191R109;C090R083;C098R145;C096R113;C057R153;C061R131;C186R149;C026R038;C102R022;C230R109;C054R076;C017R083;C090R142;C235R126;C140R143;C192R066;C196R025;C252R104;C244R016;C225R045;C015R156;C215R152
[OVER]	GO:0031720	4	haptoglobin binding	MOLECULAR_FUNCTION	4.39872e-40	3.39617e-44	29	23	416	42373	6.51685	0.0542504	C060R037;C030R018;C104R040;C058R044;C228R104;C043R150;C174R128;C220R134;C191R109;C090R083;C098R145;C096R113;C057R153;C061R131;C186R149;C026R038;C102R022;C230R109;C054R076;C017R083;C235R126;C140R143;C192R066;C196R025;C252R104;C244R016;C225R045;C015R156;C215R152
[OVER]	GO:0015671	6	oxygen transport	BIOLOGICAL_PROCESS	3.60061e-39	4.16995e-43	33	53	412	42343	7.41573	0.125012	C060R037;C030R018;C104R040;C021R112;C058R044;C228R104;C109R104;C205R034;C043R150;C174R128;C220R134;C191R109;C090R083;C098R145;C096R113;C057R153;C061R131;C186R149;C026R038;C102R022;C230R109;C054R076;C017R083;C090R142;C235R126;C140R143;C192R066;C196R025;C252R104;C244R016;C225R045;C015R156;C215R152
[OVER]	GO:0031838	3	haptoglobin-HB complex	CELLULAR_COMPONENT	4.4323e-39	6.8442e-43	29	27	416	42369	6.51685	0.0636853	C060R037;C030R018;C104R040;C058R044;C228R104;C043R150;C174R128;C220R134;C191R109;C090R083;C098R145;C096R113;C057R153;C061R131;C186R149;C026R038;C102R022;C230R109;C054R076;C017R083;C235R126;C140R143;C192R066;C196R025;C252R104;C244R016;C225R045;C015R156;C215R152
[OVER]	GO:0005344	3	oxygen carrier activity	MOLECULAR_FUNCTION	3.37723e-38	6.51873e-42	32	51	413	42345	7.19101	0.120294	C060R037;C030R018;C104R040;C058R044;C228R104;C109R104;C205R034;C043R150;C174R128;C220R134;C191R109;C090R083;C098R145;C096R113;C057R153;C061R131;C186R149;C026R038;C102R022;C230R109;C054R076;C017R083;C090R142;C235R126;C140R143;C192R066;C196R025;C252R104;C244R016;C225R045;C015R156;C215R152
[OVER]	GO:0015669	5	gas transport	BIOLOGICAL_PROCESS	3.49187e-36	8.08803e-40	34	81	411	42315	7.64045	0.191056	C060R037;C030R018;C104R040;C021R112;C058R044;C228R104;C109R104;C205R034;C043R150;C174R128;C220R134;C191R109;C189R053;C090R083;C098R145;C096R113;C057R153;C061R131;C186R149;C026R038;C102R022;C230R109;C054R076;C017R083;C090R142;C235R126;C140R143;C192R066;C196R025;C252R104;C244R016;C225R045;C015R156;C215R152
[OVER]	GO:0019825	4	oxygen binding	MOLECULAR_FUNCTION	3.68108e-30	9.94733e-34	34	133	411	42263	7.64045	0.313709	C060R037;C030R018;C104R040;C021R112;C014R137;C058R044;C228R104;C109R104;C205R034;C043R150;C174R128;C220R134;C191R109;C090R083;C098R145;C096R113;C057R153;C061R131;C186R149;C026R038;C102R022;C230R109;C054R076;C017R083;C090R142;C235R126;C140R143;C192R066;C196R025;C252R104;C244R016;C225R045;C015R156;C215R152
[OVER]	GO:0042744	6	hydrogen peroxide catabolic process	BIOLOGICAL_PROCESS	9.38251e-26	2.89762e-29	29	110	416	42286	6.51685	0.259458	C060R037;C030R018;C104R040;C058R044;C228R104;C043R150;C174R128;C220R134;C191R109;C090R083;C098R145;C096R113;C057R153;C061R131;C186R149;C026R038;C102R022;C230R109;C054R076;C017R083;C235R126;C140R143;C192R066;C196R025;C252R104;C244R016;C225R045;C015R156;C215R152
[OVER]	GO:0140104	2	molecular carrier activity	MOLECULAR_FUNCTION	7.00655e-24	2.43433e-27	32	182	413	42214	7.19101	0.429286	C060R037;C030R018;C104R040;C058R044;C228R104;C109R104;C205R034;C043R150;C174R128;C220R134;C191R109;C090R083;C098R145;C096R113;C057R153;C061R131;C186R149;C026R038;C102R022;C230R109;C054R076;C017R083;C090R142;C235R126;C140R143;C192R066;C196R025;C252R104;C244R016;C225R045;C015R156;C215R152
[OVER]	GO:0004601	3	peroxidase activity	MOLECULAR_FUNCTION	9.91703e-24	3.82838e-27	32	185	413	42211	7.19101	0.436362	C060R037;C030R018;C104R040;C058R044;C228R104;C043R150;C174R128;C220R134;C191R109;C174R143;C090R083;C098R145;C096R113;C046R120;C057R153;C061R131;C186R149;C026R038;C102R022;C230R109;C054R076;C017R083;C235R126;C140R143;C099R085;C192R066;C196R025;C252R104;C244R016;C225R045;C015R156;C215R152
[OVER]	GO:0016684	4	oxidoreductase activity, acting on peroxide as acceptor	MOLECULAR_FUNCTION	5.14527e-23	2.18491e-26	32	197	413	42199	7.19101	0.464666	C060R037;C030R018;C104R040;C058R044;C228R104;C043R150;C174R128;C220R134;C191R109;C174R143;C090R083;C098R145;C096R113;C046R120;C057R153;C061R131;C186R149;C026R038;C102R022;C230R109;C054R076;C017R083;C235R126;C140R143;C099R085;C192R066;C196R025;C252R104;C244R016;C225R045;C015R156;C215R152
[OVER]	GO:0098869	4	cellular oxidant detoxification	BIOLOGICAL_PROCESS	1.89392e-21	9.50469e-25	33	247	412	42149	7.41573	0.582602	C060R037;C088R161;C030R018;C104R040;C058R044;C043R150;C174R128;C220R134;C191R109;C174R143;C090R083;C098R145;C096R113;C046R120;C057R153;C061R131;C186R149;C026R038;C102R022;C230R109;C054R076;C043R167;C017R083;C235R126;C140R143;C099R085;C192R066;C252R104;C244R016;C225R045;C015R156;C264R109;C215R152
[OVER]	GO:0017001	5	antibiotic catabolic process	BIOLOGICAL_PROCESS	1.89392e-21	9.17586e-25	31	205	414	42191	6.96629	0.483536	C060R037;C030R018;C104R040;C058R044;C228R104;C043R150;C174R128;C220R134;C191R109;C090R083;C098R145;C096R113;C204R170;C057R153;C061R131;C186R149;C026R038;C102R022;C110R060;C230R109;C054R076;C017R083;C235R126;C140R143;C192R066;C196R025;C252R104;C244R016;C225R045;C015R156;C215R152
[OVER]	GO:0016209	2	antioxidant activity	MOLECULAR_FUNCTION	6.30008e-20	3.40492e-23	34	304	411	42092	7.64045	0.717049	C060R037;C030R018;C104R040;C058R044;C228R104;C043R150;C174R128;C220R134;C191R109;C174R143;C090R083;C098R145;C096R113;C046R120;C057R153;C061R131;C186R149;C026R038;C102R022;C230R109;C054R076;C043R167;C017R083;C235R126;C140R143;C099R085;C192R066;C196R025;C252R104;C244R016;C225R045;C015R156;C264R109;C215R152
[OVER]	GO:0031012	3	extracellular matrix	CELLULAR_COMPONENT	1.27452e-19	7.38023e-23	60	1193	385	41203	13.4831	2.81394	C223R021;C059R006;C190R001;C116R098;C042R126;C265R134;C010R107;C133R135;C227R163;C201R125;C249R066;C120R073;C184R018;C033R041;C122R160;C199R006;C199R056;C235R106;C094R006;C008R030;C009R029;C077R126;C066R167;C021R127;C122R154;C085R114;C135R154;C068R154;C186R019;C048R162;C035R114;C139R021;C089R005;C154R016;C088R161;C256R036;C077R154;C176R033;C201R028;C197R170;C259R137;C171R053;C009R078;C170R165;C06…
[OVER]	GO:0044421	2	extracellular region part	CELLULAR_COMPONENT	5.84447e-19	3.60992e-22	122	4563	323	37833	27.4157	10.7628	C059R006;C265R019;C190R001;C211R164;C042R126;C265R134;C010R107;C133R135;C243R111;C081R081;C184R018;C033R041;C122R160;C199R006;C045R050;C235R106;C073R065;C077R126;C066R167;C122R154;C085R114;C135R154;C068R154;C182R118;C238R044;C186R019;C048R162;C089R099;C035R114;C076R108;C139R021;C089R005;C088R161;C256R036;C263R031;C077R154;C200R137;C220R158;C075R022;C189R053;C096R039;C232R083;C197R170;C171R053;C04…
[OVER]	GO:0051187	5	cofactor catabolic process	BIOLOGICAL_PROCESS	1.40709e-18	9.2343e-22	30	242	415	42154	6.74157	0.570809	C060R037;C030R018;C104R040;C058R044;C228R104;C043R150;C174R128;C220R134;C191R109;C090R083;C098R145;C096R113;C057R153;C061R131;C186R149;C026R038;C102R022;C230R109;C054R076;C017R083;C235R126;C140R143;C196R169;C192R066;C196R025;C252R104;C244R016;C225R045;C015R156;C215R152
[OVER]	GO:0042737	5	drug catabolic process	BIOLOGICAL_PROCESS	1.42775e-18	9.92108e-22	39	483	406	41913	8.76404	1.13926	C060R037;C030R018;C104R040;C014R137;C058R044;C228R104;C043R150;C174R128;C220R134;C191R109;C025R144;C090R083;C098R145;C096R113;C204R170;C057R153;C031R073;C247R036;C256R151;C061R131;C186R149;C026R038;C102R022;C230R109;C054R076;C256R025;C017R083;C235R126;C155R077;C140R143;C196R169;C192R066;C196R025;C252R104;C244R016;C225R045;C015R156;C215R152;C108R119
[OVER]	GO:0005576	2	extracellular region	CELLULAR_COMPONENT	1.60077e-18	1.17413e-21	152	6624	293	35772	34.1573	15.6241	C059R006;C265R019;C190R001;C210R080;C164R082;C211R164;C061R058;C042R126;C265R134;C010R107;C133R135;C243R111;C081R081;C184R018;C033R041;C122R160;C199R006;C045R050;C148R114;C235R106;C248R105;C049R002;C027R105;C073R065;C077R126;C066R167;C122R154;C085R114;C135R154;C068R154;C182R118;C238R044;C264R109;C186R019;C048R162;C189R081;C089R099;C180R124;C035R114;C076R108;C139R021;C089R005;C088R161;C217R012;C25…
[OVER]	GO:1990748	3	cellular detoxification	BIOLOGICAL_PROCESS	1.80091e-18	1.39045e-21	33	319	412	42077	7.41573	0.752429	C060R037;C088R161;C030R018;C104R040;C058R044;C043R150;C174R128;C220R134;C191R109;C174R143;C090R083;C098R145;C096R113;C046R120;C057R153;C061R131;C186R149;C026R038;C102R022;C230R109;C054R076;C043R167;C017R083;C235R126;C140R143;C099R085;C192R066;C252R104;C244R016;C225R045;C015R156;C264R109;C215R152
[OVER]	GO:0042743	5	hydrogen peroxide metabolic process	BIOLOGICAL_PROCESS	2.99205e-18	2.42561e-21	31	275	414	42121	6.96629	0.648646	C060R037;C030R018;C104R040;C058R044;C228R104;C043R150;C174R128;C220R134;C191R109;C090R083;C098R145;C096R113;C057R153;C061R131;C186R149;C026R038;C102R022;C230R109;C054R076;C017R083;C094R168;C235R126;C140R143;C192R066;C196R025;C252R104;C244R016;C225R045;C015R156;C215R152;C048R162
[OVER]	GO:0020037	4	heme binding	MOLECULAR_FUNCTION	7.69767e-18	6.53755e-21	34	364	411	42032	7.64045	0.858572	C060R037;C030R018;C104R040;C021R112;C058R044;C228R104;C109R104;C205R034;C043R150;C174R128;C220R134;C191R109;C090R083;C098R145;C096R113;C184R051;C057R153;C061R131;C186R149;C026R038;C102R022;C230R109;C054R076;C017R083;C090R142;C235R126;C140R143;C192R066;C196R025;C252R104;C244R016;C225R045;C015R156;C215R152
[OVER]	GO:0098754	2 or 5	detoxification	BIOLOGICAL_PROCESS	2.98262e-17	2.64825e-20	34	382	411	42014	7.64045	0.901028	C060R037;C088R161;C030R018;C104R040;C058R044;C043R150;C174R128;C220R134;C191R109;C174R143;C090R083;C098R145;C096R113;C046R120;C057R153;C061R131;C186R149;C026R038;C102R022;C230R109;C054R076;C043R167;C017R083;C235R126;C140R143;C099R085;C192R066;C252R104;C247R009;C244R016;C225R045;C015R156;C264R109;C215R152
[OVER]	GO:0046906	4	tetrapyrrole binding	MOLECULAR_FUNCTION	3.3244e-17	3.08005e-20	34	384	411	42012	7.64045	0.905746	C060R037;C030R018;C104R040;C021R112;C058R044;C228R104;C109R104;C205R034;C043R150;C174R128;C220R134;C191R109;C090R083;C098R145;C096R113;C184R051;C057R153;C061R131;C186R149;C026R038;C102R022;C230R109;C054R076;C017R083;C090R142;C235R126;C140R143;C192R066;C196R025;C252R104;C244R016;C225R045;C015R156;C215R152
[OVER]	GO:0001666	4	response to hypoxia	BIOLOGICAL_PROCESS	4.22344e-16	4.07605e-19	71	1971	374	40425	15.9551	4.64902	C109R141;C139R046;C104R040;C021R112;C058R044;C109R104;C174R128;C220R134;C090R083;C098R145;C124R053;C202R085;C249R066;C057R153;C061R131;C186R149;C219R041;C145R001;C054R076;C046R015;C228R118;C017R083;C183R023;C094R006;C008R030;C140R143;C196R025;C009R029;C252R104;C021R127;C200R164;C247R109;C068R154;C225R045;C215R152;C048R162;C013R054;C060R037;C088R161;C030R018;C256R036;C164R104;C014R137;C106R072;C22…
[OVER]	GO:0042221	3	response to chemical	BIOLOGICAL_PROCESS	2.12924e-15	2.13713e-18	267	16656	178	25740	60	39.2867	C251R112;C139R046;C104R040;C190R001;C058R044;C164R082;C174R128;C220R134;C138R121;C010R107;C230R092;C133R090;C124R053;C202R085;C243R111;C176R092;C186R149;C022R008;C046R015;C090R142;C094R168;C018R127;C014R101;C049R002;C077R126;C066R167;C031R023;C085R114;C135R154;C182R118;C104R038;C076R108;C139R021;C089R005;C256R036;C014R137;C210R061;C077R154;C112R067;C200R137;C205R034;C043R150;C108R085;C066R011;C17…
[OVER]	GO:0036293	5	response to decreased oxygen levels	BIOLOGICAL_PROCESS	2.43017e-15	2.533e-18	71	2042	374	40354	15.9551	4.81649	C109R141;C139R046;C104R040;C021R112;C058R044;C109R104;C174R128;C220R134;C090R083;C098R145;C124R053;C202R085;C249R066;C057R153;C061R131;C186R149;C219R041;C145R001;C054R076;C046R015;C228R118;C017R083;C183R023;C094R006;C008R030;C140R143;C196R025;C009R029;C252R104;C021R127;C200R164;C247R109;C068R154;C225R045;C215R152;C048R162;C013R054;C060R037;C088R161;C030R018;C256R036;C164R104;C014R137;C106R072;C22…
[OVER]	GO:0070482	4	response to oxygen levels	BIOLOGICAL_PROCESS	1.19189e-14	1.28833e-17	73	2215	372	40181	16.4045	5.22455	C109R141;C139R046;C104R040;C021R112;C058R044;C109R104;C174R128;C220R134;C090R083;C098R145;C124R053;C202R085;C249R066;C057R153;C061R131;C186R149;C219R041;C145R001;C054R076;C046R015;C228R118;C017R083;C183R023;C094R006;C008R030;C140R143;C196R025;C009R029;C252R104;C021R127;C200R164;C247R109;C068R154;C225R045;C215R152;C048R162;C013R054;C060R037;C013R134;C088R161;C030R018;C256R036;C164R104;C014R137;C10…
[OVER]	GO:0005615	3	extracellular space	CELLULAR_COMPONENT	4.81853e-14	5.39443e-17	95	3554	350	38842	21.3483	8.38287	C137R117;C089R109;C234R117;C059R006;C265R019;C105R043;C116R098;C095R050;C211R164;C265R134;C133R135;C249R066;C243R111;C120R073;C081R081;C184R018;C033R041;C199R006;C199R056;C045R050;C092R134;C145R001;C250R065;C134R154;C235R106;C228R118;C185R098;C094R006;C008R030;C265R105;C073R065;C009R029;C211R132;C077R126;C066R167;C021R127;C122R154;C200R164;C085R114;C135R154;C038R071;C068R154;C182R118;C238R044;C15…
[OVER]	GO:0043177	4	organic acid binding	MOLECULAR_FUNCTION	5.00184e-14	5.79274e-17	44	875	401	41521	9.88764	2.06387	C013R054;C076R108;C060R037;C109R141;C030R018;C104R040;C014R137;C058R044;C228R104;C043R150;C116R098;C174R128;C088R086;C220R134;C191R109;C090R083;C098R145;C096R113;C143R043;C057R153;C061R131;C186R149;C037R166;C255R119;C026R038;C102R022;C110R060;C230R109;C054R076;C046R015;C017R083;C235R126;C183R023;C140R143;C196R169;C192R066;C196R025;C083R105;C252R104;C244R016;C225R045;C015R156;C215R152;C067R037
[OVER]	GO:0016999	5	antibiotic metabolic process	BIOLOGICAL_PROCESS	5.39529e-13	6.45669e-16	35	581	410	41815	7.86517	1.37041	C060R037;C013R134;C030R018;C104R040;C058R044;C228R104;C043R150;C174R128;C220R134;C191R109;C090R083;C098R145;C096R113;C204R170;C057R153;C061R131;C186R149;C026R038;C102R022;C097R055;C110R060;C230R109;C054R076;C017R083;C094R168;C235R126;C140R143;C192R066;C196R025;C252R104;C244R016;C225R045;C015R156;C215R152;C048R162
[OVER]	GO:0062023	4	collagen-containing ECM	CELLULAR_COMPONENT	3.74225e-12	4.62291e-15	39	781	406	41615	8.76404	1.84215	C139R021;C154R016;C088R161;C059R006;C256R036;C190R001;C077R154;C116R098;C265R134;C010R107;C201R028;C133R135;C259R137;C171R053;C249R066;C184R018;C033R041;C122R160;C170R165;C199R056;C235R106;C032R158;C228R138;C237R076;C094R006;C203R120;C008R030;C009R029;C066R167;C179R123;C021R127;C085R114;C135R154;C068R154;C195R059;C183R090;C037R138;C048R162;C039R004
[OVER]	GO:0001501	5	skeletal system development	BIOLOGICAL_PROCESS	8.54607e-12	1.08871e-14	67	2190	378	40206	15.0562	5.16558	C140R010;C137R117;C059R006;C018R057;C180R160;C265R019;C116R098;C008R044;C010R107;C259R112;C133R135;C133R090;C202R085;C249R066;C184R018;C033R041;C122R160;C199R006;C119R115;C173R008;C199R056;C204R068;C185R098;C094R006;C008R030;C265R105;C009R029;C066R167;C021R127;C085R114;C068R154;C072R116;C182R118;C048R162;C104R038;C072R152;C139R021;C154R016;C217R011;C088R161;C032R060;C256R036;C185R165;C210R061;C07…
[OVER]	GO:0015893	5	drug transport	BIOLOGICAL_PROCESS	8.91817e-12	1.17054e-14	41	890	404	41506	9.21348	2.09925	C035R114;C060R037;C140R010;C030R018;C104R040;C021R112;C058R044;C228R104;C109R104;C205R034;C043R150;C174R128;C220R134;C191R109;C189R053;C090R083;C098R145;C096R113;C057R153;C061R131;C186R149;C026R038;C018R143;C102R022;C230R109;C054R076;C017R083;C090R142;C018R127;C235R126;C140R143;C196R169;C192R066;C200R108;C196R025;C252R104;C122R154;C244R016;C225R045;C015R156;C215R152
[OVER]	GO:0034120	6	pos. reg. of erythrocyte aggregation	BIOLOGICAL_PROCESS	9.75274e-12	1.39303e-14	9	7	436	42389	2.02247	0.016511	C067R099;C045R050;C053R026;C159R108;C089R109;C061R083;C185R167;C089R099;C073R065
[OVER]	GO:0034118	6	regulation of erythrocyte aggregation	BIOLOGICAL_PROCESS	9.75274e-12	1.39303e-14	9	7	436	42389	2.02247	0.016511	C067R099;C045R050;C053R026;C159R108;C089R109;C061R083;C185R167;C089R099;C073R065
[OVER]	GO:0034117	6	erythrocyte aggregation	BIOLOGICAL_PROCESS	9.75274e-12	1.39303e-14	9	7	436	42389	2.02247	0.016511	C067R099;C045R050;C053R026;C159R108;C089R109;C061R083;C185R167;C089R099;C073R065
[OVER]	GO:0016491	3	oxidoreductase activity	MOLECULAR_FUNCTION	1.14968e-11	1.68653e-14	66	2155	379	40241	14.8315	5.08303	C104R040;C218R159;C217R115;C058R044;C174R128;C220R134;C149R170;C015R009;C138R121;C090R083;C098R145;C184R051;C189R078;C249R066;C057R153;C031R073;C061R131;C126R062;C186R149;C078R088;C054R076;C235R106;C017R083;C140R143;C196R025;C252R104;C225R045;C178R076;C074R104;C264R109;C215R152;C060R037;C013R134;C217R012;C030R018;C029R044;C256R036;C014R137;C228R104;C043R150;C075R021;C248R155;C191R109;C025R144;C17…
[OVER]	GO:0048037	3	cofactor binding	MOLECULAR_FUNCTION	1.43221e-11	2.15628e-14	56	1627	389	40769	12.5843	3.83763	C109R141;C104R040;C021R112;C058R044;C109R104;C174R128;C220R134;C015R009;C138R121;C090R083;C098R145;C184R051;C189R078;C057R153;C061R131;C186R149;C078R088;C054R076;C046R015;C134R154;C017R083;C090R142;C183R023;C140R143;C196R025;C252R104;C225R045;C215R152;C013R054;C060R037;C013R134;C030R018;C029R044;C201R100;C014R137;C228R104;C146R057;C205R034;C043R150;C088R086;C181R102;C191R109;C025R144;C096R113;C02…
[OVER]	GO:0070887	4	cellular response to chemical stimulus	BIOLOGICAL_PROCESS	1.26258e-10	1.94963e-13	201	12108	244	30288	45.1685	28.5593	C251R112;C139R046;C104R040;C190R001;C058R044;C164R082;C174R128;C220R134;C138R121;C010R107;C133R090;C202R085;C243R111;C176R092;C186R149;C022R008;C046R015;C094R168;C014R101;C077R126;C066R167;C085R114;C135R154;C182R118;C104R038;C076R108;C139R021;C089R005;C014R137;C210R061;C077R154;C112R067;C200R137;C043R150;C108R085;C066R011;C046R120;C143R043;C255R119;C026R038;C057R009;C139R032;C097R055;C043R167;C15…
[OVER]	GO:0048513	4	animal organ development	BIOLOGICAL_PROCESS	1.29418e-10	2.04839e-13	228	14486	217	27910	51.236	34.1683	C139R046;C256R058;C104R040;C190R001;C058R044;C164R082;C174R128;C220R134;C010R107;C133R090;C202R085;C243R111;C186R149;C022R008;C046R015;C094R168;C014R101;C077R126;C066R167;C031R023;C085R114;C182R118;C104R038;C139R021;C256R036;C014R137;C077R154;C112R067;C200R137;C043R150;C163R056;C108R085;C066R011;C171R053;C046R120;C191R067;C143R043;C255R119;C026R038;C057R009;C139R032;C043R166;C097R055;C033R115;C04…
[OVER]	GO:0035113	5	embryonic appendage morphogenesis	BIOLOGICAL_PROCESS	1.32976e-10	2.15603e-13	31	556	414	41840	6.96629	1.31144	C140R010;C217R011;C088R161;C018R057;C180R160;C038R086;C259R137;C133R090;C086R018;C191R067;C119R115;C173R008;C204R068;C162R146;C090R002;C094R006;C008R030;C196R169;C166R043;C098R130;C083R105;C152R052;C021R127;C004R026;C072R116;C056R105;C048R162;C104R038;C184R005;C072R152;C039R004
[OVER]	GO:0051291	7	protein heterooligomerization	BIOLOGICAL_PROCESS	1.39763e-10	2.32003e-13	36	759	409	41637	8.08989	1.79026	C060R037;C030R018;C104R040;C058R044;C228R104;C043R150;C092R125;C151R162;C174R128;C220R134;C191R109;C090R083;C098R145;C201R125;C096R113;C212R013;C057R153;C061R131;C186R149;C026R038;C199R006;C102R022;C230R109;C054R076;C228R118;C017R083;C235R126;C140R143;C192R066;C196R025;C252R104;C110R006;C244R016;C225R045;C015R156;C215R152
[OVER]	GO:0030395	6	lactose binding	MOLECULAR_FUNCTION	3.37448e-10	5.73183e-13	9	13	436	42383	2.02247	0.0306633	C067R099;C045R050;C053R026;C159R108;C089R109;C061R083;C185R167;C089R099;C073R065
[OVER]	GO:0043152	6	induction of bacterial agglutination	BIOLOGICAL_PROCESS	1.31828e-09	2.2901e-12	9	16	436	42380	2.02247	0.0377394	C067R099;C045R050;C053R026;C159R108;C089R109;C061R083;C185R167;C089R099;C073R065
[OVER]	GO:0048534	4	hem. / lymp. organ development	BIOLOGICAL_PROCESS	5.78421e-09	1.04948e-11	98	4558	347	37838	22.0225	10.751	C109R141;C164R003;C104R040;C218R159;C142R066;C217R115;C058R044;C093R093;C174R128;C220R134;C133R135;C202R085;C186R149;C045R050;C046R015;C094R168;C073R065;C196R025;C182R118;C238R044;C264R109;C104R038;C089R099;C072R152;C013R054;C060R037;C217R011;C077R154;C200R137;C146R057;C043R150;C038R086;C191R109;C189R053;C026R038;C139R032;C102R022;C159R108;C033R115;C043R167;C090R167;C155R077;C203R041;C093R080;C09…
[OVER]	GO:0048705	5	skeletal system morphogenesis	BIOLOGICAL_PROCESS	5.78421e-09	1.03341e-11	43	1209	402	41187	9.66292	2.85168	C140R010;C154R016;C217R011;C088R161;C032R060;C018R057;C180R160;C256R036;C265R019;C038R086;C259R112;C133R090;C202R085;C191R067;C249R066;C195R089;C199R006;C119R115;C173R008;C204R068;C062R075;C033R115;C162R146;C185R098;C032R158;C090R002;C094R006;C008R030;C265R105;C093R080;C166R043;C152R052;C021R127;C085R114;C004R026;C072R116;C191R110;C167R162;C195R059;C048R162;C104R038;C184R005;C039R004
[OVER]	GO:0030326	6	embryonic limb morphogenesis	BIOLOGICAL_PROCESS	1.14946e-08	2.12995e-11	27	507	418	41889	6.06742	1.19587	C140R010;C217R011;C088R161;C018R057;C180R160;C038R086;C133R090;C191R067;C119R115;C173R008;C204R068;C162R146;C090R002;C094R006;C008R030;C166R043;C083R105;C152R052;C021R127;C004R026;C072R116;C056R105;C048R162;C104R038;C184R005;C072R152;C039R004
[OVER]	GO:0002520	3	immune system development	BIOLOGICAL_PROCESS	1.24847e-08	2.4098e-11	99	4713	346	37683	22.2472	11.1166	C109R141;C164R003;C104R040;C218R159;C142R066;C217R115;C058R044;C093R093;C174R128;C220R134;C211R164;C133R135;C202R085;C186R149;C045R050;C046R015;C094R168;C073R065;C196R025;C182R118;C238R044;C264R109;C104R038;C089R099;C072R152;C013R054;C060R037;C217R011;C077R154;C200R137;C146R057;C043R150;C038R086;C191R109;C189R053;C026R038;C139R032;C102R022;C159R108;C033R115;C043R167;C090R167;C155R077;C203R041;C09…
[OVER]	GO:0035900	4	response to isolation stress	BIOLOGICAL_PROCESS	1.24847e-08	2.39366e-11	10	34	435	42362	2.24719	0.0801962	C067R099;C045R050;C053R026;C159R108;C089R109;C014R137;C061R083;C185R167;C089R099;C073R065
[OVER]	GO:0048706	6	embryonic skeletal system development	BIOLOGICAL_PROCESS	1.59044e-08	3.13127e-11	31	682	414	41714	6.96629	1.60864	C140R010;C154R016;C217R011;C088R161;C032R060;C018R057;C180R160;C256R036;C038R086;C133R090;C202R085;C191R067;C249R066;C119R115;C173R008;C018R143;C204R068;C033R115;C162R024;C162R146;C032R158;C090R002;C093R080;C166R043;C152R052;C004R026;C072R116;C191R110;C195R059;C104R038;C072R152
[OVER]	GO:0051216	5	cartilage development	BIOLOGICAL_PROCESS	1.60578e-08	3.22346e-11	36	909	409	41487	8.08989	2.14407	C137R117;C088R161;C032R060;C018R057;C256R036;C265R019;C259R112;C133R090;C191R067;C249R066;C195R089;C199R006;C119R115;C199R056;C204R068;C162R146;C185R098;C032R158;C090R002;C094R006;C008R030;C265R105;C196R169;C093R080;C009R029;C152R052;C021R127;C085R114;C004R026;C068R154;C167R162;C195R059;C048R162;C104R038;C184R005;C039R004
[OVER]	GO:0050896	2	response to stimulus	BIOLOGICAL_PROCESS	3.74661e-08	7.66563e-11	322	24294	123	18102	72.3596	57.3026	C251R112;C139R046;C256R058;C104R040;C190R001;C058R044;C164R082;C174R128;C220R134;C042R126;C138R121;C010R107;C230R092;C133R090;C124R053;C202R085;C243R111;C176R092;C186R149;C093R128;C022R008;C046R015;C090R142;C094R168;C018R127;C014R101;C049R002;C077R126;C050R133;C066R167;C031R023;C085R114;C135R154;C182R118;C186R019;C104R038;C076R108;C139R021;C089R005;C076R105;C094R032;C256R036;C263R031;C014R137;C21…
[OVER]	GO:0048704	6	embryonic skeletal system morphogenesis	BIOLOGICAL_PROCESS	4.19937e-08	8.75409e-11	28	583	417	41813	6.29213	1.37513	C140R010;C154R016;C217R011;C088R161;C032R060;C018R057;C180R160;C256R036;C038R086;C133R090;C202R085;C191R067;C249R066;C119R115;C173R008;C204R068;C033R115;C162R146;C032R158;C090R002;C093R080;C166R043;C152R052;C004R026;C072R116;C191R110;C195R059;C104R038
[OVER]	GO:0005581	3	collagen trimer	CELLULAR_COMPONENT	4.31205e-08	9.15544e-11	14	115	431	42281	3.14607	0.271252	C035R114;C059R006;C256R036;C032R158;C237R076;C077R154;C116R098;C133R135;C122R154;C201R125;C195R059;C249R066;C184R018;C199R006
[OVER]	GO:0016936	4	galactoside binding	MOLECULAR_FUNCTION	4.41224e-08	9.53851e-11	9	27	436	42369	2.02247	0.0636853	C067R099;C045R050;C053R026;C159R108;C089R109;C061R083;C185R167;C089R099;C073R065
[OVER]	GO:0030097	5	hemopoiesis	BIOLOGICAL_PROCESS	5.40361e-08	1.18903e-10	92	4356	353	38040	20.6742	10.2746	C140R010;C109R141;C137R117;C069R052;C089R109;C164R003;C234R117;C215R023;C104R040;C159R014;C058R044;C093R093;C174R128;C220R134;C133R135;C090R083;C098R145;C202R085;C057R153;C061R131;C186R149;C173R008;C045R050;C092R134;C054R076;C046R015;C017R083;C094R168;C183R023;C094R006;C140R143;C073R065;C196R025;C252R104;C072R116;C182R118;C225R045;C007R114;C238R044;C264R109;C215R152;C056R105;C102R006;C089R099;C07…
[OVER]	GO:0072593	4	reactive oxygen species metabolic process	BIOLOGICAL_PROCESS	6.21164e-08	1.39081e-10	43	1317	402	41079	9.66292	3.10643	C060R037;C088R161;C030R018;C104R040;C185R165;C058R044;C228R104;C164R082;C043R150;C092R125;C174R128;C220R134;C061R058;C191R109;C090R083;C098R145;C096R113;C057R153;C061R131;C186R149;C026R038;C102R022;C145R001;C230R109;C054R076;C017R083;C094R168;C235R126;C090R167;C155R077;C140R143;C229R060;C093R080;C192R066;C200R108;C196R025;C252R104;C244R016;C153R129;C225R045;C015R156;C215R152;C048R162
[OVER]	GO:0035108	5	limb morphogenesis	BIOLOGICAL_PROCESS	7.97677e-08	1.81682e-10	29	646	416	41750	6.51685	1.52373	C140R010;C217R011;C088R161;C018R057;C180R160;C038R086;C133R090;C202R085;C191R067;C266R069;C119R115;C173R008;C204R068;C162R146;C090R002;C094R006;C008R030;C166R043;C083R105;C152R052;C021R127;C004R026;C072R116;C056R105;C048R162;C104R038;C184R005;C072R152;C039R004
[OVER]	GO:0006950	3	response to stress	BIOLOGICAL_PROCESS	8.12582e-08	1.88214e-10	224	15017	221	27379	50.3371	35.4208	C251R112;C139R046;C104R040;C190R001;C058R044;C164R082;C174R128;C220R134;C138R121;C230R092;C133R090;C124R053;C202R085;C243R111;C176R092;C186R149;C022R008;C046R015;C094R168;C077R126;C050R133;C066R167;C031R023;C085R114;C135R154;C182R118;C104R038;C076R108;C139R021;C089R005;C094R032;C256R036;C014R137;C210R061;C077R154;C263R154;C200R137;C220R158;C043R150;C163R056;C108R085;C143R043;C255R119;C026R038;C13…
[OVER]	GO:0017144	4	drug metabolic process	BIOLOGICAL_PROCESS	1.22817e-07	2.89215e-10	59	2268	386	40128	13.2584	5.34956	C104R040;C218R159;C217R115;C058R044;C174R128;C220R134;C172R008;C090R083;C098R145;C204R170;C057R153;C031R073;C061R131;C186R149;C110R060;C145R001;C204R068;C054R076;C017R083;C094R168;C140R143;C196R025;C252R104;C122R154;C225R045;C178R076;C215R152;C048R162;C035R114;C060R037;C013R134;C088R161;C030R018;C201R100;C014R137;C228R104;C043R150;C191R109;C025R144;C096R113;C247R036;C256R151;C026R038;C056R041;C04…
[OVER]	GO:0005506	7	iron ion binding	MOLECULAR_FUNCTION	2.25761e-07	5.40349e-10	23	427	422	41969	5.16854	1.00717	C102R022;C217R012;C054R076;C030R018;C104R040;C017R083;C014R137;C058R044;C043R150;C174R128;C220R134;C140R143;C192R066;C248R155;C191R109;C252R104;C090R083;C244R016;C225R045;C015R156;C057R153;C061R131;C186R149
[OVER]	GO:0034112	5	positive regulation of homotypic cell-cell adhesion	BIOLOGICAL_PROCESS	2.74421e-07	6.67408e-10	9	35	436	42361	2.02247	0.082555	C067R099;C045R050;C053R026;C159R108;C089R109;C061R083;C185R167;C089R099;C073R065
[OVER]	GO:0048030	5	disaccharide binding	MOLECULAR_FUNCTION	3.34581e-07	8.26637e-10	9	36	436	42360	2.02247	0.0849137	C067R099;C045R050;C053R026;C159R108;C089R109;C061R083;C185R167;C089R099;C073R065
[OVER]	GO:0042493	4	response to drug	BIOLOGICAL_PROCESS	3.47893e-07	8.72955e-10	115	6190	330	36206	25.8427	14.6004	C109R141;C059R006;C104R040;C142R066;C058R044;C174R128;C220R134;C133R135;C184R018;C186R149;C045R050;C046R015;C090R142;C018R127;C049R002;C073R065;C196R025;C077R126;C031R023;C122R154;C085R114;C135R154;C068R154;C087R027;C238R044;C048R162;C089R099;C013R054;C035R114;C060R037;C256R036;C014R137;C077R154;C112R067;C200R137;C205R034;C043R150;C191R109;C025R144;C189R053;C197R170;C143R043;C037R166;C255R119;C02…
[OVER]	GO:0061448	5	connective tissue development	BIOLOGICAL_PROCESS	4.09037e-07	1.04217e-09	41	1301	404	41095	9.21348	3.06869	C137R117;C088R161;C032R060;C018R057;C256R036;C265R019;C259R112;C091R132;C133R090;C191R067;C249R066;C195R089;C199R006;C119R115;C219R041;C199R056;C247R085;C204R068;C255R144;C162R146;C185R098;C064R002;C032R158;C090R002;C094R006;C008R030;C265R105;C196R169;C093R080;C009R029;C152R052;C021R127;C085R114;C004R026;C068R154;C167R162;C195R059;C048R162;C104R038;C184R005;C039R004
[OVER]	GO:0051259	6	protein complex oligomerization	BIOLOGICAL_PROCESS	5.45216e-07	1.41019e-09	63	2617	382	39779	14.1573	6.17275	C140R010;C104R040;C218R159;C217R115;C190R001;C058R044;C116R098;C092R125;C095R050;C174R128;C220R134;C015R009;C265R134;C138R121;C090R083;C098R145;C201R125;C212R013;C057R153;C061R131;C186R149;C199R006;C054R076;C228R118;C017R083;C008R030;C140R143;C196R025;C252R104;C021R127;C085R114;C225R045;C178R076;C215R152;C048R162;C060R037;C139R021;C030R018;C029R044;C014R137;C228R104;C220R158;C043R150;C151R162;C19…
[OVER]	GO:0060173	5	limb development	BIOLOGICAL_PROCESS	6.02044e-07	1.58041e-09	31	807	414	41589	6.96629	1.90348	C140R010;C217R011;C088R161;C018R057;C180R160;C038R086;C133R090;C202R085;C191R067;C266R069;C119R115;C173R008;C204R068;C162R146;C090R002;C094R006;C008R030;C166R043;C009R029;C083R105;C152R052;C021R127;C004R026;C068R154;C072R116;C056R105;C048R162;C104R038;C184R005;C072R152;C039R004
[OVER]	GO:0051186	4	cofactor metabolic process	BIOLOGICAL_PROCESS	1.14484e-06	3.04949e-09	47	1693	398	40703	10.5618	3.9933	C013R054;C035R114;C060R037;C109R141;C030R018;C104R040;C014R137;C058R044;C228R104;C043R150;C174R128;C088R086;C220R134;C172R008;C181R102;C191R109;C025R144;C090R083;C098R145;C096R113;C057R153;C061R131;C186R149;C026R038;C102R022;C230R109;C054R076;C046R015;C134R154;C017R083;C094R168;C235R126;C183R023;C140R143;C196R169;C192R066;C144R038;C196R025;C211R132;C252R104;C122R154;C247R009;C244R016;C225R045;C01…
[OVER]	GO:0048731	4	system development	BIOLOGICAL_PROCESS	1.22828e-06	3.31915e-09	252	18023	193	24373	56.6292	42.5111	C139R046;C256R058;C104R040;C190R001;C058R044;C164R082;C174R128;C220R134;C042R126;C010R107;C133R090;C202R085;C243R111;C115R137;C186R149;C022R008;C046R015;C235R106;C090R142;C094R168;C014R101;C077R126;C066R167;C031R023;C085R114;C135R154;C182R118;C104R038;C139R021;C076R105;C256R036;C014R137;C210R061;C077R154;C112R067;C200R137;C043R150;C248R155;C163R056;C108R085;C066R011;C171R053;C046R120;C191R067;C14…
[OVER]	GO:0097237	5	cellular response to toxic substance	BIOLOGICAL_PROCESS	1.32431e-06	3.62979e-09	39	1251	406	41145	8.76404	2.95075	C060R037;C088R161;C030R018;C234R117;C104R040;C014R137;C058R044;C200R137;C043R150;C174R128;C220R134;C191R109;C174R143;C090R083;C098R145;C096R113;C046R120;C057R153;C061R131;C186R149;C026R038;C102R022;C110R060;C230R109;C054R076;C043R167;C017R083;C235R126;C140R143;C099R085;C192R066;C252R104;C193R026;C244R016;C225R045;C015R156;C238R044;C264R109;C215R152
[OVER]	GO:0002376	2	immune system process	BIOLOGICAL_PROCESS	1.394e-06	3.87462e-09	174	11100	271	31296	39.1011	26.1817	C109R141;C164R003;C104R040;C218R159;C142R066;C217R115;C190R001;C058R044;C164R082;C093R093;C174R128;C220R134;C211R164;C061R058;C265R134;C138R121;C133R135;C202R085;C243R111;C081R081;C033R041;C186R149;C045R050;C046R015;C231R079;C041R032;C094R168;C248R105;C073R065;C196R025;C077R126;C050R133;C066R167;C031R023;C085R114;C182R118;C238R044;C264R109;C186R019;C104R038;C089R099;C180R124;C072R152;C013R054;C07…
[OVER]	GO:0048568	5	embryonic organ development	BIOLOGICAL_PROCESS	1.79746e-06	5.06541e-09	60	2516	385	39880	13.4831	5.93452	C140R010;C109R141;C139R046;C018R057;C180R160;C218R111;C092R125;C093R093;C259R112;C133R090;C202R085;C249R066;C087R056;C119R115;C173R008;C204R068;C046R015;C231R079;C094R168;C025R113;C183R023;C122R154;C072R116;C182R118;C007R114;C056R105;C104R038;C164R141;C013R054;C035R114;C154R016;C217R011;C088R161;C032R060;C010R162;C256R036;C181R029;C146R057;C088R086;C062R002;C038R086;C046R120;C191R067;C219R020;C01…
[OVER]	GO:0005539	4	glycosaminoglycan binding	MOLECULAR_FUNCTION	2.6998e-06	7.71252e-09	27	673	418	41723	6.06742	1.58741	C139R021;C154R016;C088R161;C200R137;C163R056;C042R126;C096R039;C171R053;C033R041;C170R165;C073R129;C041R032;C228R138;C237R076;C077R068;C094R006;C196R169;C093R080;C009R029;C066R167;C193R026;C085R114;C068R154;C182R118;C148R053;C186R019;C039R004
[OVER]	GO:0070492	4	oligosaccharide binding	MOLECULAR_FUNCTION	3.47294e-06	1.00552e-08	10	69	435	42327	2.24719	0.162751	C067R099;C045R050;C053R026;C159R108;C089R109;C249R066;C061R083;C185R167;C089R099;C073R065
[OVER]	GO:2001200	6	positive regulation of dendritic cell differentiation	BIOLOGICAL_PROCESS	3.51367e-06	1.03088e-08	9	50	436	42346	2.02247	0.117936	C067R099;C045R050;C053R026;C159R108;C089R109;C061R083;C185R167;C089R099;C073R065
[OVER]	GO:0043169	4	cation binding	MOLECULAR_FUNCTION	4.61142e-06	1.37075e-08	141	8549	304	33847	31.6854	20.1646	C109R141;C059R006;C256R058;C104R040;C218R159;C217R115;C058R044;C125R022;C174R128;C220R134;C149R170;C038R020;C010R107;C124R053;C115R137;C184R018;C176R092;C033R041;C126R062;C186R149;C122R160;C148R114;C046R015;C090R142;C094R168;C248R105;C027R105;C196R025;C066R167;C031R023;C028R134;C085R114;C135R154;C182R118;C238R044;C048R162;C013R054;C060R037;C139R021;C217R012;C256R036;C201R100;C014R137;C106R072;C20…
[OVER]	GO:0006570	6	tyrosine metabolic process	BIOLOGICAL_PROCESS	5.40041e-06	1.62613e-08	8	36	437	42360	1.79775	0.0849137	C256R025;C218R159;C217R115;C178R076;C014R137;C031R073;C247R036;C256R151
[OVER]	GO:0060349	5	bone morphogenesis	BIOLOGICAL_PROCESS	1.37361e-05	4.20997e-08	23	545	422	41851	5.16854	1.2855	C140R010;C088R161;C018R057;C162R146;C265R019;C185R098;C090R002;C094R006;C008R030;C093R080;C152R052;C038R086;C259R112;C021R127;C085R114;C004R026;C167R162;C191R067;C195R089;C048R162;C199R006;C184R005;C039R004
[OVER]	GO:2001198	6	regulation of dendritic cell differentiation	BIOLOGICAL_PROCESS	1.37361e-05	4.24215e-08	9	60	436	42336	2.02247	0.141523	C067R099;C045R050;C053R026;C159R108;C089R109;C061R083;C185R167;C089R099;C073R065
[OVER]	GO:0007275	3	multicellular organism development	BIOLOGICAL_PROCESS	1.43181e-05	4.47716e-08	267	19888	178	22508	60	46.9101	C139R046;C256R058;C104R040;C190R001;C058R044;C164R082;C174R128;C220R134;C042R126;C138R121;C010R107;C133R090;C202R085;C243R111;C115R137;C186R149;C022R008;C046R015;C235R106;C090R142;C094R168;C014R101;C077R126;C066R167;C031R023;C085R114;C135R154;C182R118;C186R019;C104R038;C139R021;C076R105;C256R036;C014R137;C210R061;C077R154;C112R067;C200R137;C220R158;C043R150;C248R155;C163R056;C108R085;C066R011;C17…
[OVER]	GO:0035136	6	forelimb morphogenesis	BIOLOGICAL_PROCESS	1.59482e-05	5.04845e-08	13	164	432	42232	2.92135	0.386829	C217R011;C018R057;C180R160;C162R146;C090R002;C083R105;C038R086;C004R026;C072R116;C191R067;C184R005;C072R152;C173R008
[UNDER]	GO:0006396	6	RNA processing	BIOLOGICAL_PROCESS	1.63591e-05	5.24167e-08	6	2976	439	39420	1.34831	7.01953	C090R142;C031R023;C069R052;C202R010;C236R080;C087R056
[UNDER]	GO:0051649	4	establishment of localization in cell	BIOLOGICAL_PROCESS	1.67567e-05	5.49845e-08	45	8387	400	34009	10.1124	19.7825	C088R161;C251R112;C253R026;C069R075;C234R117;C029R044;C055R128;C014R137;C159R014;C077R154;C200R137;C164R082;C116R098;C181R102;C015R009;C061R058;C138R121;C133R135;C098R048;C046R120;C212R013;C115R137;C195R089;C219R020;C219R041;C022R008;C092R134;C250R085;C255R144;C134R154;C064R002;C094R168;C248R105;C014R101;C196R169;C229R060;C166R043;C025R078;C193R026;C031R023;C110R006;C167R162;C238R044;C262R110;C05…
[OVER]	GO:0035107	4	appendage morphogenesis	BIOLOGICAL_PROCESS	1.67567e-05	5.4717e-08	35	1163	410	41233	7.86517	2.74318	C140R010;C217R011;C088R161;C018R057;C180R160;C038R086;C259R137;C133R090;C086R018;C202R085;C191R067;C266R069;C119R115;C173R008;C204R068;C162R146;C094R168;C090R002;C094R006;C008R030;C196R169;C166R043;C098R130;C083R105;C152R052;C028R134;C021R127;C004R026;C072R116;C056R105;C048R162;C104R038;C184R005;C072R152;C039R004
[OVER]	GO:0050840	3	extracellular matrix binding	MOLECULAR_FUNCTION	1.91249e-05	6.34936e-08	15	233	430	42163	3.37079	0.54958	C067R099;C170R165;C045R050;C154R016;C159R108;C089R109;C185R167;C080R081;C073R065;C053R026;C201R028;C085R114;C191R110;C061R083;C089R099
[OVER]	GO:0035115	7	embryonic forelimb morphogenesis	BIOLOGICAL_PROCESS	2.36429e-05	8.03188e-08	12	141	433	42255	2.69663	0.332579	C083R105;C038R086;C217R011;C004R026;C018R057;C162R146;C072R116;C191R067;C090R002;C184R005;C072R152;C173R008
[OVER]	GO:0043167	3	ion binding	MOLECULAR_FUNCTION	2.36429e-05	7.96275e-08	199	13743	246	28653	44.7191	32.4158	C256R058;C104R040;C058R044;C164R082;C174R128;C220R134;C038R020;C010R107;C230R092;C124R053;C212R013;C115R137;C176R092;C186R149;C046R015;C090R142;C094R168;C066R167;C031R023;C085R114;C135R154;C182R118;C186R019;C076R108;C139R021;C256R036;C014R137;C077R154;C112R067;C200R137;C205R034;C220R158;C043R150;C248R155;C163R056;C066R011;C143R043;C240R129;C256R151;C255R119;C026R038;C139R032;C043R166;C097R055;C25…
[OVER]	GO:0046872	5	metal ion binding	MOLECULAR_FUNCTION	2.38197e-05	8.18387e-08	135	8321	310	34075	30.3371	19.6269	C059R006;C256R058;C104R040;C218R159;C217R115;C058R044;C125R022;C174R128;C220R134;C149R170;C038R020;C010R107;C124R053;C115R137;C184R018;C176R092;C033R041;C126R062;C186R149;C122R160;C148R114;C090R142;C094R168;C248R105;C027R105;C196R025;C066R167;C031R023;C028R134;C085R114;C135R154;C182R118;C238R044;C048R162;C060R037;C139R021;C217R012;C256R036;C201R100;C014R137;C106R072;C200R137;C146R057;C205R034;C22…
[OVER]	GO:0004982	6	N-formyl peptide receptor activity	MOLECULAR_FUNCTION	2.53831e-05	8.81901e-08	5	7	440	42389	1.1236	0.016511	C185R165;C210R061;C113R072;C008R044;C153R129
[OVER]	GO:0005788	5	endoplasmic reticulum lumen	CELLULAR_COMPONENT	2.92537e-05	1.02767e-07	24	621	421	41775	5.39326	1.46476	C154R016;C059R006;C134R154;C235R106;C265R019;C014R004;C185R098;C231R079;C173R086;C077R154;C116R098;C099R085;C027R105;C181R102;C010R017;C096R039;C133R135;C174R143;C161R004;C191R110;C182R118;C184R018;C176R092;C048R055
[OVER]	GO:0005201	3	extracellular matrix structural constituent	MOLECULAR_FUNCTION	4.08113e-05	1.44944e-07	14	214	431	42182	3.14607	0.504765	C170R165;C059R006;C237R076;C077R154;C116R098;C235R001;C042R126;C176R033;C133R135;C227R163;C085R114;C137R040;C184R018;C009R078
[UNDER]	GO:1902494	3	catalytic complex	CELLULAR_COMPONENT	4.66074e-05	1.67329e-07	19	4865	426	37531	4.26966	11.4751	C164R141;C217R162;C092R134;C013R134;C069R052;C164R003;C235R106;C142R066;C231R079;C112R067;C265R134;C120R022;C184R051;C110R006;C088R139;C087R027;C160R017;C052R104;C087R056
[OVER]	GO:0005518	4	collagen binding	MOLECULAR_FUNCTION	5.3865e-05	1.95464e-07	16	293	429	42103	3.59551	0.691103	C170R165;C154R016;C235R106;C265R019;C185R098;C105R043;C237R076;C077R068;C008R030;C196R169;C080R081;C201R028;C021R127;C085R114;C191R110;C048R162
[OVER]	GO:0016749	7	N-succinyltransferase activity	MOLECULAR_FUNCTION	5.91289e-05	2.19131e-07	5	9	440	42387	1.1236	0.0212284	C013R054;C109R141;C183R023;C046R015;C088R086
[OVER]	GO:0003870	8	5-aminolevulinate synthase activity	MOLECULAR_FUNCTION	5.91289e-05	2.19131e-07	5	9	440	42387	1.1236	0.0212284	C013R054;C109R141;C183R023;C046R015;C088R086
[UNDER]	GO:0046907	4	intracellular transport	BIOLOGICAL_PROCESS	6.35087e-05	2.37814e-07	36	7070	409	35326	8.08989	16.6761	C251R112;C253R026;C069R075;C234R117;C055R128;C159R014;C077R154;C200R137;C164R082;C116R098;C061R058;C133R135;C098R048;C212R013;C115R137;C195R089;C219R020;C219R041;C022R008;C092R134;C250R085;C255R144;C064R002;C094R168;C248R105;C014R101;C229R060;C166R043;C025R078;C193R026;C031R023;C110R006;C167R162;C238R044;C262R110;C056R105
[OVER]	GO:0005604	5	basement membrane	CELLULAR_COMPONENT	6.4784e-05	2.45091e-07	18	379	427	42017	4.04494	0.893952	C059R006;C256R036;C032R158;C228R138;C190R001;C116R098;C203R120;C008R030;C009R029;C201R028;C021R127;C085R114;C135R154;C068R154;C195R059;C249R066;C184R018;C048R162
[OVER]	GO:0005509	6	calcium ion binding	MOLECULAR_FUNCTION	9.60516e-05	3.6709e-07	44	1794	401	40602	9.88764	4.23153	C139R021;C188R074;C137R117;C154R016;C234R117;C256R036;C173R086;C200R137;C125R022;C163R056;C010R107;C201R028;C096R039;C119R054;C259R137;C249R066;C176R092;C033R041;C122R160;C170R165;C199R056;C145R001;C073R129;C014R004;C032R158;C028R073;C248R105;C237R076;C008R030;C027R105;C164R030;C010R017;C066R167;C193R026;C021R127;C200R164;C085R114;C200R100;C191R110;C182R118;C195R059;C148R053;C238R044;C048R162
[OVER]	GO:0018277	7	protein deamination	BIOLOGICAL_PROCESS	0.000101591	3.92182e-07	4	3	441	42393	0.898876	0.00707614	C195R059;C249R066;C032R158;C256R036
[OVER]	GO:0019731	5	antibacterial humoral response	BIOLOGICAL_PROCESS	0.000131685	5.1344e-07	10	109	435	42287	2.24719	0.2571	C067R099;C211R164;C045R050;C053R026;C159R108;C089R109;C061R083;C185R167;C089R099;C073R065
[OVER]	GO:0060343	4	trabecula formation	BIOLOGICAL_PROCESS	0.000139017	5.48591e-07	11	139	434	42257	2.47191	0.327861	C018R143;C253R033;C021R127;C085R114;C018R057;C010R162;C094R006;C008R030;C048R162;C184R005;C039R004
[OVER]	GO:0048562	5	embryonic organ morphogenesis	BIOLOGICAL_PROCESS	0.000139017	5.58129e-07	42	1678	403	40718	9.4382	3.95792	C035R114;C140R010;C154R016;C217R011;C088R161;C032R060;C018R057;C180R160;C010R162;C256R036;C218R111;C062R002;C038R086;C133R090;C046R120;C202R085;C191R067;C249R066;C219R020;C119R115;C173R008;C018R143;C057R009;C204R068;C033R115;C162R146;C032R158;C025R113;C090R002;C093R080;C166R043;C152R052;C122R154;C004R026;C072R116;C191R110;C182R118;C195R059;C007R114;C056R105;C104R038;C184R005
[OVER]	GO:0044445	5	cytosolic part	CELLULAR_COMPONENT	0.000139017	5.57602e-07	38	1448	407	40948	8.53933	3.41542	C060R037;C030R018;C164R003;C104R040;C021R112;C058R044;C228R104;C109R104;C205R034;C043R150;C174R128;C220R134;C191R109;C090R083;C098R145;C096R113;C057R153;C057R031;C240R129;C061R131;C186R149;C026R038;C102R022;C230R109;C054R076;C228R118;C017R083;C090R142;C235R126;C140R143;C192R066;C196R025;C252R104;C038R071;C244R016;C225R045;C015R156;C215R152
[OVER]	GO:0060346	5	bone trabecula formation	BIOLOGICAL_PROCESS	0.000150877	6.11571e-07	8	61	437	42335	1.79775	0.143881	C021R127;C085R114;C018R057;C094R006;C008R030;C048R162;C184R005;C039R004
[OVER]	GO:0048736	4	appendage development	BIOLOGICAL_PROCESS	0.00016816	6.88114e-07	37	1389	408	41007	8.31461	3.27625	C140R010;C217R011;C088R161;C018R057;C180R160;C038R086;C259R137;C133R090;C086R018;C202R085;C191R067;C266R069;C119R115;C173R008;C204R068;C162R146;C094R168;C090R002;C094R006;C008R030;C196R169;C166R043;C009R029;C098R130;C083R105;C152R052;C028R134;C021R127;C004R026;C068R154;C072R116;C056R105;C048R162;C104R038;C184R005;C072R152;C039R004
[OVER]	GO:0009605	3	response to external stimulus	BIOLOGICAL_PROCESS	0.000175325	7.24203e-07	169	11469	276	30927	37.9775	27.0521	C109R141;C139R046;C164R003;C256R058;C142R066;C217R115;C190R001;C164R082;C093R093;C211R164;C061R058;C265R134;C138R121;C010R107;C230R092;C133R090;C243R111;C081R081;C176R092;C033R041;C122R160;C210R126;C045R050;C046R015;C231R079;C094R168;C018R127;C248R105;C014R101;C073R065;C077R126;C050R133;C066R167;C031R023;C028R134;C085R114;C135R154;C068R154;C182R118;C238R044;C048R162;C089R099;C072R152;C164R141;C01…
[OVER]	GO:0006952	4	defense response	BIOLOGICAL_PROCESS	0.000180809	7.53836e-07	102	5994	343	36402	22.9213	14.1381	C251R112;C164R003;C190R001;C164R082;C211R164;C061R058;C265R134;C138R121;C230R092;C243R111;C081R081;C033R041;C210R126;C045R050;C094R168;C248R105;C073R065;C050R133;C066R167;C031R023;C085R114;C068R154;C238R044;C048R162;C089R099;C164R141;C076R108;C139R021;C089R005;C088R161;C217R012;C094R032;C055R128;C210R061;C263R154;C200R137;C220R158;C163R056;C108R085;C232R083;C184R150;C063R126;C143R043;C037R166;C25…
[UNDER]	GO:1990904	3	ribonucleoprotein complex	CELLULAR_COMPONENT	0.000189766	7.98504e-07	12	3608	433	38788	2.69663	8.51024	C015R009;C138R121;C038R071;C180R160;C153R107;C098R048;C029R044;C090R142;C248R105;C247R168;C093R093;C087R056
[OVER]	GO:0051241	3	negative regulation of multicellular organismal process	BIOLOGICAL_PROCESS	0.000205396	8.72202e-07	98	5695	347	36701	22.0225	13.4329	C251R112;C059R006;C190R001;C042R126;C133R135;C133R090;C202R085;C243R111;C266R069;C184R018;C045R050;C041R032;C073R065;C077R126;C028R134;C085R114;C068R154;C182R118;C238R044;C048R162;C104R038;C089R099;C072R152;C076R108;C217R011;C088R161;C256R036;C014R137;C210R061;C077R154;C200R137;C146R057;C108R085;C038R086;C096R039;C197R170;C159R108;C033R115;C162R024;C162R146;C032R158;C155R077;C093R080;C152R052;C15…
[OVER]	GO:0005124	5	scavenger receptor binding	MOLECULAR_FUNCTION	0.000211478	9.06196e-07	5	13	440	42383	1.1236	0.0306633	C185R165;C210R061;C113R072;C008R044;C153R129
[OVER]	GO:0002062	5	chondrocyte differentiation	BIOLOGICAL_PROCESS	0.000218747	9.45788e-07	19	463	426	41933	4.26966	1.09208	C137R117;C088R161;C018R057;C162R146;C256R036;C265R019;C185R098;C032R158;C090R002;C094R006;C093R080;C085R114;C004R026;C195R059;C191R067;C249R066;C199R006;C184R005;C039R004
[OVER]	GO:0008201	4	heparin binding	MOLECULAR_FUNCTION	0.000220755	9.62991e-07	20	510	425	41886	4.49438	1.20294	C139R021;C088R161;C073R129;C041R032;C228R138;C200R137;C077R068;C094R006;C163R056;C009R029;C066R167;C193R026;C096R039;C085R114;C068R154;C182R118;C148R053;C186R019;C033R041;C039R004
[OVER]	GO:0006959	4	humoral immune response	BIOLOGICAL_PROCESS	0.000233793	1.02889e-06	27	868	418	41528	6.06742	2.04736	C139R021;C089R109;C029R044;C263R154;C185R167;C220R158;C185R047;C015R009;C211R164;C138R121;C232R083;C081R081;C195R122;C033R041;C067R099;C045R050;C145R001;C159R108;C062R050;C073R065;C050R133;C053R026;C066R167;C106R165;C061R083;C191R156;C089R099
[UNDER]	GO:0006886	5	intracellular protein transport	BIOLOGICAL_PROCESS	0.000246049	1.10183e-06	17	4308	428	38088	3.82022	10.1613	C055R128;C094R168;C159R014;C077R154;C164R082;C116R098;C229R060;C061R058;C025R078;C031R023;C133R135;C098R048;C212R013;C115R137;C056R105;C219R020;C219R041
[UNDER]	GO:0006996	4	organelle organization	BIOLOGICAL_PROCESS	0.000246049	1.1016e-06	96	13645	349	28751	21.573	32.1846	C109R141;C137R117;C069R052;C251R112;C139R046;C164R003;C234R117;C018R057;C218R159;C217R115;C159R014;C190R001;C164R082;C092R125;C149R170;C090R115;C171R074;C015R009;C061R058;C265R134;C138R121;C249R066;C212R013;C057R031;C126R062;C093R128;C219R041;C092R134;C046R015;C235R106;C228R118;C231R079;C064R002;C041R032;C094R168;C248R105;C014R101;C183R023;C094R006;C229R060;C031R023;C122R154;C153R107;C178R076;C08…
[OVER]	GO:0051707	3	response to other organism	BIOLOGICAL_PROCESS	0.000255216	1.15378e-06	99	5822	346	36574	22.2472	13.7324	C164R003;C142R066;C190R001;C164R082;C211R164;C061R058;C265R134;C138R121;C230R092;C243R111;C081R081;C176R092;C033R041;C210R126;C045R050;C231R079;C094R168;C018R127;C248R105;C073R065;C050R133;C066R167;C031R023;C135R154;C068R154;C238R044;C048R162;C089R099;C164R141;C076R108;C139R021;C088R161;C094R032;C055R128;C014R137;C263R154;C200R137;C181R029;C220R158;C163R056;C232R083;C184R150;C063R126;C037R166;C25…
[OVER]	GO:0001649	4	osteoblast differentiation	BIOLOGICAL_PROCESS	0.000255216	1.16258e-06	25	767	420	41629	5.61798	1.80913	C035R114;C140R010;C088R161;C018R057;C010R162;C038R086;C010R107;C046R120;C202R085;C122R160;C253R033;C162R024;C041R032;C094R006;C008R030;C152R052;C021R127;C122R154;C004R026;C007R114;C056R105;C048R162;C104R038;C184R005;C039R004
[OVER]	GO:0060350	6	endochondral bone morphogenesis	BIOLOGICAL_PROCESS	0.000260279	1.19709e-06	17	381	428	42015	3.82022	0.89867	C088R161;C162R146;C265R019;C185R098;C090R002;C008R030;C093R080;C152R052;C259R112;C021R127;C085R114;C004R026;C167R162;C191R067;C195R089;C048R162;C199R006
[UNDER]	GO:0044446	3	intracellular organelle part	CELLULAR_COMPONENT	0.000260279	1.20574e-06	209	24817	236	17579	46.9663	58.5362	C139R046;C256R058;C164R082;C042R126;C038R020;C138R121;C133R090;C202R085;C212R013;C243R111;C115R137;C176R092;C022R008;C046R015;C235R106;C090R142;C094R168;C014R101;C077R126;C066R167;C031R023;C135R154;C182R118;C186R019;C104R038;C139R021;C256R036;C014R137;C210R061;C077R154;C112R067;C200R137;C248R155;C163R056;C108R085;C066R011;C046R120;C191R067;C143R043;C240R129;C255R119;C057R009;C139R032;C097R055;C03…
[OVER]	GO:0016748	6	succinyltransferase activity	MOLECULAR_FUNCTION	0.00026104	1.21934e-06	5	14	440	42382	1.1236	0.033022	C013R054;C109R141;C183R023;C046R015;C088R086
[UNDER]	GO:0044422	2	organelle part	CELLULAR_COMPONENT	0.000284778	1.34122e-06	216	25448	229	16948	48.5393	60.0245	C251R112;C139R046;C256R058;C164R082;C042R126;C038R020;C138R121;C133R090;C202R085;C212R013;C243R111;C115R137;C176R092;C022R008;C046R015;C235R106;C090R142;C094R168;C014R101;C077R126;C066R167;C031R023;C135R154;C182R118;C186R019;C104R038;C139R021;C256R036;C014R137;C210R061;C077R154;C112R067;C200R137;C248R155;C163R056;C108R085;C066R011;C046R120;C191R067;C143R043;C240R129;C255R119;C057R009;C139R032;C09…
[OVER]	GO:0009628	3	response to abiotic stimulus	BIOLOGICAL_PROCESS	0.000296782	1.40921e-06	126	8001	319	34395	28.3146	18.8721	C109R141;C139R046;C256R058;C104R040;C142R066;C217R115;C190R001;C058R044;C164R082;C174R128;C220R134;C149R170;C061R058;C265R134;C010R107;C230R092;C133R090;C124R053;C202R085;C126R062;C186R149;C122R160;C210R126;C046R015;C231R079;C196R025;C028R134;C135R154;C068R154;C238R044;C048R162;C013R054;C060R037;C089R005;C088R161;C256R036;C014R137;C106R072;C200R137;C181R029;C043R150;C075R022;C108R085;C038R086;C19…
[UNDER]	GO:0022613	4	ribonucleoprotein complex biogenesis	BIOLOGICAL_PROCESS	0.000315418	1.50988e-06	3	2011	442	40385	0.674157	4.74337	C090R142;C031R023;C202R010
[OVER]	GO:0043236	4	laminin binding	MOLECULAR_FUNCTION	0.000317618	1.53267e-06	10	124	435	42272	2.24719	0.29248	C067R099;C045R050;C053R026;C159R108;C089R109;C085R114;C061R083;C185R167;C089R099;C073R065
[OVER]	GO:0043207	4	response to external biotic stimulus	BIOLOGICAL_PROCESS	0.00032636	1.58745e-06	99	5833	346	36563	22.2472	13.7584	C164R003;C142R066;C190R001;C164R082;C211R164;C061R058;C265R134;C138R121;C230R092;C243R111;C081R081;C176R092;C033R041;C210R126;C045R050;C231R079;C094R168;C018R127;C248R105;C073R065;C050R133;C066R167;C031R023;C135R154;C068R154;C238R044;C048R162;C089R099;C164R141;C076R108;C139R021;C088R161;C094R032;C055R128;C014R137;C263R154;C200R137;C181R029;C220R158;C163R056;C232R083;C184R150;C063R126;C037R166;C25…
[OVER]	GO:0061054	4	dermatome development	BIOLOGICAL_PROCESS	0.000327596	1.61192e-06	5	15	440	42381	1.1236	0.0353807	C009R029;C094R006;C068R154;C119R115;C039R004
[OVER]	GO:0032501	2	multicellular organismal process	BIOLOGICAL_PROCESS	0.000327596	1.61876e-06	289	22725	156	19671	64.9438	53.6018	C251R112;C139R046;C256R058;C104R040;C190R001;C058R044;C164R082;C174R128;C220R134;C042R126;C138R121;C010R107;C133R090;C202R085;C212R013;C243R111;C115R137;C186R149;C022R008;C046R015;C235R106;C090R142;C094R168;C014R101;C077R126;C066R167;C031R023;C085R114;C135R154;C182R118;C186R019;C104R038;C076R108;C139R021;C089R005;C076R105;C094R032;C256R036;C263R031;C014R137;C210R061;C077R154;C112R067;C200R137;C22…
[OVER]	GO:0048856	3	anatomical structure development	BIOLOGICAL_PROCESS	0.000346262	1.72436e-06	271	20979	174	21417	60.8989	49.4834	C139R046;C256R058;C104R040;C190R001;C058R044;C164R082;C174R128;C220R134;C042R126;C138R121;C010R107;C133R090;C202R085;C243R111;C115R137;C186R149;C093R128;C022R008;C046R015;C235R106;C090R142;C094R168;C014R101;C077R126;C066R167;C031R023;C085R114;C135R154;C182R118;C186R019;C104R038;C076R108;C139R021;C076R105;C256R036;C014R137;C210R061;C077R154;C112R067;C200R137;C220R158;C043R150;C248R155;C163R056;C10…
[OVER]	GO:0071310	5	cellular response to organic substance	BIOLOGICAL_PROCESS	0.000402882	2.02187e-06	152	10213	293	32183	34.1573	24.0895	C109R141;C251R112;C164R003;C059R006;C142R066;C190R001;C164R082;C125R022;C211R164;C061R058;C265R134;C138R121;C010R107;C133R135;C122R167;C133R090;C202R085;C243R111;C266R069;C184R018;C176R092;C033R041;C122R160;C199R006;C022R008;C045R050;C046R015;C231R079;C094R168;C014R101;C073R065;C077R126;C066R167;C135R154;C068R154;C182R118;C087R027;C238R044;C048R162;C104R038;C089R099;C164R141;C013R054;C076R108;C13…
[OVER]	GO:0042475	6	odontogenesis of dentin-containing tooth	BIOLOGICAL_PROCESS	0.000420438	2.12621e-06	15	312	430	42084	3.37079	0.735918	C097R055;C154R016;C088R161;C152R052;C265R134;C189R053;C028R134;C191R110;C182R118;C183R090;C056R105;C048R162;C104R038;C184R005;C119R115
[OVER]	GO:0010797	7	regulation of multivesicular body size involved in endosome transport	BIOLOGICAL_PROCESS	0.000450476	2.29551e-06	4	6	441	42390	0.898876	0.0141523	C238R044;C193R026;C200R137;C234R117
[OVER]	GO:0033273	5	response to vitamin	BIOLOGICAL_PROCESS	0.000496991	2.55172e-06	25	803	420	41593	5.61798	1.89405	C137R117;C088R161;C217R115;C010R107;C201R028;C143R043;C195R089;C122R160;C119R115;C018R143;C097R055;C250R085;C094R006;C008R030;C080R081;C009R029;C083R105;C021R127;C135R154;C153R107;C068R154;C178R076;C007R114;C108R119;C039R004
[UNDER]	GO:0016788	4	hydrolase activity, acting on ester bonds	MOLECULAR_FUNCTION	0.000577396	3.00913e-06	4	2136	441	40260	0.898876	5.03821	C189R053;C147R102;C150R031;C110R162
[OVER]	GO:0030246	3	carbohydrate binding	MOLECULAR_FUNCTION	0.000577396	3.00133e-06	23	704	422	41692	5.16854	1.66053	C067R099;C139R021;C045R050;C159R108;C089R109;C094R032;C164R104;C228R118;C201R100;C185R167;C220R158;C073R065;C053R026;C066R167;C193R026;C232R083;C106R165;C249R066;C061R083;C120R073;C081R081;C033R041;C089R099
[OVER]	GO:0001503	3	ossification	BIOLOGICAL_PROCESS	0.000664258	3.48746e-06	38	1572	407	40824	8.53933	3.7079	C035R114;C139R021;C140R010;C088R161;C018R057;C010R162;C014R137;C038R086;C010R107;C201R028;C046R120;C202R085;C120R073;C033R041;C122R160;C170R165;C199R056;C253R033;C139R032;C097R055;C162R024;C041R032;C094R006;C008R030;C009R029;C152R052;C066R167;C021R127;C122R154;C085R114;C004R026;C068R154;C007R114;C056R105;C048R162;C104R038;C184R005;C039R004
[OVER]	GO:1901492	5	positive regulation of lymphangiogenesis	BIOLOGICAL_PROCESS	0.000676449	3.57758e-06	4	7	441	42389	0.898876	0.016511	C217R011;C072R116;C072R152;C173R008
[OVER]	GO:0009607	3	response to biotic stimulus	BIOLOGICAL_PROCESS	0.000714784	3.80791e-06	99	5943	346	36453	22.2472	14.0178	C164R003;C142R066;C190R001;C164R082;C211R164;C061R058;C265R134;C138R121;C230R092;C243R111;C081R081;C176R092;C033R041;C210R126;C045R050;C231R079;C094R168;C018R127;C248R105;C073R065;C050R133;C066R167;C031R023;C135R154;C068R154;C238R044;C048R162;C089R099;C164R141;C076R108;C139R021;C088R161;C094R032;C055R128;C014R137;C263R154;C200R137;C181R029;C220R158;C163R056;C232R083;C184R150;C063R126;C037R166;C25…
[UNDER]	GO:0003723	5	RNA binding	MOLECULAR_FUNCTION	0.000729669	3.94355e-06	14	3711	431	38685	3.14607	8.75318	C236R080;C234R117;C090R142;C055R128;C248R105;C200R137;C093R093;C193R026;C153R107;C098R048;C202R085;C238R044;C202R010;C247R168
[OVER]	GO:0048598	4	embryonic morphogenesis	BIOLOGICAL_PROCESS	0.000729669	3.91662e-06	66	3491	379	38905	14.8315	8.23427	C140R010;C018R057;C180R160;C218R111;C092R125;C093R093;C259R112;C133R090;C086R018;C202R085;C249R066;C266R069;C087R056;C199R006;C119R115;C173R008;C204R068;C231R079;C094R168;C025R113;C094R006;C008R030;C028R134;C021R127;C122R154;C072R116;C182R118;C007R114;C056R105;C048R162;C104R038;C072R152;C164R141;C035R114;C154R016;C217R011;C088R161;C032R060;C010R162;C256R036;C146R057;C062R002;C038R086;C259R137;C04…
[OVER]	GO:1901423	6	response to benzene	BIOLOGICAL_PROCESS	0.000737451	4.01407e-06	6	35	439	42361	1.34831	0.082555	C013R054;C142R066;C109R141;C183R023;C046R015;C088R086
[OVER]	GO:0070541	6	response to platinum ion	BIOLOGICAL_PROCESS	0.000778987	4.27024e-06	5	19	440	42377	1.1236	0.0448155	C013R054;C109R141;C183R023;C046R015;C088R086
[OVER]	GO:0036094	3	small molecule binding	MOLECULAR_FUNCTION	0.000797401	4.40196e-06	114	7181	331	35215	25.618	16.9379	C109R141;C256R058;C104R040;C058R044;C164R082;C174R128;C220R134;C061R058;C138R121;C189R078;C124R053;C212R013;C186R149;C046R015;C090R142;C094R168;C248R105;C196R025;C031R023;C085R114;C013R054;C076R108;C060R037;C139R021;C094R032;C201R100;C014R137;C106R072;C205R034;C220R158;C043R150;C163R056;C108R085;C191R109;C025R144;C066R011;C091R132;C143R043;C240R129;C037R166;C255R119;C026R038;C056R041;C043R166;C23…
[OVER]	GO:1901681	3	sulfur compound binding	MOLECULAR_FUNCTION	0.000885593	4.923e-06	27	947	418	41449	6.06742	2.2337	C139R021;C154R016;C088R161;C201R100;C200R137;C185R047;C181R102;C163R056;C096R039;C204R170;C033R041;C073R129;C134R154;C041R032;C228R138;C077R068;C094R006;C009R029;C066R167;C193R026;C085R114;C068R154;C191R110;C182R118;C148R053;C186R019;C039R004
[UNDER]	GO:0005634	5	nucleus	CELLULAR_COMPONENT	0.00090227	5.05054e-06	153	19128	292	23268	34.382	45.1175	C109R141;C139R046;C164R003;C142R066;C217R115;C164R082;C093R093;C150R058;C061R058;C265R134;C038R020;C138R121;C133R090;C202R085;C033R041;C022R008;C045R050;C046R015;C235R106;C231R079;C090R142;C094R168;C248R105;C049R002;C073R065;C077R126;C066R167;C031R023;C028R134;C135R154;C182R118;C087R027;C238R044;C048R162;C104R038;C089R099;C072R152;C013R054;C139R021;C217R011;C217R012;C256R036;C201R100;C210R061;C11…
[OVER]	GO:0060351	6	cartilage development involved in endochondral bone morphogenesis	BIOLOGICAL_PROCESS	0.000944233	5.32188e-06	13	254	432	42142	2.92135	0.599113	C162R146;C265R019;C185R098;C090R002;C093R080;C259R112;C085R114;C004R026;C167R162;C191R067;C195R089;C048R162;C199R006
[UNDER]	GO:1990234	4	transferase complex	CELLULAR_COMPONENT	0.000948563	5.3829e-06	7	2597	438	39799	1.57303	6.12558	C069R052;C110R006;C088R139;C231R079;C087R027;C112R067;C052R104
[OVER]	GO:0032502	2	developmental process	BIOLOGICAL_PROCESS	0.000956425	5.50137e-06	276	21692	169	20704	62.0225	51.1652	C139R046;C256R058;C104R040;C190R001;C058R044;C164R082;C174R128;C220R134;C042R126;C138R121;C010R107;C133R090;C202R085;C212R013;C243R111;C115R137;C186R149;C093R128;C022R008;C046R015;C235R106;C090R142;C094R168;C014R101;C077R126;C066R167;C031R023;C085R114;C135R154;C182R118;C186R019;C104R038;C076R108;C139R021;C076R105;C256R036;C014R137;C210R061;C077R154;C112R067;C200R137;C220R158;C043R150;C248R155;C16…
[OVER]	GO:0019217	6	regulation of fatty acid metabolic process	BIOLOGICAL_PROCESS	0.000956425	5.47862e-06	17	429	428	41967	3.82022	1.01189	C234R117;C059R006;C134R154;C077R154;C200R137;C116R098;C049R002;C181R102;C038R086;C193R026;C133R135;C110R006;C238R044;C067R037;C184R018;C037R166;C255R119
[OVER]	GO:0030198	5	extracellular matrix organization	BIOLOGICAL_PROCESS	0.000966942	5.59918e-06	32	1227	413	41169	7.19101	2.89414	C059R006;C256R036;C265R019;C105R043;C190R001;C077R154;C116R098;C176R033;C133R135;C201R125;C259R137;C249R066;C184R018;C170R165;C062R075;C235R106;C185R098;C032R158;C228R138;C237R076;C077R068;C094R006;C203R120;C008R030;C265R105;C235R001;C080R081;C021R127;C195R059;C186R019;C048R162;C039R004
[OVER]	GO:0042476	5	odontogenesis	BIOLOGICAL_PROCESS	0.000987694	5.75748e-06	19	527	426	41869	4.26966	1.24304	C170R165;C097R055;C154R016;C088R161;C018R057;C166R043;C152R052;C265R134;C038R086;C189R053;C028R134;C191R110;C182R118;C183R090;C056R105;C048R162;C104R038;C184R005;C119R115
[UNDER]	GO:0003676	4	nucleic acid binding	MOLECULAR_FUNCTION	0.00111095	6.51885e-06	52	8425	393	33971	11.6854	19.8722	C069R052;C236R080;C234R117;C018R057;C180R160;C093R093;C171R074;C038R020;C259R112;C133R090;C202R085;C204R170;C119R115;C173R008;C092R134;C090R142;C248R105;C025R113;C028R134;C153R107;C072R116;C238R044;C056R105;C104R038;C072R152;C217R011;C032R060;C055R128;C200R137;C146R057;C062R002;C163R056;C038R086;C098R048;C191R067;C143R043;C033R115;C073R129;C162R146;C009R080;C090R167;C090R002;C110R162;C152R052;C19…
[OVER]	GO:0031295	4	T cell costimulation	BIOLOGICAL_PROCESS	0.00113279	6.73449e-06	10	148	435	42248	2.24719	0.34909	C067R099;C045R050;C053R026;C159R108;C089R109;C061R083;C185R167;C092R125;C089R099;C073R065
[OVER]	GO:0031294	3	lymphocyte costimulation	BIOLOGICAL_PROCESS	0.00113279	6.73449e-06	10	148	435	42248	2.24719	0.34909	C067R099;C045R050;C053R026;C159R108;C089R109;C061R083;C185R167;C092R125;C089R099;C073R065
[OVER]	GO:0061035	5	regulation of cartilage development	BIOLOGICAL_PROCESS	0.00127153	7.65743e-06	14	305	431	42091	3.14607	0.719407	C137R117;C088R161;C162R146;C256R036;C032R158;C090R002;C008R030;C196R169;C021R127;C004R026;C195R059;C191R067;C249R066;C048R162
[OVER]	GO:0010033	4	response to organic substance	BIOLOGICAL_PROCESS	0.00127153	7.61237e-06	185	13326	260	29070	41.573	31.4322	C109R141;C251R112;C164R003;C059R006;C218R159;C142R066;C217R115;C190R001;C164R082;C125R022;C211R164;C061R058;C265R134;C138R121;C010R107;C133R135;C122R167;C133R090;C202R085;C243R111;C266R069;C081R081;C184R018;C176R092;C033R041;C122R160;C199R006;C022R008;C045R050;C046R015;C231R079;C094R168;C014R101;C049R002;C027R105;C073R065;C077R126;C066R167;C031R023;C085R114;C135R154;C068R154;C182R118;C087R027;C23…
[OVER]	GO:0001968	4	fibronectin binding	MOLECULAR_FUNCTION	0.0013502	8.18336e-06	11	187	434	42209	2.47191	0.441079	C176R033;C154R016;C021R127;C085R114;C191R110;C228R138;C094R006;C008R030;C048R162;C235R001;C039R004
[OVER]	GO:0014012	7	peripheral nervous system axon regeneration	BIOLOGICAL_PROCESS	0.00153054	9.33547e-06	7	64	438	42332	1.57303	0.150958	C159R061;C021R127;C038R071;C173R086;C008R030;C048R162;C027R105
[OVER]	GO:0010812	5	negative regulation of cell-substrate adhesion	BIOLOGICAL_PROCESS	0.001593	9.77791e-06	16	402	429	41994	3.59551	0.948203	C067R099;C045R050;C159R108;C089R109;C033R115;C185R167;C008R030;C080R081;C073R065;C053R026;C021R127;C038R071;C007R114;C061R083;C048R162;C089R099
[OVER]	GO:0002063	5	chondrocyte development	BIOLOGICAL_PROCESS	0.00159721	9.86542e-06	10	155	435	42241	2.24719	0.365601	C085R114;C004R026;C018R057;C265R019;C185R098;C094R006;C199R006;C093R080;C184R005;C039R004
[OVER]	GO:2001213	5	negative regulation of vasculogenesis	BIOLOGICAL_PROCESS	0.00170335	1.05868e-05	4	10	441	42386	0.898876	0.0235871	C217R011;C072R116;C072R152;C173R008
[OVER]	GO:0043062	4	extracellular structure organization	BIOLOGICAL_PROCESS	0.00174892	1.09375e-05	35	1464	410	40932	7.86517	3.45316	C088R161;C059R006;C256R036;C265R019;C105R043;C159R014;C190R001;C077R154;C116R098;C176R033;C133R135;C201R125;C259R137;C249R066;C184R018;C170R165;C062R075;C235R106;C185R098;C032R158;C228R138;C237R076;C077R068;C094R006;C203R120;C008R030;C265R105;C235R001;C196R169;C080R081;C021R127;C195R059;C186R019;C048R162;C039R004
[OVER]	GO:0061430	5	bone trabecula morphogenesis	BIOLOGICAL_PROCESS	0.00175902	1.10686e-05	8	93	437	42303	1.79775	0.21936	C021R127;C085R114;C018R057;C094R006;C008R030;C048R162;C184R005;C039R004
[OVER]	GO:0016594	4	glycine binding	MOLECULAR_FUNCTION	0.0018056	1.14314e-05	5	24	440	42372	1.1236	0.0566091	C013R054;C109R141;C183R023;C046R015;C088R086
[UNDER]	GO:0016071	7	mRNA metabolic process	BIOLOGICAL_PROCESS	0.00187675	1.19543e-05	8	2690	437	39706	1.79775	6.34494	C031R023;C069R052;C236R080;C153R107;C146R057;C093R093;C087R056;C219R041
[OVER]	GO:0006559	6	L-phenylalanine catabolic process	BIOLOGICAL_PROCESS	0.00203356	1.31101e-05	6	44	439	42352	1.34831	0.103783	C014R137;C025R144;C031R073;C247R036;C256R151;C256R025
[OVER]	GO:1902222	7	erythrose 4-phosphate/phosphoenolpyruvate family amino acid catabolic process	BIOLOGICAL_PROCESS	0.00203356	1.31101e-05	6	44	439	42352	1.34831	0.103783	C014R137;C025R144;C031R073;C247R036;C256R151;C256R025
[UNDER]	GO:0044265	5	cellular macromolecule catabolic process	BIOLOGICAL_PROCESS	0.00204319	1.32511e-05	20	4356	425	38040	4.49438	10.2746	C022R008;C092R134;C253R026;C164R003;C255R144;C142R066;C173R086;C064R002;C105R043;C190R001;C203R120;C093R093;C027R105;C090R115;C265R134;C088R139;C153R107;C262R110;C100R111;C219R041
[UNDER]	GO:0007049	3	cell cycle	BIOLOGICAL_PROCESS	0.00213788	1.39477e-05	45	7447	400	34949	10.1124	17.5653	C088R161;C069R052;C164R003;C234R117;C215R023;C018R057;C010R162;C105R043;C159R014;C200R137;C092R125;C265R134;C133R090;C202R085;C212R013;C195R089;C087R056;C219R041;C253R033;C250R085;C255R144;C235R106;C090R142;C064R002;C041R032;C094R168;C248R105;C090R167;C094R006;C166R043;C193R026;C031R023;C135R154;C110R006;C088R139;C167R162;C238R044;C056R105;C202R010;C255R029;C052R104;C247R168;C070R142;C184R005;C03…
[OVER]	GO:0061036	4	positive regulation of cartilage development	BIOLOGICAL_PROCESS	0.00261141	1.71379e-05	9	131	436	42265	2.02247	0.308991	C088R161;C162R146;C256R036;C195R059;C191R067;C249R066;C032R158;C090R002;C196R169
[OVER]	GO:0032332	5	positive regulation of chondrocyte differentiation	BIOLOGICAL_PROCESS	0.00274194	1.81004e-05	8	100	437	42296	1.79775	0.235871	C088R161;C162R146;C256R036;C195R059;C191R067;C249R066;C032R158;C090R002
[UNDER]	GO:0051641	3	cellular localization	BIOLOGICAL_PROCESS	0.00275073	1.82646e-05	75	10786	370	31610	16.8539	25.4411	C137R117;C251R112;C234R117;C018R057;C159R014;C190R001;C218R111;C164R082;C116R098;C015R009;C061R058;C138R121;C133R135;C212R013;C266R069;C115R137;C057R031;C219R041;C022R008;C092R134;C134R154;C231R079;C064R002;C094R168;C248R105;C014R101;C265R105;C229R060;C009R029;C025R078;C031R023;C068R154;C087R027;C238R044;C262R110;C056R105;C076R108;C013R134;C076R105;C088R161;C253R026;C069R075;C029R044;C055R128;C01…
[OVER]	GO:0006572	7	tyrosine catabolic process	BIOLOGICAL_PROCESS	0.00281877	1.8934e-05	4	12	441	42384	0.898876	0.0283046	C031R073;C247R036;C256R151;C256R025
[OVER]	GO:0018057	5	peptidyl-lysine oxidation	BIOLOGICAL_PROCESS	0.00281877	1.8934e-05	4	12	441	42384	0.898876	0.0283046	C195R059;C249R066;C032R158;C256R036
[OVER]	GO:0006558	5	L-phenylalanine metabolic process	BIOLOGICAL_PROCESS	0.00302822	2.05747e-05	6	48	439	42348	1.34831	0.113218	C014R137;C025R144;C031R073;C247R036;C256R151;C256R025
[OVER]	GO:1902221	6	erythrose 4-phosphate/phosphoenolpyruvate family amino acid metabolic process	BIOLOGICAL_PROCESS	0.00302822	2.05747e-05	6	48	439	42348	1.34831	0.113218	C014R137;C025R144;C031R073;C247R036;C256R151;C256R025
[OVER]	GO:0046148	4	pigment biosynthetic process	BIOLOGICAL_PROCESS	0.00305573	2.08796e-05	14	335	431	42061	3.14607	0.790169	C013R054;C056R041;C109R141;C046R015;C256R025;C218R159;C217R115;C041R032;C014R137;C183R023;C088R086;C123R037;C178R076;C247R036
[OVER]	GO:0048703	5	embryonic viscerocranium morphogenesis	BIOLOGICAL_PROCESS	0.00305786	2.10122e-05	10	170	435	42226	2.24719	0.400981	C152R052;C154R016;C018R057;C256R036;C191R110;C195R059;C249R066;C032R158;C104R038;C119R115
[OVER]	GO:0004097	6	catechol oxidase activity	MOLECULAR_FUNCTION	0.00306239	2.17526e-05	3	3	442	42393	0.674157	0.00707614	C217R115;C178R076;C218R159
[OVER]	GO:0006583	6	melanin biosynthetic process from tyrosine	BIOLOGICAL_PROCESS	0.00306239	2.17526e-05	3	3	442	42393	0.674157	0.00707614	C217R115;C178R076;C218R159
[OVER]	GO:0004503	6	monophenol monooxygenase activity	MOLECULAR_FUNCTION	0.00306239	2.17526e-05	3	3	442	42393	0.674157	0.00707614	C217R115;C178R076;C218R159
[OVER]	GO:0016682	5	oxidoreductase activity, acting on diphenols and related substances as donors, oxygen as acceptor	MOLECULAR_FUNCTION	0.00306239	2.17526e-05	3	3	442	42393	0.674157	0.00707614	C217R115;C178R076;C218R159
[OVER]	GO:1903435	6	positive regulation of constitutive secretory pathway	BIOLOGICAL_PROCESS	0.00306239	2.17526e-05	3	3	442	42393	0.674157	0.00707614	C164R082;C061R058;C229R060
[OVER]	GO:0036263	7	L-DOPA monooxygenase activity	MOLECULAR_FUNCTION	0.00306239	2.17526e-05	3	3	442	42393	0.674157	0.00707614	C217R115;C178R076;C218R159
[OVER]	GO:0042438	5	melanin biosynthetic process	BIOLOGICAL_PROCESS	0.00312655	2.23291e-05	7	74	438	42322	1.57303	0.174545	C256R025;C218R159;C217R115;C178R076;C041R032;C014R137;C247R036
[OVER]	GO:0009072	5	aromatic amino acid family metabolic process	BIOLOGICAL_PROCESS	0.00333346	2.39355e-05	9	137	436	42259	2.02247	0.323144	C025R144;C256R025;C218R159;C217R115;C178R076;C014R137;C031R073;C247R036;C256R151
[UNDER]	GO:0043604	6	amide biosynthetic process	BIOLOGICAL_PROCESS	0.0033657	2.44416e-05	12	3163	433	39233	2.69663	7.46061	C015R009;C150R058;C159R061;C138R121;C153R107;C098R048;C029R044;C090R142;C202R085;C143R043;C093R093;C172R008
[OVER]	GO:0006956	4	complement activation	BIOLOGICAL_PROCESS	0.0033657	2.44101e-05	14	340	431	42056	3.14607	0.801962	C139R021;C145R001;C062R050;C263R154;C220R158;C185R047;C050R133;C066R167;C232R083;C106R165;C191R156;C081R081;C195R122;C033R041
[OVER]	GO:0004720	4	protein-lysine 6-oxidase activity	MOLECULAR_FUNCTION	0.0033657	2.45567e-05	4	13	441	42383	0.898876	0.0306633	C195R059;C249R066;C032R158;C256R036
[OVER]	GO:0002682	3	regulation of immune system process	BIOLOGICAL_PROCESS	0.00339951	2.49346e-05	98	6137	347	36259	22.0225	14.4754	C093R093;C211R164;C265R134;C133R135;C202R085;C243R111;C081R081;C033R041;C045R050;C041R032;C094R168;C073R065;C077R126;C050R133;C066R167;C085R114;C238R044;C264R109;C089R099;C072R152;C076R108;C139R021;C217R011;C088R161;C094R032;C263R031;C055R128;C210R061;C077R154;C263R154;C200R137;C146R057;C220R158;C108R085;C038R086;C189R053;C232R083;C197R170;C184R150;C139R032;C159R108;C033R115;C043R167;C155R077;C20…
[UNDER]	GO:0034660	7	ncRNA metabolic process	BIOLOGICAL_PROCESS	0.00361457	2.66516e-05	2	1519	443	40877	0.449438	3.58289	C090R142;C202R010
[OVER]	GO:1903319	6	positive regulation of protein maturation	BIOLOGICAL_PROCESS	0.00379312	2.81145e-05	9	140	436	42256	2.02247	0.33022	C139R021;C098R130;C066R167;C137R117;C179R123;C202R085;C037R138;C152R036;C033R041
[UNDER]	GO:0090304	5	nucleic acid metabolic process	BIOLOGICAL_PROCESS	0.00423722	3.15698e-05	101	13456	344	28940	22.6966	31.7388	C093R093;C265R134;C038R020;C133R135;C133R090;C202R085;C266R069;C090R142;C031R023;C028R134;C068R154;C182R118;C238R044;C104R038;C072R152;C217R011;C088R161;C256R036;C210R061;C077R154;C200R137;C146R057;C163R056;C038R086;C096R039;C091R132;C184R150;C191R067;C143R043;C240R129;C037R166;C255R119;C247R085;C033R115;C162R146;C032R158;C090R167;C098R130;C152R052;C004R026;C110R006;C153R129;C191R110;C167R162;C19…
[OVER]	GO:0030282	4	bone mineralization	BIOLOGICAL_PROCESS	0.00427317	3.20026e-05	17	495	428	41901	3.82022	1.16756	C170R165;C199R056;C139R021;C140R010;C088R161;C041R032;C009R029;C038R086;C010R107;C066R167;C085R114;C068R154;C120R073;C056R105;C033R041;C048R162;C122R160
[OVER]	GO:0019730	4	antimicrobial humoral response	BIOLOGICAL_PROCESS	0.00477448	3.59413e-05	13	307	432	42089	2.92135	0.724125	C067R099;C045R050;C159R108;C089R109;C029R044;C185R167;C073R065;C015R009;C211R164;C053R026;C138R121;C061R083;C089R099
[OVER]	GO:0043438	6	acetoacetic acid metabolic process	BIOLOGICAL_PROCESS	0.00486802	3.7773e-05	3	4	442	42392	0.674157	0.00943485	C217R115;C178R076;C218R159
[OVER]	GO:0038102	6	activin receptor antagonist activity	MOLECULAR_FUNCTION	0.00486802	3.7773e-05	3	4	442	42392	0.674157	0.00943485	C191R110;C182R118;C154R016
[OVER]	GO:0016716	5	oxidoreductase activity, acting on paired donors, with incorporation or reduction of molecular oxygen, another compound as one donor, and incorporation of one atom of oxygen	MOLECULAR_FUNCTION	0.00486802	3.7773e-05	3	4	442	42392	0.674157	0.00943485	C217R115;C178R076;C218R159
[OVER]	GO:0036143	5	kringle domain binding	MOLECULAR_FUNCTION	0.00486802	3.7773e-05	3	4	442	42392	0.674157	0.00943485	C139R021;C033R041;C066R167
[OVER]	GO:0042409	7	caffeoyl-CoA O-methyltransferase activity	MOLECULAR_FUNCTION	0.00486802	3.7773e-05	3	4	442	42392	0.674157	0.00943485	C168R105;C128R030;C121R001
[OVER]	GO:0009805	6	coumarin biosynthetic process	BIOLOGICAL_PROCESS	0.00486802	3.7773e-05	3	4	442	42392	0.674157	0.00943485	C168R105;C128R030;C121R001
[UNDER]	GO:0043228	3	non-membrane-bounded organelle	CELLULAR_COMPONENT	0.00495034	3.86028e-05	107	14062	338	28334	24.0449	33.1682	C139R046;C164R003;C164R082;C093R093;C061R058;C265R134;C138R121;C133R090;C212R013;C033R041;C093R128;C235R106;C231R079;C090R142;C094R168;C248R105;C014R101;C049R002;C066R167;C031R023;C135R154;C087R027;C238R044;C048R162;C104R038;C164R141;C139R021;C217R012;C256R036;C112R067;C200R137;C181R029;C146R057;C163R056;C038R086;C091R132;C184R150;C046R120;C143R043;C240R129;C056R041;C057R009;C139R032;C097R055;C24…
[UNDER]	GO:0043232	4	intracellular non-membrane-bounded organelle	CELLULAR_COMPONENT	0.00495184	3.89012e-05	107	14020	338	28376	24.0449	33.0692	C139R046;C164R003;C164R082;C093R093;C061R058;C265R134;C138R121;C133R090;C212R013;C033R041;C093R128;C235R106;C231R079;C090R142;C094R168;C248R105;C014R101;C049R002;C066R167;C031R023;C135R154;C087R027;C238R044;C048R162;C104R038;C164R141;C139R021;C217R012;C256R036;C112R067;C200R137;C181R029;C146R057;C163R056;C038R086;C091R132;C184R150;C046R120;C143R043;C240R129;C056R041;C057R009;C139R032;C097R055;C24…
[OVER]	GO:1902455	4	negative regulation of stem cell population maintenance	BIOLOGICAL_PROCESS	0.00495184	3.91881e-05	5	32	440	42364	1.1236	0.0754788	C195R059;C249R066;C032R158;C088R161;C256R036
[OVER]	GO:0010045	6	response to nickel cation	BIOLOGICAL_PROCESS	0.00495184	3.91881e-05	5	32	440	42364	1.1236	0.0754788	C013R054;C109R141;C183R023;C046R015;C088R086
[UNDER]	GO:0044428	4	nuclear part	CELLULAR_COMPONENT	0.00516037	4.10375e-05	109	14252	336	28144	24.4944	33.6164	C109R141;C164R003;C142R066;C164R082;C093R093;C150R058;C061R058;C038R020;C138R121;C133R090;C202R085;C033R041;C022R008;C046R015;C235R106;C231R079;C090R142;C248R105;C077R126;C066R167;C031R023;C028R134;C087R027;C238R044;C104R038;C072R152;C013R054;C139R021;C217R011;C217R012;C201R100;C210R061;C112R067;C200R137;C146R057;C163R056;C038R086;C197R170;C184R150;C198R097;C046R120;C191R067;C143R043;C037R166;C25…
[UNDER]	GO:0009057	5	macromolecule catabolic process	BIOLOGICAL_PROCESS	0.00528539	4.22358e-05	28	5212	417	37184	6.29213	12.2936	C140R010;C251R112;C253R026;C164R003;C142R066;C173R086;C105R043;C190R001;C093R093;C090R115;C042R126;C265R134;C150R031;C219R020;C219R041;C022R008;C092R134;C255R144;C064R002;C203R120;C196R169;C027R105;C135R154;C088R139;C153R107;C262R110;C048R162;C100R111
[OVER]	GO:0060348	5	bone development	BIOLOGICAL_PROCESS	0.00553412	4.4437e-05	27	1061	418	41335	6.06742	2.50259	C140R010;C088R161;C018R057;C265R019;C038R086;C010R107;C259R112;C201R028;C191R067;C195R089;C122R160;C199R006;C119R115;C162R146;C185R098;C090R002;C094R006;C008R030;C093R080;C152R052;C021R127;C085R114;C004R026;C167R162;C048R162;C184R005;C039R004
[OVER]	GO:0045600	5	positive regulation of fat cell differentiation	BIOLOGICAL_PROCESS	0.00566543	4.57101e-05	12	270	433	42126	2.69663	0.636853	C022R008;C253R026;C153R129;C185R165;C014R137;C210R061;C262R110;C113R072;C146R057;C094R006;C008R044;C039R004
[OVER]	GO:0044849	4	estrous cycle	BIOLOGICAL_PROCESS	0.00577218	4.67942e-05	9	150	436	42246	2.02247	0.353807	C009R029;C193R026;C021R127;C234R117;C068R154;C238R044;C200R137;C008R030;C048R162
[OVER]	GO:0030199	5	collagen fibril organization	BIOLOGICAL_PROCESS	0.00641254	5.22331e-05	11	231	434	42165	2.47191	0.544863	C170R165;C256R036;C235R106;C265R019;C185R098;C195R059;C249R066;C032R158;C237R076;C094R006;C039R004
[OVER]	GO:0045597	4	positive regulation of cell differentiation	BIOLOGICAL_PROCESS	0.00641475	5.24987e-05	86	5314	359	37082	19.3258	12.5342	C140R010;C137R117;C089R109;C234R117;C018R057;C218R159;C159R014;C218R111;C116R098;C008R044;C259R112;C133R135;C133R090;C202R085;C249R066;C204R170;C119R115;C022R008;C045R050;C092R134;C145R001;C094R168;C248R105;C014R101;C094R006;C229R060;C073R065;C009R029;C122R154;C135R154;C153R107;C068R154;C178R076;C007R114;C087R027;C238R044;C262R110;C056R105;C089R099;C035R114;C154R016;C088R161;C032R060;C217R012;C25…
[OVER]	GO:2001212	5	regulation of vasculogenesis	BIOLOGICAL_PROCESS	0.00665559	5.47267e-05	6	58	439	42338	1.34831	0.136805	C190R001;C217R011;C203R120;C072R116;C072R152;C173R008
[UNDER]	GO:0098687	5	chromosomal region	CELLULAR_COMPONENT	0.00669996	5.53502e-05	2	1448	443	40948	0.449438	3.41542	C255R029;C212R013
[OVER]	GO:0120162	4	positive regulation of cold-induced thermogenesis	BIOLOGICAL_PROCESS	0.00689187	5.72017e-05	14	369	431	42027	3.14607	0.870365	C140R010;C185R165;C210R061;C082R022;C077R154;C090R167;C116R098;C008R044;C133R135;C153R129;C133R090;C113R072;C037R166;C255R119
[OVER]	GO:0060065	5	uterus development	BIOLOGICAL_PROCESS	0.00693294	5.80778e-05	8	119	437	42277	1.79775	0.280687	C018R143;C217R011;C180R160;C162R146;C072R116;C191R067;C072R152;C173R008
[OVER]	GO:0030850	5	prostate gland development	BIOLOGICAL_PROCESS	0.00693294	5.78334e-05	12	277	433	42119	2.69663	0.653364	C193R026;C088R161;C021R127;C234R117;C238R044;C143R043;C200R137;C090R002;C094R006;C008R030;C048R162;C039R004
[OVER]	GO:0009719	3	response to endogenous stimulus	BIOLOGICAL_PROCESS	0.00713649	6.00585e-05	124	8421	321	33975	27.8652	19.8627	C109R141;C251R112;C059R006;C218R159;C164R082;C061R058;C265R134;C010R107;C133R135;C122R167;C133R090;C202R085;C266R069;C081R081;C184R018;C033R041;C122R160;C199R006;C022R008;C046R015;C231R079;C094R168;C077R126;C066R167;C135R154;C068R154;C182R118;C087R027;C238R044;C048R162;C164R141;C013R054;C139R021;C089R005;C088R161;C256R036;C014R137;C210R061;C077R154;C112R067;C200R137;C146R057;C025R144;C189R053;C09…
[OVER]	GO:0051674	3	localization of cell	BIOLOGICAL_PROCESS	0.00717058	6.06221e-05	102	6628	343	35768	22.9213	15.6336	C251R112;C139R046;C059R006;C190R001;C138R121;C133R135;C122R167;C133R090;C184R018;C041R032;C094R168;C248R105;C077R126;C028R134;C122R154;C085R114;C068R154;C087R027;C238R044;C048R162;C104R038;C072R152;C164R141;C035R114;C089R005;C217R011;C088R161;C217R012;C256R036;C210R061;C077R154;C112R067;C200R137;C146R057;C163R056;C038R086;C197R170;C171R053;C046R120;C033R115;C032R158;C155R077;C093R080;C159R061;C15…
[OVER]	GO:0050673	3	epithelial cell proliferation	BIOLOGICAL_PROCESS	0.00728608	6.18799e-05	37	1734	408	40662	8.31461	4.09001	C140R010;C154R016;C088R161;C032R060;C059R006;C256R036;C105R043;C077R154;C146R057;C116R098;C056R091;C265R134;C038R086;C201R028;C133R135;C202R085;C249R066;C184R018;C037R166;C255R119;C092R134;C032R158;C094R006;C166R043;C009R029;C083R105;C152R052;C085R114;C068R154;C191R110;C182R118;C195R059;C007R114;C183R090;C056R105;C234R042;C039R004
[OVER]	GO:1990845	3	adaptive thermogenesis	BIOLOGICAL_PROCESS	0.00738286	6.29868e-05	20	687	425	41709	4.49438	1.62044	C140R010;C088R161;C059R006;C180R160;C162R146;C185R165;C210R061;C082R022;C077R154;C090R167;C116R098;C008R044;C133R135;C153R129;C133R090;C046R120;C113R072;C184R018;C037R166;C255R119
[OVER]	GO:0044550	4	secondary metabolite biosynthetic process	BIOLOGICAL_PROCESS	0.00826446	7.14654e-05	10	198	435	42198	2.24719	0.467025	C128R030;C168R105;C121R001;C256R025;C218R159;C217R115;C178R076;C041R032;C014R137;C247R036
[OVER]	GO:0009954	5	proximal/distal pattern formation	BIOLOGICAL_PROCESS	0.00826446	7.14654e-05	10	198	435	42198	2.24719	0.467025	C152R052;C217R011;C028R134;C180R160;C162R146;C072R116;C191R067;C090R002;C072R152;C173R008
[UNDER]	GO:0071826	5	ribonucleoprotein complex subunit organization	BIOLOGICAL_PROCESS	0.00826446	7.1319e-05	1	1209	444	41187	0.224719	2.85168	C031R023
[UNDER]	GO:0051020	5	GTPase binding	MOLECULAR_FUNCTION	0.00828755	7.22874e-05	7	2267	438	40129	1.57303	5.3472	C250R085;C184R161;C256R058;C167R162;C094R168;C092R125;C093R128
[OVER]	GO:0010954	7	positive regulation of protein processing	BIOLOGICAL_PROCESS	0.00828755	7.23049e-05	8	123	437	42273	1.79775	0.290122	C139R021;C098R130;C066R167;C137R117;C179R123;C037R138;C152R036;C033R041
[OVER]	GO:0006782	6	protoporphyrinogen IX biosynthetic process	BIOLOGICAL_PROCESS	0.00828979	7.32845e-05	5	37	440	42359	1.1236	0.0872724	C013R054;C109R141;C183R023;C046R015;C088R086
[OVER]	GO:0051798	5	positive regulation of hair follicle development	BIOLOGICAL_PROCESS	0.00828979	7.32845e-05	5	37	440	42359	1.1236	0.0872724	C191R110;C182R118;C154R016;C018R057;C184R005
[OVER]	GO:0045595	4	regulation of cell differentiation	BIOLOGICAL_PROCESS	0.00828979	7.27341e-05	122	8314	323	34082	27.4157	19.6103	C059R006;C218R159;C190R001;C093R093;C133R135;C133R090;C202R085;C243R111;C266R069;C184R018;C022R008;C045R050;C231R079;C094R168;C248R105;C014R101;C073R065;C028R134;C122R154;C135R154;C068R154;C182R118;C087R027;C238R044;C264R109;C104R038;C089R099;C072R152;C035R114;C217R011;C088R161;C217R012;C256R036;C014R137;C210R061;C077R154;C112R067;C200R137;C146R057;C108R085;C038R086;C189R053;C096R039;C046R120;C19…
[OVER]	GO:0048701	5	embryonic cranial skeleton morphogenesis	BIOLOGICAL_PROCESS	0.00870177	7.72625e-05	14	380	431	42016	3.14607	0.896311	C154R016;C018R057;C256R036;C032R158;C093R080;C166R043;C152R052;C038R086;C133R090;C191R110;C195R059;C249R066;C104R038;C119R115
[OVER]	GO:0061135	5	endopeptidase regulator activity	MOLECULAR_FUNCTION	0.0089746	8.00314e-05	15	431	430	41965	3.37079	1.01661	C137R117;C250R085;C029R044;C265R019;C185R098;C075R022;C094R006;C015R009;C138R121;C227R163;C135R154;C137R040;C056R105;C009R078;C039R004
[UNDER]	GO:0043043	6	peptide biosynthetic process	BIOLOGICAL_PROCESS	0.00909433	8.14501e-05	10	2722	435	39674	2.24719	6.42042	C015R009;C150R058;C138R121;C153R107;C098R048;C029R044;C090R142;C202R085;C143R043;C093R093
[OVER]	GO:0042733	5	embryonic digit morphogenesis	BIOLOGICAL_PROCESS	0.00927084	8.33889e-05	11	244	434	42152	2.47191	0.575526	C140R010;C038R086;C018R057;C162R146;C191R067;C090R002;C094R006;C104R038;C184R005;C166R043;C039R004
[OVER]	GO:0034110	5	regulation of homotypic cell-cell adhesion	BIOLOGICAL_PROCESS	0.0095048	8.58602e-05	9	163	436	42233	2.02247	0.38447	C067R099;C045R050;C053R026;C159R108;C089R109;C061R083;C185R167;C089R099;C073R065
[OVER]	GO:0051240	3	positive regulation of multicellular organismal process	BIOLOGICAL_PROCESS	0.00975615	8.85246e-05	117	7924	328	34472	26.2921	18.6904	C251R112;C059R006;C218R159;C211R164;C061R058;C138R121;C133R135;C133R090;C202R085;C081R081;C184R018;C045R050;C231R079;C248R105;C014R101;C073R065;C028R134;C122R154;C085R114;C135R154;C068R154;C182R118;C087R027;C238R044;C048R162;C104R038;C089R099;C072R152;C035R114;C076R108;C089R005;C217R011;C088R161;C217R012;C094R032;C256R036;C210R061;C077R154;C112R067;C200R137;C038R086;C189R053;C232R083;C046R120;C19…
[OVER]	GO:1903433	6	regulation of constitutive secretory pathway	BIOLOGICAL_PROCESS	0.00975615	8.92607e-05	3	6	442	42390	0.674157	0.0141523	C164R082;C061R058;C229R060
[OVER]	GO:0001971	6	negative regulation of activation of membrane attack complex	BIOLOGICAL_PROCESS	0.00975615	8.92607e-05	3	6	442	42390	0.674157	0.0141523	C195R122;C050R133;C263R154
[OVER]	GO:0042635	4	positive regulation of hair cycle	BIOLOGICAL_PROCESS	0.01112	0.000102598	5	40	440	42356	1.1236	0.0943485	C191R110;C182R118;C154R016;C018R057;C184R005
[OVER]	GO:1902255	7	positive regulation of intrinsic apoptotic signaling pathway by p53 class mediator	BIOLOGICAL_PROCESS	0.01112	0.000102598	5	40	440	42356	1.1236	0.0943485	C064R002;C255R144;C018R057;C184R005;C219R041
[OVER]	GO:1901490	5	regulation of lymphangiogenesis	BIOLOGICAL_PROCESS	0.0111715	0.000103504	4	20	441	42376	0.898876	0.0471743	C217R011;C072R116;C072R152;C173R008
[UNDER]	GO:0030554	6	adenyl nucleotide binding	MOLECULAR_FUNCTION	0.0112781	0.000104927	18	3774	427	38622	4.04494	8.90178	C043R166;C247R085;C073R129;C134R154;C203R041;C093R080;C181R102;C163R056;C031R023;C091R132;C184R161;C110R006;C098R048;C148R053;C057R031;C234R042;C240R129;C070R142
[OVER]	GO:0051093	3	negative regulation of developmental process	BIOLOGICAL_PROCESS	0.0117216	0.000109505	75	4543	370	37853	16.8539	10.7156	C140R010;C089R109;C059R006;C018R057;C190R001;C116R098;C042R126;C259R112;C133R135;C133R090;C202R085;C249R066;C243R111;C266R069;C184R018;C119R115;C173R008;C199R056;C045R050;C145R001;C025R113;C094R006;C008R030;C073R065;C009R029;C028R134;C021R127;C200R164;C085R114;C153R107;C068R154;C072R116;C182R118;C007R114;C056R105;C048R162;C104R038;C089R099;C072R152;C154R016;C217R011;C088R161;C032R060;C256R036;C07…
[OVER]	GO:0005515	3	protein binding	MOLECULAR_FUNCTION	0.0118696	0.000111346	343	29136	102	13260	77.0787	68.7235	C251R112;C139R046;C128R070;C256R058;C104R040;C190R001;C058R044;C164R082;C174R128;C220R134;C042R126;C138R121;C230R092;C133R090;C124R053;C202R085;C212R013;C243R111;C100R146;C176R092;C186R149;C093R128;C022R008;C046R015;C235R106;C094R168;C018R127;C014R101;C049R002;C077R126;C066R167;C031R023;C085R114;C135R154;C182R118;C104R038;C076R108;C139R021;C089R005;C076R105;C094R032;C256R036;C014R137;C210R061;C07…
[UNDER]	GO:0031267	6	small GTPase binding	MOLECULAR_FUNCTION	0.0120032	0.000113063	5	1905	440	40491	1.1236	4.49335	C167R162;C094R168;C092R125;C184R161;C093R128
[OVER]	GO:0030545	3	receptor regulator activity	MOLECULAR_FUNCTION	0.0123002	0.000116335	19	663	426	41733	4.26966	1.56383	C092R134;C154R016;C088R161;C059R006;C041R032;C077R154;C218R011;C116R098;C094R006;C009R029;C042R126;C133R135;C085R114;C068R154;C191R110;C182R118;C184R018;C180R124;C039R004
[UNDER]	GO:0005524	4	ATP binding	MOLECULAR_FUNCTION	0.0126825	0.000120441	16	3510	429	38886	3.59551	8.27908	C043R166;C247R085;C073R129;C203R041;C093R080;C163R056;C031R023;C091R132;C184R161;C110R006;C098R048;C148R053;C057R031;C234R042;C240R129;C070R142
[UNDER]	GO:0006139	4	nucleobase-containing compound metabolic process	BIOLOGICAL_PROCESS	0.0127801	0.000122354	120	15096	325	27300	26.9663	35.6071	C059R006;C093R093;C172R008;C265R134;C038R020;C138R121;C133R135;C133R090;C202R085;C266R069;C184R018;C090R142;C031R023;C028R134;C068R154;C182R118;C238R044;C104R038;C072R152;C217R011;C088R161;C256R036;C210R061;C077R154;C200R137;C146R057;C163R056;C038R086;C096R039;C091R132;C184R150;C191R067;C143R043;C240R129;C037R166;C255R119;C056R041;C043R166;C247R085;C033R115;C162R146;C032R158;C090R167;C098R130;C15…
[OVER]	GO:0033676	11	double-stranded DNA-dependent ATPase activity	MOLECULAR_FUNCTION	0.0127801	0.000122211	4	21	441	42375	0.898876	0.049533	C238R044;C193R026;C200R137;C234R117
[OVER]	GO:0048514	5	blood vessel morphogenesis	BIOLOGICAL_PROCESS	0.0129623	0.0001251	50	2694	395	39702	11.236	6.35437	C140R010;C234R117;C059R006;C190R001;C116R098;C042R126;C133R090;C202R085;C249R066;C120R073;C184R018;C119R115;C173R008;C094R006;C008R030;C009R029;C031R023;C021R127;C200R164;C085R114;C068R154;C072R116;C007R114;C238R044;C056R105;C048R162;C104R038;C072R152;C217R011;C032R060;C256R036;C200R137;C146R057;C151R162;C038R086;C201R028;C119R054;C171R053;C046R120;C143R043;C033R115;C032R158;C203R120;C155R077;C19…
[OVER]	GO:0009636	4	response to toxic substance	BIOLOGICAL_PROCESS	0.0129623	0.000124779	58	3295	387	39101	13.0337	7.77196	C109R141;C137R117;C234R117;C057R159;C104R040;C058R044;C174R128;C220R134;C230R092;C090R083;C098R145;C057R153;C061R131;C186R149;C110R060;C145R001;C054R076;C046R015;C228R118;C017R083;C183R023;C008R030;C140R143;C252R104;C021R127;C225R045;C238R044;C264R109;C215R152;C048R162;C013R054;C060R037;C088R161;C030R018;C014R137;C200R137;C043R150;C088R086;C191R109;C201R028;C174R143;C096R113;C046R120;C143R043;C02…
[OVER]	GO:0043316	5	cytotoxic T cell degranulation	BIOLOGICAL_PROCESS	0.0129662	0.000126531	3	7	442	42389	0.674157	0.016511	C164R082;C061R058;C229R060
[OVER]	GO:1904932	4	negative regulation of cartilage condensation	BIOLOGICAL_PROCESS	0.0129662	0.000126531	3	7	442	42389	0.674157	0.016511	C021R127;C008R030;C048R162
[OVER]	GO:0032364	7	oxygen homeostasis	BIOLOGICAL_PROCESS	0.0129662	0.000126638	5	42	440	42354	1.1236	0.0990659	C013R054;C109R141;C183R023;C046R015;C088R086
[UNDER]	GO:0033365	6	protein localization to organelle	BIOLOGICAL_PROCESS	0.0129791	0.000127265	19	3886	426	38510	4.26966	9.16596	C076R105;C088R161;C018R057;C073R129;C231R079;C159R014;C196R169;C163R056;C031R023;C161R004;C227R097;C184R161;C148R053;C202R010;C057R031;C240R129;C219R020;C184R005;C219R041
[OVER]	GO:0030510	5	regulation of BMP signaling pathway	BIOLOGICAL_PROCESS	0.0137834	0.000135684	15	453	430	41943	3.37079	1.0685	C154R016;C018R057;C094R006;C196R169;C098R130;C152R052;C265R134;C259R112;C191R110;C007R114;C202R085;C183R090;C056R105;C184R005;C039R004
[OVER]	GO:0043009	6	chordate embryonic development	BIOLOGICAL_PROCESS	0.0138406	0.000136782	63	3683	382	38713	14.1573	8.68714	C140R010;C069R052;C139R046;C018R057;C180R160;C173R086;C092R125;C259R112;C133R090;C202R085;C249R066;C266R069;C087R056;C119R115;C173R008;C204R068;C231R079;C025R113;C094R006;C027R105;C009R029;C028R134;C122R154;C153R107;C068R154;C072R116;C007R114;C056R105;C104R038;C072R152;C035R114;C154R016;C217R011;C088R161;C032R060;C010R162;C256R036;C181R029;C146R057;C062R002;C038R086;C191R067;C143R043;C195R089;C01…
[UNDER]	GO:0032559	6	adenyl ribonucleotide binding	MOLECULAR_FUNCTION	0.0138853	0.00013776	18	3751	427	38645	4.04494	8.84753	C043R166;C247R085;C073R129;C134R154;C203R041;C093R080;C181R102;C163R056;C031R023;C091R132;C184R161;C110R006;C098R048;C148R053;C057R031;C234R042;C240R129;C070R142
[OVER]	GO:0060687	4	regulation of branching involved in prostate gland morphogenesis	BIOLOGICAL_PROCESS	0.0140187	0.000140166	5	43	440	42353	1.1236	0.101425	C143R043;C088R161;C090R002;C094R006;C039R004
[OVER]	GO:0046501	6	protoporphyrinogen IX metabolic process	BIOLOGICAL_PROCESS	0.0140187	0.000140166	5	43	440	42353	1.1236	0.101425	C013R054;C109R141;C183R023;C046R015;C088R086
[OVER]	GO:0051094	3	positive regulation of developmental process	BIOLOGICAL_PROCESS	0.0140573	0.000141094	104	6936	341	35460	23.3708	16.36	C218R159;C133R135;C133R090;C202R085;C022R008;C045R050;C231R079;C094R168;C248R105;C014R101;C073R065;C028R134;C122R154;C135R154;C068R154;C182R118;C087R027;C238R044;C104R038;C089R099;C072R152;C035R114;C217R011;C088R161;C217R012;C256R036;C014R137;C210R061;C077R154;C112R067;C200R137;C146R057;C038R086;C189R053;C046R120;C191R067;C159R108;C162R146;C032R158;C155R077;C093R080;C152R052;C053R026;C184R161;C00…
[OVER]	GO:0042998	4	positive regulation of Golgi to plasma membrane protein transport	BIOLOGICAL_PROCESS	0.0142174	0.000143249	4	22	441	42374	0.898876	0.0518917	C238R044;C193R026;C200R137;C234R117
[OVER]	GO:0035295	4	tube development	BIOLOGICAL_PROCESS	0.0142843	0.000144475	85	5392	360	37004	19.1011	12.7182	C140R010;C234R117;C059R006;C018R057;C173R086;C190R001;C164R082;C116R098;C061R058;C042R126;C259R112;C133R090;C202R085;C249R066;C266R069;C120R073;C184R018;C119R115;C219R041;C173R008;C199R056;C078R088;C064R002;C094R168;C094R006;C008R030;C229R060;C027R105;C009R029;C077R126;C031R023;C028R134;C021R127;C122R154;C200R164;C085R114;C068R154;C072R116;C007R114;C238R044;C056R105;C048R162;C104R038;C072R152;C16…
[OVER]	GO:1901652	5	response to peptide	BIOLOGICAL_PROCESS	0.0144514	0.000146723	57	3224	388	39172	12.809	7.60449	C140R010;C109R141;C234R117;C059R006;C164R082;C116R098;C092R125;C008R044;C061R058;C010R107;C133R135;C184R018;C122R160;C022R008;C110R060;C046R015;C183R023;C008R030;C021R127;C135R154;C153R107;C007R114;C087R027;C238R044;C262R110;C067R037;C048R162;C013R054;C088R161;C253R026;C164R104;C185R165;C014R137;C210R061;C077R154;C112R067;C200R137;C088R086;C025R144;C201R028;C189R053;C143R043;C195R089;C037R166;C25…
[OVER]	GO:0043010	7	camera-type eye development	BIOLOGICAL_PROCESS	0.014551	0.000148297	36	1719	409	40677	8.08989	4.05463	C140R010;C154R016;C088R161;C253R026;C059R006;C256R058;C173R086;C077R154;C146R057;C116R098;C062R002;C038R086;C133R135;C259R137;C133R090;C202R085;C143R043;C184R018;C119R115;C018R143;C057R009;C022R008;C009R080;C025R113;C027R105;C093R080;C166R043;C009R029;C152R052;C028R134;C153R107;C068R154;C191R110;C007R114;C262R110;C202R010
[UNDER]	GO:0022618	5	ribonucleoprotein complex assembly	BIOLOGICAL_PROCESS	0.0145768	0.000149122	1	1125	444	41271	0.224719	2.65355	C031R023
[OVER]	GO:0030414	5	peptidase inhibitor activity	MOLECULAR_FUNCTION	0.0146598	0.000150537	14	406	431	41990	3.14607	0.957638	C137R117;C250R085;C029R044;C265R019;C185R098;C075R022;C015R009;C138R121;C227R163;C135R154;C137R040;C056R105;C186R019;C009R078
[UNDER]	GO:0043231	4	intracellular membrane-bounded organelle	CELLULAR_COMPONENT	0.0147351	0.000151879	247	27276	198	15120	55.5056	64.3363	C139R046;C256R058;C190R001;C164R082;C042R126;C038R020;C138R121;C230R092;C133R090;C202R085;C243R111;C115R137;C176R092;C022R008;C046R015;C235R106;C090R142;C094R168;C014R101;C049R002;C077R126;C066R167;C031R023;C085R114;C135R154;C182R118;C104R038;C139R021;C256R036;C014R137;C210R061;C077R154;C112R067;C200R137;C248R155;C163R056;C066R011;C171R053;C046R120;C191R067;C143R043;C255R119;C057R009;C139R032;C04…
[OVER]	GO:0060541	5	respiratory system development	BIOLOGICAL_PROCESS	0.0147385	0.000152483	32	1481	413	40915	7.19101	3.49325	C164R141;C154R016;C032R060;C256R036;C173R086;C164R082;C062R002;C061R058;C201R028;C133R090;C202R085;C249R066;C119R115;C018R143;C057R009;C078R088;C094R168;C032R158;C025R113;C155R077;C229R060;C027R105;C093R080;C009R029;C152R052;C068R154;C191R110;C195R059;C007R114;C191R112;C056R105;C160R017
[OVER]	GO:0018198	8	peptidyl-cysteine modification	BIOLOGICAL_PROCESS	0.0148185	0.000153883	8	138	437	42258	1.79775	0.325502	C015R009;C061R058;C138R121;C029R044;C115R137;C164R082;C155R077;C229R060
[OVER]	GO:0035137	6	hindlimb morphogenesis	BIOLOGICAL_PROCESS	0.0148526	0.000155443	9	177	436	42219	2.02247	0.417492	C038R086;C021R127;C018R057;C180R160;C008R030;C048R162;C184R005;C119R115;C173R008
[OVER]	GO:0001704	4	formation of primary germ layer	BIOLOGICAL_PROCESS	0.0148526	0.000155608	18	622	427	41774	4.04494	1.46712	C088R161;C162R146;C231R079;C094R006;C093R093;C008R030;C196R169;C098R130;C038R086;C259R112;C021R127;C007R114;C191R067;C191R112;C056R105;C048R162;C199R006;C039R004
[OVER]	GO:0030154	4	cell differentiation	BIOLOGICAL_PROCESS	0.0148526	0.000155957	199	15226	246	27170	44.7191	35.9138	C139R046;C190R001;C164R082;C138R121;C010R107;C133R090;C202R085;C212R013;C243R111;C022R008;C046R015;C090R142;C094R168;C014R101;C077R126;C031R023;C085R114;C135R154;C182R118;C104R038;C076R105;C256R036;C014R137;C210R061;C077R154;C112R067;C200R137;C163R056;C108R085;C171R053;C046R120;C191R067;C143R043;C255R119;C057R009;C139R032;C033R115;C162R024;C043R167;C162R146;C090R167;C155R077;C152R052;C159R061;C16…
[OVER]	GO:0021846	4	cell proliferation in forebrain	BIOLOGICAL_PROCESS	0.0153038	0.000161285	8	139	437	42257	1.79775	0.327861	C083R105;C218R159;C133R090;C178R076;C025R113;C037R166;C255R119;C062R002
[OVER]	GO:0006726	5	eye pigment biosynthetic process	BIOLOGICAL_PROCESS	0.0155974	0.000166788	4	23	441	42373	0.898876	0.0542504	C217R115;C178R076;C014R137;C123R037
[OVER]	GO:0048023	6	positive regulation of melanin biosynthetic process	BIOLOGICAL_PROCESS	0.0155974	0.000166788	4	23	441	42373	0.898876	0.0542504	C217R115;C178R076;C041R032;C218R159
[OVER]	GO:0001568	4	blood vessel development	BIOLOGICAL_PROCESS	0.0155974	0.00016518	55	3101	390	39295	12.3596	7.31437	C140R010;C234R117;C059R006;C190R001;C116R098;C042R126;C133R090;C202R085;C249R066;C120R073;C184R018;C119R115;C173R008;C094R006;C008R030;C009R029;C031R023;C021R127;C200R164;C085R114;C068R154;C072R116;C007R114;C238R044;C056R105;C048R162;C104R038;C072R152;C217R011;C088R161;C032R060;C256R036;C200R137;C146R057;C151R162;C038R086;C201R028;C091R132;C119R054;C171R053;C046R120;C143R043;C147R102;C247R085;C03…
[OVER]	GO:0019834	7	phospholipase A2 inhibitor activity	MOLECULAR_FUNCTION	0.0155974	0.000166788	4	23	441	42373	0.898876	0.0542504	C238R044;C193R026;C200R137;C234R117
[OVER]	GO:0061383	4	trabecula morphogenesis	BIOLOGICAL_PROCESS	0.015765	0.000169189	12	312	433	42084	2.69663	0.735918	C018R143;C253R033;C088R161;C021R127;C085R114;C018R057;C010R162;C094R006;C008R030;C048R162;C184R005;C039R004
[OVER]	GO:0048870	3	cell motility	BIOLOGICAL_PROCESS	0.0161847	0.000174318	100	6614	345	35782	22.4719	15.6005	C251R112;C139R046;C059R006;C190R001;C138R121;C133R135;C122R167;C133R090;C184R018;C041R032;C094R168;C248R105;C077R126;C028R134;C122R154;C085R114;C068R154;C087R027;C238R044;C048R162;C104R038;C072R152;C164R141;C035R114;C089R005;C217R011;C088R161;C217R012;C256R036;C210R061;C077R154;C112R067;C200R137;C146R057;C163R056;C038R086;C197R170;C171R053;C046R120;C033R115;C032R158;C155R077;C093R080;C159R061;C15…
[OVER]	GO:0035162	6	embryonic hemopoiesis	BIOLOGICAL_PROCESS	0.0162656	0.000175818	13	362	432	42034	2.92135	0.853854	C013R054;C140R010;C109R141;C046R015;C094R168;C146R057;C183R023;C155R077;C093R093;C088R086;C196R169;C093R080;C098R130
[OVER]	GO:0043434	5	response to peptide hormone	BIOLOGICAL_PROCESS	0.0168061	0.000182309	51	2821	394	39575	11.4607	6.65393	C140R010;C109R141;C234R117;C059R006;C164R082;C116R098;C092R125;C061R058;C010R107;C133R135;C184R018;C122R160;C022R008;C110R060;C046R015;C183R023;C008R030;C021R127;C135R154;C007R114;C087R027;C238R044;C262R110;C067R037;C048R162;C013R054;C088R161;C253R026;C164R104;C014R137;C077R154;C112R067;C200R137;C088R086;C025R144;C201R028;C189R053;C143R043;C195R089;C037R166;C255R119;C056R041;C018R143;C057R009;C09…
[UNDER]	GO:0006397	7	mRNA processing	BIOLOGICAL_PROCESS	0.0172816	0.0001888	4	1678	441	40718	0.898876	3.95792	C031R023;C069R052;C236R080;C087R056
[OVER]	GO:0051716	3	cellular response to stimulus	BIOLOGICAL_PROCESS	0.0172816	0.000188678	247	19735	198	22661	55.5056	46.5492	C251R112;C139R046;C256R058;C104R040;C190R001;C058R044;C164R082;C174R128;C220R134;C042R126;C138R121;C010R107;C133R090;C202R085;C243R111;C176R092;C186R149;C093R128;C022R008;C046R015;C094R168;C014R101;C077R126;C066R167;C031R023;C085R114;C135R154;C182R118;C104R038;C076R108;C139R021;C089R005;C076R105;C094R032;C014R137;C210R061;C077R154;C112R067;C200R137;C043R150;C108R085;C066R011;C171R053;C046R120;C14…
[OVER]	GO:0097017	6	renal protein absorption	BIOLOGICAL_PROCESS	0.0176033	0.000192995	4	24	441	42372	0.898876	0.0566091	C077R154;C137R117;C133R135;C116R098
[OVER]	GO:0005507	7	copper ion binding	MOLECULAR_FUNCTION	0.0176403	0.000194762	12	317	433	42079	2.69663	0.747712	C256R036;C218R159;C217R115;C195R059;C178R076;C249R066;C032R158;C074R104;C028R073;C111R056;C126R062;C149R170
[OVER]	GO:0032330	5	regulation of chondrocyte differentiation	BIOLOGICAL_PROCESS	0.0176403	0.000194125	10	225	435	42171	2.24719	0.53071	C137R117;C088R161;C004R026;C162R146;C256R036;C195R059;C191R067;C249R066;C032R158;C090R002
[OVER]	GO:0045598	5	regulation of fat cell differentiation	BIOLOGICAL_PROCESS	0.0177005	0.000196111	16	523	429	41873	3.59551	1.23361	C022R008;C253R026;C018R057;C185R165;C014R137;C210R061;C146R057;C094R006;C008R044;C184R161;C153R129;C262R110;C056R105;C113R072;C184R005;C039R004
[OVER]	GO:0050830	6	defense response to Gram-positive bacterium	BIOLOGICAL_PROCESS	0.0179842	0.000199948	13	367	432	42029	2.92135	0.865648	C067R099;C045R050;C092R134;C159R108;C089R109;C185R167;C196R169;C073R065;C211R164;C053R026;C061R083;C089R099;C219R020
[OVER]	GO:0016477	4	cell migration	BIOLOGICAL_PROCESS	0.0182466	0.000203569	94	6187	351	36209	21.1236	14.5934	C140R010;C137R117;C251R112;C139R046;C234R117;C059R006;C018R057;C105R043;C190R001;C116R098;C092R125;C008R044;C259R112;C133R135;C122R167;C133R090;C249R066;C184R018;C119R115;C173R008;C092R134;C228R118;C041R032;C094R168;C248R105;C025R113;C094R006;C008R030;C265R105;C009R029;C077R126;C028R134;C021R127;C122R154;C200R164;C085R114;C038R071;C153R107;C068R154;C072R116;C087R027;C238R044;C056R105;C048R162;C10…
[OVER]	GO:0046661	4	male sex differentiation	BIOLOGICAL_PROCESS	0.018261	0.000204435	23	915	422	41481	5.16854	2.15822	C018R143;C154R016;C217R011;C088R161;C250R085;C255R144;C180R160;C162R146;C231R079;C064R002;C094R168;C090R002;C094R006;C155R077;C028R134;C072R116;C191R110;C191R067;C119R115;C072R152;C219R041;C173R008;C039R004
[OVER]	GO:0106106	4	cold-induced thermogenesis	BIOLOGICAL_PROCESS	0.0182933	0.000206209	18	637	427	41759	4.04494	1.5025	C140R010;C059R006;C180R160;C162R146;C185R165;C210R061;C082R022;C077R154;C090R167;C116R098;C008R044;C133R135;C153R129;C133R090;C113R072;C184R018;C037R166;C255R119
[OVER]	GO:0120161	4	regulation of cold-induced thermogenesis	BIOLOGICAL_PROCESS	0.0182933	0.000206209	18	637	427	41759	4.04494	1.5025	C140R010;C059R006;C180R160;C162R146;C185R165;C210R061;C082R022;C077R154;C090R167;C116R098;C008R044;C133R135;C153R129;C133R090;C113R072;C184R018;C037R166;C255R119
[OVER]	GO:0097028	6	dendritic cell differentiation	BIOLOGICAL_PROCESS	0.019458	0.000222308	10	229	435	42167	2.24719	0.540145	C067R099;C045R050;C053R026;C159R108;C089R109;C061R083;C185R167;C089R099;C093R080;C073R065
[OVER]	GO:0042440	3	pigment metabolic process	BIOLOGICAL_PROCESS	0.019458	0.000222343	15	475	430	41921	3.37079	1.12039	C013R054;C056R041;C109R141;C046R015;C256R025;C218R159;C217R115;C041R032;C094R168;C014R137;C183R023;C088R086;C123R037;C178R076;C247R036
[OVER]	GO:0010463	3	mesenchymal cell proliferation	BIOLOGICAL_PROCESS	0.019458	0.000222308	10	229	435	42167	2.24719	0.540145	C009R029;C088R161;C004R026;C018R057;C068R154;C133R090;C104R038;C093R080;C184R005;C166R043
[UNDER]	GO:0017016	7	Ras GTPase binding	MOLECULAR_FUNCTION	0.019458	0.000221049	5	1838	440	40558	1.1236	4.33531	C167R162;C094R168;C092R125;C184R161;C093R128
[UNDER]	GO:0002768	5	immune response-regulating cell surface receptor signaling pathway	BIOLOGICAL_PROCESS	0.0201795	0.000231367	2	1294	443	41102	0.449438	3.05217	C092R125;C120R073
[OVER]	GO:0006582	4	melanin metabolic process	BIOLOGICAL_PROCESS	0.0210416	0.000242063	8	148	437	42248	1.79775	0.34909	C256R025;C218R159;C217R115;C178R076;C041R032;C094R168;C014R137;C247R036
[OVER]	GO:0008584	6	male gonad development	BIOLOGICAL_PROCESS	0.0210718	0.000243224	19	704	426	41692	4.26966	1.66053	C018R143;C154R016;C217R011;C250R085;C255R144;C180R160;C162R146;C064R002;C094R006;C155R077;C028R134;C072R116;C191R110;C191R067;C119R115;C072R152;C219R041;C173R008;C039R004
[OVER]	GO:0046546	5	development of primary male sexual characteristics	BIOLOGICAL_PROCESS	0.0213655	0.000247438	19	705	426	41691	4.26966	1.66289	C018R143;C154R016;C217R011;C250R085;C255R144;C180R160;C162R146;C064R002;C094R006;C155R077;C028R134;C072R116;C191R110;C191R067;C119R115;C072R152;C219R041;C173R008;C039R004
[OVER]	GO:0043324	4	pigment metabolic process involved in developmental pigmentation	BIOLOGICAL_PROCESS	0.0214416	0.000254114	4	26	441	42370	0.898876	0.0613265	C217R115;C178R076;C014R137;C123R037
[OVER]	GO:0043474	3	pigment metabolic process involved in pigmentation	BIOLOGICAL_PROCESS	0.0214416	0.000254114	4	26	441	42370	0.898876	0.0613265	C217R115;C178R076;C014R137;C123R037
[OVER]	GO:0042441	5	eye pigment metabolic process	BIOLOGICAL_PROCESS	0.0214416	0.000254114	4	26	441	42370	0.898876	0.0613265	C217R115;C178R076;C014R137;C123R037
[OVER]	GO:1990814	6	DNA/DNA annealing activity	MOLECULAR_FUNCTION	0.0214416	0.000254114	4	26	441	42370	0.898876	0.0613265	C238R044;C193R026;C200R137;C234R117
[OVER]	GO:1904888	4	cranial skeletal system development	BIOLOGICAL_PROCESS	0.0214416	0.00025301	15	481	430	41915	3.37079	1.13454	C154R016;C018R057;C256R036;C032R158;C093R080;C166R043;C152R052;C038R086;C133R090;C191R110;C195R059;C249R066;C104R038;C184R005;C119R115
[OVER]	GO:1900138	9	negative regulation of phospholipase A2 activity	BIOLOGICAL_PROCESS	0.0214416	0.000254114	4	26	441	42370	0.898876	0.0613265	C238R044;C193R026;C200R137;C234R117
[OVER]	GO:0032585	6	multivesicular body membrane	CELLULAR_COMPONENT	0.0214416	0.000254114	4	26	441	42370	0.898876	0.0613265	C061R058;C041R032;C164R082;C229R060
[OVER]	GO:0031214	5	biomineral tissue development	BIOLOGICAL_PROCESS	0.0215736	0.000256511	18	649	427	41747	4.04494	1.5308	C170R165;C199R056;C139R021;C140R010;C088R161;C041R032;C009R029;C038R086;C010R107;C066R167;C085R114;C068R154;C120R073;C056R105;C033R041;C048R162;C122R160;C184R005
[UNDER]	GO:0006913	6	nucleocytoplasmic transport	BIOLOGICAL_PROCESS	0.0221476	0.00026576	4	1645	441	40751	0.898876	3.88008	C031R023;C056R105;C110R006;C098R048
[OVER]	GO:0010810	4	regulation of cell-substrate adhesion	BIOLOGICAL_PROCESS	0.0221476	0.000265901	26	1117	419	41279	5.8427	2.63468	C089R109;C190R001;C185R167;C218R111;C067R099;C045R050;C159R108;C033R115;C094R168;C228R138;C077R068;C094R006;C203R120;C008R030;C080R081;C073R065;C009R029;C053R026;C021R127;C038R071;C068R154;C007R114;C061R083;C048R162;C089R099;C039R004
[OVER]	GO:0010565	5	regulation of cellular ketone metabolic process	BIOLOGICAL_PROCESS	0.0221476	0.00026586	18	651	427	41745	4.04494	1.53552	C088R161;C234R117;C059R006;C134R154;C077R154;C200R137;C116R098;C049R002;C181R102;C038R086;C193R026;C133R135;C110R006;C238R044;C067R037;C184R018;C037R166;C255R119
[UNDER]	GO:0006412	6	translation	BIOLOGICAL_PROCESS	0.022501	0.000271012	10	2573	435	39823	2.24719	6.06897	C015R009;C150R058;C138R121;C153R107;C098R048;C029R044;C090R142;C202R085;C143R043;C093R093
[UNDER]	GO:0051169	5	nuclear transport	BIOLOGICAL_PROCESS	0.0227916	0.000275392	4	1660	441	40736	0.898876	3.91546	C031R023;C056R105;C110R006;C098R048
[OVER]	GO:1903706	4	regulation of hemopoiesis	BIOLOGICAL_PROCESS	0.0231752	0.000280922	41	2130	404	40266	9.21348	5.02406	C137R117;C154R016;C217R011;C032R060;C089R109;C234R117;C215R023;C159R014;C077R154;C185R167;C200R137;C146R057;C093R093;C038R086;C189R053;C133R135;C159R150;C173R008;C067R099;C045R050;C092R134;C159R108;C033R115;C043R167;C094R006;C155R077;C203R041;C093R080;C073R065;C083R105;C053R026;C193R026;C072R116;C191R110;C061R083;C238R044;C264R109;C056R105;C089R099;C072R152;C039R004
[UNDER]	GO:0015630	6	microtubule cytoskeleton	CELLULAR_COMPONENT	0.0238339	0.000289827	24	4385	421	38011	5.39326	10.343	C057R009;C097R055;C250R085;C164R003;C029R044;C228R118;C094R168;C248R105;C014R101;C112R067;C164R082;C090R115;C015R009;C061R058;C138R121;C227R097;C046R120;C087R027;C212R013;C057R031;C234R042;C255R029;C247R168;C240R129
[UNDER]	GO:0051276	5	chromosome organization	BIOLOGICAL_PROCESS	0.0240774	0.000294594	24	4413	421	37983	5.39326	10.409	C092R134;C069R052;C164R003;C234R117;C073R129;C256R036;C235R106;C032R158;C200R137;C163R056;C171R074;C038R086;C193R026;C031R023;C195R059;C148R053;C249R066;C238R044;C056R105;C202R010;C057R031;C255R029;C240R129;C219R041
[OVER]	GO:0061183	5	regulation of dermatome development	BIOLOGICAL_PROCESS	0.0240774	0.000294647	3	10	442	42386	0.674157	0.0235871	C094R006;C119R115;C039R004
[OVER]	GO:0009887	4	animal organ morphogenesis	BIOLOGICAL_PROCESS	0.0242039	0.000297129	88	5763	357	36633	19.7753	13.5933	C140R010;C059R006;C018R057;C180R160;C265R019;C159R014;C218R111;C116R098;C265R134;C259R112;C133R135;C133R090;C202R085;C249R066;C266R069;C184R018;C199R006;C119R115;C173R008;C204R068;C185R098;C231R079;C094R168;C025R113;C094R006;C008R030;C265R105;C009R029;C028R134;C021R127;C122R154;C085R114;C068R154;C072R116;C182R118;C007R114;C056R105;C048R162;C104R038;C164R141;C035R114;C154R016;C217R011;C088R161;C03…
[OVER]	GO:0060272	7	embryonic skeletal joint morphogenesis	BIOLOGICAL_PROCESS	0.024495	0.000301648	6	81	439	42315	1.34831	0.191056	C140R010;C191R067;C088R161;C090R002;C004R026;C162R146
[OVER]	GO:0033280	5	response to vitamin D	BIOLOGICAL_PROCESS	0.0246665	0.000308124	10	239	435	42157	2.24719	0.563732	C009R029;C088R161;C153R107;C068R154;C217R115;C178R076;C007R114;C143R043;C094R006;C039R004
[UNDER]	GO:0043229	3	intracellular organelle	CELLULAR_COMPONENT	0.0246665	0.000308119	278	29883	167	12513	62.4719	70.4854	C139R046;C256R058;C190R001;C164R082;C042R126;C038R020;C138R121;C230R092;C133R090;C202R085;C212R013;C243R111;C115R137;C176R092;C093R128;C022R008;C046R015;C235R106;C090R142;C094R168;C014R101;C049R002;C077R126;C066R167;C031R023;C085R114;C135R154;C182R118;C186R019;C104R038;C076R108;C139R021;C076R105;C256R036;C014R137;C210R061;C077R154;C112R067;C200R137;C248R155;C163R056;C108R085;C066R011;C171R053;C04…
[UNDER]	GO:0019899	4	enzyme binding	MOLECULAR_FUNCTION	0.0246665	0.000307862	69	9542	376	32854	15.5056	22.5068	C140R010;C069R052;C251R112;C180R160;C256R058;C173R086;C105R043;C190R001;C218R111;C164R082;C092R125;C090R115;C171R074;C015R009;C061R058;C138R121;C093R128;C173R008;C022R008;C092R134;C228R118;C231R079;C094R168;C248R105;C014R101;C229R060;C027R105;C009R029;C200R164;C085R114;C135R154;C153R107;C068R154;C072R116;C007R114;C087R027;C262R110;C056R105;C072R152;C217R011;C253R026;C029R044;C164R104;C112R067;C16…
[OVER]	GO:0048869	3	cellular developmental process	BIOLOGICAL_PROCESS	0.0246665	0.000308522	202	15674	243	26722	45.3933	36.9705	C139R046;C190R001;C164R082;C138R121;C010R107;C133R090;C202R085;C212R013;C243R111;C093R128;C022R008;C046R015;C090R142;C094R168;C014R101;C077R126;C031R023;C085R114;C135R154;C182R118;C104R038;C076R105;C256R036;C014R137;C210R061;C077R154;C112R067;C200R137;C163R056;C108R085;C171R053;C046R120;C191R067;C143R043;C255R119;C057R009;C139R032;C033R115;C162R024;C043R167;C162R146;C090R167;C155R077;C152R052;C15…
[UNDER]	GO:0034622	6	cellular protein-containing complex assembly	BIOLOGICAL_PROCESS	0.0246665	0.000306327	28	4875	417	37521	6.29213	11.4987	C137R117;C069R052;C164R003;C159R014;C092R125;C149R170;C163R056;C123R037;C202R085;C212R013;C111R056;C126R062;C093R128;C219R041;C092R134;C145R001;C073R129;C228R118;C094R168;C248R105;C031R023;C153R107;C200R100;C167R162;C148R053;C074R104;C234R042;C070R142
[OVER]	GO:0004866	6	endopeptidase inhibitor activity	MOLECULAR_FUNCTION	0.0247755	0.000311798	13	385	432	42011	2.92135	0.908105	C137R117;C250R085;C029R044;C265R019;C185R098;C075R022;C015R009;C138R121;C227R163;C135R154;C137R040;C056R105;C009R078
[OVER]	GO:0019842	4	vitamin binding	MOLECULAR_FUNCTION	0.0247755	0.000311798	13	385	432	42011	2.92135	0.908105	C013R054;C018R143;C109R141;C046R015;C256R058;C201R100;C183R023;C088R086;C083R105;C085R114;C247R009;C143R043;C108R119
[OVER]	GO:0010718	4	positive regulation of epithelial to mesenchymal transition	BIOLOGICAL_PROCESS	0.025195	0.000318049	10	240	435	42156	2.24719	0.566091	C038R086;C088R161;C256R036;C133R090;C195R059;C249R066;C032R158;C098R092;C056R105;C093R080
[OVER]	GO:0004411	6	homogentisate 1,2-dioxygenase activity	MOLECULAR_FUNCTION	0.0252535	0.000320738	2	1	443	42395	0.449438	0.00235871	C031R073;C256R151
[OVER]	GO:0008147	3	structural constituent of bone	MOLECULAR_FUNCTION	0.0252535	0.000320738	2	1	443	42395	0.449438	0.00235871	C122R160;C010R107
[UNDER]	GO:0043226	2	organelle	CELLULAR_COMPONENT	0.0252538	0.000321716	283	30334	162	12062	63.5955	71.5492	C251R112;C139R046;C256R058;C190R001;C164R082;C042R126;C038R020;C138R121;C230R092;C133R090;C202R085;C212R013;C243R111;C115R137;C176R092;C093R128;C022R008;C046R015;C235R106;C090R142;C094R168;C014R101;C049R002;C077R126;C066R167;C031R023;C085R114;C135R154;C182R118;C186R019;C104R038;C076R108;C139R021;C076R105;C256R036;C014R137;C210R061;C077R154;C112R067;C200R137;C248R155;C163R056;C108R085;C066R011;C17…
[OVER]	GO:0060740	4	prostate gland epithelium morphogenesis	BIOLOGICAL_PROCESS	0.026547	0.000339216	8	156	437	42240	1.79775	0.367959	C088R161;C021R127;C143R043;C090R002;C094R006;C008R030;C048R162;C039R004
[OVER]	GO:0001637	6	G protein-coupled chemoattractant receptor activity	MOLECULAR_FUNCTION	0.0268809	0.00034452	5	53	440	42343	1.1236	0.125012	C185R165;C210R061;C113R072;C008R044;C153R129
[OVER]	GO:0090101	5	negative regulation of transmembrane receptor protein serine/threonine kinase signaling pathway	BIOLOGICAL_PROCESS	0.0279595	0.000360503	15	498	430	41898	3.37079	1.17464	C170R165;C154R016;C237R076;C094R006;C093R080;C152R052;C265R134;C122R167;C191R110;C182R118;C007R114;C183R090;C056R105;C219R041;C039R004
[OVER]	GO:0042596	4	fear response	BIOLOGICAL_PROCESS	0.0279595	0.000360462	10	244	435	42152	2.24719	0.575526	C009R029;C164R141;C140R010;C251R112;C009R080;C134R154;C068R154;C105R043;C160R017;C181R102
[UNDER]	GO:0071705	5	nitrogen compound transport	BIOLOGICAL_PROCESS	0.0281182	0.000363635	61	8638	384	33758	13.7079	20.3746	C140R010;C251R112;C234R117;C173R086;C159R014;C164R082;C116R098;C095R050;C090R115;C015R009;C211R164;C061R058;C138R121;C133R135;C202R085;C212R013;C115R137;C219R041;C145R001;C094R168;C018R127;C094R006;C008R030;C265R105;C229R060;C027R105;C025R078;C031R023;C021R127;C122R154;C007R114;C238R044;C056R105;C048R162;C035R114;C076R108;C088R161;C094R032;C029R044;C164R104;C055R128;C014R137;C077R154;C200R137;C03…
[OVER]	GO:0016641	5	oxidoreductase activity, acting on the CH-NH2 group of donors, oxygen as acceptor	MOLECULAR_FUNCTION	0.0284573	0.000370218	4	29	441	42367	0.898876	0.0684027	C195R059;C249R066;C032R158;C256R036
[OVER]	GO:0045916	5	negative regulation of complement activation	BIOLOGICAL_PROCESS	0.0284573	0.000370218	4	29	441	42367	0.898876	0.0684027	C050R133;C263R154;C185R047;C195R122
[OVER]	GO:0003002	4	regionalization	BIOLOGICAL_PROCESS	0.0287371	0.000374967	46	2513	399	39883	10.3371	5.92745	C154R016;C217R011;C088R161;C032R060;C234R117;C018R057;C180R160;C112R067;C200R137;C062R002;C259R112;C191R067;C266R069;C195R089;C119R115;C173R008;C057R009;C033R115;C162R146;C009R080;C094R168;C228R138;C025R113;C090R002;C094R006;C196R169;C166R043;C009R029;C098R130;C152R052;C193R026;C028R134;C068R154;C072R116;C191R110;C182R118;C167R162;C007R114;C087R027;C238R044;C191R112;C056R105;C104R038;C184R005;C07…
[OVER]	GO:0047497	6	mitochondrion transport along microtubule	BIOLOGICAL_PROCESS	0.0290702	0.000381557	7	120	438	42276	1.57303	0.283046	C022R008;C253R026;C255R144;C064R002;C014R101;C262R110;C219R041
[OVER]	GO:0034643	5	establishment of mitochondrion localization, microtubule-mediated	BIOLOGICAL_PROCESS	0.0290702	0.000381557	7	120	438	42276	1.57303	0.283046	C022R008;C253R026;C255R144;C064R002;C014R101;C262R110;C219R041
[OVER]	GO:0009074	6	aromatic amino acid family catabolic process	BIOLOGICAL_PROCESS	0.0292131	0.000384561	6	85	439	42311	1.34831	0.200491	C014R137;C025R144;C031R073;C247R036;C256R151;C256R025
[OVER]	GO:0045596	4	negative regulation of cell differentiation	BIOLOGICAL_PROCESS	0.0294807	0.000389222	59	3517	386	38879	13.2584	8.29559	C089R109;C059R006;C018R057;C190R001;C116R098;C259R112;C133R135;C133R090;C202R085;C243R111;C184R018;C119R115;C173R008;C045R050;C145R001;C025R113;C094R006;C008R030;C073R065;C009R029;C028R134;C021R127;C200R164;C153R107;C068R154;C072R116;C182R118;C007R114;C056R105;C104R038;C089R099;C072R152;C154R016;C217R011;C088R161;C032R060;C077R154;C185R167;C146R057;C062R002;C108R085;C038R086;C096R039;C119R054;C19…
[UNDER]	GO:1901566	5	organonitrogen compound biosynthetic process	BIOLOGICAL_PROCESS	0.0299018	0.000397089	39	6133	406	36263	8.76404	14.466	C013R054;C109R141;C217R012;C029R044;C014R137;C077R154;C116R098;C093R093;C088R086;C172R008;C181R102;C015R009;C150R058;C042R126;C025R144;C138R121;C133R135;C098R048;C202R085;C143R043;C115R137;C147R102;C037R166;C255R119;C056R041;C043R166;C204R068;C250R085;C046R015;C134R154;C090R142;C237R076;C183R023;C159R061;C153R107;C191R112;C056R105;C067R037;C104R038
[OVER]	GO:0030509	6	BMP signaling pathway	BIOLOGICAL_PROCESS	0.0299018	0.00039667	18	674	427	41722	4.04494	1.58977	C154R016;C088R161;C018R057;C094R006;C196R169;C098R130;C152R052;C265R134;C259R112;C096R039;C191R110;C182R118;C007R114;C202R085;C183R090;C056R105;C184R005;C039R004
[OVER]	GO:0010759	6	positive regulation of macrophage chemotaxis	BIOLOGICAL_PROCESS	0.0306217	0.000407832	6	86	439	42310	1.34831	0.202849	C185R165;C210R061;C113R072;C085R114;C008R044;C153R129
[UNDER]	GO:0005730	5	nucleolus	CELLULAR_COMPONENT	0.0309684	0.00041484	23	4222	422	38174	5.16854	9.95849	C139R021;C139R032;C092R134;C069R052;C032R060;C033R115;C215R023;C073R129;C235R106;C090R142;C146R057;C025R113;C092R125;C062R002;C163R056;C038R086;C066R167;C031R023;C148R053;C202R010;C033R041;C119R115;C173R008
[OVER]	GO:0071773	5	cellular response to BMP stimulus	BIOLOGICAL_PROCESS	0.0309684	0.000414025	19	736	426	41660	4.26966	1.73601	C154R016;C088R161;C018R057;C094R006;C196R169;C098R130;C152R052;C265R134;C259R112;C096R039;C133R090;C191R110;C182R118;C007R114;C202R085;C183R090;C056R105;C184R005;C039R004
[OVER]	GO:0090183	5	regulation of kidney development	BIOLOGICAL_PROCESS	0.0314769	0.000422868	9	204	436	42192	2.02247	0.481177	C259R112;C088R161;C133R135;C021R127;C059R006;C077R154;C116R098;C184R018;C008R030
[OVER]	GO:0071772	4	response to BMP	BIOLOGICAL_PROCESS	0.0317316	0.000427514	19	738	426	41658	4.26966	1.74073	C154R016;C088R161;C018R057;C094R006;C196R169;C098R130;C152R052;C265R134;C259R112;C096R039;C133R090;C191R110;C182R118;C007R114;C202R085;C183R090;C056R105;C184R005;C039R004
[OVER]	GO:0007155	3	cell adhesion	BIOLOGICAL_PROCESS	0.0320475	0.000433007	76	4859	369	37537	17.0787	11.461	C137R117;C139R046;C089R109;C234R117;C059R006;C105R043;C190R001;C218R111;C116R098;C092R125;C008R044;C211R164;C061R058;C120R073;C184R018;C199R006;C045R050;C062R050;C231R079;C041R032;C094R168;C014R101;C094R006;C008R030;C265R105;C229R060;C073R065;C009R029;C021R127;C085R114;C038R071;C068R154;C007R114;C087R027;C238R044;C056R105;C048R162;C089R099;C164R141;C076R108;C154R016;C088R161;C217R012;C094R032;C18…
[OVER]	GO:0022610	2	biological adhesion	BIOLOGICAL_PROCESS	0.033509	0.000454048	77	4923	368	37473	17.3034	11.6119	C137R117;C139R046;C089R109;C234R117;C059R006;C105R043;C190R001;C218R111;C116R098;C092R125;C008R044;C211R164;C061R058;C120R073;C184R018;C199R006;C045R050;C062R050;C231R079;C041R032;C094R168;C014R101;C094R006;C008R030;C265R105;C229R060;C073R065;C009R029;C021R127;C085R114;C038R071;C068R154;C007R114;C087R027;C238R044;C056R105;C048R162;C089R099;C164R141;C076R108;C154R016;C088R161;C217R012;C094R032;C18…
[OVER]	GO:0045638	5	negative regulation of myeloid cell differentiation	BIOLOGICAL_PROCESS	0.0335941	0.000457795	14	455	431	41941	3.14607	1.07321	C154R016;C217R011;C032R060;C033R115;C077R154;C146R057;C094R006;C038R086;C133R135;C072R116;C191R110;C072R152;C173R008;C039R004
[OVER]	GO:0048646	3	anatomical structure formation involved in morphogenesis	BIOLOGICAL_PROCESS	0.0335941	0.000456889	90	5962	355	36434	20.2247	14.0626	C139R046;C234R117;C059R006;C018R057;C190R001;C116R098;C092R125;C093R093;C090R115;C042R126;C265R134;C259R112;C133R090;C202R085;C249R066;C266R069;C184R018;C199R006;C119R115;C173R008;C231R079;C094R168;C025R113;C094R006;C008R030;C009R029;C031R023;C028R134;C021R127;C122R154;C200R164;C085R114;C068R154;C072R116;C007R114;C087R027;C238R044;C056R105;C048R162;C104R038;C072R152;C035R114;C154R016;C217R011;C08…
[OVER]	GO:0060536	5	cartilage morphogenesis	BIOLOGICAL_PROCESS	0.0336601	0.000459994	7	124	438	42272	1.57303	0.29248	C032R060;C018R057;C167R162;C195R089;C104R038;C199R006;C184R005
[OVER]	GO:1902026	4	regulation of cartilage condensation	BIOLOGICAL_PROCESS	0.0336802	0.000461569	3	12	442	42384	0.674157	0.0283046	C021R127;C008R030;C048R162
[UNDER]	GO:0005856	5	cytoskeleton	CELLULAR_COMPONENT	0.0339167	0.000467428	49	7234	396	35162	11.0112	17.0629	C140R010;C137R117;C139R046;C164R003;C234R117;C218R111;C164R082;C090R115;C015R009;C061R058;C265R134;C138R121;C212R013;C057R031;C093R128;C228R118;C231R079;C094R168;C248R105;C014R101;C153R107;C087R027;C238R044;C160R017;C164R141;C010R162;C029R044;C164R104;C112R067;C200R137;C181R029;C151R162;C056R091;C091R132;C046R120;C240R129;C219R020;C253R033;C057R009;C097R055;C247R085;C250R085;C193R026;C227R097;C18…
[UNDER]	GO:0034641	4	cellular nitrogen compound metabolic process	BIOLOGICAL_PROCESS	0.0339167	0.000466508	145	17292	300	25104	32.5843	40.7869	C109R141;C059R006;C093R093;C172R008;C150R058;C265R134;C038R020;C138R121;C133R135;C133R090;C202R085;C266R069;C184R018;C046R015;C090R142;C094R168;C031R023;C028R134;C122R154;C068R154;C182R118;C238R044;C048R162;C104R038;C072R152;C013R054;C035R114;C217R011;C088R161;C256R036;C201R100;C014R137;C210R061;C077R154;C200R137;C146R057;C163R056;C038R086;C025R144;C096R039;C091R132;C184R150;C191R067;C143R043;C24…
[UNDER]	GO:0034470	7	ncRNA processing	BIOLOGICAL_PROCESS	0.0341448	0.00047189	2	1221	443	41175	0.449438	2.87999	C090R142;C202R010
[UNDER]	GO:0042254	5	ribosome biogenesis	BIOLOGICAL_PROCESS	0.0352319	0.000488274	2	1235	443	41161	0.449438	2.91301	C090R142;C202R010
[UNDER]	GO:0050851	6	antigen receptor-mediated signaling pathway	BIOLOGICAL_PROCESS	0.0359851	0.000502954	0	782	445	41614	0	1.84451
[OVER]	GO:0035239	4	tube morphogenesis	BIOLOGICAL_PROCESS	0.0359851	0.000506445	69	4316	376	38080	15.5056	10.1802	C140R010;C234R117;C059R006;C018R057;C190R001;C116R098;C042R126;C259R112;C133R090;C202R085;C249R066;C266R069;C120R073;C184R018;C119R115;C173R008;C094R168;C094R006;C008R030;C009R029;C031R023;C028R134;C021R127;C122R154;C200R164;C085R114;C068R154;C072R116;C007R114;C238R044;C056R105;C048R162;C104R038;C072R152;C035R114;C154R016;C217R011;C088R161;C032R060;C010R162;C256R036;C200R137;C146R057;C151R162;C03…
[OVER]	GO:0001525	4	angiogenesis	BIOLOGICAL_PROCESS	0.0359851	0.000506047	41	2184	404	40212	9.21348	5.15143	C032R060;C234R117;C059R006;C256R036;C190R001;C200R137;C116R098;C151R162;C042R126;C038R086;C201R028;C119R054;C171R053;C046R120;C249R066;C143R043;C184R018;C119R115;C033R115;C032R158;C094R006;C203R120;C155R077;C008R030;C196R169;C093R080;C080R081;C009R029;C193R026;C031R023;C021R127;C200R164;C085R114;C068R154;C195R059;C007R114;C238R044;C056R105;C048R162;C104R038;C039R004
[UNDER]	GO:0008380	7	RNA splicing	BIOLOGICAL_PROCESS	0.0359851	0.000507048	4	1553	441	40843	0.898876	3.66308	C031R023;C069R052;C236R080;C087R056
[OVER]	GO:0033483	6	gas homeostasis	BIOLOGICAL_PROCESS	0.0359851	0.000506538	5	58	440	42338	1.1236	0.136805	C013R054;C109R141;C183R023;C046R015;C088R086
[OVER]	GO:0055091	7	phospholipid homeostasis	BIOLOGICAL_PROCESS	0.0359851	0.000506538	5	58	440	42338	1.1236	0.136805	C173R086;C067R037;C037R166;C255R119;C027R105
[OVER]	GO:0045669	5	positive regulation of osteoblast differentiation	BIOLOGICAL_PROCESS	0.0362625	0.000512356	11	304	434	42092	2.47191	0.717049	C035R114;C140R010;C152R052;C088R161;C122R154;C018R057;C046R120;C202R085;C094R006;C184R005;C039R004
[UNDER]	GO:2000058	8	regulation of ubiquitin-dependent protein catabolic process	BIOLOGICAL_PROCESS	0.0364432	0.000516741	0	791	445	41605	0	1.86574
[OVER]	GO:0048678	5	response to axon injury	BIOLOGICAL_PROCESS	0.0364432	0.000517723	18	690	427	41706	4.04494	1.62751	C067R099;C045R050;C159R108;C089R109;C173R086;C094R168;C185R167;C008R030;C027R105;C073R065;C159R061;C053R026;C021R127;C038R071;C061R083;C143R043;C048R162;C089R099
[OVER]	GO:0061386	6	closure of optic fissure	BIOLOGICAL_PROCESS	0.0365047	0.000520006	4	32	441	42364	0.898876	0.0754788	C202R085;C025R113;C062R002;C119R115
[OVER]	GO:0060442	5	branching involved in prostate gland morphogenesis	BIOLOGICAL_PROCESS	0.038041	0.000544827	5	59	440	42337	1.1236	0.139164	C143R043;C088R161;C090R002;C094R006;C039R004
[OVER]	GO:0045444	5	fat cell differentiation	BIOLOGICAL_PROCESS	0.038041	0.00054453	22	934	423	41462	4.94382	2.20304	C022R008;C253R026;C164R003;C018R057;C185R165;C014R137;C210R061;C146R057;C095R050;C094R006;C008R044;C184R161;C153R107;C153R129;C262R110;C056R105;C113R072;C067R037;C037R166;C255R119;C184R005;C039R004
[OVER]	GO:0061134	4	peptidase regulator activity	MOLECULAR_FUNCTION	0.0401607	0.00057704	16	579	429	41817	3.59551	1.36569	C137R117;C250R085;C029R044;C265R019;C185R098;C075R022;C094R006;C015R009;C138R121;C227R163;C135R154;C137R040;C056R105;C186R019;C009R078;C039R004
[OVER]	GO:0003253	6	cardiac neural crest cell migration involved in outflow tract morphogenesis	BIOLOGICAL_PROCESS	0.0401607	0.000578287	4	33	441	42363	0.898876	0.0778375	C038R086;C088R161;C104R038;C119R115
[OVER]	GO:0060512	4	prostate gland morphogenesis	BIOLOGICAL_PROCESS	0.0404749	0.000584374	8	170	437	42226	1.79775	0.400981	C088R161;C021R127;C143R043;C090R002;C094R006;C008R030;C048R162;C039R004
[OVER]	GO:0098868	4	bone growth	BIOLOGICAL_PROCESS	0.0419667	0.000607532	9	215	436	42181	2.02247	0.507123	C140R010;C085R114;C018R057;C167R162;C195R089;C048R162;C199R006;C093R080;C184R005
[OVER]	GO:0060325	4	face morphogenesis	BIOLOGICAL_PROCESS	0.0421956	0.000614103	10	262	435	42134	2.24719	0.617983	C152R052;C038R086;C021R127;C018R057;C056R105;C008R030;C048R162;C093R080;C184R005;C119R115
[UNDER]	GO:0032446	8	protein modification by small protein conjugation	BIOLOGICAL_PROCESS	0.0421956	0.000613315	11	2579	434	39817	2.47191	6.08312	C184R150;C255R144;C009R080;C167R162;C231R079;C064R002;C202R085;C202R010;C234R042;C100R111;C219R041
[OVER]	GO:0048018	4	receptor ligand activity	MOLECULAR_FUNCTION	0.0424181	0.000619633	16	583	429	41813	3.59551	1.37513	C092R134;C088R161;C059R006;C041R032;C077R154;C218R011;C116R098;C094R006;C009R029;C042R126;C133R135;C085R114;C068R154;C184R018;C180R124;C039R004
[OVER]	GO:0001944	5	vasculature development	BIOLOGICAL_PROCESS	0.0424181	0.000620617	55	3245	390	39151	12.3596	7.65402	C140R010;C234R117;C059R006;C190R001;C116R098;C042R126;C133R090;C202R085;C249R066;C120R073;C184R018;C119R115;C173R008;C094R006;C008R030;C009R029;C031R023;C021R127;C200R164;C085R114;C068R154;C072R116;C007R114;C238R044;C056R105;C048R162;C104R038;C072R152;C217R011;C088R161;C032R060;C256R036;C200R137;C146R057;C151R162;C038R086;C201R028;C091R132;C119R054;C171R053;C046R120;C143R043;C147R102;C247R085;C03…
[OVER]	GO:0071495	4	cellular response to endogenous stimulus	BIOLOGICAL_PROCESS	0.0425266	0.000623846	97	6615	348	35781	21.7978	15.6029	C109R141;C251R112;C059R006;C164R082;C061R058;C265R134;C010R107;C133R135;C122R167;C133R090;C202R085;C184R018;C033R041;C122R160;C199R006;C022R008;C046R015;C231R079;C094R168;C077R126;C066R167;C068R154;C182R118;C087R027;C238R044;C048R162;C164R141;C013R054;C139R021;C088R161;C014R137;C210R061;C077R154;C112R067;C200R137;C146R057;C189R053;C096R039;C197R170;C143R043;C056R041;C057R009;C097R055;C155R077;C20…
[UNDER]	GO:0031981	5	nuclear lumen	CELLULAR_COMPONENT	0.0425318	0.000636677	104	13053	341	29343	23.3708	30.7883	C109R141;C164R003;C142R066;C164R082;C093R093;C150R058;C061R058;C038R020;C133R090;C202R085;C033R041;C022R008;C046R015;C235R106;C231R079;C090R142;C077R126;C066R167;C031R023;C028R134;C087R027;C238R044;C104R038;C072R152;C013R054;C139R021;C217R011;C217R012;C201R100;C210R061;C112R067;C200R137;C146R057;C163R056;C038R086;C197R170;C184R150;C198R097;C046R120;C191R067;C143R043;C037R166;C255R119;C139R032;C09…
[OVER]	GO:0042118	4	endothelial cell activation	BIOLOGICAL_PROCESS	0.0425318	0.000627878	5	61	440	42335	1.1236	0.143881	C217R011;C215R023;C072R116;C072R152;C173R008
[OVER]	GO:1904947	7	folate import into mitochondrion	BIOLOGICAL_PROCESS	0.0425318	0.000637058	2	2	443	42394	0.449438	0.00471743	C035R114;C122R154
[OVER]	GO:1902872	4	regulation of horizontal cell localization	BIOLOGICAL_PROCESS	0.0425318	0.000637058	2	2	443	42394	0.449438	0.00471743	C191R110;C154R016
[OVER]	GO:1902876	5	negative regulation of embryonic pattern specification	BIOLOGICAL_PROCESS	0.0425318	0.000637058	2	2	443	42394	0.449438	0.00471743	C191R110;C154R016
[OVER]	GO:1902873	5	negative regulation of horizontal cell localization	BIOLOGICAL_PROCESS	0.0425318	0.000637058	2	2	443	42394	0.449438	0.00471743	C191R110;C154R016
[OVER]	GO:1902864	5	negative regulation of embryonic camera-type eye development	BIOLOGICAL_PROCESS	0.0425318	0.000637058	2	2	443	42394	0.449438	0.00471743	C191R110;C154R016
[OVER]	GO:1902863	6	regulation of embryonic camera-type eye development	BIOLOGICAL_PROCESS	0.0425318	0.000637058	2	2	443	42394	0.449438	0.00471743	C191R110;C154R016
[OVER]	GO:1902253	7	regulation of intrinsic apoptotic signaling pathway by p53 class mediator	BIOLOGICAL_PROCESS	0.0436358	0.000655278	7	132	438	42264	1.57303	0.31135	C255R144;C018R057;C064R002;C025R113;C062R002;C184R005;C219R041
[UNDER]	GO:0045211	4	postsynaptic membrane	CELLULAR_COMPONENT	0.044162	0.000664884	2	1176	443	41220	0.449438	2.77385	C251R112;C219R020
[UNDER]	GO:0044451	5	nucleoplasm part	CELLULAR_COMPONENT	0.044328	0.000669096	23	4122	422	38274	5.16854	9.72262	C097R055;C069R052;C236R080;C215R023;C018R057;C180R160;C162R146;C201R100;C164R082;C090R167;C077R068;C061R058;C031R023;C200R164;C119R054;C198R097;C056R105;C202R010;C255R029;C052R104;C070R142;C087R056;C219R020
[OVER]	GO:0019828	7	aspartic-type endopeptidase inhibitor activity	MOLECULAR_FUNCTION	0.0447717	0.000679249	3	14	442	42382	0.674157	0.033022	C015R009;C138R121;C029R044
[OVER]	GO:0009953	5	dorsal/ventral pattern formation	BIOLOGICAL_PROCESS	0.0447717	0.000678664	20	812	425	41584	4.49438	1.91528	C154R016;C234R117;C018R057;C162R146;C200R137;C090R002;C094R006;C196R169;C166R043;C098R130;C259R112;C193R026;C028R134;C191R110;C182R118;C007R114;C191R067;C266R069;C238R044;C039R004
[OVER]	GO:0001655	5	urogenital system development	BIOLOGICAL_PROCESS	0.0457843	0.000696379	36	1875	409	40521	8.08989	4.42259	C154R016;C088R161;C234R117;C059R006;C077R154;C200R137;C116R098;C062R002;C038R086;C259R112;C189R053;C133R135;C091R132;C202R085;C191R067;C266R069;C143R043;C184R018;C018R143;C057R009;C097R055;C247R085;C250R085;C162R146;C025R113;C090R002;C094R006;C155R077;C008R030;C193R026;C021R127;C191R110;C238R044;C056R105;C048R162;C039R004
[OVER]	GO:0072498	7	embryonic skeletal joint development	BIOLOGICAL_PROCESS	0.0463071	0.000706119	6	96	439	42300	1.34831	0.226436	C140R010;C191R067;C088R161;C090R002;C004R026;C162R146
[OVER]	GO:0090177	5	establishment of planar polarity involved in neural tube closure	BIOLOGICAL_PROCESS	0.0471023	0.000720064	5	63	440	42333	1.1236	0.148599	C035R114;C007R114;C094R006;C122R154;C039R004
[UNDER]	GO:0005819	5	spindle	CELLULAR_COMPONENT	0.0474418	0.000727085	4	1537	441	40859	0.898876	3.62534	C094R168;C097R055;C212R013;C255R029
List of GO terms with slight modification of their "original title" from the database resources (for the best fit in the figure)
		GO ID	Original GO name	Modified GO name
		GO:0034120	positive regulation of erythrocyte aggregation	pos. reg. of erythrocyte aggregation
		GO:0048534	hematopoietic or lymphoid organ development	hem. / lymp. organ development
		GO:0062023	collagen-containing extracellular matrix	collagen-containing ECM
		GO:0031838	haptoglobin-hemoglobin complex	haptoglobin-HB complex

## Sheet: Bar
Supplementary File S4. 448 non-redundant chalimus-responsive DEPs (fold change >|2|) shared by ADJ vs. PRE and ATT vs. PRE probe list (Figure 2). Analysis was performed at FDR < 0.01 using Fisher's Exact Test. 44K salmon array was used as the reference. Top GO terms from each category with lower p-values are selected for generating the bar plot. Pie charts represent the distribution of GO terms, …

## Sheet: Pie
Supplementary File S4. 448 non-redundant chalimus-responsive DEPs (fold change >|2|) shared by ADJ vs. PRE and ATT vs. PRE probe list (Figure 2). Analysis was performed at FDR < 0.01 using Fisher's Exact Test. 44K salmon array was used as the reference. Top GO terms from each category with lower P-values are selected for generating the bar plot. Pie charts represent the distribution of GO terms, …

## Sheet: Probes
Supplementary File S4. Probes with fold change cutoff above 2 (FC > |2|) that were used in the Blast2GO enrichment analyses and their gene symbols. Complete details for each probe are available in Supplementary Table 1.
Location ID	Gene symbol
C176R092	FKBP14
C159R004	LOC100194720
C068R154	MDK
C140R143	HBE1
C173R086	CALU
C200R100	TPM4
C066R167	CLEC3B
C196R025	HBB
C072R116	HOXC9
C182R013	LOC100194722
C227R097	SDCCAG3
C069R075	IL13RA2
C234R044	ART5
C190R001	EMP3
C048R162	MMP2
C107R003	-
C218R159	TYRP1
C168R105	COMTD1
C075R022	LXN
C149R133	LOC106602268
C056R091	KRT2
C100R111	RNF166
C158R147	GIMAP7
C162R024	UCMA
C171R053	MAMDC2
C220R134	HBA4
C255R029	INCENP
C086R018	FIBIN
C265R134	HTRA1
C087R151	LOC106607199
C067R037	FABP2
C010R162	FHL3
C021R127	MMP2
C102R006	CMTM7
C014R004	FKBP10
C090R115	GABARAPL2
C191R112	UGDH
C032R158	LOX
C200R047	-
C058R023	LOC106564722
C247R168	TUBA4A
C122R167	FAM89B
C183R023	ALAS2
C099R127	HBB
C196R169	TNFAIP6
C061R058	RAB27B
C048R055	PRSS23
C233R088	HBB
C215R152	HBB
C256R036	LOX
C073R065	LGALS1
C171R074	PRDM12
C094R168	RHOU
C152R052	DLX6
C100R146	SACS
C212R013	SEPT6
C148R114	ADAM28
C228R104	HBA
C195R089	RERG
C050R144	PXDC1
C128R030	COMTD1
C150R058	METTL17
C235R106	LEPREL4
C266R069	PTCHD3
C143R043	RXRG
C248R105	TUBB
C234R042	NLRC3
C160R017	GNG3
C242R094	LOC106574325
C248R155	MSMO1
C178R076	DCT
C205R034	HBE1
C038R020	ZBED5
C166R043	GAS1
C198R003	-
C217R165	OLFML3
C247R085	TPM1
C238R044	ANXA13
C232R083	C4A
C030R018	HBZ
C008R035	TSPAN4
C011R153	SYT7
C184R018	COL10A1
C105R122	SACS
C146R057	LMO1
C031R023	SRPK2
C185R047	CFH
C259R045	LOC106568918
C203R120	EMP3
C200R108	SLC7A1
C211R132	YJEFN3
C195R122	CD59
C089R099	LGALS1
C217R011	HOXC9
C201R100	TKT
C057R031	CCT7
C167R162	RASD1
C038R090	LOC106576963
C243R111	HLA-B
C033R115	HOXC6
C061R083	LGALS1
C213R016	-
C137R040	TFPI2
C025R113	EMX2
C210R061	CMKLR1
C082R022	G0S2
C179R123	SPON1
C240R129	CCT7
C159R061	CERS2
C162R146	HOXD11
C102R022	HBE1
C009R080	BHLHE22
C181R029	KRT8
C064R002	UBA52
C077R154	COL10A1
C072R152	HOXA9
C193R026	ANXA13
C018R143	APOD
C191R156	CFB
C125R022	FKBP7
C237R137	LOC110537553
C038R136	LOC106584644
C054R053	LOC106582404
C012R022	LOC106563597
C110R006	PRKAG2
C069R052	BRD4
C199R006	COL6A1
C182R118	FSTL1
C195R059	LOX
C059R006	COL10A1
C093R080	TGFBR2
C098R145	HBB
C155R077	ACE
C041R052	NOTCH1
C188R074	CD93
C048R027	-
C010R017	FKBP14
C230R109	HBB
C038R071	APOD
C009R078	TFPI2
C252R104	HBB
C215R023	LOC106598472
C078R021	COL15A1
C228R138	CCDC80
C224R008	FAM176B
C159R108	LGALS1
C115R137	ZDHHC2
C185R167	LGALS1
C150R031	PPP1R3C
C200R137	ANXA13
C139R046	PALLD
C062R050	SVEP1
C087R027	LASP1
C116R098	COL10A1
C098R130	ASTL
C008R030	MMP2
C251R112	ADRA2B
C060R037	HBB
C004R026	SHOX
C090R019	LOC106568918
C217R162	ATP1B2
C085R114	THBS4
C263R154	CD59
C204R063	LOC106590227
C248R144	LOC100196683
C251R106	LOC106565379
C066R011	ABCA12
C119R115	PITX1
C037R166	FABP3
C179R127	FAM176B
C236R080	RBM25
C111R158	FGFBP2
C108R119	SDS
C222R006	TMEFF1
C220R158	MBL2
C109R104	HBZ
C090R002	HOXD12
C144R038	YJEFN3
C076R105	TNIK
C151R162	PARVA
C221R166	OLFML3
C090R167	GADD45B
C237R163	FAM89B
C150R090	LOC106608631
C044R047	TSPAN4
C154R016	FSTL3
C121R001	COMTD1
C199R056	MGP
C217R115	TYR
C201R028	SPARC
C255R119	PMP2
C161R004	SCG3
C049R002	PLIN2
C091R089	AGTRAP
C122R154	SLC25A32
C154R042	LOC106585134
C018R127	SLC15A1
C098R092	GLIPR2
C050R133	CD59
C042R126	OGN
C046R015	ALAS2
C183R035	RTP3
C219R020	PACSIN3
C110R162	LOC106611166
C201R125	COL6A3
C234R124	HBB
C045R050	LGALS1
C247R036	HPD
C110R008	LOC110521634
C014R101	FEZ1
C094R032	CLEC17A
C055R128	IFIT5
C225R045	HBE1
C122R160	BGLAP
C126R062	COX6B1
C208R110	LOC106588495
C173R008	HOXC9
C200R164	S100A4
C255R144	UBB
C264R109	PRXL2A
C018R057	DLX1
C083R105	CRABP2
C126R092	CD302
C256R025	HPD
C167R092	LOC106565629
C218R024	-
C111R146	-
C029R044	GAPDH
C043R046	MARCKSL1
C164R141	GNG2
C164R082	RAB27B
C139R021	CLEC3B
C061R131	HBZ
C009R029	PTN
C057R153	HBZ
C149R170	COX6B1
C163R056	HIST1H1D
C081R093	hba4
C203R041	FGFR4
C034R134	SH3PXD2A
C046R120	CLIC2
C056R105	TCF7L2
C041R032	PMEL
C103R115	-
C174R143	GPX7
C191R143	LOC106586296
C151R094	LOC106588819
C202R010	GNL3
C070R163	LOC106576770
C262R105	GFI1B
C013R134	GPD1
C259R112	FOXD3
C057R082	LOC106581816
C077R068	ABI3BP
C214R061	FP1
C149R017	OLFML3
C265R107	NETO2
C221R141	LOC106594559
C176R033	MFAP2
C123R037	GDA
C128R089	ATHL1
C043R167	PRXL2A
C078R088	HSD11B1L
C053R026	LGALS1
C197R170	LRRC32
C207R063	LOC106590227
C039R004	SFRP1
C092R125	CHN1
C224R001	LOC106601549
C043R166	CKB
C159R014	ARL5A
C164R104	SLC2A11
C109R141	ALAS2
C259R137	EFEMP1
C134R154	DBI
C173R110	ART5
C074R104	COX6B1
C096R113	HBB
C063R126	GSTA
C157R137	LHFPL6
C180R160	HOXD10
C088R139	USP47
C028R134	LHX9
C228R118	ALDOC
C189R078	DHRS1
C033R041	CLEC3B
C113R072	CMKLR1
C153R107	VIM
C089R109	LGALS1
C229R060	RAB27B
C105R043	FAP
C148R053	HIST1H1D
C204R170	SULT2B1
C139R032	RSAD2
C219R041	PXMP2
C249R066	LOX
C119R054	S100A4
C062R075	MMP19
C153R129	C3AR1
C071R161	LOC106589901
C088R086	ALAS2
C140R010	GJA1
C096R039	FSTL1
C265R105	OTOR
C015R156	HBZ
C235R126	HBB
C234R117	ANXA13
C135R154	TIMP3
C025R144	QDPR
C111R056	COX6B1
C164R003	PSMB8
C217R012	ALOXE3
C092R134	HMGXB4
C218R111	MPRIP
C056R041	HPRT1
C024R014	HDD11
C256R058	RHO
C250R085	BCL2L1
C192R066	HBZ
C145R001	CRP
C028R073	S100A14
C250R065	TMEM47
C098R048	DDX19A
C152R040	LOC106577779
C253R026	UCHL1
C200R158	C1QTNF6
C133R090	PRRX1
C080R031	IFI44
C189R053	CA2
C057R159	GSTA
C089R112	TNFRSF6B
C088R161	BMP8A
C174R128	HBZ
C223R021	PAPLN
C128R070	SACS
C211R164	HLA-H
C171R164	HBB
C037R138	SPON1
C124R053	HBB
C191R067	HOXC11
C244R016	HBE1
C262R110	UCHL1
C159R150	IL13RA2
C091R132	TPM1
C043R150	HBA4
C142R066	PSMB9
C180R130	ART5
C099R085	GPX7
C147R102	PPAP2B
C121R170	LOC106582100
C161R011	CD99
C008R044	CMKLR1
C180R124	LOC106600447
C258R141	LOC106564954
C031R073	HGD
C104R040	HBE1
C093R128	CDC42EP3
C247R109	HBB
C189R081	CYTL1
C230R092	GSTA
C080R081	TGFBI
C025R078	RAMP1
C110R060	UGT2A1
C090R142	RPS13
C185R165	CMKLR1
C095R050	C1QTNF3
C210R101	MS4A15
C112R067	LASP1
C227R163	TFPI2
C137R117	GSN
C073R129	HIST1H1D
C235R001	MFAP2
C027R105	CALU
C183R090	HTRA1
C253R033	FHL3
C231R079	TSPAN14
C152R036	HGFAC
C075R021	PHYHD1
C191R109	HBB
C089R005	F3
C021R112	HBB
C104R038	HAND2
C210R126	GSTA
C106R072	HBB
C081R081	C4A
C058R044	HBB
C256R151	HGD
C164R030	EFHD1
C202R085	SOX11
C035R114	SLC25A32
C007R114	FZD7
C133R135	COL10A1
C093R093	TNRC6C
C014R137	PAH
C161R043	-
C094R006	SFRP1
C184R051	MT-CO1
C106R165	MBL2
C164R125	CD99
C052R104	TAF2
C076R108	FGL1
C210R080	C4ORF48
C247R009	MOSC1
C017R083	HBB
C062R002	EMX2
C110R167	LOC106611397
C108R085	MAG
C172R008	ELOVL1
C185R098	SERPINH1
C038R086	TWIST2
C259R124	LOC106612831
C077R126	LRRC32
C184R161	TRIO
C170R165	BGN
C153R102	CCDC80
C182R148	TTR
C138R121	GAPDH
C113R150	LOC110501665
C032R060	HOXA5
C120R073	COLEC12
C064R016	LOC106568453
C120R022	ND1
C218R011	LOC106607463
C090R083	HBB
C013R054	ALAS2
C184R150	TRIM58
C181R102	ACBD7
C265R019	SERPINH1
C116R159	ART5
C263R031	IGLC3
C237R076	BGN
C087R056	SYF2
C054R076	HBE1
C198R097	SH3BGRL
C010R107	BGLAP
C026R038	HBB
C186R019	PI15
C067R099	LGALS1
C022R008	UCHL1
C209R021	TTC39B
C070R142	SGK1
C204R068	CHST14
C097R055	SLC34A1
C184R005	DLX1
C057R009	ATP6V0D1
C015R009	GAPDH
C191R110	FSTL3
C186R149	HBZ
