# Supplementary material for: Transcriptomic Profiling in Fins of Atlantic Salmon Parasitized with Sea Lice: Evidence for an Early Imbalance Between Chalimus-Induced Immunomodulation and the Host’s Defense Response
Source: Int J Mol Sci. 2020 Mar 31;21(7):2417. doi: 10.3390/ijms21072417 (PMC7177938; doi:10.3390/ijms21072417)
Supplement: Supplementary file 1 [file ijms-21-02417-s001.zip › ijms-721524-final-supplementary-revised/Supplementary_Files/Supp. File_S5_ATTvNA_EA_go_ids_fisher_result_2.xlsx]

## Sheet: ATTvNA_EA_go_ids_fisher_result
Supplementary File S5. GO term enrichment analyses of 90 chalimus-responsive DEPs ATT vs. ADJ probe list (Figure 2). Analysis was performed at FDR < 0.05 using Fisher's Exact Test. 44K salmon array was used as the reference. Highlighted GO terms (blue, biological process (BP); green, molecular function (MF); red, cellular component (CC)) are the top GO terms from each category with lower p-values…
Enrichment	GO ID	Level	GO Name	GO Category	FDR	P-Value	Nr Test	Nr Reference	Non Annot Test	Non Annot Reference	%Test	%Ref	TestSet Sequences
[OVER]	GO:0031983	4	vesicle lumen	CELLULAR_COMPONENT	2.58519e-07	2.99397e-11	17	995	72	41757	19.1011	2.32738	C137R137;C026R092;C094R086;C018R115;C109R002;C147R142;C156R092;C183R028;C127R168;C237R077;C189R139;C034R155;C246R156;C138R013;C128R106;C144R085;C245R152
[OVER]	GO:0060205	5	cytoplasmic vesicle lumen	CELLULAR_COMPONENT	2.58519e-07	2.68846e-11	17	988	72	41764	19.1011	2.311	C137R137;C026R092;C094R086;C018R115;C109R002;C147R142;C156R092;C183R028;C127R168;C237R077;C189R139;C034R155;C246R156;C138R013;C128R106;C144R085;C245R152
[OVER]	GO:0035580	6	specific granule lumen	CELLULAR_COMPONENT	2.58519e-07	1.37155e-11	9	128	80	42624	10.1124	0.299401	C246R156;C138R013;C026R092;C018R115;C144R085;C156R092;C183R028;C189R139;C245R152
[OVER]	GO:0005615	3	extracellular space	CELLULAR_COMPONENT	7.60545e-07	1.17441e-10	29	3620	60	39132	32.5843	8.46744	C164R142;C137R137;C026R092;C018R115;C109R167;C134R121;C159R112;C127R168;C189R139;C034R155;C168R122;C246R156;C098R103;C144R085;C184R030;C081R049;C156R092;C183R028;C129R085;C133R147;C237R077;C079R102;C138R013;C106R146;C201R158;C106R087;C230R100;C225R026;C245R152
[OVER]	GO:0034774	5	secretory granule lumen	CELLULAR_COMPONENT	1.04662e-06	2.02019e-10	16	970	73	41782	17.9775	2.2689	C137R137;C026R092;C094R086;C018R115;C109R002;C147R142;C156R092;C183R028;C237R077;C189R139;C034R155;C246R156;C138R013;C128R106;C144R085;C245R152
[OVER]	GO:1904724	5	tertiary granule lumen	CELLULAR_COMPONENT	1.05839e-06	2.4515e-10	9	180	80	42572	10.1124	0.421033	C246R156;C026R092;C018R115;C144R085;C081R049;C156R092;C183R028;C189R139;C245R152
[OVER]	GO:0005576	2	extracellular region	CELLULAR_COMPONENT	1.29244e-06	3.49255e-10	39	6737	50	36015	43.8202	15.7583	C164R142;C137R137;C026R092;C018R115;C050R109;C109R002;C109R167;C147R142;C134R121;C159R112;C127R168;C189R139;C211R125;C110R097;C034R155;C168R122;C187R001;C246R156;C098R103;C144R085;C184R030;C094R086;C081R049;C156R092;C183R028;C129R085;C133R147;C237R077;C049R002;C079R102;C138R013;C106R146;C012R096;C201R158;C106R087;C059R071;C230R100;C225R026;C245R152
[OVER]	GO:1904242	6	regulation of pancreatic trypsinogen secretion	BIOLOGICAL_PROCESS	1.7728e-06	6.84374e-10	5	16	84	42736	5.61798	0.0374251	C081R049;C133R147;C189R139;C018R115;C245R152
[OVER]	GO:1904244	6	pos. reg. of pancreatic trypsinogen secretion	BIOLOGICAL_PROCESS	1.7728e-06	6.84374e-10	5	16	84	42736	5.61798	0.0374251	C081R049;C133R147;C189R139;C018R115;C245R152
[OVER]	GO:1990747	5	pancreatic trypsinogen secretion	BIOLOGICAL_PROCESS	1.7728e-06	6.84374e-10	5	16	84	42736	5.61798	0.0374251	C081R049;C133R147;C189R139;C018R115;C245R152
[OVER]	GO:0044421	2	extracellular region part	CELLULAR_COMPONENT	4.73613e-06	2.01117e-09	31	4654	58	38098	34.8315	10.886	C164R142;C137R137;C026R092;C018R115;C109R167;C134R121;C159R112;C127R168;C189R139;C034R155;C168R122;C187R001;C246R156;C098R103;C144R085;C184R030;C081R049;C156R092;C183R028;C129R085;C133R147;C237R077;C079R102;C138R013;C106R146;C012R096;C201R158;C106R087;C230R100;C225R026;C245R152
[OVER]	GO:0043627	3	response to estrogen	BIOLOGICAL_PROCESS	7.73324e-06	3.63423e-09	12	576	77	42176	13.4831	1.34731	C137R137;C018R115;C081R049;C088R057;C127R168;C133R147;C237R077;C188R027;C189R139;C034R155;C104R148;C245R152
[OVER]	GO:0051240	3	pos. reg. of multicellular organismal process	BIOLOGICAL_PROCESS	7.73324e-06	3.88095e-09	41	8000	48	34752	46.0674	18.7126	C137R137;C026R092;C018R115;C109R002;C109R167;C147R142;C025R008;C127R168;C189R139;C144R128;C190R162;C034R155;C168R122;C246R156;C020R020;C122R042;C098R103;C144R085;C184R030;C148R164;C124R097;C210R169;C104R148;C094R120;C137R102;C081R049;C088R057;C156R092;C183R028;C133R147;C237R077;C106R146;C012R036;C128R106;C201R158;C016R010;C059R071;C230R100;C225R026;C115R165;C245R152
[OVER]	GO:0090187	5	positive regulation of pancreatic juice secretion	BIOLOGICAL_PROCESS	1.44822e-05	7.82701e-09	5	28	84	42724	5.61798	0.065494	C081R049;C133R147;C189R139;C018R115;C245R152
[OVER]	GO:0043200	5	response to amino acid	BIOLOGICAL_PROCESS	3.06961e-05	1.89599e-08	13	821	76	41931	14.6067	1.92038	C018R115;C050R109;C109R167;C081R049;C133R147;C189R139;C211R125;C190R162;C110R097;C020R020;C138R013;C210R169;C245R152
[OVER]	GO:0034097	5	response to cytokine	BIOLOGICAL_PROCESS	3.06961e-05	1.8948e-08	29	4520	60	38232	32.5843	10.5726	C026R092;C018R115;C026R076;C121R145;C127R168;C233R051;C189R139;C027R038;C144R128;C190R162;C246R156;C020R020;C144R085;C184R030;C124R097;C210R169;C107R025;C094R120;C081R049;C088R057;C156R092;C183R028;C133R147;C138R013;C106R146;C128R106;C188R027;C225R026;C245R152
[OVER]	GO:0050729	5	positive regulation of inflammatory response	BIOLOGICAL_PROCESS	3.60351e-05	2.39866e-08	10	421	79	42331	11.236	0.984749	C026R092;C018R115;C109R167;C124R097;C183R028;C127R168;C189R139;C190R162;C210R169;C245R152
[OVER]	GO:0022617	5	extracellular matrix disassembly	BIOLOGICAL_PROCESS	3.60351e-05	2.50399e-08	8	217	81	42535	8.98876	0.507579	C246R156;C018R115;C144R085;C081R049;C156R092;C133R147;C189R139;C245R152
[OVER]	GO:0040011	2	locomotion	BIOLOGICAL_PROCESS	5.39702e-05	3.95859e-08	40	8251	49	34501	44.9438	19.2997	C134R140;C164R142;C026R092;C018R115;C050R109;C109R002;C147R142;C134R121;C159R112;C025R008;C127R168;C189R139;C027R038;C211R125;C144R128;C110R097;C168R122;C160R092;C187R001;C020R020;C122R042;C098R103;C184R030;C124R097;C104R148;C107R025;C137R102;C081R049;C088R057;C183R028;C129R085;C133R147;C106R146;C128R106;C201R158;C106R087;C016R010;C230R100;C225R026;C245R152
[OVER]	GO:0042221	3	response to chemical	BIOLOGICAL_PROCESS	5.61087e-05	4.33205e-08	61	16862	28	25890	68.5393	39.4414	C134R140;C026R092;C255R056;C025R008;C211R125;C190R162;C020R020;C122R042;C098R103;C148R164;C124R097;C210R169;C107R025;C094R120;C137R102;C081R049;C088R057;C156R092;C183R028;C129R085;C049R002;C138R013;C106R146;C012R036;C231R038;C201R158;C070R126;C016R010;C245R152;C164R142;C099R092;C018R115;C026R076;C050R109;C109R002;C109R167;C121R145;C147R142;C134R121;C159R112;C127R168;C233R051;C189R139;C027R038;C14…
[OVER]	GO:0090186	5	regulation of pancreatic juice secretion	BIOLOGICAL_PROCESS	6.79699e-05	5.51022e-08	5	43	84	42709	5.61798	0.10058	C081R049;C133R147;C189R139;C018R115;C245R152
[OVER]	GO:1901698	4	response to nitrogen compound	BIOLOGICAL_PROCESS	7.12203e-05	6.04867e-08	33	6013	56	36739	37.0787	14.0648	C026R092;C018R115;C050R109;C109R167;C127R168;C189R139;C027R038;C211R125;C190R162;C110R097;C168R122;C246R156;C020R020;C122R042;C144R085;C184R030;C124R097;C210R169;C107R025;C094R120;C081R049;C088R057;C156R092;C183R028;C133R147;C138R013;C106R146;C128R106;C070R126;C016R010;C230R100;C225R026;C245R152
[OVER]	GO:0010243	5	response to organonitrogen compound	BIOLOGICAL_PROCESS	8.99323e-05	7.98503e-08	32	5760	57	36992	35.9551	13.4731	C026R092;C018R115;C050R109;C109R167;C127R168;C189R139;C027R038;C211R125;C190R162;C110R097;C168R122;C246R156;C020R020;C122R042;C144R085;C184R030;C124R097;C210R169;C107R025;C081R049;C088R057;C156R092;C183R028;C133R147;C138R013;C106R146;C128R106;C070R126;C016R010;C230R100;C225R026;C245R152
[OVER]	GO:0001554	4	luteolysis	BIOLOGICAL_PROCESS	9.88623e-05	9.15957e-08	5	48	84	42704	5.61798	0.112275	C081R049;C133R147;C189R139;C018R115;C245R152
[OVER]	GO:0002576	6	platelet degranulation	BIOLOGICAL_PROCESS	0.000121213	1.16983e-07	10	501	79	42251	11.236	1.17188	C246R156;C137R137;C122R042;C094R086;C144R085;C156R092;C127R168;C237R077;C079R102;C034R155
[OVER]	GO:0042493	4	response to drug	BIOLOGICAL_PROCESS	0.000165447	1.6606e-07	33	6272	56	36480	37.0787	14.6707	C026R092;C099R092;C018R115;C050R109;C109R167;C127R168;C189R139;C027R038;C211R125;C190R162;C110R097;C168R122;C246R156;C020R020;C144R085;C184R030;C210R169;C107R025;C081R049;C088R057;C156R092;C183R028;C133R147;C049R002;C138R013;C106R146;C128R106;C201R158;C070R126;C193R062;C230R100;C225R026;C245R152
[OVER]	GO:0032940	3	secretion by cell	BIOLOGICAL_PROCESS	0.00017092	1.78151e-07	32	5962	57	36790	35.9551	13.9455	C134R140;C130R128;C137R137;C026R092;C018R115;C255R056;C109R002;C109R167;C147R142;C127R168;C189R139;C034R155;C246R156;C020R020;C122R042;C144R085;C180R014;C094R086;C094R120;C081R049;C088R057;C156R092;C183R028;C133R147;C237R077;C079R102;C138R013;C012R036;C128R106;C230R100;C115R165;C245R152
[OVER]	GO:0007166	4	cell surface receptor signaling pathway	BIOLOGICAL_PROCESS	0.000173427	1.8746e-07	41	9106	48	33646	46.0674	21.2996	C164R142;C026R092;C018R115;C026R076;C134R121;C159R112;C127R168;C233R051;C189R139;C027R038;C144R128;C190R162;C168R122;C246R156;C020R020;C122R042;C098R103;C144R085;C148R164;C124R097;C210R169;C180R014;C104R148;C107R025;C137R102;C081R049;C088R057;C156R092;C183R028;C129R085;C138R013;C106R146;C012R036;C128R106;C231R038;C106R087;C016R010;C059R071;C188R027;C230R100;C245R152
[OVER]	GO:0048584	3	positive regulation of response to stimulus	BIOLOGICAL_PROCESS	0.000187863	2.10316e-07	40	8742	49	34010	44.9438	20.4482	C137R137;C026R092;C018R115;C050R109;C109R002;C109R167;C147R142;C127R168;C189R139;C211R125;C190R162;C110R097;C034R155;C160R092;C246R156;C122R042;C098R103;C144R085;C184R030;C124R097;C210R169;C180R014;C094R120;C137R102;C081R049;C088R057;C156R092;C183R028;C133R147;C237R077;C138R013;C106R146;C012R036;C128R106;C231R038;C201R158;C106R087;C230R100;C225R026;C245R152
[OVER]	GO:0070820	5	tertiary granule	CELLULAR_COMPONENT	0.000192098	2.22473e-07	10	538	79	42214	11.236	1.25842	C246R156;C130R128;C026R092;C018R115;C144R085;C081R049;C156R092;C183R028;C189R139;C245R152
[OVER]	GO:0048519	2	negative regulation of biological process	BIOLOGICAL_PROCESS	0.000198585	2.37652e-07	62	18072	27	24680	69.6629	42.2717	C134R140;C130R128;C026R092;C025R008;C211R125;C190R162;C020R020;C122R042;C098R103;C124R097;C210R169;C107R025;C094R120;C137R102;C081R049;C088R057;C156R092;C183R028;C129R085;C049R002;C138R013;C106R146;C012R036;C231R038;C201R158;C070R126;C016R010;C115R165;C245R152;C164R142;C018R115;C026R076;C050R109;C109R002;C109R167;C121R145;C147R142;C134R121;C159R112;C127R168;C233R051;C189R139;C027R038;C144R128;C11…
[OVER]	GO:0016010	4	dystrophin-gp complex	CELLULAR_COMPONENT	0.000202935	2.58526e-07	5	60	84	42692	5.61798	0.140344	C148R164;C233R051;C188R027;C026R076;C104R148
[OVER]	GO:0090665	3	glycoprotein complex	CELLULAR_COMPONENT	0.000202935	2.58526e-07	5	60	84	42692	5.61798	0.140344	C148R164;C233R051;C188R027;C026R076;C104R148
[OVER]	GO:0030851	7	granulocyte differentiation	BIOLOGICAL_PROCESS	0.000209225	2.82693e-07	7	201	82	42551	7.86517	0.470153	C164R142;C106R146;C134R121;C159R112;C129R085;C190R162;C210R169
[OVER]	GO:0048523	3	negative regulation of cellular process	BIOLOGICAL_PROCESS	0.000209225	2.75942e-07	58	16274	31	26478	65.1685	38.0661	C134R140;C130R128;C026R092;C025R008;C211R125;C190R162;C020R020;C122R042;C098R103;C124R097;C210R169;C107R025;C094R120;C137R102;C081R049;C088R057;C156R092;C183R028;C129R085;C049R002;C138R013;C106R146;C012R036;C231R038;C201R158;C070R126;C016R010;C245R152;C164R142;C018R115;C026R076;C050R109;C109R002;C109R167;C121R145;C147R142;C134R121;C159R112;C127R168;C233R051;C189R139;C027R038;C144R128;C110R097;C16…
[OVER]	GO:0031012	3	extracellular matrix	CELLULAR_COMPONENT	0.000216047	3.08591e-07	14	1239	75	41513	15.7303	2.89811	C018R115;C081R049;C156R092;C127R168;C189R139;C187R001;C246R156;C012R096;C201R158;C106R087;C098R103;C144R085;C184R030;C225R026
[OVER]	GO:0046581	4	intercellular canaliculus	CELLULAR_COMPONENT	0.000216047	3.01289e-07	5	62	84	42690	5.61798	0.145022	C081R049;C133R147;C189R139;C018R115;C245R152
[OVER]	GO:0050727	5	regulation of inflammatory response	BIOLOGICAL_PROCESS	0.000255674	3.98262e-07	14	1266	75	41486	15.7303	2.96126	C026R092;C018R115;C109R167;C081R049;C088R057;C183R028;C127R168;C189R139;C190R162;C168R122;C106R146;C124R097;C210R169;C245R152
[OVER]	GO:0042406	4	extrinsic component of endoplasmic reticulum membrane	CELLULAR_COMPONENT	0.000255674	3.97151e-07	4	25	85	42727	4.49438	0.0584768	C133R147;C189R139;C018R115;C245R152
[OVER]	GO:0071241	5	cellular response to inorganic substance	BIOLOGICAL_PROCESS	0.000255674	4.04672e-07	15	1471	74	41281	16.8539	3.44077	C134R140;C018R115;C081R049;C127R168;C189R139;C190R162;C168R122;C020R020;C122R042;C012R036;C201R158;C184R030;C225R026;C210R169;C245R152
[OVER]	GO:0046903	5	secretion	BIOLOGICAL_PROCESS	0.000255674	3.93289e-07	33	6506	56	36246	37.0787	15.218	C134R140;C130R128;C137R137;C026R092;C018R115;C255R056;C109R002;C109R167;C147R142;C127R168;C189R139;C034R155;C246R156;C020R020;C122R042;C144R085;C180R014;C094R086;C094R120;C081R049;C088R057;C156R092;C183R028;C133R147;C237R077;C079R102;C138R013;C012R036;C128R106;C016R010;C230R100;C115R165;C245R152
[OVER]	GO:0001101	4	response to acid chemical	BIOLOGICAL_PROCESS	0.000259164	4.30205e-07	21	2902	68	39850	23.5955	6.78799	C107R025;C018R115;C026R076;C050R109;C109R167;C081R049;C088R057;C133R147;C189R139;C027R038;C211R125;C190R162;C110R097;C020R020;C138R013;C184R030;C148R164;C230R100;C225R026;C210R169;C245R152
[OVER]	GO:0032496	5	response to lipopolysaccharide	BIOLOGICAL_PROCESS	0.000259164	4.21527e-07	16	1690	73	41062	17.9775	3.95303	C026R092;C081R049;C088R057;C156R092;C183R028;C127R168;C133R147;C190R162;C246R156;C138R013;C144R085;C184R030;C230R100;C225R026;C210R169;C245R152
[OVER]	GO:0006887	4	exocytosis	BIOLOGICAL_PROCESS	0.000259942	4.41532e-07	23	3447	66	39305	25.8427	8.06278	C134R140;C130R128;C137R137;C026R092;C094R086;C018R115;C109R002;C147R142;C081R049;C156R092;C183R028;C127R168;C237R077;C189R139;C079R102;C034R155;C246R156;C138R013;C122R042;C128R106;C144R085;C180R014;C245R152
[OVER]	GO:0044877	3	protein-containing complex binding	MOLECULAR_FUNCTION	0.000287057	4.98671e-07	30	5580	59	37172	33.7079	13.052	C018R115;C026R076;C109R167;C121R145;C025R008;C233R051;C189R139;C190R162;C168R122;C187R001;C246R156;C020R020;C122R042;C098R103;C144R085;C148R164;C124R097;C210R169;C104R148;C094R120;C081R049;C088R057;C156R092;C133R147;C128R106;C012R096;C201R158;C188R027;C230R100;C245R152
[OVER]	GO:0060456	4	positive regulation of digestive system process	BIOLOGICAL_PROCESS	0.000293825	5.31454e-07	5	70	84	42682	5.61798	0.163735	C081R049;C133R147;C189R139;C018R115;C245R152
[OVER]	GO:0042581	5	specific granule	CELLULAR_COMPONENT	0.000293825	5.4115e-07	9	453	80	42299	10.1124	1.0596	C246R156;C138R013;C026R092;C018R115;C144R085;C156R092;C183R028;C189R139;C245R152
[OVER]	GO:0071345	6	cellular response to cytokine stimulus	BIOLOGICAL_PROCESS	0.000293825	5.44456e-07	25	4061	64	38691	28.0899	9.49897	C026R092;C018R115;C026R076;C121R145;C127R168;C233R051;C189R139;C027R038;C144R128;C190R162;C020R020;C184R030;C124R097;C210R169;C107R025;C081R049;C088R057;C183R028;C133R147;C138R013;C106R146;C128R106;C188R027;C225R026;C245R152
[OVER]	GO:0030157	4	pancreatic juice secretion	BIOLOGICAL_PROCESS	0.000294245	5.67952e-07	5	71	84	42681	5.61798	0.166074	C081R049;C133R147;C189R139;C018R115;C245R152
[OVER]	GO:0032101	4	regulation of response to external stimulus	BIOLOGICAL_PROCESS	0.000294245	5.61292e-07	26	4364	63	38388	29.2135	10.2077	C137R137;C026R092;C018R115;C109R002;C109R167;C147R142;C127R168;C189R139;C190R162;C034R155;C168R122;C122R042;C098R103;C184R030;C124R097;C210R169;C081R049;C088R057;C183R028;C237R077;C138R013;C106R146;C201R158;C230R100;C225R026;C245R152
[OVER]	GO:0045095	7	keratin filament	CELLULAR_COMPONENT	0.000296382	6.06403e-07	5	72	84	42680	5.61798	0.168413	C148R164;C233R051;C188R027;C026R076;C104R148
[OVER]	GO:0005102	4	signaling receptor binding	MOLECULAR_FUNCTION	0.000296382	5.8565e-07	29	5301	60	37451	32.5843	12.3994	C026R092;C018R115;C109R002;C109R167;C147R142;C127R168;C189R139;C190R162;C168R122;C246R156;C122R042;C098R103;C144R085;C210R169;C104R148;C137R102;C081R049;C088R057;C156R092;C183R028;C133R147;C079R102;C106R146;C012R036;C201R158;C106R087;C059R071;C230R100;C245R152
[OVER]	GO:0005200	3	structural constituent of cytoskeleton	MOLECULAR_FUNCTION	0.000296382	5.99136e-07	10	601	79	42151	11.236	1.40578	C134R140;C128R106;C026R076;C109R002;C147R142;C148R164;C025R008;C233R051;C188R027;C104R148
[OVER]	GO:0043171	5	peptide catabolic process	BIOLOGICAL_PROCESS	0.000395018	8.23463e-07	6	146	83	42606	6.74157	0.341504	C081R049;C059R071;C133R147;C189R139;C018R115;C245R152
[OVER]	GO:0010035	4	response to inorganic substance	BIOLOGICAL_PROCESS	0.000412396	8.75609e-07	26	4467	63	38285	29.2135	10.4486	C134R140;C018R115;C026R076;C050R109;C109R167;C127R168;C189R139;C027R038;C211R125;C190R162;C110R097;C168R122;C020R020;C122R042;C184R030;C210R169;C104R148;C107R025;C081R049;C138R013;C012R036;C241R076;C128R106;C201R158;C225R026;C245R152
[OVER]	GO:0002237	5	response to molecule of bacterial origin	BIOLOGICAL_PROCESS	0.000433345	9.9465e-07	16	1805	73	40947	17.9775	4.22202	C026R092;C081R049;C088R057;C156R092;C183R028;C127R168;C133R147;C190R162;C246R156;C138R013;C144R085;C184R030;C230R100;C225R026;C210R169;C245R152
[OVER]	GO:0043034	4	costamere	CELLULAR_COMPONENT	0.000433345	9.58462e-07	6	150	83	42602	6.74157	0.350861	C134R140;C148R164;C233R051;C188R027;C026R076;C104R148
[OVER]	GO:0071347	7	cellular response to interleukin-1	BIOLOGICAL_PROCESS	0.000433345	1.00373e-06	10	637	79	42115	11.236	1.48999	C026R092;C184R030;C081R049;C183R028;C127R168;C133R147;C225R026;C190R162;C210R169;C245R152
[OVER]	GO:0044058	5	regulation of digestive system process	BIOLOGICAL_PROCESS	0.000433345	9.58462e-07	6	150	83	42602	6.74157	0.350861	C081R049;C016R010;C133R147;C189R139;C018R115;C245R152
[OVER]	GO:0009605	3	response to external stimulus	BIOLOGICAL_PROCESS	0.000433345	9.98607e-07	46	11592	43	31160	51.6854	27.1145	C134R140;C164R142;C137R137;C026R092;C018R115;C026R076;C255R056;C109R002;C109R167;C147R142;C134R121;C159R112;C127R168;C189R139;C144R128;C190R162;C034R155;C192R055;C168R122;C246R156;C020R020;C122R042;C098R103;C144R085;C184R030;C124R097;C210R169;C104R148;C094R120;C081R049;C088R057;C156R092;C183R028;C129R085;C133R147;C237R077;C138R013;C106R146;C012R036;C128R106;C231R038;C201R158;C070R126;C230R100;C22…
[OVER]	GO:0044849	4	estrous cycle	BIOLOGICAL_PROCESS	0.000449068	1.07116e-06	6	153	83	42599	6.74157	0.357878	C081R049;C133R147;C189R139;C018R115;C245R152;C168R122
[OVER]	GO:0042698	3	ovulation cycle	BIOLOGICAL_PROCESS	0.000449068	1.07482e-06	9	493	80	42259	10.1124	1.15316	C246R156;C018R115;C144R085;C081R049;C156R092;C133R147;C189R139;C245R152;C168R122
[OVER]	GO:0007154	3	cell communication	BIOLOGICAL_PROCESS	0.000481648	1.17139e-06	58	16892	31	25860	65.1685	39.5116	C134R140;C026R092;C255R056;C103R112;C211R125;C190R162;C020R020;C122R042;C098R103;C148R164;C124R097;C210R169;C107R025;C094R120;C137R102;C081R049;C088R057;C156R092;C183R028;C129R085;C138R013;C106R146;C012R036;C231R038;C201R158;C070R126;C016R010;C115R165;C245R152;C164R142;C099R092;C018R115;C026R076;C050R109;C109R002;C109R167;C121R145;C134R121;C159R112;C127R168;C233R051;C189R139;C027R038;C144R128;C11…
[OVER]	GO:0051384	7	response to glucocorticoid	BIOLOGICAL_PROCESS	0.000499261	1.23351e-06	13	1190	76	41562	14.6067	2.7835	C026R092;C050R109;C109R167;C183R028;C127R168;C211R125;C190R162;C110R097;C138R013;C184R030;C016R010;C225R026;C210R169
[OVER]	GO:0032103	4	positive regulation of response to external stimulus	BIOLOGICAL_PROCESS	0.00054343	1.38459e-06	18	2334	71	40418	20.2247	5.45939	C026R092;C018R115;C109R002;C109R167;C147R142;C183R028;C127R168;C189R139;C190R162;C138R013;C201R158;C098R103;C184R030;C124R097;C230R100;C225R026;C210R169;C245R152
[OVER]	GO:0019221	5	cytokine-mediated signaling pathway	BIOLOGICAL_PROCESS	0.00054343	1.36683e-06	16	1850	73	40902	17.9775	4.32728	C026R092;C018R115;C026R076;C081R049;C088R057;C183R028;C233R051;C189R139;C144R128;C190R162;C138R013;C106R146;C124R097;C188R027;C210R169;C245R152
[OVER]	GO:0051704	2	multi-organism process	BIOLOGICAL_PROCESS	0.000563317	1.47875e-06	47	12147	42	30605	52.809	28.4127	C137R137;C026R092;C099R092;C018R115;C026R076;C050R109;C109R002;C109R167;C147R142;C127R168;C233R051;C103R112;C189R139;C211R125;C144R128;C190R162;C110R097;C034R155;C192R055;C187R001;C246R156;C020R020;C144R085;C184R030;C124R097;C210R169;C104R148;C094R120;C137R102;C081R049;C088R057;C156R092;C183R028;C133R147;C237R077;C138R013;C106R146;C012R036;C128R106;C012R096;C231R038;C201R158;C191R159;C059R071;C23…
[OVER]	GO:0030141	4	secretory granule	CELLULAR_COMPONENT	0.000563317	1.47448e-06	21	3133	68	39619	23.5955	7.32831	C130R128;C137R137;C026R092;C094R086;C018R115;C109R002;C147R142;C081R049;C156R092;C183R028;C127R168;C237R077;C189R139;C034R155;C246R156;C138R013;C128R106;C201R158;C144R085;C059R071;C245R152
[OVER]	GO:0007567	4	parturition	BIOLOGICAL_PROCESS	0.000615167	1.63861e-06	5	89	84	42663	5.61798	0.208177	C081R049;C133R147;C189R139;C018R115;C245R152
[OVER]	GO:0023052	2	signaling	BIOLOGICAL_PROCESS	0.000651781	1.7613e-06	57	16555	32	26197	64.0449	38.7233	C134R140;C026R092;C255R056;C103R112;C211R125;C190R162;C020R020;C122R042;C098R103;C148R164;C124R097;C210R169;C107R025;C094R120;C137R102;C081R049;C088R057;C156R092;C183R028;C129R085;C138R013;C106R146;C012R036;C231R038;C201R158;C016R010;C115R165;C245R152;C164R142;C099R092;C018R115;C026R076;C050R109;C109R002;C109R167;C121R145;C134R121;C159R112;C127R168;C233R051;C189R139;C027R038;C144R128;C110R097;C16…
[OVER]	GO:0007165	3	signal transduction	BIOLOGICAL_PROCESS	0.00073782	2.02228e-06	54	15243	35	27509	60.6742	35.6545	C134R140;C026R092;C103R112;C211R125;C190R162;C020R020;C122R042;C098R103;C148R164;C124R097;C210R169;C107R025;C094R120;C137R102;C081R049;C088R057;C156R092;C183R028;C129R085;C138R013;C106R146;C012R036;C231R038;C201R158;C016R010;C115R165;C245R152;C164R142;C018R115;C026R076;C050R109;C109R167;C121R145;C134R121;C159R112;C127R168;C233R051;C189R139;C027R038;C144R128;C110R097;C168R122;C160R092;C246R156;C14…
[OVER]	GO:0071417	5	cellular response to organonitrogen compound	BIOLOGICAL_PROCESS	0.000748925	2.08163e-06	21	3202	68	39550	23.5955	7.48971	C018R115;C109R167;C081R049;C088R057;C127R168;C133R147;C189R139;C190R162;C168R122;C020R020;C138R013;C122R042;C106R146;C128R106;C070R126;C184R030;C124R097;C016R010;C225R026;C210R169;C245R152
[OVER]	GO:0051094	3	positive regulation of developmental process	BIOLOGICAL_PROCESS	0.000794791	2.26693e-06	33	7007	56	35745	37.0787	16.3899	C026R092;C109R002;C109R167;C147R142;C127R168;C144R128;C190R162;C168R122;C246R156;C020R020;C122R042;C098R103;C144R085;C184R030;C148R164;C210R169;C104R148;C094R120;C137R102;C081R049;C088R057;C156R092;C183R028;C138R013;C106R146;C012R036;C128R106;C201R158;C106R087;C016R010;C059R071;C230R100;C225R026
[OVER]	GO:0034612	6	response to tumor necrosis factor	BIOLOGICAL_PROCESS	0.000794791	2.27048e-06	12	1059	77	41693	13.4831	2.47708	C106R146;C107R025;C094R120;C026R076;C081R049;C233R051;C133R147;C188R027;C027R038;C190R162;C210R169;C245R152
[OVER]	GO:0048583	3	regulation of response to stimulus	BIOLOGICAL_PROCESS	0.000805831	2.33313e-06	51	14027	38	28725	57.3034	32.8102	C026R092;C211R125;C190R162;C122R042;C098R103;C124R097;C210R169;C107R025;C094R120;C137R102;C081R049;C088R057;C156R092;C183R028;C129R085;C138R013;C106R146;C012R036;C231R038;C201R158;C016R010;C245R152;C164R142;C137R137;C018R115;C050R109;C109R002;C109R167;C121R145;C147R142;C134R121;C159R112;C127R168;C189R139;C027R038;C144R128;C110R097;C034R155;C168R122;C160R092;C246R156;C144R085;C184R030;C180R014;C13…
[OVER]	GO:0043062	4	extracellular structure organization	BIOLOGICAL_PROCESS	0.000866445	2.5499e-06	14	1485	75	41267	15.7303	3.47352	C018R115;C109R167;C081R049;C156R092;C127R168;C133R147;C189R139;C246R156;C106R087;C144R085;C184R030;C225R026;C180R014;C245R152
[OVER]	GO:0048870	3	cell motility	BIOLOGICAL_PROCESS	0.000866445	2.57552e-06	32	6682	57	36070	35.9551	15.6297	C026R092;C018R115;C050R109;C109R002;C147R142;C025R008;C127R168;C189R139;C027R038;C211R125;C144R128;C110R097;C168R122;C160R092;C122R042;C098R103;C184R030;C124R097;C104R148;C107R025;C081R049;C088R057;C183R028;C133R147;C106R146;C128R106;C201R158;C106R087;C016R010;C230R100;C225R026;C245R152
[OVER]	GO:0051674	3	localization of cell	BIOLOGICAL_PROCESS	0.000893509	2.69046e-06	32	6698	57	36054	35.9551	15.6671	C026R092;C018R115;C050R109;C109R002;C147R142;C025R008;C127R168;C189R139;C027R038;C211R125;C144R128;C110R097;C168R122;C160R092;C122R042;C098R103;C184R030;C124R097;C104R148;C107R025;C081R049;C088R057;C183R028;C133R147;C106R146;C128R106;C201R158;C106R087;C016R010;C230R100;C225R026;C245R152
[OVER]	GO:0070268	4	cornification	BIOLOGICAL_PROCESS	0.00101419	3.10203e-06	6	185	83	42567	6.74157	0.432728	C148R164;C233R051;C188R027;C094R086;C026R076;C104R148
[OVER]	GO:0048511	2	rhythmic process	BIOLOGICAL_PROCESS	0.00101419	3.13216e-06	15	1738	74	41014	16.8539	4.06531	C018R115;C109R167;C081R049;C088R057;C156R092;C127R168;C133R147;C189R139;C168R122;C246R156;C020R020;C012R036;C191R159;C144R085;C245R152
[OVER]	GO:0009719	3	response to endogenous stimulus	BIOLOGICAL_PROCESS	0.00102811	3.21481e-06	37	8508	52	34244	41.573	19.9008	C026R092;C018R115;C050R109;C109R167;C127R168;C189R139;C211R125;C190R162;C110R097;C168R122;C246R156;C020R020;C122R042;C098R103;C144R085;C184R030;C124R097;C210R169;C137R102;C081R049;C088R057;C156R092;C183R028;C133R147;C138R013;C106R146;C012R036;C128R106;C231R038;C201R158;C106R087;C070R126;C016R010;C059R071;C230R100;C225R026;C245R152
[OVER]	GO:0045055	5	regulated exocytosis	BIOLOGICAL_PROCESS	0.00104554	3.30971e-06	20	3019	69	39733	22.4719	7.06166	C130R128;C137R137;C026R092;C094R086;C018R115;C109R002;C147R142;C081R049;C156R092;C183R028;C127R168;C237R077;C189R139;C079R102;C034R155;C246R156;C138R013;C122R042;C144R085;C245R152
[OVER]	GO:0001968	4	fibronectin binding	MOLECULAR_FUNCTION	0.00119101	3.81616e-06	6	192	83	42560	6.74157	0.449102	C081R049;C133R147;C189R139;C018R115;C106R087;C245R152
[OVER]	GO:0031960	6	response to corticosteroid	BIOLOGICAL_PROCESS	0.00124719	4.04433e-06	13	1328	76	41424	14.6067	3.10629	C026R092;C050R109;C109R167;C183R028;C127R168;C211R125;C190R162;C110R097;C138R013;C184R030;C016R010;C225R026;C210R169
[OVER]	GO:0048145	4	regulation of fibroblast proliferation	BIOLOGICAL_PROCESS	0.00128538	4.24039e-06	8	436	81	42316	8.98876	1.01984	C020R020;C026R092;C184R030;C081R049;C088R057;C183R028;C127R168;C225R026
[OVER]	GO:0005153	8	interleukin-8 receptor binding	MOLECULAR_FUNCTION	0.00128538	4.2674e-06	2	0	87	42752	2.24719	0	C183R028;C026R092
[OVER]	GO:0050896	2	response to stimulus	BIOLOGICAL_PROCESS	0.00129322	4.34335e-06	72	24544	17	18208	80.8989	57.4102	C134R140;C130R128;C026R092;C255R056;C025R008;C103R112;C211R125;C190R162;C192R055;C020R020;C122R042;C098R103;C148R164;C124R097;C210R169;C107R025;C094R086;C094R120;C137R102;C081R049;C088R057;C156R092;C183R028;C129R085;C049R002;C138R013;C106R146;C012R036;C231R038;C201R158;C070R126;C016R010;C115R165;C245R152;C164R142;C137R137;C099R092;C018R115;C026R076;C050R109;C109R002;C109R167;C121R145;C147R142;C13…
[OVER]	GO:0048144	3	fibroblast proliferation	BIOLOGICAL_PROCESS	0.00134445	4.60226e-06	8	441	81	42311	8.98876	1.03153	C020R020;C026R092;C184R030;C081R049;C088R057;C183R028;C127R168;C225R026
[OVER]	GO:0030574	4	collagen catabolic process	BIOLOGICAL_PROCESS	0.00134445	4.6192e-06	5	111	84	42641	5.61798	0.259637	C081R049;C133R147;C189R139;C018R115;C245R152
[OVER]	GO:1901329	6	regulation of odontoblast differentiation	BIOLOGICAL_PROCESS	0.00136979	4.75914e-06	3	13	86	42739	3.37079	0.0304079	C190R162;C210R169;C127R168
[OVER]	GO:0040012	3	regulation of locomotion	BIOLOGICAL_PROCESS	0.00150816	5.29813e-06	26	4921	63	37831	29.2135	11.5106	C026R092;C018R115;C109R002;C147R142;C025R008;C127R168;C189R139;C144R128;C168R122;C187R001;C122R042;C098R103;C184R030;C124R097;C104R148;C081R049;C088R057;C183R028;C133R147;C106R146;C201R158;C106R087;C016R010;C230R100;C225R026;C245R152
[OVER]	GO:1901699	5	cellular response to nitrogen compound	BIOLOGICAL_PROCESS	0.0015087	5.35827e-06	21	3402	68	39350	23.5955	7.95752	C018R115;C109R167;C081R049;C088R057;C127R168;C133R147;C189R139;C190R162;C168R122;C020R020;C138R013;C122R042;C106R146;C128R106;C070R126;C184R030;C124R097;C016R010;C225R026;C210R169;C245R152
[OVER]	GO:0050921	4	positive regulation of chemotaxis	BIOLOGICAL_PROCESS	0.0015335	5.50555e-06	10	774	79	41978	11.236	1.81044	C026R092;C201R158;C109R002;C098R103;C147R142;C184R030;C183R028;C127R168;C230R100;C225R026
[OVER]	GO:0004252	6	serine-type endopeptidase activity	MOLECULAR_FUNCTION	0.00156067	5.75779e-06	8	455	81	42297	8.98876	1.06428	C137R137;C018R115;C081R049;C133R147;C237R077;C189R139;C034R155;C245R152
[OVER]	GO:0001503	3	ossification	BIOLOGICAL_PROCESS	0.00156067	5.78381e-06	14	1596	75	41156	15.7303	3.73316	C094R120;C018R115;C081R049;C133R147;C189R139;C144R128;C190R162;C168R122;C106R087;C098R103;C184R030;C225R026;C210R169;C245R152
[OVER]	GO:1901701	5	cellular response to oxygen-containing compound	BIOLOGICAL_PROCESS	0.00156067	5.72571e-06	29	5778	60	36974	32.5843	13.5152	C026R092;C018R115;C050R109;C109R167;C025R008;C127R168;C189R139;C211R125;C190R162;C110R097;C168R122;C020R020;C122R042;C184R030;C148R164;C124R097;C210R169;C081R049;C088R057;C183R028;C133R147;C138R013;C106R146;C128R106;C070R126;C016R010;C230R100;C225R026;C245R152
[OVER]	GO:0002269	4	leukocyte activation involved in inflammatory response	BIOLOGICAL_PROCESS	0.00157875	5.91176e-06	5	117	84	42635	5.61798	0.273671	C183R028;C026R092;C189R139;C018R115;C245R152
[OVER]	GO:0001649	4	osteoblast differentiation	BIOLOGICAL_PROCESS	0.00159012	6.01575e-06	10	782	79	41970	11.236	1.82915	C018R115;C106R087;C098R103;C081R049;C133R147;C189R139;C144R128;C190R162;C210R169;C245R152
[OVER]	GO:0002274	4	myeloid leukocyte activation	BIOLOGICAL_PROCESS	0.00179515	6.90027e-06	17	2357	72	40395	19.1011	5.51319	C130R128;C026R092;C018R115;C109R002;C147R142;C081R049;C156R092;C183R028;C127R168;C189R139;C190R162;C168R122;C246R156;C138R013;C144R085;C210R169;C245R152
[OVER]	GO:0008270	7	zinc ion binding	MOLECULAR_FUNCTION	0.00179515	6.93003e-06	16	2103	73	40649	17.9775	4.91907	C130R128;C107R025;C018R115;C121R145;C081R049;C088R057;C156R092;C133R147;C189R139;C027R038;C168R122;C246R156;C201R158;C144R085;C059R071;C245R152
[OVER]	GO:0032963	3	collagen metabolic process	BIOLOGICAL_PROCESS	0.00180611	7.04203e-06	8	468	81	42284	8.98876	1.09469	C138R013;C018R115;C081R049;C088R057;C127R168;C133R147;C189R139;C245R152
[OVER]	GO:0044194	8	cytolytic granule	CELLULAR_COMPONENT	0.00184294	7.25681e-06	4	55	85	42697	4.49438	0.128649	C159R112;C164R142;C129R085;C134R121
[OVER]	GO:0031424	3	keratinization	BIOLOGICAL_PROCESS	0.00187743	7.53754e-06	6	217	83	42535	6.74157	0.507579	C148R164;C233R051;C188R027;C094R086;C026R076;C104R148
[OVER]	GO:0006810	4	transport	BIOLOGICAL_PROCESS	0.00187743	7.50051e-06	54	15801	35	26951	60.6742	36.9597	C134R140;C130R128;C026R092;C255R056;C235R159;C103R112;C211R125;C190R162;C020R020;C122R042;C098R103;C124R097;C210R169;C107R025;C094R086;C094R120;C137R102;C081R049;C088R057;C156R092;C183R028;C049R002;C138R013;C106R146;C012R036;C201R158;C016R010;C115R165;C245R152;C137R137;C018R115;C050R109;C109R002;C109R167;C147R142;C127R168;C233R051;C189R139;C027R038;C144R128;C110R097;C034R155;C168R122;C246R156;C14…
[OVER]	GO:0070555	6	response to interleukin-1	BIOLOGICAL_PROCESS	0.00188376	7.63569e-06	10	804	79	41948	11.236	1.88061	C026R092;C184R030;C081R049;C183R028;C127R168;C133R147;C225R026;C190R162;C210R169;C245R152
[OVER]	GO:1903201	5	regulation of oxidative stress-induced cell death	BIOLOGICAL_PROCESS	0.00190302	7.78723e-06	7	336	82	42416	7.86517	0.785928	C018R115;C050R109;C133R147;C189R139;C211R125;C110R097;C245R152
[OVER]	GO:0099503	6	secretory vesicle	CELLULAR_COMPONENT	0.00203231	8.60731e-06	22	3805	67	38947	24.7191	8.90017	C130R128;C137R137;C026R092;C099R092;C094R086;C018R115;C109R002;C147R142;C081R049;C156R092;C183R028;C127R168;C237R077;C189R139;C034R155;C246R156;C138R013;C128R106;C201R158;C144R085;C059R071;C245R152
[OVER]	GO:0023051	3	regulation of signaling	BIOLOGICAL_PROCESS	0.00203231	8.86545e-06	45	12045	44	30707	50.5618	28.1741	C134R140;C164R142;C026R092;C018R115;C050R109;C255R056;C109R002;C121R145;C134R121;C159R112;C127R168;C189R139;C027R038;C211R125;C110R097;C168R122;C160R092;C246R156;C020R020;C122R042;C098R103;C144R085;C124R097;C180R014;C107R025;C094R120;C137R102;C081R049;C088R057;C156R092;C183R028;C129R085;C133R147;C079R102;C138R013;C106R146;C012R036;C231R038;C201R158;C106R087;C016R010;C059R071;C230R100;C115R165;C24…
[OVER]	GO:0008219	3	cell death	BIOLOGICAL_PROCESS	0.00203231	8.47591e-06	37	8802	52	33950	41.573	20.5885	C134R140;C130R128;C026R092;C018R115;C026R076;C050R109;C127R168;C233R051;C189R139;C027R038;C211R125;C190R162;C110R097;C020R020;C098R103;C184R030;C148R164;C124R097;C210R169;C104R148;C107R025;C094R086;C137R102;C081R049;C088R057;C183R028;C133R147;C079R102;C138R013;C106R146;C231R038;C201R158;C016R010;C188R027;C230R100;C225R026;C245R152
[OVER]	GO:0055093	4	response to hyperoxia	BIOLOGICAL_PROCESS	0.00203231	8.76748e-06	6	223	83	42529	6.74157	0.521613	C081R049;C088R057;C127R168;C050R109;C211R125;C110R097
[OVER]	GO:0071310	5	cellular response to organic substance	BIOLOGICAL_PROCESS	0.00203231	8.69772e-06	41	10324	48	32428	46.0674	24.1486	C026R092;C018R115;C026R076;C050R109;C109R167;C121R145;C127R168;C233R051;C189R139;C027R038;C211R125;C144R128;C190R162;C110R097;C168R122;C020R020;C122R042;C098R103;C184R030;C148R164;C124R097;C210R169;C107R025;C137R102;C081R049;C088R057;C183R028;C133R147;C138R013;C106R146;C012R036;C128R106;C231R038;C201R158;C106R087;C070R126;C016R010;C188R027;C230R100;C225R026;C245R152
[OVER]	GO:0010646	4	regulation of cell communication	BIOLOGICAL_PROCESS	0.00203231	8.59039e-06	45	12022	44	30730	50.5618	28.1203	C134R140;C164R142;C026R092;C018R115;C050R109;C255R056;C109R002;C121R145;C134R121;C159R112;C127R168;C189R139;C027R038;C211R125;C110R097;C168R122;C160R092;C246R156;C020R020;C122R042;C098R103;C144R085;C124R097;C180R014;C107R025;C094R120;C137R102;C081R049;C088R057;C156R092;C183R028;C129R085;C133R147;C079R102;C138R013;C106R146;C012R036;C231R038;C201R158;C106R087;C016R010;C059R071;C230R100;C115R165;C24…
[OVER]	GO:0009611	4	response to wounding	BIOLOGICAL_PROCESS	0.00203231	8.8452e-06	21	3515	68	39237	23.5955	8.22184	C137R137;C026R092;C094R086;C026R076;C050R109;C081R049;C088R057;C183R028;C025R008;C127R168;C133R147;C237R077;C211R125;C110R097;C034R155;C138R013;C122R042;C098R103;C184R030;C225R026;C245R152
[OVER]	GO:0002376	2	immune system process	BIOLOGICAL_PROCESS	0.0021377	9.40771e-06	43	11231	46	31521	48.3146	26.2701	C134R140;C130R128;C164R142;C026R092;C018R115;C026R076;C050R109;C109R002;C121R145;C147R142;C134R121;C159R112;C025R008;C127R168;C103R112;C189R139;C211R125;C144R128;C190R162;C110R097;C168R122;C246R156;C020R020;C122R042;C098R103;C144R085;C124R097;C210R169;C104R148;C094R120;C137R102;C081R049;C088R057;C156R092;C183R028;C129R085;C138R013;C106R146;C128R106;C201R158;C059R071;C230R100;C245R152
[OVER]	GO:0031214	5	biomineral tissue development	BIOLOGICAL_PROCESS	0.00238831	1.0695e-05	9	658	80	42094	10.1124	1.53911	C018R115;C081R049;C088R057;C133R147;C189R139;C144R128;C190R162;C210R169;C245R152
[OVER]	GO:0036230	5	granulocyte activation	BIOLOGICAL_PROCESS	0.00238831	1.06183e-05	14	1685	75	41067	15.7303	3.94134	C130R128;C026R092;C018R115;C109R002;C147R142;C081R049;C156R092;C183R028;C189R139;C168R122;C246R156;C138R013;C144R085;C245R152
[OVER]	GO:0051896	6	regulation of protein kinase B signaling	BIOLOGICAL_PROCESS	0.00246233	1.12166e-05	10	841	79	41911	11.236	1.96716	C012R036;C018R115;C050R109;C106R087;C098R103;C133R147;C189R139;C211R125;C110R097;C245R152
[OVER]	GO:0071498	5	cellular response to fluid shear stress	BIOLOGICAL_PROCESS	0.00246233	1.11536e-05	5	134	84	42618	5.61798	0.313436	C081R049;C133R147;C189R139;C018R115;C245R152
[OVER]	GO:0030198	5	extracellular matrix organization	BIOLOGICAL_PROCESS	0.00253272	1.1635e-05	12	1247	77	41505	13.4831	2.91682	C246R156;C018R115;C106R087;C144R085;C184R030;C081R049;C156R092;C127R168;C133R147;C189R139;C225R026;C245R152
[OVER]	GO:0034405	4	response to fluid shear stress	BIOLOGICAL_PROCESS	0.00258906	1.19938e-05	6	236	83	42516	6.74157	0.552021	C081R049;C127R168;C133R147;C189R139;C018R115;C245R152
[OVER]	GO:0002232	5	leukocyte chemotaxis involved in inflammatory response	BIOLOGICAL_PROCESS	0.00273702	1.27849e-05	2	1	87	42751	2.24719	0.00233907	C183R028;C026R092
[OVER]	GO:0043388	6	positive regulation of DNA binding	BIOLOGICAL_PROCESS	0.00288217	1.3619e-05	7	367	82	42385	7.86517	0.858439	C187R001;C050R109;C081R049;C088R057;C211R125;C190R162;C110R097
[OVER]	GO:0035116	7	embryonic hindlimb morphogenesis	BIOLOGICAL_PROCESS	0.00288217	1.36854e-05	5	140	84	42612	5.61798	0.32747	C081R049;C133R147;C189R139;C018R115;C245R152
[OVER]	GO:0150077	6	regulation of neuroinflammatory response	BIOLOGICAL_PROCESS	0.00300131	1.4367e-05	4	66	85	42686	4.49438	0.154379	C081R049;C189R139;C018R115;C245R152
[OVER]	GO:0051234	3	establishment of localization	BIOLOGICAL_PROCESS	0.00300861	1.45181e-05	54	16142	35	26610	60.6742	37.7573	C134R140;C130R128;C026R092;C255R056;C235R159;C103R112;C211R125;C190R162;C020R020;C122R042;C098R103;C124R097;C210R169;C107R025;C094R086;C094R120;C137R102;C081R049;C088R057;C156R092;C183R028;C049R002;C138R013;C106R146;C012R036;C201R158;C016R010;C115R165;C245R152;C137R137;C018R115;C050R109;C109R002;C109R167;C147R142;C127R168;C233R051;C189R139;C027R038;C144R128;C110R097;C034R155;C168R122;C246R156;C14…
[OVER]	GO:0032487	8	regulation of Rap protein signal transduction	BIOLOGICAL_PROCESS	0.00306183	1.48931e-05	3	20	86	42732	3.37079	0.0467814	C246R156;C156R092;C144R085
[OVER]	GO:0046914	6	transition metal ion binding	MOLECULAR_FUNCTION	0.00307094	1.50559e-05	19	3057	70	39695	21.3483	7.15054	C130R128;C107R025;C018R115;C121R145;C081R049;C088R057;C156R092;C133R147;C189R139;C027R038;C168R122;C246R156;C138R013;C201R158;C144R085;C184R030;C059R071;C225R026;C245R152
[OVER]	GO:0016192	5	vesicle-mediated transport	BIOLOGICAL_PROCESS	0.00319662	1.63696e-05	33	7512	56	35240	37.0787	17.5711	C134R140;C130R128;C137R137;C026R092;C018R115;C109R002;C147R142;C127R168;C233R051;C189R139;C144R128;C190R162;C034R155;C246R156;C122R042;C144R085;C124R097;C210R169;C180R014;C094R086;C137R102;C081R049;C088R057;C156R092;C183R028;C237R077;C079R102;C138R013;C128R106;C201R158;C188R027;C230R100;C245R152
[OVER]	GO:0006935	4	chemotaxis	BIOLOGICAL_PROCESS	0.00319662	1.61172e-05	19	3072	70	39680	21.3483	7.18563	C134R140;C164R142;C026R092;C109R002;C147R142;C134R121;C159R112;C183R028;C129R085;C127R168;C168R122;C020R020;C122R042;C128R106;C201R158;C098R103;C184R030;C230R100;C225R026
[OVER]	GO:0051179	2	localization	BIOLOGICAL_PROCESS	0.00319662	1.61022e-05	61	19540	28	23212	68.5393	45.7055	C134R140;C130R128;C026R092;C255R056;C235R159;C025R008;C103R112;C211R125;C190R162;C020R020;C122R042;C098R103;C124R097;C210R169;C107R025;C094R086;C094R120;C137R102;C081R049;C088R057;C156R092;C183R028;C049R002;C138R013;C106R146;C012R036;C201R158;C016R010;C115R165;C245R152;C137R137;C018R115;C050R109;C109R002;C109R167;C147R142;C127R168;C233R051;C189R139;C027R038;C144R128;C110R097;C034R155;C168R122;C16…
[OVER]	GO:0071248	6	cellular response to metal ion	BIOLOGICAL_PROCESS	0.00319662	1.62232e-05	12	1290	77	41462	13.4831	3.0174	C134R140;C020R020;C122R042;C012R036;C201R158;C184R030;C081R049;C127R168;C225R026;C190R162;C210R169;C168R122
[OVER]	GO:0010033	4	response to organic substance	BIOLOGICAL_PROCESS	0.00319662	1.64125e-05	48	13463	41	29289	53.9326	31.4909	C026R092;C018R115;C026R076;C050R109;C109R167;C121R145;C127R168;C233R051;C189R139;C027R038;C211R125;C144R128;C190R162;C110R097;C168R122;C246R156;C020R020;C122R042;C098R103;C144R085;C184R030;C148R164;C124R097;C210R169;C107R025;C094R120;C137R102;C081R049;C088R057;C156R092;C183R028;C133R147;C049R002;C079R102;C138R013;C106R146;C012R036;C128R106;C231R038;C201R158;C106R087;C070R126;C016R010;C059R071;C18…
[OVER]	GO:0071455	5	cellular response to hyperoxia	BIOLOGICAL_PROCESS	0.00319662	1.60693e-05	4	68	85	42684	4.49438	0.159057	C088R057;C050R109;C211R125;C110R097
[OVER]	GO:0009725	4	response to hormone	BIOLOGICAL_PROCESS	0.00320405	1.65744e-05	29	6247	60	36505	32.5843	14.6122	C026R092;C018R115;C050R109;C109R167;C127R168;C189R139;C211R125;C190R162;C110R097;C168R122;C246R156;C020R020;C144R085;C184R030;C124R097;C210R169;C081R049;C088R057;C156R092;C183R028;C133R147;C138R013;C106R146;C201R158;C016R010;C059R071;C230R100;C225R026;C245R152
[OVER]	GO:0016477	4	cell migration	BIOLOGICAL_PROCESS	0.00322571	1.68109e-05	29	6252	60	36500	32.5843	14.6239	C026R092;C018R115;C109R002;C147R142;C025R008;C127R168;C189R139;C027R038;C144R128;C168R122;C160R092;C122R042;C098R103;C184R030;C124R097;C104R148;C107R025;C081R049;C088R057;C183R028;C133R147;C106R146;C128R106;C201R158;C106R087;C016R010;C230R100;C225R026;C245R152
[OVER]	GO:0071229	5	cellular response to acid chemical	BIOLOGICAL_PROCESS	0.0032577	1.71034e-05	12	1297	77	41455	13.4831	3.03378	C020R020;C018R115;C184R030;C148R164;C081R049;C088R057;C133R147;C189R139;C225R026;C190R162;C210R169;C245R152
[OVER]	GO:0005764	7	lysosome	CELLULAR_COMPONENT	0.0032856	1.73768e-05	16	2266	73	40486	17.9775	5.30034	C134R140;C164R142;C018R115;C109R002;C147R142;C134R121;C081R049;C159R112;C129R085;C133R147;C189R139;C144R128;C138R013;C128R106;C230R100;C245R152
[OVER]	GO:0072378	4	blood coagulation, fibrin clot formation	BIOLOGICAL_PROCESS	0.00336293	1.79155e-05	4	70	85	42682	4.49438	0.163735	C137R137;C237R077;C094R086;C034R155
[OVER]	GO:0030154	4	cell differentiation	BIOLOGICAL_PROCESS	0.00366579	1.96705e-05	52	15373	37	27379	58.427	35.9586	C134R140;C026R092;C025R008;C190R162;C020R020;C122R042;C098R103;C148R164;C124R097;C210R169;C094R086;C094R120;C137R102;C081R049;C088R057;C156R092;C183R028;C129R085;C106R146;C012R036;C231R038;C201R158;C016R010;C245R152;C164R142;C018R115;C026R076;C109R002;C109R167;C121R145;C147R142;C134R121;C159R112;C127R168;C233R051;C189R139;C144R128;C168R122;C187R001;C246R156;C144R085;C184R030;C104R148;C133R147;C07…
[OVER]	GO:0036296	5	response to increased oxygen levels	BIOLOGICAL_PROCESS	0.00386324	2.08791e-05	6	261	83	42491	6.74157	0.610498	C081R049;C088R057;C127R168;C050R109;C211R125;C110R097
[OVER]	GO:0008236	5	serine-type peptidase activity	MOLECULAR_FUNCTION	0.00388325	2.1242e-05	8	547	81	42205	8.98876	1.27947	C137R137;C018R115;C081R049;C133R147;C237R077;C189R139;C034R155;C245R152
[OVER]	GO:0071230	6	cellular response to amino acid stimulus	BIOLOGICAL_PROCESS	0.00388325	2.12871e-05	7	394	82	42358	7.86517	0.921594	C018R115;C081R049;C133R147;C189R139;C190R162;C210R169;C245R152
[OVER]	GO:0048869	3	cellular developmental process	BIOLOGICAL_PROCESS	0.00390464	2.17059e-05	53	15823	36	26929	59.5506	37.0111	C134R140;C026R092;C025R008;C190R162;C020R020;C122R042;C098R103;C148R164;C124R097;C210R169;C094R086;C094R120;C137R102;C081R049;C088R057;C156R092;C183R028;C129R085;C138R013;C106R146;C012R036;C231R038;C201R158;C016R010;C245R152;C164R142;C018R115;C026R076;C109R002;C109R167;C121R145;C147R142;C134R121;C159R112;C127R168;C233R051;C189R139;C144R128;C168R122;C187R001;C246R156;C144R085;C184R030;C104R148;C13…
[OVER]	GO:1900407	5	regulation of cellular response to oxidative stress	BIOLOGICAL_PROCESS	0.00390464	2.16282e-05	7	395	82	42357	7.86517	0.923933	C018R115;C050R109;C133R147;C189R139;C211R125;C110R097;C245R152
[OVER]	GO:0071222	6	cellular response to lipopolysaccharide	BIOLOGICAL_PROCESS	0.00416491	2.33134e-05	10	917	79	41835	11.236	2.14493	C138R013;C026R092;C184R030;C081R049;C088R057;C183R028;C127R168;C225R026;C190R162;C210R169
[OVER]	GO:0050750	6	low-density lipoprotein particle receptor binding	MOLECULAR_FUNCTION	0.00426591	2.40435e-05	5	158	84	42594	5.61798	0.369573	C081R049;C133R147;C189R139;C018R115;C245R152
[OVER]	GO:0017171	4	serine hydrolase activity	MOLECULAR_FUNCTION	0.0043579	2.47302e-05	8	559	81	42193	8.98876	1.30754	C137R137;C018R115;C081R049;C133R147;C237R077;C189R139;C034R155;C245R152
[OVER]	GO:0032879	3	regulation of localization	BIOLOGICAL_PROCESS	0.00438074	2.50289e-05	41	10852	48	31900	46.0674	25.3836	C134R140;C026R092;C018R115;C050R109;C255R056;C109R002;C109R167;C147R142;C025R008;C127R168;C189R139;C211R125;C144R128;C190R162;C110R097;C168R122;C020R020;C122R042;C098R103;C184R030;C124R097;C210R169;C180R014;C104R148;C094R120;C137R102;C081R049;C088R057;C183R028;C133R147;C049R002;C138R013;C106R146;C012R036;C201R158;C106R087;C016R010;C230R100;C225R026;C115R165;C245R152
[OVER]	GO:0042593	7	glucose homeostasis	BIOLOGICAL_PROCESS	0.00441923	2.54194e-05	12	1351	77	41401	13.4831	3.16009	C106R146;C050R109;C255R056;C184R030;C124R097;C088R057;C127R168;C211R125;C225R026;C190R162;C210R169;C110R097
[OVER]	GO:1903209	5	positive regulation of oxidative stress-induced cell death	BIOLOGICAL_PROCESS	0.00442429	2.56193e-05	4	77	85	42675	4.49438	0.180109	C133R147;C189R139;C018R115;C245R152
[OVER]	GO:0071548	5	response to dexamethasone	BIOLOGICAL_PROCESS	0.00447492	2.60853e-05	7	407	82	42345	7.86517	0.952002	C138R013;C050R109;C127R168;C211R125;C190R162;C210R169;C110R097
[OVER]	GO:0033500	6	carbohydrate homeostasis	BIOLOGICAL_PROCESS	0.00470494	2.7686e-05	12	1363	77	41389	13.4831	3.18815	C106R146;C050R109;C255R056;C184R030;C124R097;C088R057;C127R168;C211R125;C225R026;C190R162;C210R169;C110R097
[OVER]	GO:0043030	5	regulation of macrophage activation	BIOLOGICAL_PROCESS	0.00470494	2.77894e-05	5	163	84	42589	5.61798	0.381269	C189R139;C018R115;C190R162;C210R169;C245R152
[OVER]	GO:0043491	5	protein kinase B signaling	BIOLOGICAL_PROCESS	0.00482569	2.86889e-05	10	940	79	41812	11.236	2.19873	C012R036;C018R115;C050R109;C106R087;C098R103;C133R147;C189R139;C211R125;C110R097;C245R152
[OVER]	GO:0043312	5	neutrophil degranulation	BIOLOGICAL_PROCESS	0.00489667	3.02419e-05	13	1609	76	41143	14.6067	3.76357	C130R128;C026R092;C018R115;C109R002;C147R142;C081R049;C156R092;C183R028;C189R139;C246R156;C138R013;C144R085;C245R152
[OVER]	GO:0036075	4	replacement ossification	BIOLOGICAL_PROCESS	0.00489667	3.0245e-05	5	166	84	42586	5.61798	0.388286	C081R049;C133R147;C189R139;C018R115;C245R152
[OVER]	GO:0001958	5	endochondral ossification	BIOLOGICAL_PROCESS	0.00489667	3.0245e-05	5	166	84	42586	5.61798	0.388286	C081R049;C133R147;C189R139;C018R115;C245R152
[OVER]	GO:0070325	5	lipoprotein particle receptor binding	MOLECULAR_FUNCTION	0.00489667	3.0245e-05	5	166	84	42586	5.61798	0.388286	C081R049;C133R147;C189R139;C018R115;C245R152
[OVER]	GO:0060706	4	cell differentiation involved in embryonic placenta development	BIOLOGICAL_PROCESS	0.00489667	3.0245e-05	5	166	84	42586	5.61798	0.388286	C148R164;C233R051;C188R027;C026R076;C104R148
[OVER]	GO:0010720	5	positive regulation of cell development	BIOLOGICAL_PROCESS	0.00489667	2.9881e-05	20	3509	69	39243	22.4719	8.2078	C026R092;C109R002;C147R142;C088R057;C156R092;C183R028;C127R168;C168R122;C246R156;C020R020;C122R042;C106R146;C128R106;C201R158;C106R087;C144R085;C184R030;C016R010;C230R100;C225R026
[OVER]	GO:0150078	6	positive regulation of neuroinflammatory response	BIOLOGICAL_PROCESS	0.00489955	3.0452e-05	3	26	86	42726	3.37079	0.0608159	C189R139;C018R115;C245R152
[OVER]	GO:0042330	3	taxis	BIOLOGICAL_PROCESS	0.00501231	3.13463e-05	19	3224	70	39528	21.3483	7.54117	C134R140;C164R142;C026R092;C109R002;C147R142;C134R121;C159R112;C183R028;C129R085;C127R168;C168R122;C020R020;C122R042;C128R106;C201R158;C098R103;C184R030;C230R100;C225R026
[OVER]	GO:0045597	4	positive regulation of cell differentiation	BIOLOGICAL_PROCESS	0.00501714	3.15702e-05	26	5374	63	37378	29.2135	12.5702	C026R092;C109R002;C109R167;C147R142;C127R168;C144R128;C190R162;C168R122;C246R156;C020R020;C122R042;C098R103;C144R085;C184R030;C210R169;C094R120;C088R057;C156R092;C183R028;C106R146;C128R106;C201R158;C106R087;C016R010;C230R100;C225R026
[OVER]	GO:0002283	6	neutrophil activation involved in immune response	BIOLOGICAL_PROCESS	0.00518662	3.28369e-05	13	1622	76	41130	14.6067	3.79397	C130R128;C026R092;C018R115;C109R002;C147R142;C081R049;C156R092;C183R028;C189R139;C246R156;C138R013;C144R085;C245R152
[OVER]	GO:0006954	5	inflammatory response	BIOLOGICAL_PROCESS	0.00525766	3.38955e-05	16	2395	73	40357	17.9775	5.60208	C026R092;C018R115;C109R167;C081R049;C088R057;C183R028;C127R168;C189R139;C190R162;C168R122;C106R146;C124R097;C016R010;C230R100;C210R169;C245R152
[OVER]	GO:0004791	3	thioredoxin-disulfide reductase activity	MOLECULAR_FUNCTION	0.00525766	3.37847e-05	3	27	86	42725	3.37079	0.0631549	C050R109;C211R125;C110R097
[OVER]	GO:0071460	5	cellular response to cell-matrix adhesion	BIOLOGICAL_PROCESS	0.00525766	3.37847e-05	3	27	86	42725	3.37079	0.0631549	C081R049;C133R147;C245R152
[OVER]	GO:0036473	4	cell death in response to oxidative stress	BIOLOGICAL_PROCESS	0.00540667	3.51831e-05	7	427	82	42325	7.86517	0.998784	C018R115;C050R109;C133R147;C189R139;C211R125;C110R097;C245R152
[OVER]	GO:0000323	6	lytic vacuole	CELLULAR_COMPONENT	0.00540667	3.52736e-05	16	2403	73	40349	17.9775	5.62079	C134R140;C164R142;C018R115;C109R002;C147R142;C134R121;C081R049;C159R112;C129R085;C133R147;C189R139;C144R128;C138R013;C128R106;C230R100;C245R152
[OVER]	GO:1901700	4	response to oxygen-containing compound	BIOLOGICAL_PROCESS	0.00542202	3.55831e-05	36	8968	53	33784	40.4494	20.9768	C026R092;C018R115;C026R076;C050R109;C109R167;C025R008;C127R168;C189R139;C027R038;C211R125;C190R162;C110R097;C168R122;C246R156;C020R020;C122R042;C144R085;C184R030;C148R164;C124R097;C210R169;C107R025;C081R049;C088R057;C156R092;C183R028;C133R147;C138R013;C106R146;C128R106;C201R158;C070R126;C016R010;C230R100;C225R026;C245R152
[OVER]	GO:0030194	4	positive regulation of blood coagulation	BIOLOGICAL_PROCESS	0.00551671	3.66304e-05	5	173	84	42579	5.61798	0.404659	C137R137;C122R042;C127R168;C237R077;C034R155
[OVER]	GO:1900048	3	positive regulation of hemostasis	BIOLOGICAL_PROCESS	0.00551671	3.66304e-05	5	173	84	42579	5.61798	0.404659	C137R137;C122R042;C127R168;C237R077;C034R155
[OVER]	GO:1990357	6	terminal web	CELLULAR_COMPONENT	0.00555884	3.71247e-05	4	85	85	42667	4.49438	0.198821	C148R164;C233R051;C188R027;C104R148
[OVER]	GO:0071895	8	odontoblast differentiation	BIOLOGICAL_PROCESS	0.00556017	3.73483e-05	3	28	86	42724	3.37079	0.065494	C190R162;C210R169;C127R168
[OVER]	GO:0031410	5	cytoplasmic vesicle	CELLULAR_COMPONENT	0.00570725	3.85565e-05	34	8291	55	34461	38.2022	19.3932	C134R140;C130R128;C137R137;C026R092;C099R092;C018R115;C109R002;C109R167;C147R142;C127R168;C189R139;C144R128;C034R155;C160R092;C246R156;C122R042;C144R085;C124R097;C180R014;C094R086;C137R102;C081R049;C156R092;C183R028;C237R077;C138R013;C012R036;C128R106;C201R158;C106R087;C016R010;C059R071;C230R100;C245R152
[OVER]	GO:0097708	4	intracellular vesicle	CELLULAR_COMPONENT	0.00579483	3.93719e-05	34	8304	55	34448	38.2022	19.4237	C134R140;C130R128;C137R137;C026R092;C099R092;C018R115;C109R002;C109R167;C147R142;C127R168;C189R139;C144R128;C034R155;C160R092;C246R156;C122R042;C144R085;C124R097;C180R014;C094R086;C137R102;C081R049;C156R092;C183R028;C237R077;C138R013;C012R036;C128R106;C201R158;C106R087;C016R010;C059R071;C230R100;C245R152
[OVER]	GO:0042119	6	neutrophil activation	BIOLOGICAL_PROCESS	0.00580707	3.98265e-05	13	1653	76	41099	14.6067	3.86649	C130R128;C026R092;C018R115;C109R002;C147R142;C081R049;C156R092;C183R028;C189R139;C246R156;C138R013;C144R085;C245R152
[OVER]	GO:0071219	5	cellular response to molecule of bacterial origin	BIOLOGICAL_PROCESS	0.00580707	3.99034e-05	10	978	79	41774	11.236	2.28761	C138R013;C026R092;C184R030;C081R049;C088R057;C183R028;C127R168;C225R026;C190R162;C210R169
[OVER]	GO:0002275	5	myeloid cell activation involved in immune response	BIOLOGICAL_PROCESS	0.00585039	4.04269e-05	14	1904	75	40848	15.7303	4.45359	C130R128;C026R092;C018R115;C109R002;C147R142;C081R049;C156R092;C183R028;C189R139;C168R122;C246R156;C138R013;C144R085;C245R152
[OVER]	GO:0050820	4	positive regulation of coagulation	BIOLOGICAL_PROCESS	0.00586018	4.07208e-05	5	177	84	42575	5.61798	0.414016	C137R137;C122R042;C127R168;C237R077;C034R155
[OVER]	GO:0002446	6	neutrophil mediated immunity	BIOLOGICAL_PROCESS	0.00628905	4.41865e-05	13	1670	76	41082	14.6067	3.90625	C130R128;C026R092;C018R115;C109R002;C147R142;C081R049;C156R092;C183R028;C189R139;C246R156;C138R013;C144R085;C245R152
[OVER]	GO:0072376	3	protein activation cascade	BIOLOGICAL_PROCESS	0.00628905	4.41143e-05	4	89	85	42663	4.49438	0.208177	C137R137;C237R077;C094R086;C034R155
[OVER]	GO:0035137	6	hindlimb morphogenesis	BIOLOGICAL_PROCESS	0.00632855	4.51564e-05	5	181	84	42571	5.61798	0.423372	C081R049;C133R147;C189R139;C018R115;C245R152
[OVER]	GO:0035807	5	positive regulation of blood coagulation in other organism	BIOLOGICAL_PROCESS	0.00632855	4.5197e-05	3	30	86	42722	3.37079	0.0701722	C137R137;C034R155;C237R077
[OVER]	GO:0044469	7	envenomation resulting in positive regulation of blood coagulation in other organism	BIOLOGICAL_PROCESS	0.00632855	4.5197e-05	3	30	86	42722	3.37079	0.0701722	C137R137;C034R155;C237R077
[OVER]	GO:1900409	4	positive regulation of cellular response to oxidative stress	BIOLOGICAL_PROCESS	0.00640666	4.60021e-05	4	90	85	42662	4.49438	0.210516	C133R147;C189R139;C018R115;C245R152
[OVER]	GO:0002444	5	myeloid leukocyte mediated immunity	BIOLOGICAL_PROCESS	0.00644171	4.65025e-05	14	1929	75	40823	15.7303	4.51207	C130R128;C026R092;C094R120;C018R115;C109R002;C147R142;C081R049;C156R092;C183R028;C189R139;C246R156;C138R013;C144R085;C245R152
[OVER]	GO:0070887	4	cellular response to chemical stimulus	BIOLOGICAL_PROCESS	0.00674744	4.897e-05	44	12265	45	30487	49.4382	28.6887	C134R140;C026R092;C099R092;C018R115;C026R076;C050R109;C109R167;C121R145;C025R008;C127R168;C233R051;C189R139;C027R038;C211R125;C144R128;C190R162;C110R097;C168R122;C020R020;C122R042;C098R103;C184R030;C148R164;C124R097;C210R169;C107R025;C137R102;C081R049;C088R057;C183R028;C133R147;C138R013;C106R146;C012R036;C128R106;C231R038;C201R158;C106R087;C070R126;C016R010;C188R027;C230R100;C225R026;C245R152
[OVER]	GO:0051045	6	negative regulation of membrane protein ectodomain proteolysis	BIOLOGICAL_PROCESS	0.00678389	4.94964e-05	3	31	86	42721	3.37079	0.0725112	C246R156;C156R092;C144R085
[OVER]	GO:1902882	5	regulation of response to oxidative stress	BIOLOGICAL_PROCESS	0.00682696	5.00742e-05	7	452	82	42300	7.86517	1.05726	C018R115;C050R109;C133R147;C189R139;C211R125;C110R097;C245R152
[OVER]	GO:0014823	3	response to activity	BIOLOGICAL_PROCESS	0.00704396	5.19378e-05	8	622	81	42130	8.98876	1.4549	C020R020;C050R109;C184R030;C081R049;C088R057;C211R125;C225R026;C110R097
[OVER]	GO:0008191	7	metalloendopeptidase inhibitor activity	MOLECULAR_FUNCTION	0.00721779	5.40554e-05	3	32	86	42720	3.37079	0.0748503	C246R156;C156R092;C144R085
[OVER]	GO:0003417	6	growth plate cartilage development	BIOLOGICAL_PROCESS	0.00721779	5.38092e-05	5	188	84	42564	5.61798	0.439746	C081R049;C133R147;C189R139;C018R115;C245R152
[OVER]	GO:0044483	6	envenomation resulting in impairment of hemostasis in other organism	BIOLOGICAL_PROCESS	0.00721779	5.40554e-05	3	32	86	42720	3.37079	0.0748503	C137R137;C034R155;C237R077
[OVER]	GO:0009617	4	response to bacterium	BIOLOGICAL_PROCESS	0.0072533	5.46014e-05	19	3359	70	39393	21.3483	7.85694	C026R092;C026R076;C109R167;C081R049;C088R057;C156R092;C183R028;C127R168;C133R147;C190R162;C246R156;C138R013;C106R146;C144R085;C184R030;C230R100;C225R026;C210R169;C245R152
[OVER]	GO:0004222	7	metalloendopeptidase activity	MOLECULAR_FUNCTION	0.0074675	5.6502e-05	5	190	84	42562	5.61798	0.444424	C081R049;C133R147;C189R139;C018R115;C245R152
[OVER]	GO:0051270	4	regulation of cellular component movement	BIOLOGICAL_PROCESS	0.00780682	5.93709e-05	24	4822	65	37930	26.9663	11.279	C134R140;C018R115;C109R002;C147R142;C081R049;C088R057;C025R008;C127R168;C133R147;C189R139;C144R128;C168R122;C122R042;C106R146;C201R158;C106R087;C098R103;C184R030;C124R097;C016R010;C230R100;C225R026;C104R148;C245R152
[OVER]	GO:0032941	3	secretion by tissue	BIOLOGICAL_PROCESS	0.00794588	6.07352e-05	5	193	84	42559	5.61798	0.451441	C081R049;C133R147;C189R139;C018R115;C245R152
[OVER]	GO:0000050	5	urea cycle	BIOLOGICAL_PROCESS	0.00820466	6.39802e-05	3	34	86	42718	3.37079	0.0795284	C138R013;C190R162;C210R169
[OVER]	GO:0035806	5	modulation of blood coagulation in other organism	BIOLOGICAL_PROCESS	0.00820466	6.39802e-05	3	34	86	42718	3.37079	0.0795284	C137R137;C034R155;C237R077
[OVER]	GO:0030334	5	regulation of cell migration	BIOLOGICAL_PROCESS	0.00820466	6.35356e-05	21	4015	68	38737	23.5955	9.39137	C018R115;C081R049;C088R057;C025R008;C127R168;C133R147;C189R139;C144R128;C168R122;C122R042;C106R146;C201R158;C106R087;C098R103;C184R030;C124R097;C016R010;C230R100;C225R026;C104R148;C245R152
[OVER]	GO:0007597	4	blood coagulation, intrinsic pathway	BIOLOGICAL_PROCESS	0.00820466	6.39802e-05	3	34	86	42718	3.37079	0.0795284	C137R137;C034R155;C237R077
[OVER]	GO:0001775	3	cell activation	BIOLOGICAL_PROCESS	0.00822683	6.44706e-05	25	5291	64	37461	28.0899	12.376	C130R128;C026R092;C018R115;C050R109;C109R002;C147R142;C127R168;C189R139;C211R125;C190R162;C110R097;C168R122;C246R156;C122R042;C144R085;C184R030;C210R169;C137R102;C081R049;C156R092;C183R028;C138R013;C230R100;C225R026;C245R152
[OVER]	GO:0034614	6	cellular response to reactive oxygen species	BIOLOGICAL_PROCESS	0.00827898	6.51989e-05	10	1038	79	41714	11.236	2.42796	C138R013;C018R115;C050R109;C081R049;C025R008;C127R168;C189R139;C211R125;C110R097;C245R152
[OVER]	GO:0008585	6	female gonad development	BIOLOGICAL_PROCESS	0.00860613	6.81075e-05	8	647	81	42105	8.98876	1.51338	C018R115;C081R049;C127R168;C133R147;C189R139;C190R162;C210R169;C245R152
[OVER]	GO:1905049	8	negative regulation of metallopeptidase activity	BIOLOGICAL_PROCESS	0.00868241	6.93599e-05	3	35	86	42717	3.37079	0.0818675	C246R156;C156R092;C144R085
[OVER]	GO:0051239	3	regulation of multicellular organismal process	BIOLOGICAL_PROCESS	0.00868241	6.93815e-05	45	12946	44	29806	50.5618	30.2816	C134R140;C137R137;C026R092;C018R115;C109R002;C109R167;C147R142;C025R008;C127R168;C189R139;C144R128;C190R162;C034R155;C168R122;C246R156;C020R020;C122R042;C098R103;C144R085;C184R030;C148R164;C124R097;C210R169;C104R148;C094R120;C137R102;C081R049;C088R057;C156R092;C183R028;C133R147;C237R077;C138R013;C106R146;C012R036;C241R076;C128R106;C201R158;C191R159;C016R010;C059R071;C230R100;C225R026;C115R165;C24…
[OVER]	GO:0051707	3	response to other organism	BIOLOGICAL_PROCESS	0.00888199	7.13193e-05	27	5894	62	36858	30.3371	13.7865	C026R092;C026R076;C109R002;C109R167;C147R142;C127R168;C144R128;C190R162;C192R055;C246R156;C144R085;C184R030;C124R097;C210R169;C104R148;C094R120;C081R049;C088R057;C156R092;C183R028;C133R147;C138R013;C106R146;C128R106;C230R100;C225R026;C245R152
[OVER]	GO:0043207	4	response to external biotic stimulus	BIOLOGICAL_PROCESS	0.00890502	7.21516e-05	27	5905	62	36847	30.3371	13.8122	C026R092;C026R076;C109R002;C109R167;C147R142;C127R168;C144R128;C190R162;C192R055;C246R156;C144R085;C184R030;C124R097;C210R169;C104R148;C094R120;C081R049;C088R057;C156R092;C183R028;C133R147;C138R013;C106R146;C128R106;C230R100;C225R026;C245R152
[OVER]	GO:0010770	5	positive regulation of cell morphogenesis involved in differentiation	BIOLOGICAL_PROCESS	0.00890502	7.21917e-05	10	1051	79	41701	11.236	2.45836	C122R042;C128R106;C201R158;C109R002;C106R087;C147R142;C184R030;C016R010;C225R026;C168R122
[OVER]	GO:0030099	5	myeloid cell differentiation	BIOLOGICAL_PROCESS	0.00920736	7.49982e-05	15	2285	74	40467	16.8539	5.34478	C134R140;C164R142;C121R145;C134R121;C081R049;C159R112;C088R057;C025R008;C129R085;C190R162;C020R020;C122R042;C106R146;C128R106;C210R169
[OVER]	GO:0022610	2	biological adhesion	BIOLOGICAL_PROCESS	0.00936286	7.66263e-05	24	4976	65	37776	26.9663	11.6392	C134R140;C137R137;C026R092;C081R049;C088R057;C183R028;C025R008;C127R168;C233R051;C237R077;C103R112;C190R162;C034R155;C168R122;C138R013;C122R042;C012R036;C012R096;C201R158;C106R087;C184R030;C230R100;C225R026;C210R169
[OVER]	GO:0046545	5	development of primary female sexual characteristics	BIOLOGICAL_PROCESS	0.00939382	7.72423e-05	8	659	81	42093	8.98876	1.54145	C018R115;C081R049;C127R168;C133R147;C189R139;C190R162;C210R169;C245R152
[OVER]	GO:0006928	3	movement of cell or subcellular component	BIOLOGICAL_PROCESS	0.00942947	7.78994e-05	34	8452	55	34300	38.2022	19.7698	C134R140;C026R092;C018R115;C050R109;C109R002;C147R142;C025R008;C127R168;C189R139;C027R038;C211R125;C144R128;C110R097;C168R122;C160R092;C122R042;C098R103;C184R030;C124R097;C104R148;C107R025;C137R102;C081R049;C088R057;C183R028;C133R147;C106R146;C128R106;C201R158;C106R087;C016R010;C230R100;C225R026;C245R152
[OVER]	GO:0001890	5	placenta development	BIOLOGICAL_PROCESS	0.00944491	7.83916e-05	9	853	80	41899	10.1124	1.99523	C026R076;C148R164;C088R057;C127R168;C233R051;C188R027;C190R162;C210R169;C104R148
[OVER]	GO:0001892	4	embryonic placenta development	BIOLOGICAL_PROCESS	0.00950527	7.92595e-05	7	487	82	42265	7.86517	1.13913	C026R076;C148R164;C233R051;C188R027;C190R162;C210R169;C104R148
[OVER]	GO:0016327	4	apicolateral plasma membrane	CELLULAR_COMPONENT	0.00954424	8.01694e-05	5	205	84	42547	5.61798	0.47951	C148R164;C233R051;C188R027;C026R076;C104R148
[OVER]	GO:0080134	4	regulation of response to stress	BIOLOGICAL_PROCESS	0.00954424	8.03213e-05	27	5987	62	36765	30.3371	14.004	C137R137;C026R092;C018R115;C050R109;C109R167;C127R168;C189R139;C211R125;C190R162;C110R097;C034R155;C168R122;C122R042;C098R103;C124R097;C210R169;C081R049;C088R057;C183R028;C133R147;C237R077;C079R102;C138R013;C106R146;C128R106;C230R100;C245R152
[OVER]	GO:0010269	5	response to selenium ion	BIOLOGICAL_PROCESS	0.00969392	8.19552e-05	4	105	85	42647	4.49438	0.245603	C138R013;C050R109;C211R125;C110R097
[OVER]	GO:0051223	6	regulation of protein transport	BIOLOGICAL_PROCESS	0.00976255	8.29123e-05	19	3466	70	39286	21.3483	8.10722	C134R140;C094R120;C018R115;C050R109;C255R056;C109R167;C137R102;C081R049;C088R057;C133R147;C189R139;C211R125;C110R097;C138R013;C122R042;C106R146;C230R100;C115R165;C245R152
[OVER]	GO:0009607	3	response to biotic stimulus	BIOLOGICAL_PROCESS	0.00984006	8.39505e-05	27	6015	62	36737	30.3371	14.0695	C026R092;C026R076;C109R002;C109R167;C147R142;C127R168;C144R128;C190R162;C192R055;C246R156;C144R085;C184R030;C124R097;C210R169;C104R148;C094R120;C081R049;C088R057;C156R092;C183R028;C133R147;C138R013;C106R146;C128R106;C230R100;C225R026;C245R152
[OVER]	GO:0033993	5	response to lipid	BIOLOGICAL_PROCESS	0.00986368	8.4912e-05	25	5398	64	37354	28.0899	12.6263	C026R092;C050R109;C109R167;C127R168;C211R125;C190R162;C110R097;C168R122;C246R156;C020R020;C144R085;C184R030;C148R164;C210R169;C081R049;C088R057;C156R092;C183R028;C133R147;C138R013;C201R158;C016R010;C230R100;C225R026;C245R152
[OVER]	GO:0036295	6	cellular response to increased oxygen levels	BIOLOGICAL_PROCESS	0.00986368	8.49135e-05	4	106	85	42646	4.49438	0.247942	C088R057;C050R109;C211R125;C110R097
[OVER]	GO:0071216	4	cellular response to biotic stimulus	BIOLOGICAL_PROCESS	0.0100364	8.67875e-05	10	1075	79	41677	11.236	2.5145	C138R013;C026R092;C184R030;C081R049;C088R057;C183R028;C127R168;C225R026;C190R162;C210R169
[OVER]	GO:1902884	4	positive regulation of response to oxidative stress	BIOLOGICAL_PROCESS	0.0101254	8.79488e-05	4	107	85	42645	4.49438	0.250281	C133R147;C189R139;C018R115;C245R152
[OVER]	GO:1903978	6	regulation of microglial cell activation	BIOLOGICAL_PROCESS	0.0107064	9.38218e-05	3	39	86	42713	3.37079	0.0912238	C189R139;C018R115;C245R152
[OVER]	GO:0003416	5	endochondral bone growth	BIOLOGICAL_PROCESS	0.0107064	9.35288e-05	5	212	84	42540	5.61798	0.495883	C081R049;C133R147;C189R139;C018R115;C245R152
[OVER]	GO:0090317	4	negative regulation of intracellular protein transport	BIOLOGICAL_PROCESS	0.0112837	9.97514e-05	5	215	84	42537	5.61798	0.5029	C122R042;C106R146;C050R109;C211R125;C110R097
[OVER]	GO:0001953	6	negative regulation of cell-matrix adhesion	BIOLOGICAL_PROCESS	0.0112837	9.97514e-05	5	215	84	42537	5.61798	0.5029	C081R049;C122R042;C127R168;C106R087;C168R122
[OVER]	GO:0001520	4	outer dense fiber	CELLULAR_COMPONENT	0.0112931	0.000100707	3	40	86	42712	3.37079	0.0935629	C050R109;C211R125;C110R097
[OVER]	GO:0019627	4	urea metabolic process	BIOLOGICAL_PROCESS	0.0112931	0.000100707	3	40	86	42712	3.37079	0.0935629	C138R013;C190R162;C210R169
[OVER]	GO:0002573	6	myeloid leukocyte differentiation	BIOLOGICAL_PROCESS	0.0114224	0.0001023	10	1097	79	41655	11.236	2.56596	C020R020;C164R142;C106R146;C134R121;C081R049;C159R112;C088R057;C129R085;C190R162;C210R169
[OVER]	GO:0051716	3	cellular response to stimulus	BIOLOGICAL_PROCESS	0.0116754	0.000105017	60	19922	29	22830	67.4157	46.599	C134R140;C026R092;C025R008;C103R112;C211R125;C190R162;C020R020;C122R042;C098R103;C148R164;C124R097;C210R169;C107R025;C094R120;C137R102;C081R049;C088R057;C156R092;C183R028;C129R085;C138R013;C106R146;C012R036;C231R038;C201R158;C070R126;C016R010;C115R165;C245R152;C164R142;C099R092;C018R115;C026R076;C050R109;C109R167;C121R145;C134R121;C159R112;C127R168;C233R051;C189R139;C027R038;C144R128;C110R097;C16…
[OVER]	GO:0009966	4	regulation of signal transduction	BIOLOGICAL_PROCESS	0.0116779	0.000105491	39	10592	50	32160	43.8202	24.7754	C164R142;C026R092;C018R115;C050R109;C121R145;C134R121;C159R112;C127R168;C189R139;C027R038;C211R125;C110R097;C168R122;C160R092;C246R156;C122R042;C098R103;C144R085;C124R097;C180R014;C107R025;C094R120;C137R102;C081R049;C088R057;C156R092;C183R028;C129R085;C133R147;C079R102;C138R013;C106R146;C012R036;C231R038;C201R158;C106R087;C016R010;C230R100;C245R152
[OVER]	GO:0044419	3	interspecies interaction between organisms	BIOLOGICAL_PROCESS	0.011763	0.000106713	18	3228	71	39524	20.2247	7.55052	C137R137;C026R092;C094R120;C026R076;C137R102;C081R049;C183R028;C233R051;C237R077;C103R112;C144R128;C034R155;C187R001;C020R020;C138R013;C012R096;C191R159;C104R148
[OVER]	GO:0098868	4	bone growth	BIOLOGICAL_PROCESS	0.0119134	0.000108537	5	219	84	42533	5.61798	0.512257	C081R049;C133R147;C189R139;C018R115;C245R152
[OVER]	GO:0014070	5	response to organic cyclic compound	BIOLOGICAL_PROCESS	0.012202	0.000111638	26	5703	63	37049	29.2135	13.3397	C026R092;C050R109;C109R167;C127R168;C211R125;C190R162;C110R097;C168R122;C020R020;C122R042;C184R030;C210R169;C094R120;C081R049;C088R057;C183R028;C133R147;C049R002;C138R013;C128R106;C201R158;C070R126;C016R010;C230R100;C225R026;C245R152
[OVER]	GO:0000302	5	response to reactive oxygen species	BIOLOGICAL_PROCESS	0.0123576	0.000113539	12	1582	77	41170	13.4831	3.70041	C138R013;C018R115;C050R109;C184R030;C081R049;C025R008;C127R168;C189R139;C211R125;C225R026;C110R097;C245R152
[OVER]	GO:0046689	6	response to mercury ion	BIOLOGICAL_PROCESS	0.01248	0.000115145	4	115	85	42637	4.49438	0.268993	C138R013;C128R106;C225R026;C184R030
[OVER]	GO:0045104	4	intermediate filament cytoskeleton organization	BIOLOGICAL_PROCESS	0.013201	0.000122817	5	225	84	42527	5.61798	0.526291	C148R164;C233R051;C188R027;C026R076;C104R148
[OVER]	GO:0045103	3	intermediate filament-based process	BIOLOGICAL_PROCESS	0.013201	0.000122817	5	225	84	42527	5.61798	0.526291	C148R164;C233R051;C188R027;C026R076;C104R148
[OVER]	GO:2000145	4	regulation of cell motility	BIOLOGICAL_PROCESS	0.0132593	0.000123871	21	4208	68	38544	23.5955	9.84281	C018R115;C081R049;C088R057;C025R008;C127R168;C133R147;C189R139;C144R128;C168R122;C122R042;C106R146;C201R158;C106R087;C098R103;C184R030;C124R097;C016R010;C230R100;C225R026;C104R148;C245R152
[OVER]	GO:0031589	4	cell-substrate adhesion	BIOLOGICAL_PROCESS	0.0134415	0.000126092	12	1600	77	41152	13.4831	3.74251	C137R137;C122R042;C201R158;C106R087;C184R030;C081R049;C088R057;C127R168;C237R077;C225R026;C034R155;C168R122
[OVER]	GO:0051962	4	positive regulation of nervous system development	BIOLOGICAL_PROCESS	0.0135838	0.000127951	18	3275	71	39477	20.2247	7.66046	C026R092;C109R002;C147R142;C088R057;C156R092;C183R028;C127R168;C168R122;C246R156;C020R020;C012R036;C128R106;C098R103;C144R085;C184R030;C016R010;C230R100;C225R026
[OVER]	GO:0043299	4	leukocyte degranulation	BIOLOGICAL_PROCESS	0.0140632	0.00013301	13	1865	76	40887	14.6067	4.36237	C130R128;C026R092;C018R115;C109R002;C147R142;C081R049;C156R092;C183R028;C189R139;C246R156;C138R013;C144R085;C245R152
[OVER]	GO:0051546	6	keratinocyte migration	BIOLOGICAL_PROCESS	0.0141542	0.000134963	4	120	85	42632	4.49438	0.280689	C081R049;C088R057;C127R168;C104R148
[OVER]	GO:0048545	5	response to steroid hormone	BIOLOGICAL_PROCESS	0.0141542	0.000134877	15	2410	74	40342	16.8539	5.63716	C026R092;C050R109;C109R167;C088R057;C183R028;C127R168;C211R125;C190R162;C110R097;C138R013;C201R158;C184R030;C016R010;C225R026;C210R169
[OVER]	GO:0090087	5	regulation of peptide transport	BIOLOGICAL_PROCESS	0.0142421	0.000136351	19	3600	70	39152	21.3483	8.42066	C134R140;C094R120;C018R115;C050R109;C255R056;C109R167;C137R102;C081R049;C088R057;C133R147;C189R139;C211R125;C110R097;C138R013;C122R042;C106R146;C230R100;C115R165;C245R152
[OVER]	GO:0040017	3	positive regulation of locomotion	BIOLOGICAL_PROCESS	0.0147483	0.000142084	17	3001	72	39751	19.1011	7.01955	C026R092;C109R002;C147R142;C081R049;C183R028;C127R168;C133R147;C168R122;C187R001;C122R042;C201R158;C106R087;C098R103;C184R030;C230R100;C225R026;C245R152
[OVER]	GO:0046872	5	metal ion binding	MOLECULAR_FUNCTION	0.0147483	0.000142336	33	8423	56	34329	37.0787	19.702	C130R128;C137R137;C018R115;C109R002;C121R145;C147R142;C025R008;C189R139;C027R038;C034R155;C168R122;C246R156;C122R042;C144R085;C184R030;C107R025;C094R086;C094R120;C081R049;C088R057;C156R092;C133R147;C237R077;C138R013;C106R146;C012R036;C201R158;C106R087;C070R126;C059R071;C193R062;C225R026;C245R152
[OVER]	GO:0010761	6	fibroblast migration	BIOLOGICAL_PROCESS	0.014807	0.000144046	5	233	84	42519	5.61798	0.545004	C124R097;C122R042;C107R025;C027R038;C098R103
[OVER]	GO:0044433	4	cytoplasmic vesicle part	CELLULAR_COMPONENT	0.014807	0.000143778	23	4866	66	37886	25.8427	11.3819	C130R128;C137R137;C026R092;C099R092;C094R086;C018R115;C109R002;C147R142;C081R049;C156R092;C183R028;C127R168;C237R077;C189R139;C034R155;C246R156;C138R013;C128R106;C144R085;C124R097;C059R071;C180R014;C245R152
[OVER]	GO:0070201	5	regulation of establishment of protein localization	BIOLOGICAL_PROCESS	0.015057	0.000147571	19	3622	70	39130	21.3483	8.47212	C134R140;C094R120;C018R115;C050R109;C255R056;C109R167;C137R102;C081R049;C088R057;C133R147;C189R139;C211R125;C110R097;C138R013;C122R042;C106R146;C230R100;C115R165;C245R152
[OVER]	GO:0046660	4	female sex differentiation	BIOLOGICAL_PROCESS	0.015057	0.00014764	8	725	81	42027	8.98876	1.69583	C018R115;C081R049;C127R168;C133R147;C189R139;C190R162;C210R169;C245R152
[OVER]	GO:0071941	4	nitrogen cycle metabolic process	BIOLOGICAL_PROCESS	0.0151359	0.000148998	3	46	86	42706	3.37079	0.107597	C138R013;C190R162;C210R169
[OVER]	GO:0001819	4	positive regulation of cytokine production	BIOLOGICAL_PROCESS	0.0152307	0.00015052	12	1631	77	41121	13.4831	3.81503	C020R020;C106R146;C094R120;C018R115;C109R167;C124R097;C127R168;C189R139;C230R100;C190R162;C210R169;C245R152
[OVER]	GO:0030155	3	regulation of cell adhesion	BIOLOGICAL_PROCESS	0.0155773	0.000155147	18	3326	71	39426	20.2247	7.77975	C134R140;C137R137;C026R092;C081R049;C088R057;C183R028;C025R008;C127R168;C237R077;C190R162;C034R155;C168R122;C138R013;C122R042;C201R158;C106R087;C230R100;C210R169
[OVER]	GO:0046677	4	response to antibiotic	BIOLOGICAL_PROCESS	0.0155773	0.000155088	16	2728	73	40024	17.9775	6.38099	C164R142;C050R109;C109R167;C134R121;C081R049;C159R112;C129R085;C127R168;C211R125;C110R097;C138R013;C128R106;C201R158;C184R030;C230R100;C225R026
[OVER]	GO:0010647	4	positive regulation of cell communication	BIOLOGICAL_PROCESS	0.0156841	0.000156817	29	7019	60	35733	32.5843	16.4179	C134R140;C026R092;C018R115;C050R109;C189R139;C211R125;C110R097;C160R092;C246R156;C020R020;C122R042;C098R103;C144R085;C124R097;C180R014;C094R120;C137R102;C081R049;C088R057;C156R092;C183R028;C106R146;C012R036;C231R038;C201R158;C106R087;C230R100;C115R165;C245R152
[OVER]	GO:0044468	6	envenomation resulting in modulation of blood coagulation in other organism	BIOLOGICAL_PROCESS	0.0157687	0.000158271	3	47	86	42705	3.37079	0.109936	C137R137;C034R155;C237R077
[OVER]	GO:0007155	3	cell adhesion	BIOLOGICAL_PROCESS	0.015917	0.000160374	23	4912	66	37840	25.8427	11.4895	C134R140;C137R137;C026R092;C081R049;C088R057;C183R028;C025R008;C127R168;C233R051;C237R077;C190R162;C034R155;C168R122;C138R013;C122R042;C012R036;C012R096;C201R158;C106R087;C184R030;C230R100;C225R026;C210R169
[OVER]	GO:0051050	3	positive regulation of transport	BIOLOGICAL_PROCESS	0.0174334	0.000176999	23	4952	66	37800	25.8427	11.5831	C134R140;C026R092;C094R120;C018R115;C109R167;C137R102;C081R049;C088R057;C183R028;C127R168;C133R147;C189R139;C190R162;C020R020;C106R146;C201R158;C124R097;C016R010;C230R100;C210R169;C115R165;C180R014;C245R152
[OVER]	GO:0042127	3	regulation of cell population proliferation	BIOLOGICAL_PROCESS	0.0174334	0.0001767	28	6643	61	36109	31.4607	15.5385	C137R137;C026R092;C026R076;C025R008;C127R168;C144R128;C190R162;C034R155;C168R122;C246R156;C020R020;C098R103;C144R085;C184R030;C124R097;C210R169;C094R086;C081R049;C088R057;C156R092;C183R028;C237R077;C138R013;C106R146;C201R158;C016R010;C230R100;C225R026
[OVER]	GO:0050920	4	regulation of chemotaxis	BIOLOGICAL_PROCESS	0.0184006	0.00018753	10	1183	79	41569	11.236	2.76712	C026R092;C201R158;C109R002;C098R103;C147R142;C184R030;C183R028;C127R168;C230R100;C225R026
[OVER]	GO:0033274	5	response to vitamin B2	BIOLOGICAL_PROCESS	0.0184994	0.000189964	2	8	87	42744	2.24719	0.0187126	C190R162;C210R169
[OVER]	GO:0036488	6	CHOP-C/EBP complex	CELLULAR_COMPONENT	0.0184994	0.000189964	2	8	87	42744	2.24719	0.0187126	C190R162;C210R169
[OVER]	GO:0071356	7	cellular response to tumor necrosis factor	BIOLOGICAL_PROCESS	0.0188559	0.000194353	9	964	80	41788	10.1124	2.25487	C106R146;C107R025;C026R076;C081R049;C233R051;C188R027;C027R038;C190R162;C210R169
[OVER]	GO:0097068	5	response to thyroxine	BIOLOGICAL_PROCESS	0.0192438	0.000199095	3	51	86	42701	3.37079	0.119293	C050R109;C211R125;C110R097
[OVER]	GO:0048585	3	negative regulation of response to stimulus	BIOLOGICAL_PROCESS	0.0195512	0.000203029	28	6729	61	36023	31.4607	15.7396	C164R142;C018R115;C050R109;C109R167;C134R121;C159R112;C127R168;C189R139;C211R125;C110R097;C168R122;C246R156;C098R103;C144R085;C124R097;C180R014;C137R102;C081R049;C088R057;C156R092;C129R085;C133R147;C138R013;C106R146;C201R158;C106R087;C016R010;C245R152
[OVER]	GO:0048306	4	calcium-dependent protein binding	MOLECULAR_FUNCTION	0.0198021	0.000206399	6	399	83	42353	6.74157	0.93329	C081R049;C012R036;C133R147;C189R139;C018R115;C245R152
[OVER]	GO:0006662	5	glycerol ether metabolic process	BIOLOGICAL_PROCESS	0.0199513	0.000210265	3	52	86	42700	3.37079	0.121632	C050R109;C211R125;C110R097
[OVER]	GO:0035738	5	envenomation resulting in modification of morphology or physiology of other organism	BIOLOGICAL_PROCESS	0.0199513	0.000210265	3	52	86	42700	3.37079	0.121632	C137R137;C034R155;C237R077
[OVER]	GO:0035737	4	injection of substance in to other organism	BIOLOGICAL_PROCESS	0.0199513	0.000210265	3	52	86	42700	3.37079	0.121632	C137R137;C034R155;C237R077
[OVER]	GO:0031982	4	vesicle	CELLULAR_COMPONENT	0.020036	0.000211932	34	8981	55	33771	38.2022	21.0072	C134R140;C130R128;C137R137;C026R092;C099R092;C018R115;C109R002;C109R167;C147R142;C127R168;C189R139;C144R128;C034R155;C160R092;C246R156;C122R042;C144R085;C124R097;C180R014;C094R086;C137R102;C081R049;C156R092;C183R028;C237R077;C138R013;C012R036;C128R106;C201R158;C106R087;C016R010;C059R071;C230R100;C245R152
[OVER]	GO:0009653	3	anatomical structure morphogenesis	BIOLOGICAL_PROCESS	0.0201458	0.00021387	42	12135	47	30617	47.191	28.3846	C134R140;C026R092;C018R115;C026R076;C109R002;C121R145;C147R142;C025R008;C127R168;C233R051;C189R139;C027R038;C144R128;C190R162;C168R122;C187R001;C020R020;C122R042;C098R103;C184R030;C148R164;C210R169;C104R148;C107R025;C094R086;C137R102;C081R049;C088R057;C183R028;C133R147;C138R013;C012R036;C241R076;C128R106;C201R158;C191R159;C106R087;C016R010;C059R071;C188R027;C225R026;C245R152
[OVER]	GO:0003008	3	system process	BIOLOGICAL_PROCESS	0.0201758	0.000214968	30	7472	59	35280	33.7079	17.4775	C134R140;C137R137;C018R115;C026R076;C025R008;C189R139;C027R038;C190R162;C034R155;C020R020;C210R169;C107R025;C137R102;C081R049;C088R057;C133R147;C237R077;C079R102;C138R013;C106R146;C012R036;C128R106;C231R038;C201R158;C106R087;C016R010;C059R071;C230R100;C115R165;C245R152
[OVER]	GO:0001501	5	skeletal system development	BIOLOGICAL_PROCESS	0.0210401	0.000224989	14	2243	75	40509	15.7303	5.24654	C164R142;C107R025;C018R115;C134R121;C081R049;C159R112;C129R085;C133R147;C189R139;C027R038;C144R128;C106R087;C098R103;C245R152
[OVER]	GO:0006979	4	response to oxidative stress	BIOLOGICAL_PROCESS	0.021361	0.000229327	16	2824	73	39928	17.9775	6.60554	C018R115;C050R109;C081R049;C025R008;C127R168;C133R147;C189R139;C211R125;C110R097;C138R013;C106R146;C201R158;C184R030;C016R010;C225R026;C245R152
[OVER]	GO:0060548	4	negative regulation of cell death	BIOLOGICAL_PROCESS	0.021361	0.000230069	22	4686	67	38066	24.7191	10.9609	C130R128;C107R025;C050R109;C137R102;C081R049;C088R057;C127R168;C233R051;C027R038;C211R125;C079R102;C190R162;C110R097;C020R020;C138R013;C231R038;C098R103;C184R030;C016R010;C188R027;C225R026;C210R169
[OVER]	GO:0008237	6	metallopeptidase activity	MOLECULAR_FUNCTION	0.0214827	0.00023221	6	408	83	42344	6.74157	0.954341	C081R049;C059R071;C133R147;C189R139;C018R115;C245R152
[OVER]	GO:0008283	2	cell population proliferation	BIOLOGICAL_PROCESS	0.0216579	0.000234939	32	8278	57	34474	35.9551	19.3628	C137R137;C026R092;C026R076;C050R109;C109R167;C025R008;C127R168;C211R125;C144R128;C190R162;C110R097;C034R155;C168R122;C246R156;C020R020;C098R103;C144R085;C184R030;C124R097;C210R169;C094R086;C081R049;C088R057;C156R092;C183R028;C237R077;C138R013;C106R146;C201R158;C016R010;C230R100;C225R026
[OVER]	GO:0060351	6	cartilage development involved in endochondral bone morphogenesis	BIOLOGICAL_PROCESS	0.0225345	0.000245318	5	262	84	42490	5.61798	0.612837	C081R049;C133R147;C189R139;C018R115;C245R152
[OVER]	GO:0046826	5	negative regulation of protein export from nucleus	BIOLOGICAL_PROCESS	0.0225347	0.000246191	3	55	86	42697	3.37079	0.128649	C050R109;C211R125;C110R097
[OVER]	GO:0010038	5	response to metal ion	BIOLOGICAL_PROCESS	0.0235023	0.000257668	17	3156	72	39596	19.1011	7.38211	C134R140;C109R167;C081R049;C127R168;C190R162;C168R122;C020R020;C138R013;C122R042;C012R036;C241R076;C128R106;C201R158;C184R030;C225R026;C210R169;C104R148
[OVER]	GO:0045762	7	positive regulation of adenylate cyclase activity	BIOLOGICAL_PROCESS	0.02354	0.000258991	3	56	86	42696	3.37079	0.130988	C246R156;C156R092;C144R085
[OVER]	GO:0045321	3	leukocyte activation	BIOLOGICAL_PROCESS	0.0238074	0.000262852	22	4742	67	38010	24.7191	11.0919	C130R128;C026R092;C018R115;C050R109;C109R002;C137R102;C147R142;C081R049;C156R092;C183R028;C127R168;C189R139;C211R125;C190R162;C110R097;C168R122;C246R156;C138R013;C144R085;C230R100;C210R169;C245R152
[OVER]	GO:0016864	5	intramolecular oxidoreductase activity, transposing S-S bonds	MOLECULAR_FUNCTION	0.0242772	0.000272213	3	57	86	42695	3.37079	0.133327	C050R109;C211R125;C110R097
[OVER]	GO:0008285	3	negative regulation of cell population proliferation	BIOLOGICAL_PROCESS	0.0242772	0.000270335	17	3169	72	39583	19.1011	7.41252	C026R092;C026R076;C081R049;C088R057;C156R092;C183R028;C025R008;C144R128;C190R162;C168R122;C246R156;C138R013;C106R146;C098R103;C144R085;C124R097;C210R169
[OVER]	GO:0003756	4	protein disulfide isomerase activity	MOLECULAR_FUNCTION	0.0242772	0.000272213	3	57	86	42695	3.37079	0.133327	C050R109;C211R125;C110R097
[OVER]	GO:0010727	6	negative regulation of hydrogen peroxide metabolic process	BIOLOGICAL_PROCESS	0.0242772	0.000272213	3	57	86	42695	3.37079	0.133327	C189R139;C018R115;C245R152
[OVER]	GO:0071404	5	cellular response to low-density lipoprotein particle stimulus	BIOLOGICAL_PROCESS	0.0242772	0.000272724	4	145	85	42607	4.49438	0.339165	C081R049;C088R057;C127R168;C109R167
[OVER]	GO:0043169	4	cation binding	MOLECULAR_FUNCTION	0.0250884	0.000282806	33	8657	56	34095	37.0787	20.2493	C130R128;C137R137;C018R115;C109R002;C121R145;C147R142;C025R008;C189R139;C027R038;C034R155;C168R122;C246R156;C122R042;C144R085;C184R030;C107R025;C094R086;C094R120;C081R049;C088R057;C156R092;C133R147;C237R077;C138R013;C106R146;C012R036;C201R158;C106R087;C070R126;C059R071;C193R062;C225R026;C245R152
[OVER]	GO:0002526	6	acute inflammatory response	BIOLOGICAL_PROCESS	0.0273917	0.000309827	6	431	83	42321	6.74157	1.00814	C088R057;C183R028;C026R092;C230R100;C190R162;C210R169
[OVER]	GO:0062023	4	collagen-containing extracellular matrix	CELLULAR_COMPONENT	0.027686	0.000314225	8	812	81	41940	8.98876	1.89933	C187R001;C012R096;C201R158;C106R087;C184R030;C081R049;C127R168;C225R026
[OVER]	GO:0065008	3	regulation of biological quality	BIOLOGICAL_PROCESS	0.0281827	0.00032095	48	14985	41	27767	53.9326	35.051	C134R140;C137R137;C026R092;C099R092;C018R115;C050R109;C255R056;C109R167;C147R142;C025R008;C127R168;C103R112;C189R139;C211R125;C190R162;C110R097;C034R155;C168R122;C020R020;C122R042;C098R103;C184R030;C124R097;C210R169;C104R148;C094R086;C094R120;C137R102;C081R049;C088R057;C183R028;C133R147;C237R077;C049R002;C079R102;C138R013;C106R146;C012R036;C128R106;C201R158;C106R087;C070R126;C016R010;C059R071;C23…
[OVER]	GO:0043000	7	Golgi to plasma membrane CFTR protein transport	BIOLOGICAL_PROCESS	0.0286989	0.000327937	2	11	87	42741	2.24719	0.0257298	C233R051;C188R027
[OVER]	GO:0050818	4	regulation of coagulation	BIOLOGICAL_PROCESS	0.0297536	0.000341137	6	439	83	42313	6.74157	1.02685	C137R137;C122R042;C127R168;C237R077;C191R159;C034R155
[OVER]	GO:0048731	4	system development	BIOLOGICAL_PROCESS	0.0301674	0.000347046	55	18220	34	24532	61.7978	42.6179	C134R140;C026R092;C025R008;C190R162;C020R020;C122R042;C098R103;C148R164;C124R097;C210R169;C107R025;C094R086;C094R120;C137R102;C081R049;C088R057;C156R092;C183R028;C129R085;C138R013;C106R146;C012R036;C231R038;C201R158;C016R010;C245R152;C164R142;C018R115;C026R076;C109R002;C109R167;C121R145;C147R142;C134R121;C159R112;C127R168;C233R051;C189R139;C027R038;C144R128;C168R122;C246R156;C144R085;C184R030;C10…
[OVER]	GO:0050878	4	regulation of body fluid levels	BIOLOGICAL_PROCESS	0.0304397	0.000353704	13	2064	76	40688	14.6067	4.82784	C137R137;C094R086;C018R115;C081R049;C127R168;C133R147;C237R077;C189R139;C034R155;C020R020;C122R042;C104R148;C245R152
[OVER]	GO:0005882	6	intermediate filament	CELLULAR_COMPONENT	0.0304397	0.000352707	5	284	84	42468	5.61798	0.664296	C148R164;C233R051;C188R027;C026R076;C104R148
[OVER]	GO:0007219	5	Notch signaling pathway	BIOLOGICAL_PROCESS	0.0304397	0.000351661	9	1046	80	41706	10.1124	2.44667	C246R156;C144R085;C148R164;C156R092;C233R051;C188R027;C190R162;C210R169;C104R148
[OVER]	GO:0031349	4	positive regulation of defense response	BIOLOGICAL_PROCESS	0.0308817	0.000361225	11	1535	78	41217	12.3596	3.59048	C138R013;C026R092;C018R115;C109R167;C124R097;C183R028;C127R168;C189R139;C190R162;C210R169;C245R152
[OVER]	GO:0051130	4	positive regulation of cellular component organization	BIOLOGICAL_PROCESS	0.0308817	0.000361052	26	6140	63	36612	29.2135	14.3619	C134R140;C026R092;C018R115;C109R002;C147R142;C025R008;C127R168;C189R139;C168R122;C020R020;C122R042;C184R030;C124R097;C210R169;C137R102;C081R049;C088R057;C183R028;C012R036;C128R106;C201R158;C106R087;C070R126;C016R010;C225R026;C245R152
[OVER]	GO:0009967	4	positive regulation of signal transduction	BIOLOGICAL_PROCESS	0.0319243	0.000374652	26	6174	63	36578	29.2135	14.4414	C026R092;C018R115;C050R109;C189R139;C211R125;C110R097;C160R092;C246R156;C122R042;C098R103;C144R085;C124R097;C180R014;C094R120;C137R102;C081R049;C088R057;C156R092;C183R028;C106R146;C012R036;C231R038;C201R158;C106R087;C230R100;C245R152
[OVER]	GO:1904386	6	response to L-phenylalanine derivative	BIOLOGICAL_PROCESS	0.0320272	0.000377096	3	64	86	42688	3.37079	0.149701	C050R109;C211R125;C110R097
[OVER]	GO:0007161	6	calcium-independent cell-matrix adhesion	BIOLOGICAL_PROCESS	0.0323441	0.000382076	2	12	87	42740	2.24719	0.0280689	C225R026;C184R030
[OVER]	GO:0031093	6	platelet alpha granule lumen	CELLULAR_COMPONENT	0.0323515	0.000383413	4	159	85	42593	4.49438	0.371912	C137R137;C237R077;C094R086;C034R155
[OVER]	GO:0051195	5	negative regulation of cofactor metabolic process	BIOLOGICAL_PROCESS	0.0330221	0.00039391	3	65	86	42687	3.37079	0.15204	C189R139;C018R115;C245R152
[OVER]	GO:0015035	6	protein disulfide oxidoreductase activity	MOLECULAR_FUNCTION	0.0330221	0.00039391	3	65	86	42687	3.37079	0.15204	C050R109;C211R125;C110R097
[OVER]	GO:0048518	2	positive regulation of biological process	BIOLOGICAL_PROCESS	0.0330406	0.000395405	58	19764	31	22988	65.1685	46.2294	C134R140;C026R092;C025R008;C103R112;C211R125;C190R162;C020R020;C122R042;C098R103;C148R164;C124R097;C210R169;C094R086;C094R120;C137R102;C081R049;C088R057;C156R092;C183R028;C049R002;C138R013;C106R146;C012R036;C231R038;C201R158;C070R126;C016R010;C115R165;C245R152;C137R137;C018R115;C026R076;C050R109;C109R002;C109R167;C121R145;C147R142;C127R168;C233R051;C189R139;C144R128;C110R097;C034R155;C168R122;C16…
[OVER]	GO:0048147	4	negative regulation of fibroblast proliferation	BIOLOGICAL_PROCESS	0.0341941	0.00041076	4	162	85	42590	4.49438	0.37893	C081R049;C088R057;C183R028;C026R092
[OVER]	GO:0050769	5	positive regulation of neurogenesis	BIOLOGICAL_PROCESS	0.0341941	0.00041185	16	2977	73	39775	17.9775	6.96342	C026R092;C109R002;C147R142;C088R057;C156R092;C183R028;C127R168;C168R122;C246R156;C020R020;C128R106;C144R085;C184R030;C016R010;C230R100;C225R026
[OVER]	GO:0010811	4	positive regulation of cell-substrate adhesion	BIOLOGICAL_PROCESS	0.0342506	0.000413853	7	641	82	42111	7.86517	1.49935	C137R137;C122R042;C201R158;C106R087;C237R077;C034R155;C168R122
[OVER]	GO:0005509	6	calcium ion binding	MOLECULAR_FUNCTION	0.0344737	0.000417879	12	1826	77	40926	13.4831	4.27115	C012R036;C094R086;C201R158;C018R115;C109R002;C147R142;C081R049;C025R008;C133R147;C189R139;C245R152;C168R122
[OVER]	GO:0055094	4	response to lipoprotein particle	BIOLOGICAL_PROCESS	0.0353403	0.000429748	4	164	85	42588	4.49438	0.383608	C081R049;C088R057;C127R168;C109R167
[OVER]	GO:0071288	7	cellular response to mercury ion	BIOLOGICAL_PROCESS	0.0360903	0.000440262	2	13	87	42739	2.24719	0.0304079	C225R026;C184R030
[OVER]	GO:0016668	5	oxidoreductase activity, acting on a sulfur group of donors, NAD(P) as acceptor	MOLECULAR_FUNCTION	0.0365452	0.000447221	3	68	86	42684	3.37079	0.159057	C050R109;C211R125;C110R097
[OVER]	GO:0090303	5	positive regulation of wound healing	BIOLOGICAL_PROCESS	0.0370831	0.000455236	6	464	83	42288	6.74157	1.08533	C137R137;C088R057;C122R042;C127R168;C237R077;C034R155
[OVER]	GO:0023056	3	positive regulation of signaling	BIOLOGICAL_PROCESS	0.0370988	0.000456861	28	7015	61	35737	31.4607	16.4086	C026R092;C018R115;C050R109;C189R139;C211R125;C110R097;C160R092;C246R156;C020R020;C122R042;C098R103;C144R085;C124R097;C180R014;C094R120;C137R102;C081R049;C088R057;C156R092;C183R028;C106R146;C012R036;C231R038;C201R158;C106R087;C230R100;C115R165;C245R152
[OVER]	GO:0009968	4	negative regulation of signal transduction	BIOLOGICAL_PROCESS	0.0378152	0.000467142	23	5221	66	37531	25.8427	12.2123	C164R142;C018R115;C137R102;C134R121;C081R049;C159R112;C088R057;C156R092;C129R085;C127R168;C133R147;C189R139;C168R122;C246R156;C138R013;C106R146;C201R158;C106R087;C144R085;C124R097;C016R010;C180R014;C245R152
[OVER]	GO:0031347	5	regulation of defense response	BIOLOGICAL_PROCESS	0.0381693	0.000472991	15	2711	74	40041	16.8539	6.34122	C026R092;C018R115;C109R167;C081R049;C088R057;C183R028;C127R168;C189R139;C190R162;C168R122;C138R013;C106R146;C124R097;C210R169;C245R152
[OVER]	GO:0005518	4	collagen binding	MOLECULAR_FUNCTION	0.0384706	0.000478209	5	304	84	42448	5.61798	0.711078	C081R049;C133R147;C189R139;C018R115;C245R152
[OVER]	GO:0050794	3	regulation of cellular process	BIOLOGICAL_PROCESS	0.0384951	0.000479999	69	25495	20	17257	77.5281	59.6346	C134R140;C130R128;C026R092;C255R056;C025R008;C103R112;C211R125;C190R162;C020R020;C122R042;C098R103;C148R164;C124R097;C210R169;C107R025;C094R086;C094R120;C137R102;C081R049;C088R057;C156R092;C183R028;C129R085;C049R002;C138R013;C106R146;C012R036;C231R038;C201R158;C070R126;C016R010;C115R165;C245R152;C164R142;C137R137;C018R115;C026R076;C050R109;C109R002;C109R167;C121R145;C147R142;C134R121;C159R112;C12…
[OVER]	GO:0050872	6	white fat cell differentiation	BIOLOGICAL_PROCESS	0.0386736	0.000485209	3	70	86	42682	3.37079	0.163735	C088R057;C190R162;C210R169
[OVER]	GO:0001816	3	cytokine production	BIOLOGICAL_PROCESS	0.0386736	0.000485211	16	3022	73	39730	17.9775	7.06868	C026R092;C094R120;C018R115;C109R167;C183R028;C127R168;C189R139;C190R162;C020R020;C138R013;C106R146;C241R076;C124R097;C230R100;C210R169;C245R152
[OVER]	GO:0004175	6	endopeptidase activity	MOLECULAR_FUNCTION	0.0395366	0.000497566	9	1098	80	41654	10.1124	2.5683	C137R137;C018R115;C081R049;C059R071;C133R147;C237R077;C189R139;C034R155;C245R152
[OVER]	GO:0071402	4	cellular response to lipoprotein particle stimulus	BIOLOGICAL_PROCESS	0.0396996	0.00050115	4	171	85	42581	4.49438	0.399981	C081R049;C088R057;C127R168;C109R167
[OVER]	GO:0015037	6	peptide disulfide oxidoreductase activity	MOLECULAR_FUNCTION	0.0397578	0.000504954	3	71	86	42681	3.37079	0.166074	C050R109;C211R125;C110R097
[OVER]	GO:0048522	3	positive regulation of cellular process	BIOLOGICAL_PROCESS	0.0397578	0.000503947	54	17895	35	24857	60.6742	41.8577	C134R140;C026R092;C025R008;C211R125;C190R162;C020R020;C122R042;C098R103;C148R164;C124R097;C210R169;C094R086;C094R120;C137R102;C081R049;C088R057;C156R092;C183R028;C049R002;C138R013;C106R146;C012R036;C231R038;C201R158;C070R126;C016R010;C115R165;C245R152;C137R137;C018R115;C026R076;C050R109;C109R002;C109R167;C121R145;C147R142;C127R168;C189R139;C144R128;C110R097;C034R155;C168R122;C160R092;C246R156;C14…
[OVER]	GO:0009749	8	response to glucose	BIOLOGICAL_PROCESS	0.0418296	0.000532882	10	1352	79	41400	11.236	3.16243	C138R013;C106R146;C050R109;C109R167;C184R030;C088R057;C127R168;C211R125;C225R026;C110R097
[OVER]	GO:0051049	4	regulation of transport	BIOLOGICAL_PROCESS	0.0418413	0.000534646	30	7876	59	34876	33.7079	18.4225	C134R140;C026R092;C018R115;C050R109;C255R056;C109R167;C127R168;C189R139;C211R125;C190R162;C110R097;C020R020;C122R042;C124R097;C210R169;C180R014;C094R120;C137R102;C081R049;C088R057;C183R028;C133R147;C138R013;C106R146;C012R036;C201R158;C016R010;C230R100;C115R165;C245R152
[OVER]	GO:0022600	4	digestive system process	BIOLOGICAL_PROCESS	0.0418815	0.000536776	6	479	83	42273	6.74157	1.12042	C081R049;C016R010;C133R147;C189R139;C018R115;C245R152
[OVER]	GO:0005125	5	cytokine activity	MOLECULAR_FUNCTION	0.0433338	0.000557063	4	176	85	42576	4.49438	0.411677	C183R028;C026R092;C230R100;C098R103
[OVER]	GO:0042116	5	macrophage activation	BIOLOGICAL_PROCESS	0.0434453	0.000560173	5	315	84	42437	5.61798	0.736808	C189R139;C018R115;C190R162;C210R169;C245R152
[OVER]	GO:0007589	5	body fluid secretion	BIOLOGICAL_PROCESS	0.044734	0.000578516	6	486	83	42266	6.74157	1.13679	C081R049;C020R020;C133R147;C189R139;C018R115;C245R152
[OVER]	GO:0006509	7	membrane protein ectodomain proteolysis	BIOLOGICAL_PROCESS	0.0447575	0.000580621	4	178	85	42574	4.49438	0.416355	C246R156;C156R092;C059R071;C144R085
[OVER]	GO:0009410	4	response to xenobiotic stimulus	BIOLOGICAL_PROCESS	0.0447575	0.000582275	11	1626	78	41126	12.3596	3.80333	C138R013;C026R092;C099R092;C050R109;C088R057;C183R028;C127R168;C211R125;C190R162;C210R169;C110R097
[OVER]	GO:0043167	3	ion binding	MOLECULAR_FUNCTION	0.0447672	0.000585859	45	13897	44	28855	50.5618	32.5061	C130R128;C137R137;C099R092;C018R115;C255R056;C109R002;C109R167;C121R145;C147R142;C025R008;C127R168;C189R139;C027R038;C034R155;C168R122;C187R001;C246R156;C122R042;C098R103;C144R085;C184R030;C124R097;C107R025;C094R086;C094R120;C081R049;C088R057;C156R092;C133R147;C237R077;C138R013;C106R146;C012R036;C241R076;C128R106;C201R158;C191R159;C106R087;C070R126;C016R010;C059R071;C193R062;C225R026;C115R165;C24…
[OVER]	GO:0022602	3	ovulation cycle process	BIOLOGICAL_PROCESS	0.0447672	0.000584254	5	318	84	42434	5.61798	0.743825	C081R049;C133R147;C189R139;C018R115;C245R152
[OVER]	GO:0032501	2	multicellular organismal process	BIOLOGICAL_PROCESS	0.0447795	0.000587748	64	22950	25	19802	71.9101	53.6817	C134R140;C026R092;C255R056;C025R008;C211R125;C190R162;C020R020;C122R042;C098R103;C148R164;C124R097;C210R169;C107R025;C094R086;C094R120;C137R102;C081R049;C088R057;C156R092;C183R028;C129R085;C138R013;C106R146;C012R036;C231R038;C201R158;C016R010;C115R165;C245R152;C164R142;C137R137;C018R115;C026R076;C050R109;C109R002;C109R167;C121R145;C147R142;C134R121;C159R112;C127R168;C233R051;C189R139;C027R038;C14…
[OVER]	GO:0071495	4	cellular response to endogenous stimulus	BIOLOGICAL_PROCESS	0.0456425	0.000600838	27	6685	62	36067	30.3371	15.6367	C018R115;C109R167;C127R168;C189R139;C190R162;C168R122;C020R020;C122R042;C098R103;C184R030;C124R097;C210R169;C137R102;C081R049;C088R057;C133R147;C138R013;C106R146;C012R036;C128R106;C231R038;C201R158;C106R087;C070R126;C016R010;C225R026;C245R152
[OVER]	GO:0051101	5	regulation of DNA binding	BIOLOGICAL_PROCESS	0.0458435	0.000605253	7	684	82	42068	7.86517	1.59993	C187R001;C050R109;C081R049;C088R057;C211R125;C190R162;C110R097
[OVER]	GO:0010810	4	regulation of cell-substrate adhesion	BIOLOGICAL_PROCESS	0.0470984	0.00062526	9	1134	80	41618	10.1124	2.65251	C137R137;C122R042;C201R158;C106R087;C081R049;C127R168;C237R077;C034R155;C168R122
[OVER]	GO:0010941	4	regulation of cell death	BIOLOGICAL_PROCESS	0.0470984	0.000625457	29	7452	60	35300	32.5843	17.4308	C134R140;C130R128;C018R115;C050R109;C127R168;C233R051;C189R139;C027R038;C211R125;C190R162;C110R097;C020R020;C098R103;C184R030;C210R169;C107R025;C137R102;C081R049;C088R057;C133R147;C079R102;C138R013;C106R146;C231R038;C016R010;C188R027;C230R100;C225R026;C245R152
[OVER]	GO:2000120	6	positive regulation of sodium-dependent phosphate transport	BIOLOGICAL_PROCESS	0.0479733	0.000638927	2	16	87	42736	2.24719	0.0374251	C190R162;C210R169
[OVER]	GO:0030863	6	cortical cytoskeleton	CELLULAR_COMPONENT	0.0480455	0.000641744	8	906	81	41846	8.98876	2.1192	C134R140;C122R042;C128R106;C148R164;C025R008;C233R051;C188R027;C104R148
[OVER]	GO:0035821	4	modification of morphology or physiology of other organism	BIOLOGICAL_PROCESS	0.0499877	0.000669616	7	696	82	42056	7.86517	1.62799	C187R001;C138R013;C137R137;C026R076;C081R049;C237R077;C034R155
		GO:0016010	dystrophin-associated glycoprotein complex	dystrophin-gp complex
		GO:0042406	extrinsic component of endoplasmic reticulum membrane	extrinsic component of ER membrane
		GO:1904244	positive regulation of pancreatic trypsinogen secretion	pos. reg. of pancreatic trypsinogen secretion
		GO:0051240	positive regulation of multicellular organismal process	pos. reg. of multicellular organismal process

## Sheet: Bar
Supplementary File S5. 90 chalimus-responsive DEPs ATT vs. ADJ probe list Figure 2). Analysis was performed at FDR < 0.05 using Fisher's Exact Test. 44K salmon array was used as the reference. Top GO terms from each category with lower P-values are selected for generating the bar plot. Pie charts represent the distribution of GO terms, in which BP and CC are shown in GO levels 2. Since (A) BP and…

## Sheet: Pie
Supplementary File S5. 90 chalimus-responsive DEPs ATT vs. ADJ probe list (Figure 2). Analysis was performed at FDR < 0.05 using Fisher's Exact Test. 44K salmon array was used as the reference. Top GO terms from each category with lower P-values are selected for generating the bar plot. Pie charts represent the distribution of GO terms, in which BP and CC are shown in GO levels 2. Since (A) BP an…

## Sheet: Probes
Supplementary File S5. Probes with fold change cutoff above 2 (FC > |2|) that were used in the Blast2GO enrichment analyses and their gene symbols. Complete details for each probe are available in Supplementary Table 1.
Location ID	Gene symbol
C124R097	APPL1
C088R057	PPARD
C099R092	GADL1
C027R038	ZFAND5
C012R036	NRXN2
C159R112	LECT2
C107R025	ZFAND5
C197R010	IL11
C133R147	MMP13
C026R092	CXCL2
C245R152	MMP13
C012R096	RPSA
C103R112	CLEC4E
C128R106	ACTR2
C162R124	CXCR1
C234R046	CAMP
C180R014	STAM2
C134R121	LECT2
C164R142	LECT2
C148R164	KRT13
C246R156	TIMP2
C183R028	CXCL2
C189R139	MMP13
C059R071	ERAP1
C098R103	FGF1
C104R025	CAMP
C137R137	F5
C072R048	LOC106578097
C156R092	TIMP2
C018R115	MMP13
C094R120	DHX30
C121R145	KAT6B
C111R120	TINAGL1
C210R169	CEBPB
C081R049	MMP9
C109R167	LPL
C211R105	LOC106610275
C134R140	ANK1
C160R092	RASGEF1B
C222R090	CAMP
C129R085	LECT2
C115R165	OXER1
C147R142	TUBB2A
C191R159	HS3ST1
C079R102	MANF
C188R027	KRT18
C127R108	DQX1
C140R021	HPDL
C187R001	SMC3
C144R128	IFITM3
C174R070	LOC106608163
C020R020	CREM
C231R038	FKBP8
C049R002	PLIN2
C235R159	SNRPD2
C190R162	CEBPB
C122R042	EPB49
C230R100	IL1B
C025R008	TPM4
C193R062	SLC25A22
C070R126	PGP
C133R130	CXCL11
C130R128	ATAD3A
C026R076	KRT8
C137R125	MMP14
C137R102	KIAA0317
C109R002	TUBB4B
C016R010	SGK1
C034R155	F5
C233R051	KRT18
C104R148	KRT13
C237R077	F5
C144R085	TIMP2
C050R109	TXN
C138R013	ARG2
C184R030	FN1
C127R168	SERPINE1
C192R055	FRRS1
C106R146	C1QTNF5
C225R112	LOC106602906
C241R076	SARS
C225R026	FN1
C094R086	TGM1
C255R056	G6PC
C110R097	TXN
C106R087	MYOC
C168R122	ENPP3
C201R158	CALR
C074R108	ASRGL1
C211R125	TXN
