# Supplementary material for: Transcriptomic Profiling in Fins of Atlantic Salmon Parasitized with Sea Lice: Evidence for an Early Imbalance Between Chalimus-Induced Immunomodulation and the Host’s Defense Response
Source: Int J Mol Sci. 2020 Mar 31;21(7):2417. doi: 10.3390/ijms21072417 (PMC7177938; doi:10.3390/ijms21072417)
Supplement: Supplementary file 1 [file ijms-21-02417-s001.zip › ijms-721524-final-supplementary-revised/Supplementary_Files/Supp. File_S6_NAuniq_go_ids_fisher_result.xlsx]

## Sheet: NAuniq_go_ids_fisher_result
Supplementary File S6. GO term enrichment analyses of 255 unique chalimus-responsive DEPs (fold-change ≥ 2) from ADJ vs. PRE probe list that are not present in ATT vs. PRE list (Figure 2). Analysis was performed at FDR < 0.01 using Fisher's Exact Test. 44K salmon array was used as the reference. Highlighted GO terms (blue, biological process (BP); green, molecular function (MF); red, cellular com…
Enrichment	GO ID	Level	GO Name	GO Category	FDR	P-Value	Nr Test	Nr Reference	Non Annot Test	Non Annot Reference	%Test	%Ref	TestSet Sequences
[OVER]	GO:0043209	3	myelin sheath	CELLULAR_COMPONENT	1.3399e-10	1.03547e-14	24	491	230	42096	9.44882	1.15293	C086R035;C181R043;C217R121;C026R110;C024R130;C116R146;C032R099;C235R004;C235R021;C028R006;C019R121;C149R022;C098R102;C265R062;C233R106;C189R067;C061R108;C171R130;C115R136;C143R165;C165R079;C053R071;C254R061;C035R056
[OVER]	GO:0086037	5	sodium:potassium-exchanging ATPase activity involved in regulation of cardiac muscle cell membrane potential	MOLECULAR_FUNCTION	1.3399e-10	8.48623e-15	8	7	246	42580	3.14961	0.0164369	C028R006;C181R043;C217R121;C098R102;C233R106;C189R067;C254R061;C035R056
[OVER]	GO:0042383	4	sarcolemma	CELLULAR_COMPONENT	3.56077e-10	4.12763e-14	29	817	225	41770	11.4173	1.91843	C151R100;C242R097;C181R043;C026R110;C099R075;C014R039;C028R006;C176R151;C136R038;C019R121;C201R005;C098R102;C114R159;C143R165;C053R071;C254R061;C035R056;C217R121;C168R092;C116R146;C032R099;C030R041;C235R021;C233R106;C189R067;C216R009;C202R099;C039R120;C165R079
[OVER]	GO:0099520	3	ion antiporter activity involved in regulation of presynaptic membrane potential	MOLECULAR_FUNCTION	3.67673e-10	5.68274e-14	8	10	246	42577	3.14961	0.0234813	C028R006;C181R043;C217R121;C098R102;C233R106;C189R067;C254R061;C035R056
[OVER]	GO:0031944	4	neg. reg. of glucocorticoid metabolic process	BIOLOGICAL_PROCESS	2.77323e-09	6.42944e-13	9	27	245	42560	3.54331	0.0633996	C028R006;C181R043;C217R121;C098R102;C165R107;C233R106;C189R067;C254R061;C035R056
[OVER]	GO:0031947	5	neg. reg. of glucocorticoid biosynthetic process	BIOLOGICAL_PROCESS	2.77323e-09	6.42944e-13	9	27	245	42560	3.54331	0.0633996	C028R006;C181R043;C217R121;C098R102;C165R107;C233R106;C189R067;C254R061;C035R056
[OVER]	GO:0045989	5	positive regulation of striated muscle contraction	BIOLOGICAL_PROCESS	4.5804e-09	1.2389e-12	15	183	239	42404	5.90551	0.429709	C123R093;C181R043;C217R121;C205R135;C028R006;C098R102;C265R062;C233R106;C106R076;C189R067;C007R122;C139R061;C154R068;C254R061;C035R056
[OVER]	GO:0090032	5	negative regulation of steroid hormone biosynthetic process	BIOLOGICAL_PROCESS	4.61e-09	1.42504e-12	9	30	245	42557	3.54331	0.070444	C028R006;C181R043;C217R121;C098R102;C165R107;C233R106;C189R067;C254R061;C035R056
[OVER]	GO:0031946	5	reg. of glucocorticoid biosynthetic process	BIOLOGICAL_PROCESS	1.33596e-08	4.64593e-12	9	35	245	42552	3.54331	0.0821847	C028R006;C181R043;C217R121;C098R102;C165R107;C233R106;C189R067;C254R061;C035R056
[OVER]	GO:1990794	3	basolateral part of cell	CELLULAR_COMPONENT	1.49523e-08	5.77755e-12	9	36	245	42551	3.54331	0.0845328	C028R006;C181R043;C217R121;C098R102;C024R130;C233R106;C189R067;C254R061;C035R056
[OVER]	GO:0031943	4	regulation of glucocorticoid metabolic process	BIOLOGICAL_PROCESS	2.06875e-08	8.79298e-12	9	38	245	42549	3.54331	0.0892291	C028R006;C181R043;C217R121;C098R102;C165R107;C233R106;C189R067;C254R061;C035R056
[OVER]	GO:0045823	5	positive regulation of heart contraction	BIOLOGICAL_PROCESS	2.10337e-08	9.75289e-12	16	255	238	42332	6.29921	0.598774	C123R093;C181R043;C217R121;C205R135;C028R006;C098R102;C265R062;C233R106;C106R076;C189R067;C007R122;C139R061;C154R068;C254R061;C035R056;C100R110
[OVER]	GO:0002548	5	monocyte chemotaxis	BIOLOGICAL_PROCESS	2.35954e-08	1.18524e-11	14	178	240	42409	5.51181	0.417968	C032R085;C123R093;C003R128;C073R014;C026R110;C056R035;C116R146;C237R131;C261R077;C019R121;C105R130;C252R096;C143R165;C165R079
[OVER]	GO:0099505	5	regulation of presynaptic membrane potential	BIOLOGICAL_PROCESS	5.17974e-08	2.80202e-11	8	27	246	42560	3.14961	0.0633996	C028R006;C181R043;C217R121;C098R102;C233R106;C189R067;C254R061;C035R056
[OVER]	GO:0008211	3	glucocorticoid metabolic process	BIOLOGICAL_PROCESS	6.85041e-08	3.97049e-11	10	68	244	42519	3.93701	0.159673	C028R006;C181R043;C217R121;C098R102;C165R107;C233R106;C189R067;C200R058;C254R061;C035R056
[OVER]	GO:0022610	2	biological adhesion	BIOLOGICAL_PROCESS	6.85666e-08	4.23905e-11	68	4932	186	37655	26.7717	11.581	C032R085;C123R093;C202R049;C238R092;C196R074;C100R108;C056R035;C205R135;C014R039;C108R064;C135R061;C168R027;C066R077;C015R046;C115R136;C167R027;C101R042;C237R131;C205R145;C261R077;C032R099;C209R043;C008R153;C047R004;C235R021;C127R051;C149R022;C265R062;C061R108;C145R128;C165R079;C162R008;C009R100;C161R093;C070R162;C086R035;C026R110;C165R107;C095R156;C194R166;C047R136;C117R009;C222R034;C019R121;C11…
[OVER]	GO:0016324	4	apical plasma membrane	CELLULAR_COMPONENT	9.54719e-08	6.4073e-11	34	1519	220	41068	13.3858	3.56682	C242R097;C086R035;C181R043;C026R110;C100R108;C014R039;C028R006;C176R151;C019R121;C098R102;C114R159;C111R099;C143R165;C053R071;C254R061;C035R056;C007R030;C188R087;C217R121;C024R130;C116R146;C205R145;C032R099;C030R041;C235R021;C149R022;C161R157;C265R062;C233R106;C189R067;C061R108;C242R049;C216R009;C165R079
[OVER]	GO:0007155	3	cell adhesion	BIOLOGICAL_PROCESS	9.54719e-08	6.64024e-11	67	4868	187	37719	26.378	11.4307	C032R085;C123R093;C202R049;C238R092;C196R074;C100R108;C056R035;C205R135;C014R039;C108R064;C135R061;C168R027;C066R077;C015R046;C115R136;C167R027;C101R042;C237R131;C205R145;C261R077;C032R099;C209R043;C008R153;C047R004;C235R021;C127R051;C149R022;C061R108;C145R128;C165R079;C162R008;C009R100;C161R093;C070R162;C086R035;C026R110;C165R107;C095R156;C194R166;C047R136;C117R009;C222R034;C019R121;C114R159;C17…
[OVER]	GO:0005890	3	Na:K-exchanging ATPase complex	CELLULAR_COMPONENT	9.77498e-08	7.17637e-11	8	31	246	42556	3.14961	0.0727922	C028R006;C181R043;C217R121;C098R102;C233R106;C189R067;C254R061;C035R056
[OVER]	GO:0006704	4	glucocorticoid biosynthetic process	BIOLOGICAL_PROCESS	9.86305e-08	7.62214e-11	9	50	245	42537	3.54331	0.117407	C028R006;C181R043;C217R121;C098R102;C165R107;C233R106;C189R067;C254R061;C035R056
[OVER]	GO:0014070	5	response to organic cyclic compound	BIOLOGICAL_PROCESS	1.33521e-07	1.08344e-10	73	5656	181	36931	28.7402	13.281	C032R085;C123R093;C181R043;C238R092;C180R081;C196R074;C100R108;C056R035;C227R083;C205R135;C014R039;C108R142;C098R102;C007R122;C035R056;C132R139;C237R131;C205R145;C261R077;C008R153;C047R004;C149R022;C265R062;C075R139;C233R106;C061R108;C163R125;C242R049;C115R128;C165R079;C009R100;C154R068;C242R097;C086R035;C026R110;C165R107;C250R051;C170R094;C040R065;C200R058;C023R102;C047R136;C028R006;C176R151;C20…
[OVER]	GO:0048545	5	response to steroid hormone	BIOLOGICAL_PROCESS	1.44792e-07	1.23085e-10	43	2382	211	40205	16.9291	5.59326	C123R093;C086R035;C181R043;C238R092;C180R081;C026R110;C165R107;C250R051;C170R094;C196R074;C040R065;C227R083;C200R058;C205R135;C028R006;C019R121;C098R102;C203R158;C223R127;C143R165;C254R061;C035R056;C132R139;C217R121;C069R086;C116R146;C237R131;C205R145;C168R030;C182R133;C149R022;C265R062;C075R139;C233R106;C189R067;C061R108;C242R049;C115R128;C039R120;C258R092;C165R079;C009R100;C065R103
[OVER]	GO:0032809	4	neuronal cell body membrane	CELLULAR_COMPONENT	1.72488e-07	1.53293e-10	12	141	242	42446	4.72441	0.331087	C028R006;C181R043;C217R121;C098R102;C233R106;C106R076;C189R067;C007R122;C154R068;C030R041;C254R061;C035R056
[OVER]	GO:0055117	7	regulation of cardiac muscle contraction	BIOLOGICAL_PROCESS	1.85005e-07	1.71566e-10	20	533	234	42054	7.87402	1.25156	C123R093;C181R043;C217R121;C205R135;C235R021;C028R006;C136R038;C098R102;C265R062;C114R159;C233R106;C106R076;C189R067;C039R120;C007R122;C053R071;C139R061;C154R068;C254R061;C035R056
[OVER]	GO:0044298	3	cell body membrane	CELLULAR_COMPONENT	1.98945e-07	1.92181e-10	12	144	242	42443	4.72441	0.338131	C028R006;C181R043;C217R121;C098R102;C233R106;C106R076;C189R067;C007R122;C154R068;C030R041;C254R061;C035R056
[OVER]	GO:0055119	6	relaxation of cardiac muscle	BIOLOGICAL_PROCESS	2.10926e-07	2.11904e-10	13	183	241	42404	5.11811	0.429709	C181R043;C217R121;C028R006;C136R038;C098R102;C233R106;C106R076;C189R067;C007R122;C139R061;C154R068;C254R061;C035R056
[OVER]	GO:0033993	5	response to lipid	BIOLOGICAL_PROCESS	2.31548e-07	2.41569e-10	70	5353	184	37234	27.5591	12.5696	C032R085;C123R093;C181R043;C238R092;C180R081;C196R074;C056R035;C227R083;C205R135;C172R127;C014R039;C098R102;C035R056;C132R139;C168R092;C237R131;C205R145;C235R149;C261R077;C008R153;C047R004;C149R022;C265R062;C075R139;C233R106;C061R108;C163R125;C242R049;C115R128;C165R079;C015R137;C009R100;C230R086;C161R093;C086R035;C073R014;C026R110;C165R107;C250R051;C170R094;C040R065;C200R058;C194R166;C047R136;C02…
[OVER]	GO:0030007	8	cellular potassium ion homeostasis	BIOLOGICAL_PROCESS	2.63773e-07	2.8538e-10	9	59	245	42528	3.54331	0.13854	C028R006;C136R038;C181R043;C217R121;C098R102;C233R106;C189R067;C254R061;C035R056
[OVER]	GO:0004791	3	thioredoxin-disulfide reductase activity	MOLECULAR_FUNCTION	3.70595e-07	4.29592e-10	7	23	247	42564	2.75591	0.0540071	C236R052;C182R133;C180R081;C075R139;C040R065;C203R158;C227R083
[OVER]	GO:0036376	5	sodium ion export across plasma membrane	BIOLOGICAL_PROCESS	3.70595e-07	4.2037e-10	8	40	246	42547	3.14961	0.0939254	C028R006;C181R043;C217R121;C098R102;C233R106;C189R067;C254R061;C035R056
[OVER]	GO:0006883	8	cellular sodium ion homeostasis	BIOLOGICAL_PROCESS	4.47422e-07	5.47906e-10	9	64	245	42523	3.54331	0.150281	C028R006;C181R043;C217R121;C098R102;C233R106;C189R067;C168R030;C254R061;C035R056
[OVER]	GO:0097066	5	response to thyroid hormone	BIOLOGICAL_PROCESS	4.47422e-07	5.70515e-10	16	341	238	42246	6.29921	0.800714	C242R097;C180R081;C026R110;C040R065;C116R146;C227R083;C014R039;C176R151;C182R133;C019R121;C075R139;C203R158;C216R009;C046R001;C143R165;C165R079
[OVER]	GO:1902495	2; QG=6	transmembrane transporter complex	CELLULAR_COMPONENT	4.47422e-07	5.56234e-10	23	772	231	41815	9.05512	1.81276	C086R035;C181R043;C217R121;C026R110;C024R130;C100R108;C116R146;C235R021;C028R006;C019R121;C149R022;C161R157;C098R102;C233R106;C189R067;C061R108;C050R007;C039R120;C143R165;C165R079;C053R071;C254R061;C035R056
[OVER]	GO:1990239	4	steroid hormone binding	MOLECULAR_FUNCTION	5.16542e-07	6.9857e-10	8	43	246	42544	3.14961	0.10097	C028R006;C181R043;C217R121;C098R102;C233R106;C189R067;C254R061;C035R056
[OVER]	GO:0010248	5	establishment or maintenance of TM EC gradient	BIOLOGICAL_PROCESS	5.16542e-07	6.9857e-10	8	43	246	42544	3.14961	0.10097	C028R006;C181R043;C217R121;C098R102;C233R106;C189R067;C254R061;C035R056
[OVER]	GO:1901700	4	response to oxygen-containing compound	BIOLOGICAL_PROCESS	6.4757e-07	9.00793e-10	96	8908	158	33679	37.7953	20.9172	C032R085;C123R093;C151R100;C181R043;C238R092;C180R081;C100R108;C056R035;C227R083;C205R135;C051R056;C172R127;C099R075;C014R039;C108R142;C136R038;C201R005;C098R102;C007R122;C035R056;C132R139;C236R052;C168R092;C237R131;C205R145;C008R113;C235R149;C261R077;C032R099;C045R054;C008R153;C047R004;C165R072;C235R021;C149R022;C265R062;C075R139;C233R106;C061R108;C163R125;C242R049;C115R128;C165R079;C162R008;C01…
[OVER]	GO:1903416	5	response to glycoside	BIOLOGICAL_PROCESS	6.73208e-07	9.62469e-10	8	45	246	42542	3.14961	0.105666	C028R006;C181R043;C217R121;C098R102;C233R106;C189R067;C254R061;C035R056
[OVER]	GO:1990573	7	potassium ion import across plasma membrane	BIOLOGICAL_PROCESS	7.12332e-07	1.04593e-09	10	98	244	42489	3.93701	0.230117	C235R021;C028R006;C181R043;C217R121;C098R102;C233R106;C189R067;C053R071;C254R061;C035R056
[OVER]	GO:0031748	6	D1 dopamine receptor binding	MOLECULAR_FUNCTION	7.28654e-07	1.1262e-09	9	70	245	42517	3.54331	0.164369	C028R006;C181R043;C217R121;C098R102;C233R106;C189R067;C053R071;C254R061;C035R056
[OVER]	GO:0097574	3	lateral part of cell	CELLULAR_COMPONENT	7.28654e-07	1.1262e-09	9	70	245	42517	3.54331	0.164369	C028R006;C181R043;C217R121;C098R102;C024R130;C233R106;C189R067;C254R061;C035R056
[OVER]	GO:0090030	5	regulation of steroid hormone biosynthetic process	BIOLOGICAL_PROCESS	8.91885e-07	1.41295e-09	9	72	245	42515	3.54331	0.169066	C028R006;C181R043;C217R121;C098R102;C165R107;C233R106;C189R067;C254R061;C035R056
[OVER]	GO:1903523	4	negative regulation of blood circulation	BIOLOGICAL_PROCESS	9.29696e-07	1.50878e-09	13	217	241	42370	5.11811	0.509545	C032R085;C181R043;C217R121;C056R035;C237R131;C261R077;C028R006;C098R102;C233R106;C189R067;C039R120;C254R061;C035R056
[OVER]	GO:0010519	7	negative regulation of phospholipase activity	BIOLOGICAL_PROCESS	9.5034e-07	1.579e-09	9	73	245	42514	3.54331	0.171414	C019R121;C026R110;C106R076;C116R146;C143R165;C165R079;C007R122;C139R061;C154R068
[OVER]	GO:1990351	3	transporter complex	CELLULAR_COMPONENT	9.98434e-07	1.69749e-09	23	820	231	41767	9.05512	1.92547	C086R035;C181R043;C217R121;C026R110;C024R130;C100R108;C116R146;C235R021;C028R006;C019R121;C149R022;C161R157;C098R102;C233R106;C189R067;C061R108;C050R007;C039R120;C143R165;C165R079;C053R071;C254R061;C035R056
[OVER]	GO:0008556	3	potassium transmembrane transporter activity, phosphorylative mechanism	MOLECULAR_FUNCTION	1.14153e-06	2.02899e-09	8	50	246	42537	3.14961	0.117407	C028R006;C181R043;C217R121;C098R102;C233R106;C189R067;C254R061;C035R056
[OVER]	GO:0005391	4	sodium:potassium-exchanging ATPase activity	MOLECULAR_FUNCTION	1.14153e-06	2.02899e-09	8	50	246	42537	3.14961	0.117407	C028R006;C181R043;C217R121;C098R102;C233R106;C189R067;C254R061;C035R056
[OVER]	GO:0098589	2; QG=4	membrane region	CELLULAR_COMPONENT	1.1706e-06	2.1259e-09	34	1745	220	40842	13.3858	4.09749	C242R097;C181R043;C026R110;C196R074;C014R039;C028R006;C108R064;C176R151;C222R034;C203R155;C019R121;C098R102;C143R165;C053R071;C139R061;C254R061;C035R056;C188R087;C217R121;C116R146;C157R039;C251R060;C030R041;C181R058;C235R021;C154R040;C233R106;C189R067;C216R009;C039R120;C258R092;C165R079;C161R093;C070R162
[OVER]	GO:0048585	3	negative regulation of response to stimulus	BIOLOGICAL_PROCESS	1.19175e-06	2.21035e-09	78	6679	176	35908	30.7087	15.6832	C032R085;C123R093;C202R049;C238R092;C180R081;C056R035;C227R083;C051R056;C177R022;C014R039;C108R064;C136R038;C050R007;C115R136;C013R036;C007R122;C188R087;C169R131;C237R131;C261R077;C251R060;C032R099;C122R118;C045R054;C209R043;C008R153;C047R004;C235R021;C033R095;C075R139;C163R125;C115R128;C165R079;C009R100;C154R068;C230R086;C161R093;C026R110;C165R107;C170R094;C040R065;C029R045;C200R058;C125R165;C19…
[OVER]	GO:0008554	3	sodium transmembrane transporter activity, phosphorylative mechanism	MOLECULAR_FUNCTION	1.23342e-06	2.33531e-09	8	51	246	42536	3.14961	0.119755	C028R006;C181R043;C217R121;C098R102;C233R106;C189R067;C254R061;C035R056
[OVER]	GO:0016323	4	basolateral plasma membrane	CELLULAR_COMPONENT	1.24437e-06	2.4522e-09	27	1147	227	41440	10.6299	2.69331	C086R035;C181R043;C073R014;C026R110;C014R039;C034R077;C028R006;C019R121;C098R102;C114R159;C171R130;C111R099;C143R165;C053R071;C254R061;C035R056;C217R121;C024R130;C116R146;C030R041;C235R021;C149R022;C265R062;C233R106;C189R067;C061R108;C165R079
[OVER]	GO:0032353	4	negative regulation of hormone biosynthetic process	BIOLOGICAL_PROCESS	1.24437e-06	2.42726e-09	9	77	245	42510	3.54331	0.180806	C028R006;C181R043;C217R121;C098R102;C165R107;C233R106;C189R067;C254R061;C035R056
[OVER]	GO:0016864	4	intramolecular oxidoreductase activity, transposing S-S bonds	MOLECULAR_FUNCTION	1.30907e-06	2.68086e-09	8	52	246	42535	3.14961	0.122103	C182R133;C044R163;C180R081;C075R139;C040R065;C203R158;C227R083;C032R099
[OVER]	GO:0003756	4	protein disulfide isomerase activity	MOLECULAR_FUNCTION	1.30907e-06	2.68086e-09	8	52	246	42535	3.14961	0.122103	C182R133;C044R163;C180R081;C075R139;C040R065;C203R158;C227R083;C032R099
[OVER]	GO:0051051	3	negative regulation of transport	BIOLOGICAL_PROCESS	1.32296e-06	2.76043e-09	42	2541	212	40046	16.5354	5.96661	C123R093;C181R043;C238R092;C180R081;C026R110;C250R051;C040R065;C227R083;C200R058;C051R035;C014R039;C194R166;C028R006;C136R038;C019R121;C066R077;C106R076;C203R158;C015R068;C115R136;C252R096;C143R165;C169R049;C007R122;C053R071;C139R061;C188R087;C236R091;C116R146;C157R039;C032R099;C122R118;C047R004;C182R133;C154R040;C075R139;C163R125;C039R120;C258R092;C165R079;C249R036;C154R068
[OVER]	GO:0032351	3	negative regulation of hormone metabolic process	BIOLOGICAL_PROCESS	1.5545e-06	3.30361e-09	9	80	245	42507	3.54331	0.187851	C028R006;C181R043;C217R121;C098R102;C165R107;C233R106;C189R067;C254R061;C035R056
[OVER]	GO:0045177	3	apical part of cell	CELLULAR_COMPONENT	1.7254e-06	3.73349e-09	37	2070	217	40517	14.5669	4.86064	C242R097;C086R035;C181R043;C073R014;C026R110;C100R108;C014R039;C028R006;C176R151;C019R121;C098R102;C114R159;C111R099;C143R165;C053R071;C254R061;C035R056;C007R030;C188R087;C217R121;C024R130;C116R146;C101R042;C205R145;C032R099;C030R041;C235R021;C149R022;C161R157;C265R062;C233R106;C189R067;C061R108;C242R049;C216R009;C039R120;C165R079
[OVER]	GO:1903524	4	positive regulation of blood circulation	BIOLOGICAL_PROCESS	1.94441e-06	4.28251e-09	16	395	238	42192	6.29921	0.927513	C123R093;C181R043;C217R121;C205R135;C028R006;C098R102;C265R062;C233R106;C106R076;C189R067;C007R122;C139R061;C154R068;C254R061;C035R056;C100R110
[OVER]	GO:0071674	4	mononuclear cell migration	BIOLOGICAL_PROCESS	2.01784e-06	4.52221e-09	14	288	240	42299	5.51181	0.676263	C032R085;C123R093;C003R128;C073R014;C026R110;C056R035;C116R146;C237R131;C261R077;C019R121;C105R130;C252R096;C143R165;C165R079
[OVER]	GO:0045933	4	positive regulation of muscle contraction	BIOLOGICAL_PROCESS	2.29689e-06	5.3251e-09	15	345	239	42242	5.90551	0.810106	C123R093;C181R043;C217R121;C205R135;C028R006;C098R102;C265R062;C233R106;C106R076;C189R067;C007R122;C139R061;C154R068;C254R061;C035R056
[OVER]	GO:0062023	4	collagen-containing extracellular matrix	CELLULAR_COMPONENT	2.29689e-06	5.27266e-09	22	798	232	41789	8.66142	1.87381	C123R093;C236R091;C026R110;C032R080;C024R130;C095R156;C116R146;C241R154;C047R004;C047R136;C235R021;C001R030;C168R027;C019R121;C265R062;C007R019;C229R156;C242R139;C143R165;C165R079;C162R008;C053R071
[OVER]	GO:0071260	5	cellular response to mechanical stimulus	BIOLOGICAL_PROCESS	2.56587e-06	6.04784e-09	17	465	237	42122	6.69291	1.09188	C242R097;C181R043;C217R121;C165R107;C032R099;C047R136;C028R006;C176R151;C098R102;C066R077;C233R106;C189R067;C216R009;C039R120;C249R036;C254R061;C035R056
[OVER]	GO:0001520	4	outer dense fiber	CELLULAR_COMPONENT	2.65807e-06	6.36787e-09	7	36	247	42551	2.75591	0.0845328	C007R030;C182R133;C180R081;C075R139;C040R065;C203R158;C227R083
[OVER]	GO:0005576	2	extracellular region	CELLULAR_COMPONENT	2.72319e-06	6.6291e-09	77	6699	177	35888	30.315	15.7302	C123R093;C202R049;C029R147;C180R081;C032R080;C196R074;C227R083;C205R135;C108R142;C135R061;C168R027;C066R077;C208R118;C015R123;C024R003;C132R139;C167R027;C236R091;C168R092;C235R149;C251R060;C105R157;C047R004;C235R021;C127R051;C265R062;C075R139;C242R049;C165R079;C162R008;C070R162;C173R106;C242R097;C212R074;C026R110;C165R107;C186R166;C040R065;C095R156;C228R028;C123R075;C125R165;C194R166;C034R077;C04…
[OVER]	GO:0090533	3	cation-transporting ATPase complex	CELLULAR_COMPONENT	3.00661e-06	7.43521e-09	8	60	246	42527	3.14961	0.140888	C028R006;C181R043;C217R121;C098R102;C233R106;C189R067;C254R061;C035R056
[OVER]	GO:1905599	5	positive regulation of low-density lipoprotein receptor activity	BIOLOGICAL_PROCESS	3.09121e-06	8.7194e-09	5	8	249	42579	1.9685	0.0187851	C116R146;C019R121;C143R165;C165R079;C026R110
[OVER]	GO:0060192	6	negative regulation of lipase activity	BIOLOGICAL_PROCESS	3.09121e-06	7.80874e-09	9	89	245	42498	3.54331	0.208984	C019R121;C026R110;C106R076;C116R146;C143R165;C165R079;C007R122;C139R061;C154R068
[OVER]	GO:0052362	6	catabolism by host of symbiont protein	BIOLOGICAL_PROCESS	3.09121e-06	8.7194e-09	5	8	249	42579	1.9685	0.0187851	C116R146;C019R121;C143R165;C165R079;C026R110
[OVER]	GO:0052417	5	metabolism by host of symbiont protein	BIOLOGICAL_PROCESS	3.09121e-06	8.7194e-09	5	8	249	42579	1.9685	0.0187851	C116R146;C019R121;C143R165;C165R079;C026R110
[OVER]	GO:1990667	3	PCSK9-AnxA2 complex	CELLULAR_COMPONENT	3.09121e-06	8.7194e-09	5	8	249	42579	1.9685	0.0187851	C116R146;C019R121;C143R165;C165R079;C026R110
[OVER]	GO:1990535	5	neuron projection maintenance	BIOLOGICAL_PROCESS	3.09121e-06	8.3675e-09	8	61	246	42526	3.14961	0.143236	C028R006;C181R043;C217R121;C098R102;C233R106;C189R067;C254R061;C035R056
[OVER]	GO:0036366	4	transforming growth factor beta3 activation	BIOLOGICAL_PROCESS	3.09121e-06	8.7194e-09	5	8	249	42579	1.9685	0.0187851	C116R146;C019R121;C143R165;C165R079;C026R110
[OVER]	GO:0044145	4	modulation of development of symbiont involved in interaction with host	BIOLOGICAL_PROCESS	3.09121e-06	8.7194e-09	5	8	249	42579	1.9685	0.0187851	C116R146;C019R121;C143R165;C165R079;C026R110
[OVER]	GO:0044147	4	negative regulation of development of symbiont involved in interaction with host	BIOLOGICAL_PROCESS	3.09121e-06	8.7194e-09	5	8	249	42579	1.9685	0.0187851	C116R146;C019R121;C143R165;C165R079;C026R110
[OVER]	GO:0040011	2	locomotion	BIOLOGICAL_PROCESS	3.23859e-06	9.26025e-09	88	8203	166	34384	34.6457	19.2617	C032R085;C123R093;C181R043;C238R092;C180R081;C196R074;C100R108;C056R035;C227R083;C205R135;C051R056;C172R127;C014R039;C108R064;C135R061;C229R054;C136R038;C168R027;C066R077;C050R007;C015R046;C013R036;C167R027;C188R087;C168R092;C101R042;C237R131;C235R149;C261R077;C032R099;C122R118;C045R054;C008R153;C047R004;C165R072;C235R021;C265R062;C075R139;C145R128;C115R128;C165R079;C162R008;C009R100;C003R128;C07…
[OVER]	GO:0048519	2	negative regulation of biological process	BIOLOGICAL_PROCESS	3.55708e-06	1.03084e-08	153	17981	101	24606	60.2362	42.2218	C032R085;C123R093;C181R043;C180R081;C056R035;C227R083;C156R081;C051R056;C172R127;C108R064;C098R102;C050R007;C015R046;C115R136;C013R036;C024R003;C035R056;C236R052;C168R092;C024R070;C237R131;C261R077;C251R060;C032R099;C045R054;C047R004;C075R139;C233R106;C242R049;C111R068;C115R128;C162R008;C009R100;C154R068;C230R086;C161R093;C212R074;C003R128;C165R107;C250R051;C170R094;C051R035;C123R075;C222R158;C08…
[OVER]	GO:0140115	4	export across plasma membrane	BIOLOGICAL_PROCESS	3.8928e-06	1.14317e-08	10	128	244	42459	3.93701	0.300561	C235R021;C028R006;C181R043;C217R121;C098R102;C233R106;C189R067;C053R071;C254R061;C035R056
[OVER]	GO:0031402	7	sodium ion binding	MOLECULAR_FUNCTION	4.39057e-06	1.318e-08	8	65	246	42522	3.14961	0.152629	C028R006;C181R043;C217R121;C098R102;C233R106;C189R067;C254R061;C035R056
[OVER]	GO:0010033	4	response to organic substance	BIOLOGICAL_PROCESS	4.39057e-06	1.32328e-08	124	13420	130	29167	48.8189	31.512	C032R085;C123R093;C181R043;C180R081;C032R080;C056R035;C227R083;C051R056;C172R127;C098R102;C001R135;C050R007;C015R046;C013R036;C035R056;C236R052;C168R092;C237R131;C008R113;C261R077;C032R099;C045R054;C047R004;C075R139;C233R106;C061R108;C242R049;C111R068;C115R128;C162R008;C009R100;C154R068;C230R086;C161R093;C003R128;C086R035;C165R107;C250R051;C170R094;C222R158;C047R136;C172R108;C222R034;C203R155;C01…
[OVER]	GO:0000188	5	inactivation of MAPK activity	BIOLOGICAL_PROCESS	4.7121e-06	1.43839e-08	9	96	245	42491	3.54331	0.225421	C032R085;C222R034;C056R035;C237R131;C261R077;C007R122;C139R061;C154R068;C161R093
[OVER]	GO:0045121	4	membrane raft	CELLULAR_COMPONENT	4.74311e-06	1.46619e-08	32	1700	222	40887	12.5984	3.99183	C242R097;C181R043;C026R110;C196R074;C014R039;C028R006;C108R064;C176R151;C222R034;C203R155;C019R121;C098R102;C143R165;C053R071;C139R061;C254R061;C035R056;C188R087;C217R121;C116R146;C157R039;C030R041;C181R058;C235R021;C154R040;C233R106;C189R067;C216R009;C039R120;C258R092;C165R079;C161R093
[OVER]	GO:0098857	3	membrane microdomain	CELLULAR_COMPONENT	4.748e-06	1.48604e-08	32	1701	222	40886	12.5984	3.99418	C242R097;C181R043;C026R110;C196R074;C014R039;C028R006;C108R064;C176R151;C222R034;C203R155;C019R121;C098R102;C143R165;C053R071;C139R061;C254R061;C035R056;C188R087;C217R121;C116R146;C157R039;C030R041;C181R058;C235R021;C154R040;C233R106;C189R067;C216R009;C039R120;C258R092;C165R079;C161R093
[OVER]	GO:0050780	5	dopamine receptor binding	MOLECULAR_FUNCTION	4.74835e-06	1.5045e-08	10	132	244	42455	3.93701	0.309954	C028R006;C188R087;C181R043;C217R121;C098R102;C233R106;C189R067;C053R071;C254R061;C035R056
[OVER]	GO:0046677	4	response to antibiotic	BIOLOGICAL_PROCESS	4.89256e-06	1.5691e-08	42	2702	212	39885	16.5354	6.34466	C242R097;C086R035;C238R092;C180R081;C026R110;C040R065;C227R083;C222R158;C034R077;C023R102;C176R151;C222R034;C203R155;C019R121;C106R076;C203R158;C143R165;C007R122;C053R071;C139R061;C073R049;C116R146;C237R131;C205R145;C008R113;C030R041;C008R153;C047R004;C165R072;C235R021;C182R133;C149R022;C161R157;C265R062;C075R139;C061R108;C216R009;C039R120;C258R092;C165R079;C009R100;C154R068
[OVER]	GO:1904646	6	cellular response to amyloid-beta	BIOLOGICAL_PROCESS	5.11958e-06	1.66169e-08	11	174	243	42413	4.33071	0.408575	C028R006;C003R128;C181R043;C217R121;C073R014;C098R102;C250R051;C233R106;C189R067;C254R061;C035R056
[OVER]	GO:0009725	4	response to hormone	BIOLOGICAL_PROCESS	5.59072e-06	1.84836e-08	72	6204	182	36383	28.3465	14.5678	C032R085;C123R093;C181R043;C238R092;C180R081;C196R074;C056R035;C227R083;C205R135;C177R022;C172R127;C014R039;C136R038;C098R102;C007R122;C035R056;C132R139;C237R131;C205R145;C261R077;C032R099;C045R054;C008R153;C047R004;C149R022;C265R062;C075R139;C233R106;C061R108;C242R049;C115R128;C165R079;C015R137;C009R100;C154R068;C161R093;C242R097;C086R035;C026R110;C165R107;C250R051;C170R094;C040R065;C200R058;C02…
[OVER]	GO:0009628	3	response to abiotic stimulus	BIOLOGICAL_PROCESS	5.59072e-06	1.85781e-08	86	8041	168	34546	33.8583	18.8813	C123R093;C151R100;C090R116;C181R043;C238R092;C180R081;C032R080;C196R074;C100R108;C227R083;C205R135;C051R056;C099R075;C108R142;C136R038;C201R005;C098R102;C066R077;C050R007;C013R036;C035R056;C236R052;C169R131;C236R091;C168R092;C086R149;C237R131;C205R145;C008R113;C235R149;C032R099;C122R118;C045R054;C008R153;C047R004;C165R072;C235R021;C127R051;C149R022;C265R062;C075R139;C233R106;C061R108;C163R125;C24…
[OVER]	GO:0090075	5	relaxation of muscle	BIOLOGICAL_PROCESS	5.60701e-06	1.88637e-08	13	271	241	42316	5.11811	0.636344	C181R043;C217R121;C028R006;C136R038;C098R102;C233R106;C106R076;C189R067;C007R122;C139R061;C154R068;C254R061;C035R056
[OVER]	GO:1905595	6	regulation of low-density lipoprotein particle receptor binding	BIOLOGICAL_PROCESS	5.60701e-06	2.01488e-08	5	10	249	42577	1.9685	0.0234813	C116R146;C019R121;C143R165;C165R079;C026R110
[OVER]	GO:1905597	7	positive regulation of low-density lipoprotein particle receptor binding	BIOLOGICAL_PROCESS	5.60701e-06	2.01488e-08	5	10	249	42577	1.9685	0.0234813	C116R146;C019R121;C143R165;C165R079;C026R110
[OVER]	GO:0044730	4	bone sialoprotein binding	MOLECULAR_FUNCTION	5.60701e-06	2.01488e-08	5	10	249	42577	1.9685	0.0234813	C116R146;C019R121;C143R165;C165R079;C026R110
[OVER]	GO:0052363	5	catabolism by organism of protein in other organism involved in symbiotic interaction	BIOLOGICAL_PROCESS	5.60701e-06	2.01488e-08	5	10	249	42577	1.9685	0.0234813	C116R146;C019R121;C143R165;C165R079;C026R110
[OVER]	GO:0052418	4	metabolism by organism of protein in other organism involved in symbiotic interaction	BIOLOGICAL_PROCESS	5.60701e-06	2.01488e-08	5	10	249	42577	1.9685	0.0234813	C116R146;C019R121;C143R165;C165R079;C026R110
[OVER]	GO:0048523	3	negative regulation of cellular process	BIOLOGICAL_PROCESS	5.60701e-06	1.91154e-08	141	16194	113	26393	55.5118	38.0257	C032R085;C123R093;C181R043;C180R081;C056R035;C227R083;C156R081;C051R056;C108R064;C098R102;C015R046;C115R136;C013R036;C024R003;C035R056;C168R092;C024R070;C237R131;C261R077;C032R099;C045R054;C047R004;C075R139;C233R106;C242R049;C111R068;C115R128;C162R008;C009R100;C154R068;C161R093;C212R074;C003R128;C165R107;C250R051;C170R094;C051R035;C123R075;C222R158;C083R139;C047R136;C172R108;C222R034;C019R121;C10…
[OVER]	GO:0051651	3	maintenance of location in cell	BIOLOGICAL_PROCESS	5.63506e-06	2.04674e-08	18	573	236	42014	7.08661	1.34548	C180R081;C040R065;C024R070;C027R166;C227R083;C123R075;C030R041;C014R039;C108R142;C085R014;C182R133;C044R163;C154R040;C133R102;C075R139;C203R158;C180R067;C024R003
[OVER]	GO:0052204	6	negative regulation of molecular function in other organism involved in symbiotic interaction	BIOLOGICAL_PROCESS	5.81666e-06	2.15765e-08	6	24	248	42563	2.3622	0.0563552	C116R146;C019R121;C143R165;C165R079;C026R110;C024R130
[OVER]	GO:0044362	5	negative regulation of molecular function in other organism	BIOLOGICAL_PROCESS	5.81666e-06	2.15765e-08	6	24	248	42563	2.3622	0.0563552	C116R146;C019R121;C143R165;C165R079;C026R110;C024R130
[OVER]	GO:0060048	7	cardiac muscle contraction	BIOLOGICAL_PROCESS	6.1136e-06	2.29142e-08	23	947	231	41640	9.05512	2.22368	C123R093;C090R116;C181R043;C217R121;C205R135;C235R021;C028R006;C136R038;C098R102;C265R062;C114R159;C233R106;C106R076;C189R067;C202R099;C039R120;C007R122;C053R071;C139R061;C154R068;C254R061;C035R056;C100R110
[OVER]	GO:0030955	7	potassium ion binding	MOLECULAR_FUNCTION	6.55154e-06	2.48088e-08	8	71	246	42516	3.14961	0.166718	C028R006;C181R043;C217R121;C098R102;C233R106;C189R067;C254R061;C035R056
[OVER]	GO:0005102	4	signaling receptor binding	MOLECULAR_FUNCTION	7.2937e-06	2.79009e-08	64	5266	190	37321	25.1969	12.3653	C123R093;C181R043;C238R092;C196R074;C205R135;C051R056;C177R022;C014R039;C108R142;C136R038;C098R102;C050R007;C015R046;C115R136;C035R056;C188R087;C168R092;C235R149;C032R099;C045R054;C008R153;C235R021;C033R095;C231R116;C265R062;C233R106;C111R068;C115R128;C162R008;C009R100;C003R128;C073R014;C165R107;C250R051;C170R094;C200R058;C028R006;C172R108;C001R030;C114R159;C223R127;C046R001;C252R096;C242R139;C11…
[OVER]	GO:1903753	5	negative regulation of p38MAPK cascade	BIOLOGICAL_PROCESS	7.47332e-06	2.89617e-08	7	46	247	42541	2.75591	0.108014	C032R085;C235R021;C056R035;C237R131;C261R077;C053R071;C014R039
[OVER]	GO:0032804	6	negative regulation of low-density lipoprotein particle receptor catabolic process	BIOLOGICAL_PROCESS	7.47332e-06	2.91656e-08	5	11	249	42576	1.9685	0.0258295	C116R146;C019R121;C143R165;C165R079;C026R110
[OVER]	GO:0006942	7	regulation of striated muscle contraction	BIOLOGICAL_PROCESS	7.97284e-06	3.16729e-08	20	733	234	41854	7.87402	1.72118	C123R093;C181R043;C217R121;C205R135;C235R021;C028R006;C136R038;C098R102;C265R062;C114R159;C233R106;C106R076;C189R067;C039R120;C007R122;C053R071;C139R061;C154R068;C254R061;C035R056
[OVER]	GO:0002026	4	regulation of the force of heart contraction	BIOLOGICAL_PROCESS	7.97284e-06	3.1759e-08	11	186	243	42401	4.33071	0.436753	C090R116;C028R006;C136R038;C181R043;C217R121;C098R102;C233R106;C189R067;C039R120;C254R061;C035R056
[OVER]	GO:0050998	4	nitric-oxide synthase binding	MOLECULAR_FUNCTION	7.97284e-06	3.26554e-08	10	144	244	42443	3.93701	0.338131	C028R006;C136R038;C181R043;C217R121;C098R102;C233R106;C189R067;C039R120;C254R061;C035R056
[OVER]	GO:0052205	6	modulation of molecular function in other organism involved in symbiotic interaction	BIOLOGICAL_PROCESS	7.97284e-06	3.26037e-08	6	26	248	42561	2.3622	0.0610515	C116R146;C019R121;C143R165;C165R079;C026R110;C024R130
[OVER]	GO:0044359	5	modulation of molecular function in other organism	BIOLOGICAL_PROCESS	7.97284e-06	3.26037e-08	6	26	248	42561	2.3622	0.0610515	C116R146;C019R121;C143R165;C165R079;C026R110;C024R130
[OVER]	GO:0045178	3	basal part of cell	CELLULAR_COMPONENT	9.01783e-06	3.72839e-08	16	464	238	42123	6.29921	1.08953	C086R035;C040R051;C181R043;C217R121;C024R130;C235R021;C028R006;C149R022;C098R102;C114R159;C233R106;C189R067;C061R108;C053R071;C254R061;C035R056
[OVER]	GO:0006662	5	glycerol ether metabolic process	BIOLOGICAL_PROCESS	9.04483e-06	3.7745e-08	7	48	247	42539	2.75591	0.11271	C236R052;C182R133;C180R081;C075R139;C040R065;C203R158;C227R083
[OVER]	GO:0090027	5	negative regulation of monocyte chemotaxis	BIOLOGICAL_PROCESS	9.32895e-06	3.96516e-08	6	27	248	42560	2.3622	0.0633996	C032R085;C123R093;C237R131;C261R077;C105R130;C056R035
[OVER]	GO:2000483	5	negative regulation of interleukin-8 secretion	BIOLOGICAL_PROCESS	9.32895e-06	3.96516e-08	6	27	248	42560	2.3622	0.0633996	C116R146;C019R121;C143R165;C165R079;C236R091;C026R110
[OVER]	GO:0044115	4	development of symbiont involved in interaction with host	BIOLOGICAL_PROCESS	9.5868e-06	4.11181e-08	5	12	249	42575	1.9685	0.0281776	C116R146;C019R121;C143R165;C165R079;C026R110
[OVER]	GO:0009314	4	response to radiation	BIOLOGICAL_PROCESS	1.00748e-05	4.36004e-08	43	2860	211	39727	16.9291	6.71566	C242R097;C181R043;C180R081;C026R110;C250R051;C100R108;C040R065;C095R156;C227R083;C051R056;C023R102;C028R006;C176R151;C019R121;C098R102;C203R158;C252R096;C143R165;C053R071;C254R061;C035R056;C236R052;C217R043;C040R051;C217R121;C168R092;C116R146;C237R131;C235R149;C168R030;C032R099;C045R054;C047R004;C235R021;C182R133;C127R051;C154R040;C075R139;C233R106;C189R067;C216R009;C165R079;C015R137
[OVER]	GO:0086064	5	cell communication by electrical coupling involved in cardiac conduction	BIOLOGICAL_PROCESS	1.0612e-05	4.63351e-08	9	111	245	42476	3.54331	0.260643	C028R006;C136R038;C181R043;C217R121;C098R102;C233R106;C189R067;C254R061;C035R056
[OVER]	GO:0033031	3	positive regulation of neutrophil apoptotic process	BIOLOGICAL_PROCESS	1.08764e-05	4.791e-08	6	28	248	42559	2.3622	0.0657478	C116R146;C111R099;C019R121;C143R165;C165R079;C026R110
[OVER]	GO:0055075	9	potassium ion homeostasis	BIOLOGICAL_PROCESS	1.11934e-05	4.98017e-08	9	112	245	42475	3.54331	0.262991	C028R006;C136R038;C181R043;C217R121;C098R102;C233R106;C189R067;C254R061;C035R056
[OVER]	GO:2001024	4	negative regulation of response to drug	BIOLOGICAL_PROCESS	1.11934e-05	5.01712e-08	11	195	243	42392	4.33071	0.457886	C182R133;C180R081;C075R139;C040R065;C106R076;C203R158;C227R083;C007R122;C139R061;C009R100;C154R068
[OVER]	GO:0048878	5	chemical homeostasis	BIOLOGICAL_PROCESS	1.15954e-05	5.24212e-08	60	4870	194	37717	23.622	11.4354	C090R116;C181R043;C180R081;C196R074;C100R108;C227R083;C108R142;C136R038;C098R102;C050R007;C024R003;C035R056;C188R087;C236R091;C168R092;C205R145;C235R149;C032R099;C122R118;C045R054;C149R022;C075R139;C233R106;C061R108;C163R125;C115R128;C165R079;C230R086;C070R162;C003R128;C086R035;C073R014;C026R110;C250R051;C170R094;C040R065;C123R075;C125R165;C028R006;C203R155;C019R121;C203R158;C046R001;C252R096;C14…
[OVER]	GO:0032803	5	regulation of low-density lipoprotein particle receptor catabolic process	BIOLOGICAL_PROCESS	1.24262e-05	5.66573e-08	5	13	249	42574	1.9685	0.0305257	C116R146;C019R121;C143R165;C165R079;C026R110
[OVER]	GO:0099587	5	inorganic ion import across plasma membrane	BIOLOGICAL_PROCESS	1.31635e-05	6.10361e-08	11	199	243	42388	4.33071	0.467279	C235R021;C028R006;C181R043;C217R121;C098R102;C100R108;C233R106;C189R067;C053R071;C254R061;C035R056
[OVER]	GO:0098659	6	inorganic cation import across plasma membrane	BIOLOGICAL_PROCESS	1.31635e-05	6.10361e-08	11	199	243	42388	4.33071	0.467279	C235R021;C028R006;C181R043;C217R121;C098R102;C100R108;C233R106;C189R067;C053R071;C254R061;C035R056
[OVER]	GO:0035235	6	ionotropic glutamate receptor signaling pathway	BIOLOGICAL_PROCESS	1.31744e-05	6.15957e-08	9	115	245	42472	3.54331	0.270035	C028R006;C136R038;C181R043;C217R121;C098R102;C233R106;C189R067;C254R061;C035R056
[OVER]	GO:0030216	5	keratinocyte differentiation	BIOLOGICAL_PROCESS	1.33967e-05	6.3153e-08	18	619	236	41968	7.08661	1.4535	C151R100;C040R051;C026R110;C069R086;C168R092;C116R146;C051R056;C235R149;C172R127;C136R161;C099R075;C019R121;C201R005;C114R159;C115R128;C202R099;C143R165;C165R079
[OVER]	GO:0043588	4	skin development	BIOLOGICAL_PROCESS	1.42763e-05	6.78509e-08	25	1176	229	41411	9.84252	2.76141	C151R100;C086R035;C026R110;C051R056;C172R127;C099R075;C047R136;C019R121;C201R005;C114R159;C143R165;C169R049;C040R051;C069R086;C168R092;C116R146;C205R145;C235R149;C136R161;C149R022;C061R108;C145R128;C115R128;C202R099;C165R079
[OVER]	GO:0016328	3	lateral plasma membrane	CELLULAR_COMPONENT	1.43256e-05	6.86388e-08	15	422	239	42165	5.90551	0.990913	C086R035;C026R110;C024R130;C116R146;C205R145;C235R021;C222R034;C019R121;C231R116;C149R022;C061R108;C143R165;C165R079;C053R071;C161R093
[OVER]	GO:0098739	4	import across plasma membrane	BIOLOGICAL_PROCESS	1.6465e-05	7.95255e-08	15	427	239	42160	5.90551	1.00265	C181R043;C217R121;C100R108;C235R021;C028R006;C098R102;C233R106;C106R076;C189R067;C007R122;C053R071;C139R061;C154R068;C254R061;C035R056
[OVER]	GO:0044305	3	calyx of Held	CELLULAR_COMPONENT	1.66508e-05	8.10664e-08	9	119	245	42468	3.54331	0.279428	C028R006;C181R043;C217R121;C098R102;C233R106;C189R067;C039R120;C254R061;C035R056
[OVER]	GO:0031514	3	motile cilium	CELLULAR_COMPONENT	1.75527e-05	8.61356e-08	17	562	237	42025	6.69291	1.31965	C007R030;C236R052;C188R087;C180R081;C026R110;C024R130;C040R065;C116R146;C227R083;C045R054;C182R133;C019R121;C265R062;C075R139;C203R158;C143R165;C165R079
[OVER]	GO:0098609	4	cell-cell adhesion	BIOLOGICAL_PROCESS	1.91142e-05	9.45369e-08	44	3101	210	39486	17.3228	7.28156	C123R093;C202R049;C086R035;C238R092;C026R110;C165R107;C014R039;C194R166;C108R064;C135R061;C117R009;C168R027;C019R121;C114R159;C066R077;C171R130;C015R046;C252R096;C111R099;C143R165;C053R071;C167R027;C024R130;C116R146;C101R042;C205R145;C032R099;C248R164;C209R043;C235R004;C136R161;C008R153;C181R058;C235R021;C127R051;C149R022;C154R040;C061R108;C039R120;C258R092;C165R079;C009R100;C249R036;C070R162
[OVER]	GO:1905600	5	regulation of receptor-mediated endocytosis involved in cholesterol transport	BIOLOGICAL_PROCESS	1.98493e-05	1.01533e-07	5	15	249	42572	1.9685	0.035222	C116R146;C019R121;C143R165;C165R079;C026R110
[OVER]	GO:1905602	5	positive regulation of receptor-mediated endocytosis involved in cholesterol transport	BIOLOGICAL_PROCESS	1.98493e-05	1.01533e-07	5	15	249	42572	1.9685	0.035222	C116R146;C019R121;C143R165;C165R079;C026R110
[OVER]	GO:1905581	5	positive regulation of low-density lipoprotein particle clearance	BIOLOGICAL_PROCESS	1.98493e-05	1.01533e-07	5	15	249	42572	1.9685	0.035222	C116R146;C019R121;C143R165;C165R079;C026R110
[OVER]	GO:0010243	5	response to organonitrogen compound	BIOLOGICAL_PROCESS	1.98493e-05	1.02007e-07	66	5726	188	36861	25.9843	13.4454	C123R093;C181R043;C180R081;C100R108;C227R083;C205R135;C051R056;C172R127;C014R039;C108R142;C136R038;C098R102;C007R122;C035R056;C169R131;C237R131;C032R099;C045R054;C008R153;C047R004;C265R062;C075R139;C233R106;C242R049;C165R079;C015R137;C009R100;C154R068;C161R093;C242R097;C003R128;C073R014;C026R110;C250R051;C040R065;C200R058;C194R166;C028R006;C176R151;C222R034;C203R155;C001R030;C019R121;C106R076;C20…
[OVER]	GO:0010894	6	negative regulation of steroid biosynthetic process	BIOLOGICAL_PROCESS	1.98493e-05	9.89969e-08	9	122	245	42465	3.54331	0.286472	C028R006;C181R043;C217R121;C098R102;C165R107;C233R106;C189R067;C254R061;C035R056
[OVER]	GO:0051224	4	negative regulation of protein transport	BIOLOGICAL_PROCESS	2.20495e-05	1.14167e-07	21	874	233	41713	8.26772	2.05227	C123R093;C238R092;C180R081;C236R091;C026R110;C250R051;C040R065;C116R146;C227R083;C200R058;C014R039;C194R166;C182R133;C019R121;C075R139;C203R158;C163R125;C039R120;C143R165;C258R092;C165R079
[OVER]	GO:0044327	2	dendritic spine head	CELLULAR_COMPONENT	2.40351e-05	1.25376e-07	8	89	246	42498	3.14961	0.208984	C028R006;C181R043;C217R121;C098R102;C233R106;C189R067;C254R061;C035R056
[OVER]	GO:0086004	6	regulation of cardiac muscle cell contraction	BIOLOGICAL_PROCESS	2.40803e-05	1.26543e-07	12	266	242	42321	4.72441	0.624604	C235R021;C028R006;C136R038;C181R043;C217R121;C098R102;C114R159;C233R106;C189R067;C053R071;C254R061;C035R056
[OVER]	GO:0006928	3	movement of cell or subcellular component	BIOLOGICAL_PROCESS	2.49714e-05	1.33155e-07	86	8400	168	34187	33.8583	19.7243	C032R085;C123R093;C181R043;C238R092;C180R081;C196R074;C100R108;C056R035;C227R083;C205R135;C051R056;C014R039;C108R064;C135R061;C136R038;C168R027;C098R102;C066R077;C015R046;C013R036;C035R056;C167R027;C188R087;C168R092;C101R042;C237R131;C235R149;C261R077;C032R099;C045R054;C008R153;C047R004;C235R021;C265R062;C075R139;C233R106;C145R128;C115R128;C165R079;C162R008;C009R100;C003R128;C073R014;C026R110;C16…
[OVER]	GO:2000645	5	negative regulation of receptor catabolic process	BIOLOGICAL_PROCESS	2.49714e-05	1.32618e-07	5	16	249	42571	1.9685	0.0375702	C116R146;C019R121;C143R165;C165R079;C026R110
[OVER]	GO:0045939	5	negative regulation of steroid metabolic process	BIOLOGICAL_PROCESS	2.50871e-05	1.36601e-07	9	127	245	42460	3.54331	0.298213	C028R006;C181R043;C217R121;C098R102;C165R107;C233R106;C189R067;C254R061;C035R056
[OVER]	GO:0030029	3	actin filament-based process	BIOLOGICAL_PROCESS	2.50871e-05	1.3668e-07	52	4039	202	38548	20.4724	9.48411	C123R093;C151R100;C090R116;C181R043;C238R092;C196R074;C100R108;C205R135;C099R075;C014R039;C108R142;C108R064;C136R038;C201R005;C098R102;C066R077;C007R122;C035R056;C188R087;C168R092;C101R042;C032R099;C045R054;C235R021;C265R062;C233R106;C165R079;C154R068;C161R093;C026R110;C250R130;C051R035;C028R006;C222R034;C019R121;C114R159;C106R076;C143R165;C053R071;C139R061;C254R061;C217R121;C024R130;C116R146;C08…
[OVER]	GO:0086036	5	regulation of cardiac muscle cell membrane potential	BIOLOGICAL_PROCESS	2.50871e-05	1.35827e-07	8	90	246	42497	3.14961	0.211332	C028R006;C181R043;C217R121;C098R102;C233R106;C189R067;C254R061;C035R056
[OVER]	GO:1904645	6	response to amyloid-beta	BIOLOGICAL_PROCESS	2.55743e-05	1.40323e-07	11	217	243	42370	4.33071	0.509545	C028R006;C003R128;C181R043;C217R121;C073R014;C098R102;C250R051;C233R106;C189R067;C254R061;C035R056
[OVER]	GO:1904950	3	negative regulation of establishment of protein localization	BIOLOGICAL_PROCESS	2.57428e-05	1.42242e-07	21	886	233	41701	8.26772	2.08045	C123R093;C238R092;C180R081;C236R091;C026R110;C250R051;C040R065;C116R146;C227R083;C200R058;C014R039;C194R166;C182R133;C019R121;C075R139;C203R158;C163R125;C039R120;C143R165;C258R092;C165R079
[OVER]	GO:0051270	4	regulation of cellular component movement	BIOLOGICAL_PROCESS	2.68369e-05	1.49647e-07	58	4788	196	37799	22.8346	11.2429	C032R085;C123R093;C181R043;C238R092;C056R035;C014R039;C108R064;C135R061;C136R038;C098R102;C066R077;C035R056;C167R027;C188R087;C168R092;C101R042;C237R131;C235R149;C261R077;C032R099;C008R153;C047R004;C235R021;C233R106;C145R128;C115R128;C165R079;C162R008;C009R100;C003R128;C073R014;C026R110;C165R107;C125R165;C023R102;C028R006;C019R121;C114R159;C252R096;C143R165;C169R049;C053R071;C254R061;C107R123;C04…
[OVER]	GO:0030001	5	metal ion transport	BIOLOGICAL_PROCESS	2.68369e-05	1.50361e-07	42	2927	212	39660	16.5354	6.87299	C123R093;C181R043;C026R110;C196R074;C100R108;C200R058;C205R135;C123R075;C023R102;C028R006;C136R038;C019R121;C098R102;C106R076;C252R096;C143R165;C007R122;C053R071;C067R147;C139R061;C024R003;C254R061;C035R056;C188R087;C217R121;C236R091;C069R086;C116R146;C027R166;C168R030;C032R099;C235R021;C154R040;C133R102;C233R106;C189R067;C163R125;C115R128;C039R120;C165R079;C065R103;C154R068
[OVER]	GO:0015035	6	protein disulfide oxidoreductase activity	MOLECULAR_FUNCTION	2.9732e-05	1.6888e-07	7	61	247	42526	2.75591	0.143236	C236R052;C182R133;C180R081;C075R139;C040R065;C203R158;C227R083
[OVER]	GO:0036363	3	transforming growth factor beta activation	BIOLOGICAL_PROCESS	2.9732e-05	1.6888e-07	7	61	247	42526	2.75591	0.143236	C019R121;C026R110;C265R062;C116R146;C143R165;C165R079;C032R099
[OVER]	GO:0007187	5	G protein-coupled receptor signaling pathway, coupled to cyclic nucleotide second messenger	BIOLOGICAL_PROCESS	3.14465e-05	1.79833e-07	17	593	237	41994	6.69291	1.39244	C188R087;C003R128;C073R014;C026R110;C116R146;C032R099;C030R041;C203R155;C019R121;C154R040;C106R076;C039R120;C143R165;C165R079;C007R122;C139R061;C154R068
[OVER]	GO:0071310	5	cellular response to organic substance	BIOLOGICAL_PROCESS	3.61209e-05	2.0796e-07	99	10305	155	32282	38.9764	24.1975	C032R085;C123R093;C181R043;C180R081;C056R035;C227R083;C051R056;C172R127;C098R102;C001R135;C013R036;C035R056;C168R092;C237R131;C261R077;C032R099;C045R054;C047R004;C075R139;C233R106;C061R108;C242R049;C111R068;C115R128;C009R100;C154R068;C161R093;C003R128;C086R035;C165R107;C250R051;C170R094;C047R136;C172R108;C222R034;C203R155;C019R121;C106R076;C203R158;C223R127;C046R001;C143R165;C169R049;C217R121;C14…
[OVER]	GO:0006875	7	cellular metal ion homeostasis	BIOLOGICAL_PROCESS	3.87103e-05	2.24364e-07	35	2227	219	40360	13.7795	5.2293	C090R116;C003R128;C181R043;C073R014;C026R110;C196R074;C100R108;C123R075;C108R142;C028R006;C136R038;C019R121;C098R102;C050R007;C252R096;C143R165;C053R071;C024R003;C254R061;C035R056;C217R121;C236R091;C069R086;C116R146;C027R166;C168R030;C032R099;C045R054;C030R041;C133R102;C233R106;C189R067;C115R128;C039R120;C165R079
[OVER]	GO:0016668	5	oxidoreductase activity, acting on a sulfur group of donors, NAD(P) as acceptor	MOLECULAR_FUNCTION	3.91105e-05	2.28195e-07	7	64	247	42523	2.75591	0.150281	C236R052;C182R133;C180R081;C075R139;C040R065;C203R158;C227R083
[OVER]	GO:0002028	6	regulation of sodium ion transport	BIOLOGICAL_PROCESS	3.9911e-05	2.35029e-07	15	466	239	42121	5.90551	1.09423	C188R087;C181R043;C217R121;C200R058;C168R030;C235R021;C028R006;C136R038;C098R102;C233R106;C189R067;C039R120;C053R071;C254R061;C035R056
[OVER]	GO:0030003	6	cellular cation homeostasis	BIOLOGICAL_PROCESS	3.9911e-05	2.3595e-07	37	2442	217	40145	14.5669	5.73414	C090R116;C003R128;C181R043;C073R014;C026R110;C196R074;C100R108;C123R075;C108R142;C028R006;C136R038;C019R121;C098R102;C050R007;C252R096;C143R165;C053R071;C024R003;C254R061;C035R056;C217R121;C236R091;C069R086;C116R146;C027R166;C168R030;C032R099;C122R118;C045R054;C030R041;C161R157;C133R102;C233R106;C189R067;C115R128;C039R120;C165R079
[OVER]	GO:0097350	4	neutrophil clearance	BIOLOGICAL_PROCESS	3.99547e-05	2.39296e-07	6	38	248	42549	2.3622	0.0892291	C116R146;C252R096;C019R121;C143R165;C165R079;C026R110
[OVER]	GO:0071676	4	negative regulation of mononuclear cell migration	BIOLOGICAL_PROCESS	3.99547e-05	2.39296e-07	6	38	248	42549	2.3622	0.0892291	C032R085;C123R093;C237R131;C261R077;C105R130;C056R035
[OVER]	GO:1903522	5	regulation of blood circulation	BIOLOGICAL_PROCESS	4.0478e-05	2.43994e-07	27	1444	227	41143	10.6299	3.39071	C032R085;C123R093;C090R116;C181R043;C196R074;C056R035;C205R135;C028R006;C136R038;C098R102;C114R159;C106R076;C007R122;C053R071;C139R061;C254R061;C035R056;C217R121;C237R131;C261R077;C235R021;C265R062;C233R106;C189R067;C039R120;C154R068;C100R110
[OVER]	GO:0090025	6	regulation of monocyte chemotaxis	BIOLOGICAL_PROCESS	4.12796e-05	2.50421e-07	9	137	245	42450	3.54331	0.321694	C032R085;C123R093;C003R128;C073R014;C105R130;C056R035;C252R096;C237R131;C261R077
[OVER]	GO:1901698	4	response to nitrogen compound	BIOLOGICAL_PROCESS	4.38079e-05	2.67452e-07	67	5979	187	36608	26.378	14.0395	C123R093;C181R043;C180R081;C100R108;C227R083;C205R135;C051R056;C172R127;C014R039;C108R142;C136R038;C098R102;C007R122;C035R056;C169R131;C237R131;C032R099;C045R054;C008R153;C047R004;C265R062;C075R139;C233R106;C242R049;C165R079;C015R137;C009R100;C154R068;C161R093;C242R097;C003R128;C073R014;C026R110;C250R051;C040R065;C200R058;C194R166;C028R006;C176R151;C222R034;C203R155;C001R030;C019R121;C106R076;C20…
[OVER]	GO:0009605	3	response to external stimulus	BIOLOGICAL_PROCESS	4.41988e-05	2.71546e-07	107	11531	147	31056	42.126	27.0763	C032R085;C123R093;C181R043;C032R080;C056R035;C051R056;C172R127;C098R102;C050R007;C015R046;C035R056;C168R092;C237R131;C261R077;C032R099;C045R054;C047R004;C233R106;C242R049;C115R128;C162R008;C009R100;C230R086;C003R128;C165R107;C228R028;C222R158;C047R136;C117R009;C172R108;C019R121;C007R105;C223R127;C046R001;C143R165;C169R049;C217R121;C073R049;C147R099;C034R025;C248R164;C154R040;C189R067;C229R169;C20…
[OVER]	GO:0015037	6	peptide disulfide oxidoreductase activity	MOLECULAR_FUNCTION	4.91973e-05	3.04157e-07	7	67	247	42520	2.75591	0.157325	C182R133;C044R163;C180R081;C075R139;C040R065;C203R158;C227R083
[OVER]	GO:0044459	2	plasma membrane part	CELLULAR_COMPONENT	5.16502e-05	3.21317e-07	80	7742	174	34845	31.4961	18.1793	C151R100;C181R043;C196R074;C100R108;C099R075;C014R039;C135R061;C229R054;C136R038;C201R005;C098R102;C050R007;C015R046;C115R136;C007R122;C035R056;C007R030;C167R027;C188R087;C236R091;C168R092;C101R042;C205R145;C032R099;C165R072;C235R021;C231R116;C149R022;C265R062;C233R106;C061R108;C242R049;C111R068;C165R079;C154R068;C161R093;C070R162;C242R097;C003R128;C086R035;C073R014;C026R110;C165R107;C125R165;C03…
[OVER]	GO:0036121	3	double-stranded DNA helicase activity	MOLECULAR_FUNCTION	5.39212e-05	3.39612e-07	5	20	249	42567	1.9685	0.0469627	C116R146;C019R121;C143R165;C165R079;C026R110
[OVER]	GO:0052405	5	negative regulation by host of symbiont molecular function	BIOLOGICAL_PROCESS	5.39212e-05	3.39612e-07	5	20	249	42567	1.9685	0.0469627	C116R146;C019R121;C143R165;C165R079;C026R110
[OVER]	GO:0010959	5	regulation of metal ion transport	BIOLOGICAL_PROCESS	5.44598e-05	3.45108e-07	31	1859	223	40728	12.2047	4.36518	C181R043;C026R110;C196R074;C200R058;C028R006;C136R038;C019R121;C098R102;C106R076;C252R096;C143R165;C007R122;C053R071;C139R061;C254R061;C035R056;C188R087;C217R121;C069R086;C116R146;C168R030;C032R099;C235R021;C154R040;C233R106;C189R067;C115R128;C039R120;C165R079;C065R103;C154R068
[OVER]	GO:0031232	3	extrinsic component of external side of plasma membrane	CELLULAR_COMPONENT	6.56317e-05	4.1844e-07	5	21	249	42566	1.9685	0.0493108	C116R146;C019R121;C143R165;C165R079;C026R110
[OVER]	GO:1903115	5	regulation of actin filament-based movement	BIOLOGICAL_PROCESS	6.63254e-05	4.25426e-07	13	359	241	42228	5.11811	0.84298	C181R043;C217R121;C235R021;C028R006;C136R038;C098R102;C114R159;C233R106;C189R067;C039R120;C053R071;C254R061;C035R056
[OVER]	GO:0001780	3	neutrophil homeostasis	BIOLOGICAL_PROCESS	6.74456e-05	4.37823e-07	8	106	246	42481	3.14961	0.248902	C019R121;C026R110;C116R146;C252R096;C111R099;C143R165;C165R079;C009R100
[OVER]	GO:0060081	5	membrane hyperpolarization	BIOLOGICAL_PROCESS	6.74456e-05	4.37616e-07	7	71	247	42516	2.75591	0.166718	C217R121;C161R157;C098R102;C233R106;C189R067;C254R061;C035R056
[OVER]	GO:0006873	5	cellular ion homeostasis	BIOLOGICAL_PROCESS	6.82541e-05	4.45709e-07	38	2589	216	39998	14.9606	6.07932	C090R116;C003R128;C181R043;C073R014;C026R110;C196R074;C100R108;C123R075;C108R142;C028R006;C136R038;C019R121;C098R102;C050R007;C252R096;C143R165;C053R071;C024R003;C254R061;C035R056;C188R087;C217R121;C236R091;C069R086;C116R146;C027R166;C168R030;C032R099;C122R118;C045R054;C030R041;C161R157;C133R102;C233R106;C189R067;C115R128;C039R120;C165R079
[OVER]	GO:0001540	5	amyloid-beta binding	MOLECULAR_FUNCTION	7.01232e-05	4.63333e-07	11	246	243	42341	4.33071	0.577641	C028R006;C003R128;C181R043;C217R121;C073R014;C236R091;C098R102;C233R106;C189R067;C254R061;C035R056
[OVER]	GO:1900122	6	positive regulation of receptor binding	BIOLOGICAL_PROCESS	7.01232e-05	4.62433e-07	6	43	248	42544	2.3622	0.10097	C047R004;C116R146;C019R121;C143R165;C165R079;C026R110
[OVER]	GO:0002827	6	positive regulation of T-helper 1 type immune response	BIOLOGICAL_PROCESS	7.18847e-05	4.7775e-07	7	72	247	42515	2.75591	0.169066	C019R121;C026R110;C116R146;C252R096;C143R165;C165R079;C209R043
[OVER]	GO:0035725	7	sodium ion transmembrane transport	BIOLOGICAL_PROCESS	7.22086e-05	4.82692e-07	14	427	240	42160	5.51181	1.00265	C188R087;C181R043;C217R121;C200R058;C235R021;C028R006;C136R038;C098R102;C233R106;C189R067;C039R120;C053R071;C254R061;C035R056
[OVER]	GO:0031579	5	membrane raft organization	BIOLOGICAL_PROCESS	7.26955e-05	4.88756e-07	9	149	245	42438	3.54331	0.349872	C235R021;C108R064;C019R121;C026R110;C196R074;C116R146;C143R165;C165R079;C053R071
[OVER]	GO:0019834	4	phospholipase A2 inhibitor activity	MOLECULAR_FUNCTION	7.51488e-05	5.11058e-07	5	22	249	42565	1.9685	0.051659	C116R146;C019R121;C143R165;C165R079;C026R110
[OVER]	GO:0052428	4	modulation by host of symbiont molecular function	BIOLOGICAL_PROCESS	7.51488e-05	5.11058e-07	5	22	249	42565	1.9685	0.051659	C116R146;C019R121;C143R165;C165R079;C026R110
[OVER]	GO:0055082	4	cellular chemical homeostasis	BIOLOGICAL_PROCESS	7.63943e-05	5.22481e-07	45	3373	209	39214	17.7165	7.92026	C090R116;C003R128;C181R043;C073R014;C180R081;C026R110;C196R074;C100R108;C040R065;C227R083;C123R075;C108R142;C028R006;C136R038;C019R121;C098R102;C203R158;C050R007;C252R096;C143R165;C053R071;C024R003;C254R061;C035R056;C188R087;C217R121;C236R091;C069R086;C116R146;C027R166;C168R030;C032R099;C122R118;C045R054;C030R041;C182R133;C161R157;C133R102;C075R139;C233R106;C189R067;C163R125;C115R128;C039R120;C16…
[OVER]	GO:0001533	4	cornified envelope	CELLULAR_COMPONENT	7.76811e-05	5.34283e-07	8	109	246	42478	3.14961	0.255947	C140R031;C019R121;C026R110;C114R159;C116R146;C143R165;C165R079;C136R161
[OVER]	GO:0031012	3	extracellular matrix	CELLULAR_COMPONENT	8.09388e-05	5.59816e-07	24	1229	230	41358	9.44882	2.88586	C123R093;C236R091;C026R110;C032R080;C024R130;C095R156;C116R146;C205R135;C241R154;C047R004;C047R136;C235R021;C135R061;C001R030;C168R027;C019R121;C265R062;C007R019;C229R156;C242R139;C143R165;C165R079;C162R008;C053R071
[OVER]	GO:0086009	5	membrane repolarization	BIOLOGICAL_PROCESS	8.11056e-05	5.64104e-07	10	199	244	42388	3.93701	0.467279	C235R021;C028R006;C181R043;C217R121;C098R102;C233R106;C189R067;C053R071;C254R061;C035R056
[OVER]	GO:0046790	3	virion binding	MOLECULAR_FUNCTION	8.4315e-05	5.89684e-07	6	45	248	42542	2.3622	0.105666	C116R146;C019R121;C143R165;C165R079;C026R110;C265R062
[OVER]	GO:0044291	3	cell-cell contact zone	CELLULAR_COMPONENT	8.66707e-05	6.09508e-07	16	575	238	42012	6.29921	1.35018	C181R043;C217R121;C024R130;C200R058;C032R099;C136R161;C235R021;C028R006;C098R102;C114R159;C233R106;C189R067;C202R099;C053R071;C254R061;C035R056
[OVER]	GO:0044111	3	development involved in symbiotic interaction	BIOLOGICAL_PROCESS	8.7561e-05	6.19152e-07	5	23	249	42564	1.9685	0.0540071	C116R146;C019R121;C143R165;C165R079;C026R110
[OVER]	GO:0090257	5	regulation of muscle system process	BIOLOGICAL_PROCESS	8.79846e-05	6.25547e-07	28	1614	226	40973	11.0236	3.78989	C123R093;C181R043;C238R092;C250R051;C205R135;C028R006;C136R038;C098R102;C114R159;C106R076;C169R049;C007R122;C053R071;C139R061;C254R061;C035R056;C217R043;C217R121;C235R021;C265R062;C233R106;C189R067;C202R099;C039R120;C009R100;C249R036;C154R068;C100R110
[OVER]	GO:0060452	6	positive regulation of cardiac muscle contraction	BIOLOGICAL_PROCESS	9.34032e-05	6.70643e-07	7	76	247	42511	2.75591	0.178458	C123R093;C265R062;C106R076;C205R135;C007R122;C139R061;C154R068
[OVER]	GO:0071383	6	cellular response to steroid hormone stimulus	BIOLOGICAL_PROCESS	9.34032e-05	6.7129e-07	25	1334	229	41253	9.84252	3.13241	C181R043;C238R092;C026R110;C165R107;C250R051;C170R094;C200R058;C028R006;C019R121;C098R102;C223R127;C143R165;C254R061;C035R056;C217R121;C069R086;C116R146;C168R030;C233R106;C189R067;C115R128;C258R092;C165R079;C009R100;C065R103
[OVER]	GO:0048584	3	positive regulation of response to stimulus	BIOLOGICAL_PROCESS	9.46759e-05	6.84096e-07	86	8696	168	33891	33.8583	20.4194	C032R085;C123R093;C238R092;C180R081;C196R074;C100R108;C056R035;C227R083;C205R135;C051R056;C172R127;C014R039;C108R142;C136R038;C208R118;C050R007;C015R046;C007R122;C167R027;C188R087;C237R131;C261R077;C251R060;C032R099;C105R157;C209R043;C263R103;C008R153;C047R004;C127R051;C265R062;C075R139;C163R125;C115R128;C165R079;C162R008;C009R100;C154R068;C161R093;C070R162;C173R106;C003R128;C073R014;C026R110;C16…
[OVER]	GO:0006925	6	inflammatory cell apoptotic process	BIOLOGICAL_PROCESS	0.000101242	7.3545e-07	8	114	246	42473	3.14961	0.267687	C019R121;C026R110;C073R049;C116R146;C252R096;C111R099;C143R165;C165R079
[OVER]	GO:0045627	5	positive regulation of T-helper 1 cell differentiation	BIOLOGICAL_PROCESS	0.000101916	7.44284e-07	6	47	248	42540	2.3622	0.110362	C116R146;C019R121;C143R165;C165R079;C026R110;C209R043
[OVER]	GO:0045822	5	negative regulation of heart contraction	BIOLOGICAL_PROCESS	0.000105998	7.78192e-07	9	158	245	42429	3.54331	0.371005	C028R006;C181R043;C217R121;C098R102;C233R106;C189R067;C039R120;C254R061;C035R056
[OVER]	GO:0006941	6	striated muscle contraction	BIOLOGICAL_PROCESS	0.000108532	8.00987e-07	23	1164	231	41423	9.05512	2.73323	C123R093;C090R116;C181R043;C217R121;C205R135;C235R021;C028R006;C136R038;C098R102;C265R062;C114R159;C233R106;C106R076;C189R067;C202R099;C039R120;C007R122;C053R071;C139R061;C154R068;C254R061;C035R056;C100R110
[OVER]	GO:0097068	5	response to thyroxine	BIOLOGICAL_PROCESS	0.000112306	8.33181e-07	6	48	248	42539	2.3622	0.11271	C227R083;C182R133;C180R081;C075R139;C040R065;C203R158
[OVER]	GO:0002824	5	positive regulation of adaptive immune response based on somatic recombination of immune receptors built from immunoglobulin superfamily domains	BIOLOGICAL_PROCESS	0.000114929	8.57082e-07	13	383	241	42204	5.11811	0.899335	C238R092;C026R110;C116R146;C209R043;C194R166;C181R058;C127R051;C019R121;C027R162;C050R007;C252R096;C143R165;C165R079
[OVER]	GO:0005604	5	basement membrane	CELLULAR_COMPONENT	0.0001174	8.81484e-07	13	384	241	42203	5.11811	0.901684	C026R110;C024R130;C095R156;C116R146;C235R021;C001R030;C168R027;C019R121;C242R139;C143R165;C165R079;C162R008;C053R071
[OVER]	GO:1990814	6	DNA/DNA annealing activity	MOLECULAR_FUNCTION	0.0001174	8.89119e-07	5	25	249	42562	1.9685	0.0587034	C116R146;C019R121;C143R165;C165R079;C026R110
[OVER]	GO:1900138	8	negative regulation of phospholipase A2 activity	BIOLOGICAL_PROCESS	0.0001174	8.89119e-07	5	25	249	42562	1.9685	0.0587034	C116R146;C019R121;C143R165;C165R079;C026R110
[OVER]	GO:0008285	3	negative regulation of cell population proliferation	BIOLOGICAL_PROCESS	0.000125529	9.60386e-07	42	3144	212	39443	16.5354	7.38253	C123R093;C151R100;C003R128;C238R092;C165R107;C051R056;C177R022;C123R075;C099R075;C023R102;C047R136;C001R030;C201R005;C066R077;C106R076;C252R096;C242R139;C169R049;C053R071;C139R061;C024R003;C188R087;C217R043;C069R086;C024R130;C027R166;C237R131;C045R054;C008R153;C241R154;C047R004;C235R021;C133R102;C007R019;C163R125;C242R049;C115R128;C039R120;C258R092;C162R008;C249R036;C100R110
[OVER]	GO:0005198	2	structural molecule activity	MOLECULAR_FUNCTION	0.000125529	9.57404e-07	36	2450	218	40137	14.1732	5.75293	C151R100;C090R116;C086R035;C026R110;C099R075;C014R039;C077R058;C047R136;C222R034;C136R038;C168R027;C019R121;C201R005;C114R159;C171R130;C143R165;C053R071;C089R116;C040R051;C124R145;C168R092;C116R146;C101R042;C205R145;C235R149;C136R161;C241R154;C235R021;C149R022;C007R019;C061R108;C202R099;C165R079;C162R008;C247R123;C100R110
[OVER]	GO:0033029	4	regulation of neutrophil apoptotic process	BIOLOGICAL_PROCESS	0.000134875	1.0371e-06	6	50	248	42537	2.3622	0.117407	C116R146;C111R099;C019R121;C143R165;C165R079;C026R110
[OVER]	GO:0010986	4	positive regulation of lipoprotein particle clearance	BIOLOGICAL_PROCESS	0.000136515	1.05498e-06	5	26	249	42561	1.9685	0.0610515	C116R146;C019R121;C143R165;C165R079;C026R110
[OVER]	GO:0001921	3	positive regulation of receptor recycling	BIOLOGICAL_PROCESS	0.000139037	1.07985e-06	7	82	247	42505	2.75591	0.192547	C019R121;C231R116;C026R110;C024R130;C116R146;C143R165;C165R079
[OVER]	GO:0031420	6	alkali metal ion binding	MOLECULAR_FUNCTION	0.000143226	1.12345e-06	8	121	246	42466	3.14961	0.284124	C028R006;C181R043;C217R121;C098R102;C233R106;C189R067;C254R061;C035R056
[OVER]	GO:1903205	5	regulation of hydrogen peroxide-induced cell death	BIOLOGICAL_PROCESS	0.000143226	1.12345e-06	8	121	246	42466	3.14961	0.284124	C182R133;C238R092;C180R081;C075R139;C040R065;C203R158;C227R083;C009R100
[OVER]	GO:0008043	4	intracellular ferritin complex	CELLULAR_COMPONENT	0.000145542	1.15286e-06	4	10	250	42577	1.5748	0.0234813	C027R166;C133R102;C123R075;C024R003
[OVER]	GO:0070288	3	ferritin complex	CELLULAR_COMPONENT	0.000145542	1.15286e-06	4	10	250	42577	1.5748	0.0234813	C027R166;C133R102;C123R075;C024R003
[OVER]	GO:1903201	5	regulation of oxidative stress-induced cell death	BIOLOGICAL_PROCESS	0.000147683	1.17553e-06	12	331	242	42256	4.72441	0.777232	C047R004;C182R133;C044R163;C238R092;C180R081;C075R139;C250R051;C100R108;C040R065;C203R158;C227R083;C009R100
[OVER]	GO:0052360	6	catabolism by host of symbiont macromolecule	BIOLOGICAL_PROCESS	0.000152939	1.24431e-06	5	27	249	42560	1.9685	0.0633996	C116R146;C019R121;C143R165;C165R079;C026R110
[OVER]	GO:0052364	5	catabolism by host of substance in symbiont	BIOLOGICAL_PROCESS	0.000152939	1.24431e-06	5	27	249	42560	1.9685	0.0633996	C116R146;C019R121;C143R165;C165R079;C026R110
[OVER]	GO:0052419	4	metabolism by host of substance in symbiont	BIOLOGICAL_PROCESS	0.000152939	1.24431e-06	5	27	249	42560	1.9685	0.0633996	C116R146;C019R121;C143R165;C165R079;C026R110
[OVER]	GO:0052416	5	metabolism by host of symbiont macromolecule	BIOLOGICAL_PROCESS	0.000152939	1.24431e-06	5	27	249	42560	1.9685	0.0633996	C116R146;C019R121;C143R165;C165R079;C026R110
[OVER]	GO:0009719	3	response to endogenous stimulus	BIOLOGICAL_PROCESS	0.000152939	1.24691e-06	84	8510	170	34077	33.0709	19.9826	C032R085;C123R093;C181R043;C238R092;C180R081;C196R074;C100R108;C056R035;C227R083;C205R135;C177R022;C172R127;C014R039;C108R142;C135R061;C136R038;C098R102;C013R036;C007R122;C035R056;C132R139;C101R042;C237R131;C205R145;C261R077;C032R099;C045R054;C008R153;C047R004;C033R095;C149R022;C265R062;C075R139;C233R106;C061R108;C242R049;C115R128;C165R079;C015R137;C009R100;C154R068;C161R093;C242R097;C003R128;C08…
[OVER]	GO:0014704	4	intercalated disc	CELLULAR_COMPONENT	0.000155537	1.27982e-06	14	465	240	42122	5.51181	1.09188	C181R043;C217R121;C200R058;C032R099;C235R021;C028R006;C098R102;C114R159;C233R106;C189R067;C202R099;C053R071;C254R061;C035R056
[OVER]	GO:0046826	4	negative regulation of protein export from nucleus	BIOLOGICAL_PROCESS	0.000155537	1.28011e-06	6	52	248	42535	2.3622	0.122103	C227R083;C182R133;C180R081;C075R139;C040R065;C203R158
[OVER]	GO:0002821	4	positive regulation of adaptive immune response	BIOLOGICAL_PROCESS	0.000156553	1.29453e-06	13	398	241	42189	5.11811	0.934557	C238R092;C026R110;C116R146;C209R043;C194R166;C181R058;C127R051;C019R121;C027R162;C050R007;C252R096;C143R165;C165R079
[OVER]	GO:0042470	5	melanosome	CELLULAR_COMPONENT	0.000157124	1.31139e-06	14	466	240	42121	5.51181	1.09423	C242R097;C026R110;C116R146;C200R058;C032R099;C122R118;C108R142;C176R151;C044R163;C019R121;C265R062;C216R009;C143R165;C165R079
[OVER]	GO:0048770	4	pigment granule	CELLULAR_COMPONENT	0.000157124	1.31139e-06	14	466	240	42121	5.51181	1.09423	C242R097;C026R110;C116R146;C200R058;C032R099;C122R118;C108R142;C176R151;C044R163;C019R121;C265R062;C216R009;C143R165;C165R079
[OVER]	GO:0042592	4	homeostatic process	BIOLOGICAL_PROCESS	0.000157318	1.31909e-06	79	7849	175	34738	31.1024	18.4305	C123R093;C090R116;C181R043;C238R092;C180R081;C196R074;C100R108;C227R083;C205R135;C051R056;C108R142;C229R054;C136R038;C098R102;C050R007;C013R036;C024R003;C035R056;C236R052;C188R087;C236R091;C168R092;C205R145;C235R149;C032R099;C122R118;C045R054;C263R103;C008R153;C149R022;C265R062;C075R139;C233R106;C061R108;C163R125;C145R128;C115R128;C165R079;C162R008;C015R137;C009R100;C230R086;C070R162;C003R128;C08…
[OVER]	GO:0043394	4	proteoglycan binding	MOLECULAR_FUNCTION	0.00016226	1.3668e-06	11	276	243	42311	4.33071	0.648085	C028R006;C242R097;C176R151;C181R043;C217R121;C098R102;C233R106;C189R067;C216R009;C254R061;C035R056
[OVER]	GO:0030155	3	regulation of cell adhesion	BIOLOGICAL_PROCESS	0.000178948	1.51428e-06	43	3301	211	39286	16.9291	7.75119	C032R085;C123R093;C202R049;C238R092;C026R110;C165R107;C196R074;C056R035;C014R039;C194R166;C047R136;C108R064;C222R034;C019R121;C114R159;C229R156;C252R096;C111R099;C143R165;C053R071;C167R027;C107R123;C073R049;C116R146;C101R042;C237R131;C261R077;C032R099;C209R043;C008R153;C181R058;C047R004;C235R021;C127R051;C154R040;C145R128;C039R120;C258R092;C165R079;C009R100;C161R093;C100R110;C070R162
[OVER]	GO:0030315	3	T-tubule	CELLULAR_COMPONENT	0.000180967	1.53836e-06	12	340	242	42247	4.72441	0.798366	C235R021;C028R006;C181R043;C217R121;C098R102;C233R106;C189R067;C039R120;C053R071;C014R039;C254R061;C035R056
[OVER]	GO:0001765	6	membrane raft assembly	BIOLOGICAL_PROCESS	0.000182764	1.56776e-06	6	54	248	42533	2.3622	0.126799	C116R146;C019R121;C143R165;C165R079;C026R110;C196R074
[OVER]	GO:0035821	4	modification of morphology or physiology of other organism	BIOLOGICAL_PROCESS	0.000182764	1.56468e-06	17	697	237	41890	6.69291	1.63665	C151R100;C202R049;C026R110;C069R086;C024R130;C116R146;C099R075;C047R004;C047R136;C165R072;C019R121;C201R005;C115R128;C252R096;C039R120;C143R165;C165R079
[OVER]	GO:0006880	4	intracellular sequestering of iron ion	BIOLOGICAL_PROCESS	0.000189135	1.7028e-06	5	29	249	42558	1.9685	0.0680959	C108R142;C027R166;C133R102;C123R075;C024R003
[OVER]	GO:0032907	5	transforming growth factor beta3 production	BIOLOGICAL_PROCESS	0.000189135	1.7028e-06	5	29	249	42558	1.9685	0.0680959	C116R146;C019R121;C143R165;C165R079;C026R110
[OVER]	GO:0052214	4	metabolism of substance in other organism involved in symbiotic interaction	BIOLOGICAL_PROCESS	0.000189135	1.7028e-06	5	29	249	42558	1.9685	0.0680959	C116R146;C019R121;C143R165;C165R079;C026R110
[OVER]	GO:0052229	5	metabolism of macromolecule in other organism involved in symbiotic interaction	BIOLOGICAL_PROCESS	0.000189135	1.7028e-06	5	29	249	42558	1.9685	0.0680959	C116R146;C019R121;C143R165;C165R079;C026R110
[OVER]	GO:0052227	5	catabolism of substance in other organism involved in symbiotic interaction	BIOLOGICAL_PROCESS	0.000189135	1.7028e-06	5	29	249	42558	1.9685	0.0680959	C116R146;C019R121;C143R165;C165R079;C026R110
[OVER]	GO:0052361	6	catabolism by organism of macromolecule in other organism involved in symbiotic interaction	BIOLOGICAL_PROCESS	0.000189135	1.7028e-06	5	29	249	42558	1.9685	0.0680959	C116R146;C019R121;C143R165;C165R079;C026R110
[OVER]	GO:0097577	5	sequestering of iron ion	BIOLOGICAL_PROCESS	0.000189135	1.7028e-06	5	29	249	42558	1.9685	0.0680959	C108R142;C027R166;C133R102;C123R075;C024R003
[OVER]	GO:0071396	6	cellular response to lipid	BIOLOGICAL_PROCESS	0.000189135	1.69923e-06	42	3175	212	39412	16.5354	7.45533	C181R043;C238R092;C026R110;C165R107;C250R051;C170R094;C200R058;C014R039;C194R166;C047R136;C028R006;C222R034;C203R155;C019R121;C098R102;C223R127;C046R001;C143R165;C169R049;C254R061;C035R056;C040R051;C217R121;C069R086;C168R092;C116R146;C205R145;C235R149;C168R030;C030R041;C047R004;C161R157;C233R106;C189R067;C163R125;C115R128;C039R120;C258R092;C165R079;C009R100;C065R103;C161R093
[OVER]	GO:0010644	4	cell communication by electrical coupling	BIOLOGICAL_PROCESS	0.000189135	1.66534e-06	9	174	245	42413	3.54331	0.408575	C028R006;C136R038;C181R043;C217R121;C098R102;C233R106;C189R067;C254R061;C035R056
[OVER]	GO:0044548	4	S100 protein binding	MOLECULAR_FUNCTION	0.000189135	1.67386e-06	8	128	246	42459	3.14961	0.300561	C019R121;C026R110;C196R074;C116R146;C191R068;C143R165;C165R079;C014R039
[OVER]	GO:0046885	4	regulation of hormone biosynthetic process	BIOLOGICAL_PROCESS	0.000189135	1.66534e-06	9	174	245	42413	3.54331	0.408575	C028R006;C181R043;C217R121;C098R102;C165R107;C233R106;C189R067;C254R061;C035R056
[OVER]	GO:0001781	4	neutrophil apoptotic process	BIOLOGICAL_PROCESS	0.000210813	1.90612e-06	6	56	248	42531	2.3622	0.131496	C116R146;C111R099;C019R121;C143R165;C165R079;C026R110
[OVER]	GO:0018904	4	ether metabolic process	BIOLOGICAL_PROCESS	0.000212971	1.93385e-06	7	90	247	42497	2.75591	0.211332	C236R052;C182R133;C180R081;C075R139;C040R065;C203R158;C227R083
[OVER]	GO:0061036	4	positive regulation of cartilage development	BIOLOGICAL_PROCESS	0.000225327	2.08088e-06	8	132	246	42455	3.14961	0.309954	C151R067;C123R093;C019R121;C026R110;C165R107;C116R146;C143R165;C165R079
[OVER]	GO:0001932	5	regulation of protein phosphorylation	BIOLOGICAL_PROCESS	0.000225327	2.05835e-06	61	5520	193	37067	24.0157	12.9617	C032R085;C123R093;C180R081;C056R035;C227R083;C205R135;C014R039;C108R064;C136R038;C115R136;C007R122;C188R087;C237R131;C261R077;C032R099;C047R004;C235R021;C265R062;C075R139;C163R125;C165R079;C154R068;C161R093;C173R106;C003R128;C073R014;C026R110;C165R107;C170R094;C040R065;C029R045;C200R058;C228R028;C051R035;C194R166;C023R102;C047R136;C222R034;C001R030;C019R121;C106R076;C229R156;C203R158;C252R096;C24…
[OVER]	GO:0043220	3	Schmidt-Lanterman incisure	CELLULAR_COMPONENT	0.000225327	2.08088e-06	8	132	246	42455	3.14961	0.309954	C086R035;C019R121;C149R022;C026R110;C061R108;C116R146;C143R165;C165R079
[OVER]	GO:1990439	5	MAP kinase serine/threonine phosphatase activity	MOLECULAR_FUNCTION	0.000225327	2.07662e-06	4	12	250	42575	1.5748	0.0281776	C032R085;C237R131;C261R077;C056R035
[OVER]	GO:0042127	3	regulation of cell population proliferation	BIOLOGICAL_PROCESS	0.000228249	2.11668e-06	69	6602	185	35985	27.1654	15.5024	C151R067;C123R093;C151R100;C238R092;C196R074;C205R135;C051R056;C177R022;C099R075;C014R039;C136R038;C201R005;C066R077;C013R036;C024R003;C188R087;C101R042;C237R131;C032R099;C045R054;C209R043;C008R153;C047R004;C235R021;C127R051;C265R062;C031R102;C163R125;C232R154;C242R049;C115R128;C165R079;C162R008;C009R100;C003R128;C073R014;C026R110;C165R107;C170R094;C123R075;C023R102;C047R136;C001R030;C019R121;C10…
[OVER]	GO:0032879	3	regulation of localization	BIOLOGICAL_PROCESS	0.000230876	2.14996e-06	99	10794	155	31793	38.9764	25.3458	C032R085;C123R093;C181R043;C180R081;C056R035;C227R083;C172R127;C108R064;C098R102;C015R046;C115R136;C035R056;C168R092;C237R131;C261R077;C032R099;C047R004;C231R116;C075R139;C233R106;C111R068;C115R128;C162R008;C009R100;C154R068;C003R128;C165R107;C250R051;C170R094;C051R035;C117R009;C172R108;C019R121;C106R076;C229R156;C203R158;C046R001;C143R165;C169R049;C217R121;C030R041;C085R014;C154R040;C189R067;C25…
[OVER]	GO:0036474	5	cell death in response to hydrogen peroxide	BIOLOGICAL_PROCESS	0.000234723	2.19486e-06	8	133	246	42454	3.14961	0.312302	C182R133;C238R092;C180R081;C075R139;C040R065;C203R158;C227R083;C009R100
[OVER]	GO:0042221	3	response to chemical	BIOLOGICAL_PROCESS	0.000235462	2.21171e-06	138	16791	116	25796	54.3307	39.4275	C032R085;C123R093;C181R043;C180R081;C032R080;C056R035;C227R083;C051R056;C172R127;C098R102;C001R135;C050R007;C015R046;C013R036;C035R056;C236R052;C168R092;C237R131;C008R113;C261R077;C032R099;C045R054;C047R004;C075R139;C233R106;C061R108;C242R049;C111R068;C115R128;C162R008;C009R100;C154R068;C230R086;C161R093;C003R128;C086R035;C165R107;C250R051;C170R094;C051R035;C222R158;C047R136;C172R108;C222R034;C20…
[OVER]	GO:0007166	4	cell surface receptor signaling pathway	BIOLOGICAL_PROCESS	0.000235462	2.21997e-06	87	9060	167	33527	34.252	21.2741	C123R093;C151R100;C181R043;C238R092;C100R108;C205R135;C177R022;C099R075;C014R039;C108R142;C136R038;C201R005;C098R102;C208R118;C015R046;C013R036;C007R122;C035R056;C188R087;C168R092;C205R145;C032R099;C122R118;C045R054;C263R103;C047R004;C235R021;C033R095;C149R022;C265R062;C233R106;C061R108;C163R125;C242R049;C111R068;C145R128;C115R128;C165R079;C162R008;C015R137;C009R100;C154R068;C161R093;C003R128;C08…
[OVER]	GO:0008016	6	regulation of heart contraction	BIOLOGICAL_PROCESS	0.000236618	2.24e-06	23	1239	231	41348	9.05512	2.90934	C123R093;C090R116;C181R043;C217R121;C196R074;C205R135;C235R021;C028R006;C136R038;C098R102;C265R062;C114R159;C233R106;C106R076;C189R067;C039R120;C007R122;C053R071;C139R061;C154R068;C254R061;C035R056;C100R110
[OVER]	GO:0032870	5	cellular response to hormone stimulus	BIOLOGICAL_PROCESS	0.000237126	2.25398e-06	47	3795	207	38792	18.5039	8.91117	C242R097;C181R043;C238R092;C026R110;C165R107;C250R051;C170R094;C200R058;C014R039;C047R136;C028R006;C176R151;C222R034;C203R155;C136R038;C019R121;C098R102;C106R076;C223R127;C046R001;C143R165;C169R049;C007R122;C254R061;C035R056;C217R121;C069R086;C116R146;C237R131;C168R030;C032R099;C045R054;C030R041;C047R004;C233R106;C189R067;C242R049;C115R128;C216R009;C039R120;C258R092;C165R079;C015R137;C009R100;C06…
[OVER]	GO:0044035	4	multi-organism catabolic process	BIOLOGICAL_PROCESS	0.000239395	2.2848e-06	5	31	249	42556	1.9685	0.0727922	C116R146;C019R121;C143R165;C165R079;C026R110
[OVER]	GO:0005615	3	extracellular space	CELLULAR_COMPONENT	0.000255254	2.44602e-06	45	3604	209	38983	17.7165	8.46268	C123R093;C173R106;C242R097;C212R074;C029R147;C026R110;C032R080;C165R107;C196R074;C228R028;C205R135;C125R165;C034R077;C047R136;C176R151;C001R030;C168R027;C019R121;C229R156;C208R118;C191R068;C252R096;C242R139;C143R165;C169R049;C107R123;C236R091;C040R098;C168R092;C116R146;C157R039;C235R149;C105R157;C241R154;C047R004;C205R082;C007R019;C105R130;C242R049;C216R009;C229R169;C202R099;C039R120;C165R079;C16…
[OVER]	GO:0045624	4	positive regulation of T-helper cell differentiation	BIOLOGICAL_PROCESS	0.000263751	2.53764e-06	7	94	247	42493	2.75591	0.220725	C019R121;C026R110;C116R146;C143R165;C165R079;C209R043;C194R166
[OVER]	GO:0006813	6	potassium ion transport	BIOLOGICAL_PROCESS	0.000266083	2.57036e-06	17	724	237	41863	6.69291	1.70005	C181R043;C217R121;C023R102;C235R021;C028R006;C098R102;C233R106;C106R076;C189R067;C039R120;C007R122;C053R071;C139R061;C065R103;C154R068;C254R061;C035R056
[OVER]	GO:0014839	5	myoblast migration involved in skeletal muscle regeneration	BIOLOGICAL_PROCESS	0.000271075	2.62905e-06	5	32	249	42555	1.9685	0.0751403	C116R146;C019R121;C143R165;C165R079;C026R110
[OVER]	GO:0006937	6	regulation of muscle contraction	BIOLOGICAL_PROCESS	0.000272076	2.64927e-06	22	1159	232	41428	8.66142	2.72149	C123R093;C181R043;C217R121;C205R135;C235R021;C028R006;C136R038;C098R102;C265R062;C114R159;C233R106;C106R076;C189R067;C039R120;C007R122;C053R071;C139R061;C249R036;C154R068;C254R061;C035R056;C100R110
[OVER]	GO:2001038	4	regulation of cellular response to drug	BIOLOGICAL_PROCESS	0.000291298	2.8477e-06	8	138	246	42449	3.14961	0.324043	C182R133;C238R092;C180R081;C075R139;C040R065;C203R158;C227R083;C009R100
[OVER]	GO:0002825	7	regulation of T-helper 1 type immune response	BIOLOGICAL_PROCESS	0.000294873	2.89404e-06	7	96	247	42491	2.75591	0.225421	C019R121;C026R110;C116R146;C252R096;C143R165;C165R079;C209R043
[OVER]	GO:0043407	4	negative regulation of MAP kinase activity	BIOLOGICAL_PROCESS	0.000303924	3.033e-06	12	364	242	42223	4.72441	0.854721	C032R085;C222R034;C154R040;C165R107;C106R076;C056R035;C237R131;C261R077;C007R122;C139R061;C154R068;C161R093
[OVER]	GO:0090118	4	receptor-mediated endocytosis involved in cholesterol transport	BIOLOGICAL_PROCESS	0.000303924	3.01278e-06	5	33	249	42554	1.9685	0.0774884	C116R146;C019R121;C143R165;C165R079;C026R110
[OVER]	GO:0086003	6	cardiac muscle cell contraction	BIOLOGICAL_PROCESS	0.000303924	3.033e-06	12	364	242	42223	4.72441	0.854721	C235R021;C028R006;C136R038;C181R043;C217R121;C098R102;C114R159;C233R106;C189R067;C053R071;C254R061;C035R056
[OVER]	GO:1904386	6	response to L-phenylalanine derivative	BIOLOGICAL_PROCESS	0.000303924	3.01869e-06	6	61	248	42526	2.3622	0.143236	C227R083;C182R133;C180R081;C075R139;C040R065;C203R158
[OVER]	GO:0009612	4	response to mechanical stimulus	BIOLOGICAL_PROCESS	0.000303924	3.04159e-06	26	1553	228	41034	10.2362	3.64665	C090R116;C242R097;C181R043;C238R092;C165R107;C047R136;C028R006;C176R151;C001R030;C098R102;C066R077;C242R139;C254R061;C035R056;C217R121;C032R099;C008R153;C047R004;C233R106;C189R067;C242R049;C216R009;C202R099;C039R120;C258R092;C249R036
[OVER]	GO:0006814	6	sodium ion transport	BIOLOGICAL_PROCESS	0.000304623	3.07212e-06	16	654	238	41933	6.29921	1.53568	C188R087;C181R043;C217R121;C200R058;C168R030;C235R021;C028R006;C136R038;C098R102;C233R106;C189R067;C163R125;C039R120;C053R071;C254R061;C035R056
[OVER]	GO:0051241	3	negative regulation of multicellular organismal process	BIOLOGICAL_PROCESS	0.000304623	3.06222e-06	62	5731	192	36856	24.4094	13.4572	C032R085;C123R093;C202R049;C181R043;C238R092;C196R074;C056R035;C156R081;C051R056;C014R039;C098R102;C115R136;C007R122;C035R056;C236R091;C237R131;C261R077;C045R054;C209R043;C008R153;C047R004;C265R062;C233R106;C145R128;C115R128;C165R079;C162R008;C154R068;C003R128;C026R110;C165R107;C250R051;C200R058;C194R166;C023R102;C083R139;C028R006;C019R121;C106R076;C229R156;C238R153;C252R096;C111R099;C143R165;C16…
[OVER]	GO:0043395	3	heparan sulfate proteoglycan binding	MOLECULAR_FUNCTION	0.000311298	3.15148e-06	8	140	246	42447	3.14961	0.328739	C028R006;C181R043;C217R121;C098R102;C233R106;C189R067;C254R061;C035R056
[OVER]	GO:1903206	5	negative regulation of hydrogen peroxide-induced cell death	BIOLOGICAL_PROCESS	0.000322644	3.29127e-06	7	98	247	42489	2.75591	0.230117	C182R133;C180R081;C075R139;C040R065;C203R158;C227R083;C009R100
[OVER]	GO:1901032	5	negative regulation of response to reactive oxygen species	BIOLOGICAL_PROCESS	0.000322644	3.29127e-06	7	98	247	42489	2.75591	0.230117	C182R133;C180R081;C075R139;C040R065;C203R158;C227R083;C009R100
[OVER]	GO:0043218	3	compact myelin	CELLULAR_COMPONENT	0.000323587	3.31339e-06	8	141	246	42446	3.14961	0.331087	C086R035;C019R121;C149R022;C026R110;C061R108;C116R146;C143R165;C165R079
[OVER]	GO:0098660	5	inorganic ion transmembrane transport	BIOLOGICAL_PROCESS	0.000336297	3.45653e-06	34	2393	220	40194	13.3858	5.61909	C086R035;C181R043;C026R110;C196R074;C100R108;C200R058;C028R006;C136R038;C019R121;C098R102;C106R076;C050R007;C143R165;C007R122;C053R071;C067R147;C139R061;C254R061;C035R056;C188R087;C217R121;C236R091;C116R146;C032R099;C235R021;C149R022;C161R157;C154R040;C233R106;C189R067;C061R108;C039R120;C165R079;C154R068
[OVER]	GO:0001504	3	neurotransmitter uptake	BIOLOGICAL_PROCESS	0.00033902	3.50416e-06	10	246	244	42341	3.93701	0.577641	C028R006;C181R043;C217R121;C106R076;C189R067;C039R120;C007R122;C139R061;C154R068;C254R061
[OVER]	GO:0030260	7	entry into host cell	BIOLOGICAL_PROCESS	0.00033902	3.53692e-06	14	509	240	42078	5.51181	1.1952	C151R100;C242R097;C086R035;C147R099;C172R127;C032R099;C099R075;C165R072;C176R151;C044R163;C201R005;C149R022;C061R108;C216R009
[OVER]	GO:0005901	5	caveola	CELLULAR_COMPONENT	0.00033902	3.53692e-06	14	509	240	42078	5.51181	1.1952	C242R097;C181R043;C217R121;C030R041;C028R006;C176R151;C098R102;C233R106;C189R067;C216R009;C039R120;C258R092;C254R061;C035R056
[OVER]	GO:0051806	6	entry into cell of other organism involved in symbiotic interaction	BIOLOGICAL_PROCESS	0.00033902	3.53692e-06	14	509	240	42078	5.51181	1.1952	C151R100;C242R097;C086R035;C147R099;C172R127;C032R099;C099R075;C165R072;C176R151;C044R163;C201R005;C149R022;C061R108;C216R009
[OVER]	GO:0051828	5	entry into other organism involved in symbiotic interaction	BIOLOGICAL_PROCESS	0.000351544	3.69474e-06	14	511	240	42076	5.51181	1.1999	C151R100;C242R097;C086R035;C147R099;C172R127;C032R099;C099R075;C165R072;C176R151;C044R163;C201R005;C149R022;C061R108;C216R009
[OVER]	GO:0044409	6	entry into host	BIOLOGICAL_PROCESS	0.000351544	3.69474e-06	14	511	240	42076	5.51181	1.1999	C151R100;C242R097;C086R035;C147R099;C172R127;C032R099;C099R075;C165R072;C176R151;C044R163;C201R005;C149R022;C061R108;C216R009
[OVER]	GO:0043409	4	negative regulation of MAPK cascade	BIOLOGICAL_PROCESS	0.000352069	3.71387e-06	19	914	235	41673	7.48031	2.14619	C032R085;C188R087;C165R107;C170R094;C056R035;C237R131;C261R077;C014R039;C047R136;C235R021;C222R034;C154R040;C106R076;C258R092;C007R122;C053R071;C139R061;C154R068;C161R093
[OVER]	GO:2001039	4	negative regulation of cellular response to drug	BIOLOGICAL_PROCESS	0.000352586	3.73295e-06	7	100	247	42487	2.75591	0.234813	C182R133;C180R081;C075R139;C040R065;C203R158;C227R083;C009R100
[OVER]	GO:0070887	4	cellular response to chemical stimulus	BIOLOGICAL_PROCESS	0.000356795	3.79129e-06	108	12239	146	30348	42.5197	28.7388	C032R085;C123R093;C181R043;C180R081;C056R035;C227R083;C051R056;C172R127;C098R102;C001R135;C015R046;C013R036;C035R056;C236R052;C168R092;C237R131;C261R077;C032R099;C045R054;C047R004;C075R139;C233R106;C061R108;C242R049;C111R068;C115R128;C009R100;C154R068;C161R093;C003R128;C086R035;C165R107;C250R051;C170R094;C051R035;C047R136;C172R108;C222R034;C203R155;C019R121;C106R076;C203R158;C223R127;C046R001;C14…
[OVER]	GO:0051239	3	regulation of multicellular organismal process	BIOLOGICAL_PROCESS	0.000358987	3.82846e-06	112	12879	142	29708	44.0945	30.2416	C032R085;C123R093;C181R043;C056R035;C156R081;C051R056;C172R127;C108R064;C098R102;C015R046;C115R136;C013R036;C035R056;C168R092;C237R131;C261R077;C032R099;C045R054;C047R004;C233R106;C061R108;C111R068;C115R128;C162R008;C009R100;C154R068;C230R086;C161R093;C003R128;C086R035;C165R107;C186R166;C250R051;C170R094;C051R035;C083R139;C117R009;C172R108;C222R034;C019R121;C106R076;C229R156;C223R127;C046R001;C14…
[OVER]	GO:0045625	5	regulation of T-helper 1 cell differentiation	BIOLOGICAL_PROCESS	0.000360249	3.90765e-06	6	64	248	42523	2.3622	0.150281	C116R146;C019R121;C143R165;C165R079;C026R110;C209R043
[OVER]	GO:0010988	5	regulation of low-density lipoprotein particle clearance	BIOLOGICAL_PROCESS	0.000360249	3.90765e-06	6	64	248	42523	2.3622	0.150281	C116R146;C019R121;C143R165;C258R092;C165R079;C026R110
[OVER]	GO:0032385	5	positive regulation of intracellular cholesterol transport	BIOLOGICAL_PROCESS	0.000360249	3.91151e-06	5	35	249	42552	1.9685	0.0821847	C116R146;C019R121;C143R165;C165R079;C026R110
[OVER]	GO:0032382	4	positive regulation of intracellular sterol transport	BIOLOGICAL_PROCESS	0.000360249	3.91151e-06	5	35	249	42552	1.9685	0.0821847	C116R146;C019R121;C143R165;C165R079;C026R110
[OVER]	GO:0032379	3	positive regulation of intracellular lipid transport	BIOLOGICAL_PROCESS	0.000360249	3.91151e-06	5	35	249	42552	1.9685	0.0821847	C116R146;C019R121;C143R165;C165R079;C026R110
[OVER]	GO:0051235	3	maintenance of location	BIOLOGICAL_PROCESS	0.00039325	4.31854e-06	28	1788	226	40799	11.0236	4.19846	C181R043;C180R081;C100R108;C040R065;C227R083;C200R058;C123R075;C014R039;C108R142;C028R006;C136R038;C203R158;C046R001;C024R003;C236R091;C024R070;C027R166;C032R099;C030R041;C085R014;C182R133;C044R163;C154R040;C133R102;C075R139;C105R130;C039R120;C180R067
[OVER]	GO:0002685	4	regulation of leukocyte migration	BIOLOGICAL_PROCESS	0.00039325	4.32358e-06	19	924	235	41663	7.48031	2.16968	C032R085;C123R093;C107R123;C003R128;C073R014;C026R110;C056R035;C116R146;C237R131;C261R077;C032R099;C014R039;C047R004;C019R121;C161R157;C105R130;C252R096;C143R165;C165R079
[OVER]	GO:0086096	6	adenylate cyclase-inhibiting adrenergic receptor signaling pathway involved in heart process	BIOLOGICAL_PROCESS	0.00039325	4.361e-06	4	15	250	42572	1.5748	0.035222	C007R122;C139R061;C106R076;C154R068
[OVER]	GO:0140193	5	regulation of adenylate cyclase-inhibiting adrenergic receptor signaling pathway involved in heart process	BIOLOGICAL_PROCESS	0.00039325	4.361e-06	4	15	250	42572	1.5748	0.035222	C007R122;C139R061;C106R076;C154R068
[OVER]	GO:0140194	4	negative regulation of adenylate cyclase-inhibiting adrenergic receptor signaling pathway involved in heart process	BIOLOGICAL_PROCESS	0.00039325	4.361e-06	4	15	250	42572	1.5748	0.035222	C007R122;C139R061;C106R076;C154R068
[OVER]	GO:0071877	4	regulation of adenylate cyclase-inhibiting adrenergic receptor signaling pathway	BIOLOGICAL_PROCESS	0.00039325	4.361e-06	4	15	250	42572	1.5748	0.035222	C007R122;C139R061;C106R076;C154R068
[OVER]	GO:0099511	3	voltage-gated calcium channel activity involved in regulation of cytosolic calcium levels	MOLECULAR_FUNCTION	0.000397002	4.43329e-06	5	36	249	42551	1.9685	0.0845328	C116R146;C019R121;C143R165;C165R079;C026R110
[OVER]	GO:0035749	3	myelin sheath adaxonal region	CELLULAR_COMPONENT	0.000397002	4.43329e-06	5	36	249	42551	1.9685	0.0845328	C116R146;C019R121;C143R165;C165R079;C026R110
[OVER]	GO:0072606	4	interleukin-8 secretion	BIOLOGICAL_PROCESS	0.000400455	4.48733e-06	7	103	247	42484	2.75591	0.241858	C019R121;C236R091;C026R110;C116R146;C039R120;C143R165;C165R079
[OVER]	GO:0071455	4	cellular response to hyperoxia	BIOLOGICAL_PROCESS	0.000410037	4.61054e-06	6	66	248	42521	2.3622	0.154977	C227R083;C182R133;C180R081;C075R139;C040R065;C203R158
[OVER]	GO:0045454	4	cell redox homeostasis	BIOLOGICAL_PROCESS	0.000419779	4.75252e-06	9	199	245	42388	3.54331	0.467279	C236R052;C182R133;C044R163;C180R081;C075R139;C040R065;C203R158;C227R083;C039R120
[OVER]	GO:0045932	4	negative regulation of muscle contraction	BIOLOGICAL_PROCESS	0.000419779	4.75252e-06	9	199	245	42388	3.54331	0.467279	C028R006;C181R043;C217R121;C106R076;C189R067;C007R122;C139R061;C154R068;C254R061
[OVER]	GO:0051817	5	modification of morphology or physiology of other organism involved in symbiotic interaction	BIOLOGICAL_PROCESS	0.000421149	4.78431e-06	15	599	239	41988	5.90551	1.40653	C151R100;C026R110;C069R086;C024R130;C116R146;C099R075;C047R004;C047R136;C165R072;C019R121;C201R005;C115R128;C252R096;C143R165;C165R079
[OVER]	GO:0016791	4	phosphatase activity	MOLECULAR_FUNCTION	0.000433031	4.93601e-06	18	846	236	41741	7.08661	1.98652	C032R085;C181R043;C217R121;C056R035;C101R042;C237R131;C261R077;C235R021;C028R006;C135R061;C222R034;C098R102;C233R106;C189R067;C053R071;C254R061;C035R056;C161R093
[OVER]	GO:0016327	4	apicolateral plasma membrane	CELLULAR_COMPONENT	0.00044904	5.13585e-06	9	201	245	42386	3.54331	0.471975	C151R100;C086R035;C201R005;C149R022;C024R130;C168R092;C061R108;C205R145;C099R075
[OVER]	GO:0055080	7	cation homeostasis	BIOLOGICAL_PROCESS	0.000451452	5.18088e-06	37	2775	217	39812	14.5669	6.51607	C090R116;C003R128;C181R043;C073R014;C026R110;C196R074;C100R108;C123R075;C108R142;C028R006;C136R038;C019R121;C098R102;C050R007;C252R096;C143R165;C053R071;C024R003;C254R061;C035R056;C217R121;C236R091;C069R086;C116R146;C027R166;C168R030;C032R099;C122R118;C045R054;C030R041;C161R157;C133R102;C233R106;C189R067;C115R128;C039R120;C165R079
[OVER]	GO:0051099	4	positive regulation of binding	BIOLOGICAL_PROCESS	0.000457844	5.27193e-06	21	1118	233	41469	8.26772	2.62521	C236R052;C180R081;C026R110;C069R086;C165R107;C250R051;C196R074;C040R065;C116R146;C227R083;C101R042;C181R058;C047R004;C182R133;C019R121;C265R062;C075R139;C203R158;C115R128;C143R165;C165R079
[OVER]	GO:0032507	4	maintenance of protein location in cell	BIOLOGICAL_PROCESS	0.00046104	5.32655e-06	13	455	241	42132	5.11811	1.0684	C180R081;C040R065;C024R070;C227R083;C030R041;C014R039;C085R014;C182R133;C044R163;C154R040;C075R139;C203R158;C180R067
[OVER]	GO:0048870	3	cell motility	BIOLOGICAL_PROCESS	0.000468013	5.42519e-06	68	6646	186	35941	26.7717	15.6057	C032R085;C123R093;C238R092;C180R081;C196R074;C100R108;C056R035;C227R083;C205R135;C051R056;C014R039;C108R064;C135R061;C136R038;C168R027;C066R077;C015R046;C013R036;C188R087;C168R092;C101R042;C237R131;C235R149;C261R077;C032R099;C045R054;C008R153;C047R004;C265R062;C075R139;C145R128;C115R128;C165R079;C162R008;C009R100;C003R128;C073R014;C026R110;C165R107;C040R065;C083R139;C047R136;C019R121;C114R159;C20…
[OVER]	GO:0050896	2	response to stimulus	BIOLOGICAL_PROCESS	0.000482436	5.61102e-06	181	24426	73	18161	71.2598	57.3555	C032R085;C123R093;C181R043;C180R081;C032R080;C056R035;C227R083;C051R056;C172R127;C108R064;C098R102;C001R135;C050R007;C015R046;C115R136;C239R092;C013R036;C024R003;C035R056;C236R052;C168R092;C237R131;C008R113;C261R077;C251R060;C032R099;C045R054;C047R004;C231R116;C075R139;C233R106;C061R108;C242R049;C111R068;C115R128;C162R008;C009R100;C154R068;C230R086;C161R093;C003R128;C086R035;C165R107;C250R051;C17…
[OVER]	GO:0004859	3	phospholipase inhibitor activity	MOLECULAR_FUNCTION	0.0004833	5.63975e-06	5	38	249	42549	1.9685	0.0892291	C116R146;C019R121;C143R165;C165R079;C026R110
[OVER]	GO:0051674	3	localization of cell	BIOLOGICAL_PROCESS	0.000484399	5.67128e-06	68	6662	186	35925	26.7717	15.6433	C032R085;C123R093;C238R092;C180R081;C196R074;C100R108;C056R035;C227R083;C205R135;C051R056;C014R039;C108R064;C135R061;C136R038;C168R027;C066R077;C015R046;C013R036;C188R087;C168R092;C101R042;C237R131;C235R149;C261R077;C032R099;C045R054;C008R153;C047R004;C265R062;C075R139;C145R128;C115R128;C165R079;C162R008;C009R100;C003R128;C073R014;C026R110;C165R107;C040R065;C083R139;C047R136;C019R121;C114R159;C20…
[OVER]	GO:0120178	4	steroid hormone biosynthetic process	BIOLOGICAL_PROCESS	0.000490397	5.76046e-06	9	204	245	42383	3.54331	0.479019	C028R006;C181R043;C217R121;C098R102;C165R107;C233R106;C189R067;C254R061;C035R056
[OVER]	GO:0042325	6	regulation of phosphorylation	BIOLOGICAL_PROCESS	0.000496304	5.84902e-06	64	6117	190	36470	25.1969	14.3635	C032R085;C123R093;C180R081;C056R035;C227R083;C205R135;C014R039;C108R064;C136R038;C115R136;C007R122;C167R027;C188R087;C237R131;C261R077;C032R099;C008R153;C047R004;C235R021;C265R062;C075R139;C163R125;C145R128;C165R079;C154R068;C161R093;C173R106;C003R128;C073R014;C026R110;C165R107;C170R094;C040R065;C029R045;C200R058;C228R028;C051R035;C194R166;C023R102;C047R136;C222R034;C001R030;C019R121;C106R076;C22…
[OVER]	GO:1900407	5	regulation of cellular response to oxidative stress	BIOLOGICAL_PROCESS	0.000505679	5.97905e-06	12	390	242	42197	4.72441	0.915772	C047R004;C182R133;C044R163;C238R092;C180R081;C075R139;C250R051;C100R108;C040R065;C203R158;C227R083;C009R100
[OVER]	GO:0044853	4	plasma membrane raft	CELLULAR_COMPONENT	0.00050804	6.02659e-06	15	611	239	41976	5.90551	1.43471	C242R097;C181R043;C217R121;C030R041;C014R039;C028R006;C176R151;C098R102;C233R106;C189R067;C216R009;C039R120;C258R092;C254R061;C035R056
[OVER]	GO:0030004	7	cellular monovalent inorganic cation homeostasis	BIOLOGICAL_PROCESS	0.000515129	6.13059e-06	12	391	242	42196	4.72441	0.918121	C028R006;C136R038;C181R043;C217R121;C161R157;C098R102;C233R106;C189R067;C168R030;C122R118;C254R061;C035R056
[OVER]	GO:0045628	5	regulation of T-helper 2 cell differentiation	BIOLOGICAL_PROCESS	0.000534342	6.3799e-06	7	109	247	42478	2.75591	0.255947	C019R121;C026R110;C116R146;C143R165;C165R079;C209R043;C194R166
[OVER]	GO:0055065	8	metal ion homeostasis	BIOLOGICAL_PROCESS	0.000538927	6.45546e-06	35	2530	219	40057	13.7795	5.94078	C090R116;C003R128;C181R043;C073R014;C026R110;C196R074;C100R108;C123R075;C108R142;C028R006;C136R038;C019R121;C098R102;C050R007;C252R096;C143R165;C053R071;C024R003;C254R061;C035R056;C217R121;C236R091;C069R086;C116R146;C027R166;C168R030;C032R099;C045R054;C030R041;C133R102;C233R106;C189R067;C115R128;C039R120;C165R079
[OVER]	GO:0071805	7	potassium ion transmembrane transport	BIOLOGICAL_PROCESS	0.000543453	6.53067e-06	14	538	240	42049	5.51181	1.2633	C181R043;C217R121;C235R021;C028R006;C098R102;C233R106;C106R076;C189R067;C007R122;C053R071;C139R061;C154R068;C254R061;C035R056
[OVER]	GO:0008330	5	protein tyrosine/threonine phosphatase activity	MOLECULAR_FUNCTION	0.000553379	6.67134e-06	4	17	250	42570	1.5748	0.0399183	C032R085;C237R131;C261R077;C056R035
[OVER]	GO:1900744	4	regulation of p38MAPK cascade	BIOLOGICAL_PROCESS	0.000553463	6.69374e-06	9	208	245	42379	3.54331	0.488412	C032R085;C235R021;C165R107;C056R035;C252R096;C237R131;C261R077;C053R071;C014R039
[OVER]	GO:0045095	6	keratin filament	CELLULAR_COMPONENT	0.000560787	6.82565e-06	6	71	248	42516	2.3622	0.166718	C151R100;C040R051;C235R149;C201R005;C099R075;C168R092
[OVER]	GO:0032429	7	regulation of phospholipase A2 activity	BIOLOGICAL_PROCESS	0.000560787	6.82565e-06	6	71	248	42516	2.3622	0.166718	C116R146;C136R038;C019R121;C143R165;C165R079;C026R110
[OVER]	GO:0071944	3	cell periphery	CELLULAR_COMPONENT	0.000565271	6.90207e-06	115	13455	139	29132	45.2756	31.5941	C123R093;C181R043;C032R080;C172R127;C108R064;C098R102;C050R007;C015R046;C115R136;C035R056;C007R030;C168R092;C251R060;C032R099;C231R116;C233R106;C061R108;C242R049;C111R068;C154R068;C230R086;C161R093;C212R074;C003R128;C086R035;C165R107;C228R028;C117R009;C172R108;C222R034;C203R155;C019R121;C106R076;C143R165;C089R116;C217R121;C034R025;C248R164;C030R041;C241R154;C085R014;C154R040;C189R067;C229R169;C20…
[OVER]	GO:0006468	4	protein phosphorylation	BIOLOGICAL_PROCESS	0.000571349	6.99837e-06	67	6544	187	36043	26.378	15.3662	C032R085;C123R093;C180R081;C100R108;C056R035;C227R083;C205R135;C014R039;C108R064;C136R038;C115R136;C007R122;C188R087;C237R131;C261R077;C032R099;C045R054;C047R004;C235R021;C265R062;C075R139;C136R023;C163R125;C165R079;C154R068;C161R093;C173R106;C003R128;C073R014;C026R110;C165R107;C170R094;C040R065;C029R045;C200R058;C228R028;C051R035;C194R166;C023R102;C047R136;C222R034;C001R030;C019R121;C106R076;C22…
[OVER]	GO:0019725	3	cellular homeostasis	BIOLOGICAL_PROCESS	0.000573489	7.04674e-06	47	3988	207	38599	18.5039	9.36436	C090R116;C003R128;C181R043;C073R014;C180R081;C026R110;C196R074;C100R108;C040R065;C227R083;C123R075;C108R142;C028R006;C136R038;C019R121;C098R102;C203R158;C050R007;C252R096;C143R165;C053R071;C024R003;C254R061;C035R056;C236R052;C188R087;C217R121;C236R091;C069R086;C116R146;C027R166;C168R030;C032R099;C122R118;C045R054;C030R041;C182R133;C044R163;C161R157;C133R102;C075R139;C233R106;C189R067;C163R125;C11…
[OVER]	GO:0043372	6	positive regulation of CD4-positive, alpha-beta T cell differentiation	BIOLOGICAL_PROCESS	0.000591387	7.35806e-06	8	158	246	42429	3.14961	0.371005	C019R121;C238R092;C026R110;C116R146;C143R165;C165R079;C209R043;C194R166
[OVER]	GO:0032717	5	negative regulation of interleukin-8 production	BIOLOGICAL_PROCESS	0.000591387	7.35799e-06	6	72	248	42515	2.3622	0.169066	C116R146;C019R121;C143R165;C165R079;C236R091;C026R110
[OVER]	GO:0003348	6	cardiac endothelial cell differentiation	BIOLOGICAL_PROCESS	0.000591387	7.35799e-06	6	72	248	42515	2.3622	0.169066	C116R146;C019R121;C143R165;C165R079;C026R110;C069R086
[OVER]	GO:0097746	6	regulation of blood vessel diameter	BIOLOGICAL_PROCESS	0.000591387	7.31538e-06	16	702	238	41885	6.29921	1.64839	C032R085;C181R043;C217R121;C250R130;C056R035;C237R131;C261R077;C030R041;C028R006;C106R076;C189R067;C039R120;C007R122;C139R061;C154R068;C254R061
[OVER]	GO:1901652	5	response to peptide	BIOLOGICAL_PROCESS	0.000595101	7.42727e-06	41	3240	213	39347	16.1417	7.60796	C123R093;C242R097;C003R128;C181R043;C073R014;C026R110;C250R051;C200R058;C205R135;C172R127;C028R006;C176R151;C222R034;C203R155;C136R038;C019R121;C098R102;C046R001;C242R139;C229R117;C143R165;C169R049;C254R061;C035R056;C217R121;C024R130;C116R146;C168R030;C032R099;C045R054;C030R041;C233R106;C189R067;C242R049;C216R009;C039R120;C258R092;C165R079;C015R137;C009R100;C161R093
[OVER]	GO:0034381	3	plasma lipoprotein particle clearance	BIOLOGICAL_PROCESS	0.000597158	7.47602e-06	9	211	245	42376	3.54331	0.495456	C212R074;C019R121;C205R082;C236R091;C026R110;C116R146;C143R165;C258R092;C165R079
[OVER]	GO:0051701	4	interaction with host	BIOLOGICAL_PROCESS	0.000607874	7.66394e-06	19	963	235	41624	7.48031	2.26125	C151R100;C242R097;C086R035;C024R130;C147R099;C172R127;C032R099;C122R118;C099R075;C047R004;C047R136;C165R072;C176R151;C044R163;C201R005;C149R022;C061R108;C216R009;C252R096
[OVER]	GO:0098771	7	inorganic ion homeostasis	BIOLOGICAL_PROCESS	0.000607874	7.67471e-06	38	2899	216	39688	14.9606	6.80724	C090R116;C003R128;C181R043;C073R014;C026R110;C196R074;C100R108;C123R075;C108R142;C028R006;C136R038;C019R121;C098R102;C050R007;C252R096;C143R165;C053R071;C024R003;C254R061;C035R056;C188R087;C217R121;C236R091;C069R086;C116R146;C027R166;C168R030;C032R099;C122R118;C045R054;C030R041;C161R157;C133R102;C233R106;C189R067;C115R128;C039R120;C165R079
[OVER]	GO:0050710	4	negative regulation of cytokine secretion	BIOLOGICAL_PROCESS	0.000607874	7.70412e-06	10	270	244	42317	3.93701	0.633996	C019R121;C238R092;C236R091;C026R110;C250R051;C116R146;C143R165;C165R079;C014R039;C194R166
[OVER]	GO:0015036	5	disulfide oxidoreductase activity	MOLECULAR_FUNCTION	0.000607874	7.68912e-06	8	159	246	42428	3.14961	0.373353	C236R052;C182R133;C044R163;C180R081;C075R139;C040R065;C203R158;C227R083
[OVER]	GO:0055078	9	sodium ion homeostasis	BIOLOGICAL_PROCESS	0.00063244	8.03991e-06	9	213	245	42374	3.54331	0.500153	C028R006;C181R043;C217R121;C098R102;C233R106;C189R067;C168R030;C254R061;C035R056
[OVER]	GO:0035296	6	regulation of tube diameter	BIOLOGICAL_PROCESS	0.000646967	8.24958e-06	16	709	238	41878	6.29921	1.66483	C032R085;C181R043;C217R121;C250R130;C056R035;C237R131;C261R077;C030R041;C028R006;C106R076;C189R067;C039R120;C007R122;C139R061;C154R068;C254R061
[OVER]	GO:0097006	3	regulation of plasma lipoprotein particle levels	BIOLOGICAL_PROCESS	0.000653781	8.36173e-06	11	336	243	42251	4.33071	0.788973	C044R163;C212R074;C019R121;C205R082;C236R091;C026R110;C116R146;C015R068;C143R165;C258R092;C165R079
[OVER]	GO:0071495	4	cellular response to endogenous stimulus	BIOLOGICAL_PROCESS	0.000658707	8.45018e-06	68	6693	186	35894	26.7717	15.7161	C123R093;C181R043;C238R092;C100R108;C205R135;C177R022;C014R039;C108R142;C136R038;C098R102;C013R036;C007R122;C035R056;C101R042;C237R131;C205R145;C032R099;C045R054;C008R153;C047R004;C033R095;C149R022;C265R062;C233R106;C061R108;C242R049;C115R128;C165R079;C015R137;C009R100;C154R068;C161R093;C242R097;C003R128;C086R035;C073R014;C026R110;C165R107;C250R051;C170R094;C200R058;C125R165;C194R166;C023R102;C04…
[OVER]	GO:0060047	6	heart contraction	BIOLOGICAL_PROCESS	0.00066305	8.53151e-06	25	1546	229	41041	9.84252	3.63022	C123R093;C090R116;C181R043;C196R074;C250R130;C205R135;C028R006;C136R038;C098R102;C114R159;C106R076;C007R122;C053R071;C139R061;C254R061;C035R056;C217R121;C235R021;C265R062;C233R106;C189R067;C202R099;C039R120;C154R068;C100R110
[OVER]	GO:0098657	3	import into cell	BIOLOGICAL_PROCESS	0.000669037	8.6344e-06	41	3285	213	39302	16.1417	7.71362	C181R043;C026R110;C100R108;C200R058;C014R039;C108R142;C028R006;C117R009;C019R121;C098R102;C106R076;C015R068;C115R136;C143R165;C007R122;C053R071;C139R061;C254R061;C035R056;C007R030;C217R121;C236R091;C069R086;C024R130;C116R146;C157R039;C032R099;C248R164;C122R118;C235R021;C231R116;C154R040;C265R062;C233R106;C189R067;C115R128;C229R169;C039R120;C165R079;C247R123;C154R068
[OVER]	GO:0055102	2	lipase inhibitor activity	MOLECULAR_FUNCTION	0.000681001	8.81512e-06	5	42	249	42545	1.9685	0.0986216	C116R146;C019R121;C143R165;C165R079;C026R110
[OVER]	GO:0002689	4	negative regulation of leukocyte chemotaxis	BIOLOGICAL_PROCESS	0.00070346	9.1602e-06	6	75	248	42512	2.3622	0.17611	C032R085;C123R093;C237R131;C261R077;C105R130;C056R035
[OVER]	GO:2000482	4	regulation of interleukin-8 secretion	BIOLOGICAL_PROCESS	0.00070346	9.1602e-06	6	75	248	42512	2.3622	0.17611	C116R146;C019R121;C143R165;C165R079;C236R091;C026R110
[OVER]	GO:0043269	4	regulation of ion transport	BIOLOGICAL_PROCESS	0.00071173	9.29539e-06	36	2739	218	39848	14.1732	6.43154	C181R043;C026R110;C170R094;C196R074;C200R058;C028R006;C136R038;C019R121;C098R102;C106R076;C015R068;C252R096;C143R165;C007R122;C053R071;C139R061;C254R061;C035R056;C188R087;C217R121;C069R086;C116R146;C205R145;C168R030;C032R099;C047R004;C235R021;C161R157;C154R040;C233R106;C189R067;C115R128;C039R120;C165R079;C065R103;C154R068
[OVER]	GO:0045185	4	maintenance of protein location	BIOLOGICAL_PROCESS	0.000744357	9.75027e-06	15	637	239	41950	5.90551	1.49576	C180R081;C040R065;C024R070;C227R083;C200R058;C030R041;C014R039;C085R014;C182R133;C044R163;C154R040;C075R139;C105R130;C203R158;C180R067
[OVER]	GO:0010984	4	regulation of lipoprotein particle clearance	BIOLOGICAL_PROCESS	0.00074859	9.83465e-06	6	76	248	42511	2.3622	0.178458	C116R146;C019R121;C143R165;C258R092;C165R079;C026R110
[OVER]	GO:0051174	4	regulation of phosphorus metabolic process	BIOLOGICAL_PROCESS	0.000752046	9.93817e-06	68	6771	186	35816	26.7717	15.8992	C032R085;C123R093;C180R081;C056R035;C227R083;C205R135;C014R039;C108R142;C108R064;C136R038;C015R046;C115R136;C007R122;C167R027;C188R087;C237R131;C261R077;C032R099;C008R153;C047R004;C235R021;C265R062;C075R139;C163R125;C145R128;C165R079;C154R068;C161R093;C173R106;C003R128;C073R014;C026R110;C165R107;C250R051;C170R094;C040R065;C029R045;C200R058;C228R028;C051R035;C194R166;C023R102;C047R136;C222R034;C00…
[OVER]	GO:0019220	5	regulation of phosphate metabolic process	BIOLOGICAL_PROCESS	0.000752046	9.91113e-06	68	6770	186	35817	26.7717	15.8969	C032R085;C123R093;C180R081;C056R035;C227R083;C205R135;C014R039;C108R142;C108R064;C136R038;C015R046;C115R136;C007R122;C167R027;C188R087;C237R131;C261R077;C032R099;C008R153;C047R004;C235R021;C265R062;C075R139;C163R125;C145R128;C165R079;C154R068;C161R093;C173R106;C003R128;C073R014;C026R110;C165R107;C250R051;C170R094;C040R065;C029R045;C200R058;C228R028;C051R035;C194R166;C023R102;C047R136;C222R034;C00…
[OVER]	GO:0009636	4	response to toxic substance	BIOLOGICAL_PROCESS	0.000754533	1.00002e-05	41	3318	213	39269	16.1417	7.79111	C242R097;C086R035;C181R043;C238R092;C180R081;C026R110;C100R108;C040R065;C227R083;C051R035;C222R158;C034R077;C028R006;C176R151;C019R121;C106R076;C203R158;C143R165;C007R122;C053R071;C139R061;C132R139;C073R049;C116R146;C237R131;C205R145;C008R113;C008R153;C047R004;C165R072;C235R021;C182R133;C149R022;C075R139;C061R108;C216R009;C039R120;C258R092;C165R079;C009R100;C154R068
[OVER]	GO:0045926	3	negative regulation of growth	BIOLOGICAL_PROCESS	0.000755016	1.00358e-05	23	1361	231	41226	9.05512	3.19581	C123R093;C151R100;C217R043;C238R092;C069R086;C024R130;C051R056;C177R022;C099R075;C023R102;C083R139;C222R034;C201R005;C154R040;C106R076;C242R049;C115R128;C252R096;C169R049;C007R122;C139R061;C154R068;C161R093
[OVER]	GO:0043005	4	neuron projection	CELLULAR_COMPONENT	0.000765925	1.02104e-05	66	6496	188	36091	25.9843	15.2535	C123R093;C181R043;C180R081;C196R074;C100R108;C227R083;C051R056;C014R039;C135R061;C136R038;C098R102;C066R077;C015R046;C015R123;C007R122;C035R056;C167R027;C188R087;C236R091;C032R099;C235R021;C231R116;C149R022;C265R062;C075R139;C233R106;C061R108;C154R068;C161R093;C086R035;C040R065;C029R045;C051R035;C222R158;C034R077;C047R136;C028R006;C222R034;C203R155;C001R030;C114R159;C106R076;C203R158;C191R068;C25…
[OVER]	GO:0055093	4	response to hyperoxia	BIOLOGICAL_PROCESS	0.000771122	1.03094e-05	9	220	245	42367	3.54331	0.51659	C047R004;C182R133;C180R081;C075R139;C040R065;C203R158;C227R083;C252R096;C039R120
[OVER]	GO:2000106	7	regulation of leukocyte apoptotic process	BIOLOGICAL_PROCESS	0.000778444	1.04374e-05	12	413	242	42174	4.72441	0.96978	C127R051;C019R121;C238R092;C026R110;C073R049;C116R146;C252R096;C111R099;C143R165;C165R079;C013R036;C009R100
[OVER]	GO:0044421	2	extracellular region part	CELLULAR_COMPONENT	0.000788812	1.06069e-05	52	4633	202	37954	20.4724	10.8789	C123R093;C029R147;C032R080;C196R074;C205R135;C135R061;C168R027;C208R118;C236R091;C168R092;C235R149;C105R157;C047R004;C235R021;C265R062;C242R049;C165R079;C162R008;C173R106;C242R097;C212R074;C026R110;C165R107;C095R156;C228R028;C125R165;C194R166;C034R077;C047R136;C176R151;C001R030;C019R121;C229R156;C191R068;C252R096;C242R139;C143R165;C169R049;C053R071;C107R123;C024R130;C040R098;C116R146;C157R039;C24…
[OVER]	GO:0050891	4	multicellular organismal water homeostasis	BIOLOGICAL_PROCESS	0.000798531	1.07684e-05	10	281	244	42306	3.93701	0.659826	C203R155;C086R035;C040R051;C149R022;C161R157;C168R092;C061R108;C205R145;C235R149;C030R041
[OVER]	GO:0040012	3	regulation of locomotion	BIOLOGICAL_PROCESS	0.000809946	1.09537e-05	54	4893	200	37694	21.2598	11.4894	C032R085;C123R093;C238R092;C056R035;C051R056;C172R127;C014R039;C108R064;C135R061;C136R038;C066R077;C015R046;C167R027;C188R087;C168R092;C101R042;C237R131;C235R149;C261R077;C032R099;C008R153;C047R004;C145R128;C115R128;C165R079;C162R008;C009R100;C003R128;C073R014;C026R110;C165R107;C125R165;C019R121;C114R159;C252R096;C143R165;C169R049;C107R123;C040R051;C069R086;C073R049;C147R099;C116R146;C168R030;C08…
[OVER]	GO:0001919	4	regulation of receptor recycling	BIOLOGICAL_PROCESS	0.000810073	1.09867e-05	7	119	247	42468	2.75591	0.279428	C019R121;C231R116;C026R110;C024R130;C116R146;C143R165;C165R079
[OVER]	GO:0030595	4	leukocyte chemotaxis	BIOLOGICAL_PROCESS	0.000818472	1.11322e-05	17	812	237	41775	6.69291	1.90669	C032R085;C123R093;C107R123;C003R128;C073R014;C026R110;C100R108;C056R035;C116R146;C237R131;C261R077;C019R121;C161R157;C105R130;C252R096;C143R165;C165R079
[OVER]	GO:0016860	3	intramolecular oxidoreductase activity	MOLECULAR_FUNCTION	0.000822187	1.12781e-05	8	168	246	42419	3.14961	0.394487	C182R133;C044R163;C180R081;C075R139;C040R065;C203R158;C227R083;C032R099
[OVER]	GO:0002376	2	immune system process	BIOLOGICAL_PROCESS	0.000822187	1.12352e-05	99	11175	155	31412	38.9764	26.2404	C032R085;C123R093;C180R081;C056R035;C227R083;C051R056;C172R127;C050R007;C115R136;C013R036;C024R003;C168R092;C237R131;C261R077;C251R060;C032R099;C045R054;C047R004;C075R139;C115R128;C009R100;C230R086;C003R128;C250R051;C170R094;C228R028;C123R075;C117R009;C172R108;C019R121;C229R156;C203R158;C223R127;C191R068;C143R165;C073R049;C040R098;C250R164;C147R099;C154R040;C133R102;C229R169;C258R092;C151R100;C23…
[OVER]	GO:1901031	6	regulation of response to reactive oxygen species	BIOLOGICAL_PROCESS	0.000822187	1.12781e-05	8	168	246	42419	3.14961	0.394487	C182R133;C238R092;C180R081;C075R139;C040R065;C203R158;C227R083;C009R100
[OVER]	GO:0007193	7	adenylate cyclase-inhibiting G protein-coupled receptor signaling pathway	BIOLOGICAL_PROCESS	0.000831489	1.14378e-05	9	223	245	42364	3.54331	0.523634	C003R128;C203R155;C073R014;C106R076;C007R122;C032R099;C139R061;C154R068;C030R041
[OVER]	GO:0045109	5	intermediate filament organization	BIOLOGICAL_PROCESS	0.000838698	1.15694e-05	7	120	247	42467	2.75591	0.281776	C151R100;C040R051;C201R005;C114R159;C168R092;C235R149;C099R075
[OVER]	GO:0071881	6	adenylate cyclase-inhibiting adrenergic receptor signaling pathway	BIOLOGICAL_PROCESS	0.00084435	1.168e-05	4	20	250	42567	1.5748	0.0469627	C007R122;C139R061;C106R076;C154R068
[OVER]	GO:0008219	3	cell death	BIOLOGICAL_PROCESS	0.00084841	1.18212e-05	82	8757	172	33830	32.2835	20.5626	C032R085;C123R093;C151R100;C090R116;C238R092;C180R081;C196R074;C100R108;C056R035;C227R083;C205R135;C051R056;C099R075;C077R058;C108R142;C136R038;C201R005;C013R036;C024R003;C188R087;C168R092;C237R131;C235R149;C261R077;C032R099;C045R054;C263R103;C008R153;C047R004;C127R051;C231R116;C265R062;C075R139;C163R125;C115R128;C165R079;C162R008;C009R100;C161R093;C242R097;C073R014;C026R110;C165R107;C250R051;C04…
[OVER]	GO:0043062	4	extracellular structure organization	BIOLOGICAL_PROCESS	0.00084841	1.17949e-05	24	1475	230	41112	9.44882	3.4635	C123R093;C026R110;C069R086;C165R107;C095R156;C116R146;C205R135;C032R099;C008R153;C241R154;C047R004;C047R136;C165R072;C044R163;C019R121;C007R019;C229R156;C015R046;C115R128;C015R068;C242R139;C143R165;C165R079;C162R008
[OVER]	GO:0042330	3	taxis	BIOLOGICAL_PROCESS	0.00084841	1.18345e-05	40	3203	214	39384	15.748	7.52107	C032R085;C123R093;C003R128;C238R092;C073R014;C026R110;C100R108;C056R035;C095R156;C051R056;C125R165;C222R158;C014R039;C135R061;C229R054;C019R121;C050R007;C252R096;C143R165;C053R071;C167R027;C107R123;C069R086;C073R049;C024R130;C116R146;C237R131;C261R077;C032R099;C045R054;C165R072;C235R021;C161R157;C154R040;C105R130;C115R128;C202R099;C165R079;C247R123;C009R100
[OVER]	GO:0071407	6	cellular response to organic cyclic compound	BIOLOGICAL_PROCESS	0.000848621	1.18702e-05	38	2995	216	39592	14.9606	7.03266	C181R043;C238R092;C026R110;C165R107;C250R051;C170R094;C100R108;C200R058;C014R039;C023R102;C047R136;C108R142;C028R006;C203R155;C019R121;C098R102;C223R127;C143R165;C169R049;C254R061;C035R056;C217R121;C069R086;C116R146;C168R030;C030R041;C008R153;C161R157;C265R062;C233R106;C189R067;C163R125;C115R128;C039R120;C258R092;C165R079;C009R100;C065R103
[OVER]	GO:0002460	5	adaptive immune response based on somatic recombination of immune receptors built from immunoglobulin superfamily domains	BIOLOGICAL_PROCESS	0.000854856	1.19904e-05	21	1182	233	41405	8.26772	2.77549	C173R106;C238R092;C026R110;C040R098;C116R146;C228R028;C105R157;C209R043;C194R166;C181R058;C235R021;C127R051;C019R121;C027R162;C050R007;C229R169;C252R096;C143R165;C165R079;C053R071;C070R162
[OVER]	GO:0033032	7	regulation of myeloid cell apoptotic process	BIOLOGICAL_PROCESS	0.000906564	1.27507e-05	8	171	246	42416	3.14961	0.401531	C019R121;C026R110;C073R049;C116R146;C252R096;C111R099;C143R165;C165R079
[OVER]	GO:0061436	5	establishment of skin barrier	BIOLOGICAL_PROCESS	0.000908398	1.28116e-05	7	122	247	42465	2.75591	0.286472	C086R035;C040R051;C149R022;C168R092;C061R108;C205R145;C235R149
[OVER]	GO:0036473	4	cell death in response to oxidative stress	BIOLOGICAL_PROCESS	0.000908652	1.28503e-05	12	422	242	42165	4.72441	0.990913	C047R004;C182R133;C044R163;C238R092;C180R081;C075R139;C250R051;C100R108;C040R065;C203R158;C227R083;C009R100
[OVER]	GO:0051481	10	negative regulation of cytosolic calcium ion concentration	BIOLOGICAL_PROCESS	0.000912948	1.29464e-05	6	80	248	42507	2.3622	0.187851	C028R006;C039R120;C181R043;C217R121;C189R067;C254R061
[OVER]	GO:0019229	6	regulation of vasoconstriction	BIOLOGICAL_PROCESS	0.000929936	1.32232e-05	10	288	244	42299	3.93701	0.676263	C032R085;C028R006;C181R043;C217R121;C189R067;C056R035;C237R131;C039R120;C261R077;C254R061
[OVER]	GO:0007162	4	negative regulation of cell adhesion	BIOLOGICAL_PROCESS	0.00093476	1.33279e-05	23	1386	231	41201	9.05512	3.25451	C032R085;C167R027;C202R049;C238R092;C026R110;C165R107;C056R035;C116R146;C101R042;C237R131;C261R077;C209R043;C014R039;C047R004;C235R021;C108R064;C019R121;C111R099;C039R120;C143R165;C258R092;C165R079;C053R071
[OVER]	GO:0006939	6	smooth muscle contraction	BIOLOGICAL_PROCESS	0.00094109	1.34909e-05	14	575	240	42012	5.51181	1.35018	C181R043;C217R121;C250R130;C235R021;C028R006;C106R076;C189R067;C202R099;C007R122;C053R071;C139R061;C249R036;C154R068;C254R061
[OVER]	GO:0045064	5	T-helper 2 cell differentiation	BIOLOGICAL_PROCESS	0.00094109	1.3473e-05	7	123	247	42464	2.75591	0.288821	C019R121;C026R110;C116R146;C143R165;C165R079;C209R043;C194R166
[OVER]	GO:0097529	4	myeloid leukocyte migration	BIOLOGICAL_PROCESS	0.000958868	1.37978e-05	16	740	238	41847	6.29921	1.73762	C032R085;C123R093;C107R123;C003R128;C073R014;C026R110;C056R035;C116R146;C237R131;C261R077;C019R121;C161R157;C105R130;C252R096;C143R165;C165R079
[OVER]	GO:0071604	4	transforming growth factor beta production	BIOLOGICAL_PROCESS	0.000958868	1.38199e-05	8	173	246	42414	3.14961	0.406227	C019R121;C238R092;C026R110;C265R062;C116R146;C143R165;C165R079;C032R099
[OVER]	GO:0003015	5	heart process	BIOLOGICAL_PROCESS	0.000959341	1.38637e-05	25	1592	229	40995	9.84252	3.73823	C123R093;C090R116;C181R043;C196R074;C250R130;C205R135;C028R006;C136R038;C098R102;C114R159;C106R076;C007R122;C053R071;C139R061;C254R061;C035R056;C217R121;C235R021;C265R062;C233R106;C189R067;C202R099;C039R120;C154R068;C100R110
[OVER]	GO:0016032	5	viral process	BIOLOGICAL_PROCESS	0.000970098	1.40567e-05	34	2551	220	40036	13.3858	5.99009	C151R100;C242R097;C086R035;C026R110;C172R127;C120R116;C099R075;C047R136;C176R151;C117R009;C019R121;C201R005;C223R127;C115R136;C252R096;C143R165;C053R071;C069R086;C024R130;C147R099;C116R146;C032R099;C122R118;C045R054;C047R004;C165R072;C235R021;C044R163;C149R022;C265R062;C061R108;C115R128;C216R009;C165R079
[OVER]	GO:0002829	5	negative regulation of type 2 immune response	BIOLOGICAL_PROCESS	0.00102422	1.48805e-05	7	125	247	42462	2.75591	0.293517	C019R121;C026R110;C116R146;C252R096;C143R165;C165R079;C209R043
[OVER]	GO:0008283	2	cell population proliferation	BIOLOGICAL_PROCESS	0.00102683	1.49581e-05	78	8232	176	34355	30.7087	19.3298	C151R067;C123R093;C151R100;C238R092;C180R081;C196R074;C227R083;C205R135;C051R056;C177R022;C099R075;C014R039;C136R038;C201R005;C066R077;C013R036;C024R003;C236R052;C188R087;C101R042;C237R131;C032R099;C045R054;C209R043;C008R153;C047R004;C235R021;C127R051;C265R062;C031R102;C075R139;C163R125;C232R154;C242R049;C115R128;C165R079;C162R008;C009R100;C230R086;C003R128;C073R014;C026R110;C165R107;C170R094;C04…
[OVER]	GO:0036126	4	sperm flagellum	CELLULAR_COMPONENT	0.00103995	1.51894e-05	11	359	243	42228	4.33071	0.84298	C007R030;C236R052;C188R087;C182R133;C180R081;C265R062;C075R139;C040R065;C203R158;C227R083;C045R054
[OVER]	GO:0044090	5	positive regulation of vacuole organization	BIOLOGICAL_PROCESS	0.0010766	1.57662e-05	6	83	248	42504	2.3622	0.194895	C116R146;C019R121;C143R165;C165R079;C026R110;C122R118
[OVER]	GO:0031313	2	extrinsic component of endosome membrane	CELLULAR_COMPONENT	0.00109107	1.60203e-05	5	48	249	42539	1.9685	0.11271	C116R146;C019R121;C143R165;C165R079;C026R110
[OVER]	GO:0009611	4	response to wounding	BIOLOGICAL_PROCESS	0.00109297	1.60905e-05	42	3494	212	39093	16.5354	8.20438	C151R067;C123R093;C151R100;C202R049;C242R097;C180R081;C026R110;C040R065;C227R083;C205R135;C099R075;C023R102;C047R136;C135R061;C176R151;C001R030;C019R121;C201R005;C114R159;C066R077;C229R156;C203R158;C252R096;C242R139;C111R099;C143R165;C013R036;C132R139;C107R123;C024R130;C116R146;C101R042;C032R099;C008R153;C182R133;C075R139;C216R009;C039R120;C165R079;C162R008;C249R036;C100R110
[OVER]	GO:2000516	6	positive regulation of CD4-positive, alpha-beta T cell activation	BIOLOGICAL_PROCESS	0.00109655	1.61855e-05	8	177	246	42410	3.14961	0.41562	C019R121;C238R092;C026R110;C116R146;C143R165;C165R079;C209R043;C194R166
[OVER]	GO:0043388	5	positive regulation of DNA binding	BIOLOGICAL_PROCESS	0.00112686	1.67735e-05	11	363	243	42224	4.33071	0.852373	C047R004;C236R052;C182R133;C180R081;C069R086;C075R139;C250R051;C040R065;C203R158;C227R083;C115R128
[OVER]	GO:0033034	7	positive regulation of myeloid cell apoptotic process	BIOLOGICAL_PROCESS	0.00112686	1.68092e-05	6	84	248	42503	2.3622	0.197243	C116R146;C111R099;C019R121;C143R165;C165R079;C026R110
[OVER]	GO:0044133	3	growth of symbiont on or near host	BIOLOGICAL_PROCESS	0.00112686	1.68507e-05	3	6	251	42581	1.1811	0.0140888	C151R100;C201R005;C099R075
[OVER]	GO:0044139	3	modulation of growth of symbiont on or near host	BIOLOGICAL_PROCESS	0.00112686	1.68507e-05	3	6	251	42581	1.1811	0.0140888	C151R100;C201R005;C099R075
[OVER]	GO:0044140	3	negative regulation of growth of symbiont on or near host surface	BIOLOGICAL_PROCESS	0.00112686	1.68507e-05	3	6	251	42581	1.1811	0.0140888	C151R100;C201R005;C099R075
[OVER]	GO:0051055	5	negative regulation of lipid biosynthetic process	BIOLOGICAL_PROCESS	0.00117583	1.76284e-05	9	236	245	42351	3.54331	0.55416	C028R006;C181R043;C217R121;C098R102;C165R107;C233R106;C189R067;C254R061;C035R056
[OVER]	GO:0007165	3	signal transduction	BIOLOGICAL_PROCESS	0.00119681	1.79892e-05	124	15173	130	27414	48.8189	35.6282	C032R085;C123R093;C181R043;C180R081;C056R035;C227R083;C051R056;C172R127;C108R064;C098R102;C015R046;C115R136;C239R092;C013R036;C035R056;C168R092;C237R131;C261R077;C032R099;C045R054;C047R004;C231R116;C075R139;C233R106;C061R108;C242R049;C111R068;C115R128;C162R008;C009R100;C154R068;C161R093;C003R128;C086R035;C165R107;C250R051;C170R094;C051R035;C083R139;C047R136;C172R108;C222R034;C203R155;C019R121;C10…
[OVER]	GO:0051457	6	maintenance of protein location in nucleus	BIOLOGICAL_PROCESS	0.00119856	1.80617e-05	7	129	247	42458	2.75591	0.302909	C182R133;C180R081;C075R139;C040R065;C203R158;C024R070;C227R083
[OVER]	GO:0035051	5	cardiocyte differentiation	BIOLOGICAL_PROCESS	0.00119883	1.81129e-05	20	1120	234	41467	7.87402	2.62991	C123R093;C090R116;C238R092;C026R110;C069R086;C165R107;C116R146;C032R099;C008R153;C136R038;C019R121;C106R076;C202R099;C143R165;C165R079;C162R008;C007R122;C139R061;C065R103;C154R068
[OVER]	GO:0045937	4	positive regulation of phosphate metabolic process	BIOLOGICAL_PROCESS	0.00119883	1.82048e-05	49	4391	205	38196	19.2913	10.3107	C032R085;C123R093;C180R081;C056R035;C227R083;C205R135;C136R038;C015R046;C167R027;C237R131;C261R077;C032R099;C008R153;C047R004;C235R021;C265R062;C075R139;C163R125;C165R079;C173R106;C003R128;C073R014;C026R110;C165R107;C170R094;C040R065;C228R028;C051R035;C023R102;C001R030;C019R121;C229R156;C203R158;C015R068;C252R096;C242R139;C111R099;C143R165;C169R049;C053R071;C116R146;C030R041;C181R058;C085R014;C18…
[OVER]	GO:0010562	3	positive regulation of phosphorus metabolic process	BIOLOGICAL_PROCESS	0.00119883	1.82048e-05	49	4391	205	38196	19.2913	10.3107	C032R085;C123R093;C180R081;C056R035;C227R083;C205R135;C136R038;C015R046;C167R027;C237R131;C261R077;C032R099;C008R153;C047R004;C235R021;C265R062;C075R139;C163R125;C165R079;C173R106;C003R128;C073R014;C026R110;C165R107;C170R094;C040R065;C228R028;C051R035;C023R102;C001R030;C019R121;C229R156;C203R158;C015R068;C252R096;C242R139;C111R099;C143R165;C169R049;C053R071;C116R146;C030R041;C181R058;C085R014;C18…
[OVER]	GO:1904724	3	tertiary granule lumen	CELLULAR_COMPONENT	0.00123405	1.88826e-05	8	181	246	42406	3.14961	0.425012	C047R004;C133R102;C066R077;C027R166;C242R139;C123R075;C249R036;C024R003
[OVER]	GO:0097458	3	neuron part	CELLULAR_COMPONENT	0.00123405	1.87946e-05	77	8115	177	34472	30.315	19.0551	C123R093;C181R043;C180R081;C032R080;C196R074;C100R108;C227R083;C051R056;C014R039;C135R061;C136R038;C098R102;C066R077;C015R046;C015R123;C007R122;C035R056;C167R027;C236R052;C188R087;C236R091;C032R099;C122R118;C235R021;C231R116;C149R022;C265R062;C075R139;C233R106;C061R108;C111R068;C115R128;C154R068;C230R086;C161R093;C086R035;C040R065;C029R045;C200R058;C051R035;C222R158;C034R077;C047R136;C028R006;C22…
[OVER]	GO:0034614	5	cellular response to reactive oxygen species	BIOLOGICAL_PROCESS	0.00123405	1.88575e-05	19	1029	235	41558	7.48031	2.41623	C238R092;C180R081;C026R110;C250R051;C040R065;C116R146;C227R083;C008R153;C181R058;C047R004;C182R133;C019R121;C075R139;C203R158;C039R120;C143R165;C165R079;C009R100;C100R110
[OVER]	GO:0031960	6	response to corticosteroid	BIOLOGICAL_PROCESS	0.001242	1.91553e-05	22	1319	232	41268	8.66142	3.09719	C123R093;C180R081;C026R110;C250R051;C196R074;C040R065;C116R146;C227R083;C205R135;C237R131;C205R145;C168R030;C182R133;C019R121;C075R139;C203R158;C242R049;C039R120;C143R165;C258R092;C165R079;C132R139
[OVER]	GO:0035150	5	regulation of tube size	BIOLOGICAL_PROCESS	0.001242	1.92443e-05	16	761	238	41826	6.29921	1.78693	C032R085;C181R043;C217R121;C250R130;C056R035;C237R131;C261R077;C030R041;C028R006;C106R076;C189R067;C039R120;C007R122;C139R061;C154R068;C254R061
[OVER]	GO:0032380	4	regulation of intracellular sterol transport	BIOLOGICAL_PROCESS	0.001242	1.92339e-05	5	50	249	42537	1.9685	0.117407	C116R146;C019R121;C143R165;C165R079;C026R110
[OVER]	GO:0032383	4	regulation of intracellular cholesterol transport	BIOLOGICAL_PROCESS	0.001242	1.92339e-05	5	50	249	42537	1.9685	0.117407	C116R146;C019R121;C143R165;C165R079;C026R110
[OVER]	GO:0032377	4	regulation of intracellular lipid transport	BIOLOGICAL_PROCESS	0.001242	1.92339e-05	5	50	249	42537	1.9685	0.117407	C116R146;C019R121;C143R165;C165R079;C026R110
[OVER]	GO:0015662	3	ion transmembrane transporter activity, phosphorylative mechanism	MOLECULAR_FUNCTION	0.00126103	1.96129e-05	8	182	246	42405	3.14961	0.42736	C028R006;C181R043;C217R121;C098R102;C233R106;C189R067;C254R061;C035R056
[OVER]	GO:0010941	4	regulation of cell death	BIOLOGICAL_PROCESS	0.00126103	1.96366e-05	72	7409	182	35178	28.3465	17.3973	C032R085;C123R093;C090R116;C238R092;C180R081;C196R074;C100R108;C056R035;C227R083;C205R135;C051R056;C077R058;C108R142;C136R038;C013R036;C024R003;C188R087;C237R131;C261R077;C032R099;C045R054;C263R103;C008R153;C047R004;C127R051;C265R062;C075R139;C163R125;C115R128;C165R079;C162R008;C009R100;C161R093;C242R097;C073R014;C026R110;C165R107;C250R051;C040R065;C029R045;C250R130;C200R058;C123R075;C194R166;C03…
[OVER]	GO:0070301	5	cellular response to hydrogen peroxide	BIOLOGICAL_PROCESS	0.00126852	1.98499e-05	14	596	240	41991	5.51181	1.39949	C238R092;C180R081;C026R110;C040R065;C116R146;C227R083;C008R153;C182R133;C019R121;C075R139;C203R158;C143R165;C165R079;C009R100
[OVER]	GO:1900120	5	regulation of receptor binding	BIOLOGICAL_PROCESS	0.00126852	1.98512e-05	7	131	247	42456	2.75591	0.307606	C047R004;C019R121;C026R110;C105R130;C116R146;C143R165;C165R079
[OVER]	GO:0097729	4	9+2 motile cilium	CELLULAR_COMPONENT	0.00129884	2.0376e-05	11	371	243	42216	4.33071	0.871158	C007R030;C236R052;C188R087;C182R133;C180R081;C265R062;C075R139;C040R065;C203R158;C227R083;C045R054
[OVER]	GO:0071675	5	regulation of mononuclear cell migration	BIOLOGICAL_PROCESS	0.00131446	2.06717e-05	9	241	245	42346	3.54331	0.5659	C032R085;C123R093;C003R128;C073R014;C105R130;C056R035;C252R096;C237R131;C261R077
[OVER]	GO:0001934	5	positive regulation of protein phosphorylation	BIOLOGICAL_PROCESS	0.00131837	2.07842e-05	44	3786	210	38801	17.3228	8.89004	C032R085;C123R093;C173R106;C003R128;C073R014;C180R081;C026R110;C165R107;C170R094;C040R065;C056R035;C227R083;C228R028;C051R035;C205R135;C023R102;C136R038;C001R030;C019R121;C229R156;C203R158;C252R096;C242R139;C111R099;C143R165;C169R049;C053R071;C116R146;C237R131;C261R077;C032R099;C030R041;C181R058;C047R004;C235R021;C085R014;C182R133;C154R040;C265R062;C075R139;C105R130;C163R125;C258R092;C165R079
[OVER]	GO:0099513	4	polymeric cytoskeletal fiber	CELLULAR_COMPONENT	0.00137384	2.17118e-05	32	2347	222	40240	12.5984	5.51107	C151R100;C180R081;C026R110;C040R065;C250R130;C227R083;C156R081;C099R075;C014R039;C129R134;C019R121;C201R005;C114R159;C066R077;C203R158;C007R105;C143R165;C053R071;C007R030;C040R051;C168R092;C116R146;C235R149;C045R054;C235R021;C182R133;C075R139;C202R099;C165R079;C247R123;C249R036;C100R110
[OVER]	GO:0007632	3	visual behavior	BIOLOGICAL_PROCESS	0.00138174	2.18899e-05	11	374	243	42213	4.33071	0.878202	C028R006;C181R043;C217R121;C098R102;C233R106;C189R067;C095R156;C168R030;C032R099;C254R061;C035R056
[OVER]	GO:0002250	4	adaptive immune response	BIOLOGICAL_PROCESS	0.00139996	2.22753e-05	23	1433	231	41154	9.05512	3.36488	C173R106;C107R123;C238R092;C026R110;C040R098;C116R146;C228R028;C105R157;C209R043;C194R166;C181R058;C235R021;C127R051;C019R121;C027R162;C050R007;C229R169;C252R096;C143R165;C258R092;C165R079;C053R071;C070R162
[OVER]	GO:1902882	5	regulation of response to oxidative stress	BIOLOGICAL_PROCESS	0.00139996	2.22868e-05	12	447	242	42140	4.72441	1.04962	C047R004;C182R133;C044R163;C238R092;C180R081;C075R139;C250R051;C100R108;C040R065;C203R158;C227R083;C009R100
[OVER]	GO:0086065	4	cell communication involved in cardiac conduction	BIOLOGICAL_PROCESS	0.00140703	2.24538e-05	10	307	244	42280	3.93701	0.720877	C028R006;C136R038;C181R043;C217R121;C098R102;C114R159;C233R106;C189R067;C254R061;C035R056
[OVER]	GO:0045623	5	negative regulation of T-helper cell differentiation	BIOLOGICAL_PROCESS	0.00142577	2.28079e-05	7	134	247	42453	2.75591	0.31465	C019R121;C238R092;C026R110;C116R146;C143R165;C165R079;C209R043
[OVER]	GO:0031394	6	positive regulation of prostaglandin biosynthetic process	BIOLOGICAL_PROCESS	0.00142639	2.2928e-05	5	52	249	42535	1.9685	0.122103	C116R146;C019R121;C143R165;C165R079;C026R110
[OVER]	GO:0036035	4	osteoclast development	BIOLOGICAL_PROCESS	0.00142639	2.28918e-05	6	89	248	42498	2.3622	0.208984	C116R146;C019R121;C238R092;C143R165;C165R079;C026R110
[OVER]	GO:0014743	6	regulation of muscle hypertrophy	BIOLOGICAL_PROCESS	0.00145606	2.35003e-05	11	377	243	42210	4.33071	0.885247	C123R093;C217R043;C136R038;C238R092;C250R051;C106R076;C169R049;C007R122;C139R061;C009R100;C154R068
[OVER]	GO:0042493	4	response to drug	BIOLOGICAL_PROCESS	0.00145606	2.35175e-05	63	6217	191	36370	24.8031	14.5984	C181R043;C238R092;C180R081;C227R083;C108R142;C098R102;C007R122;C035R056;C236R052;C237R131;C205R145;C008R113;C032R099;C008R153;C047R004;C165R072;C235R021;C127R051;C149R022;C265R062;C075R139;C233R106;C061R108;C242R049;C165R079;C009R100;C154R068;C242R097;C086R035;C026R110;C250R051;C040R065;C222R158;C034R077;C028R006;C176R151;C203R155;C001R030;C019R121;C106R076;C203R158;C046R001;C242R139;C143R165;C16…
[OVER]	GO:0061035	4	regulation of cartilage development	BIOLOGICAL_PROCESS	0.00146311	2.36879e-05	10	309	244	42278	3.93701	0.725574	C151R067;C123R093;C047R004;C019R121;C026R110;C165R107;C116R146;C205R135;C143R165;C165R079
[OVER]	GO:0097447	5	dendritic tree	CELLULAR_COMPONENT	0.00147047	2.39206e-05	39	3211	215	39376	15.3543	7.53986	C123R093;C181R043;C180R081;C040R065;C227R083;C051R035;C047R136;C028R006;C222R034;C203R155;C136R038;C098R102;C066R077;C106R076;C203R158;C015R123;C252R096;C007R122;C053R071;C254R061;C035R056;C217R121;C236R091;C024R130;C032R099;C030R041;C235R021;C182R133;C231R116;C154R040;C265R062;C075R139;C233R106;C189R067;C039R120;C247R123;C249R036;C154R068;C161R093
[OVER]	GO:0032309	4	icosanoid secretion	BIOLOGICAL_PROCESS	0.00147047	2.38705e-05	7	135	247	42452	2.75591	0.316998	C019R121;C026R110;C116R146;C015R068;C039R120;C143R165;C165R079
[OVER]	GO:0071236	5	cellular response to antibiotic	BIOLOGICAL_PROCESS	0.00149573	2.43895e-05	19	1049	235	41538	7.48031	2.46319	C238R092;C180R081;C026R110;C040R065;C116R146;C227R083;C030R041;C008R153;C023R102;C182R133;C222R034;C203R155;C019R121;C161R157;C075R139;C203R158;C143R165;C165R079;C009R100
[OVER]	GO:0042578	3	phosphoric ester hydrolase activity	MOLECULAR_FUNCTION	0.00154998	2.5334e-05	19	1052	235	41535	7.48031	2.47024	C032R085;C181R043;C217R121;C056R035;C101R042;C237R131;C261R077;C235R021;C028R006;C135R061;C222R034;C098R102;C233R106;C189R067;C252R096;C053R071;C254R061;C035R056;C161R093
[OVER]	GO:0002828	5	regulation of type 2 immune response	BIOLOGICAL_PROCESS	0.00155152	2.5419e-05	8	189	246	42398	3.14961	0.443797	C019R121;C026R110;C116R146;C252R096;C143R165;C165R079;C209R043;C194R166
[OVER]	GO:0008544	5	epidermis development	BIOLOGICAL_PROCESS	0.00155534	2.55721e-05	25	1653	229	40934	9.84252	3.88147	C123R093;C151R100;C026R110;C205R135;C051R056;C172R127;C099R075;C019R121;C201R005;C114R159;C143R165;C169R049;C188R087;C040R051;C069R086;C024R130;C168R092;C116R146;C235R149;C136R161;C145R128;C115R128;C202R099;C165R079;C230R086
[OVER]	GO:0030855	5	epithelial cell differentiation	BIOLOGICAL_PROCESS	0.00155534	2.56017e-05	43	3677	211	38910	16.9291	8.63409	C151R100;C242R097;C086R035;C238R092;C026R110;C165R107;C170R094;C250R130;C051R056;C172R127;C099R075;C222R158;C014R039;C023R102;C108R064;C176R151;C019R121;C201R005;C114R159;C066R077;C143R165;C013R036;C053R071;C188R087;C040R051;C069R086;C024R130;C168R092;C116R146;C157R039;C101R042;C205R145;C235R149;C136R161;C047R004;C235R021;C149R022;C061R108;C115R128;C216R009;C202R099;C165R079;C249R036
[OVER]	GO:0032970	4	regulation of actin filament-based process	BIOLOGICAL_PROCESS	0.00155699	2.56892e-05	32	2388	222	40199	12.5984	5.60734	C123R093;C090R116;C181R043;C196R074;C051R035;C205R135;C014R039;C028R006;C108R064;C222R034;C136R038;C098R102;C114R159;C066R077;C106R076;C007R122;C053R071;C139R061;C254R061;C035R056;C217R121;C032R099;C235R021;C085R014;C233R106;C189R067;C039R120;C247R123;C249R036;C154R068;C161R093;C100R110
[OVER]	GO:0033561	5	regulation of water loss via skin	BIOLOGICAL_PROCESS	0.00157931	2.61184e-05	7	137	247	42450	2.75591	0.321694	C086R035;C040R051;C149R022;C168R092;C061R108;C205R145;C235R149
[OVER]	GO:0040008	3	regulation of growth	BIOLOGICAL_PROCESS	0.00159659	2.65276e-05	45	3911	209	38676	17.7165	9.18355	C123R093;C151R100;C238R092;C250R051;C170R094;C051R056;C177R022;C120R116;C125R165;C099R075;C014R039;C023R102;C083R139;C108R142;C222R034;C136R038;C201R005;C114R159;C106R076;C046R001;C252R096;C111R099;C169R049;C013R036;C007R122;C053R071;C139R061;C132R139;C167R027;C217R043;C040R051;C069R086;C024R130;C168R092;C237R131;C235R149;C168R030;C209R043;C235R021;C154R040;C163R125;C242R049;C115R128;C154R068;C16…
[OVER]	GO:0046638	5	positive regulation of alpha-beta T cell differentiation	BIOLOGICAL_PROCESS	0.00159659	2.64672e-05	9	249	245	42338	3.54331	0.584685	C127R051;C019R121;C238R092;C026R110;C116R146;C143R165;C165R079;C209R043;C194R166
[OVER]	GO:0051238	4	sequestering of metal ion	BIOLOGICAL_PROCESS	0.00161533	2.7151e-05	5	54	249	42533	1.9685	0.126799	C108R142;C027R166;C133R102;C123R075;C024R003
[OVER]	GO:0031032	5	actomyosin structure organization	BIOLOGICAL_PROCESS	0.00161533	2.69679e-05	24	1554	230	41033	9.44882	3.649	C123R093;C151R100;C090R116;C238R092;C196R074;C100R108;C168R092;C250R130;C051R035;C205R135;C101R042;C032R099;C045R054;C099R075;C085R014;C222R034;C201R005;C265R062;C066R077;C202R099;C247R123;C249R036;C161R093;C100R110
[OVER]	GO:2000644	4	regulation of receptor catabolic process	BIOLOGICAL_PROCESS	0.00161533	2.7151e-05	5	54	249	42533	1.9685	0.126799	C116R146;C019R121;C143R165;C165R079;C026R110
[OVER]	GO:2001023	4	regulation of response to drug	BIOLOGICAL_PROCESS	0.00161533	2.69259e-05	12	456	242	42131	4.72441	1.07075	C182R133;C238R092;C180R081;C075R139;C040R065;C106R076;C203R158;C227R083;C007R122;C139R061;C009R100;C154R068
[OVER]	GO:0032623	4	interleukin-2 production	BIOLOGICAL_PROCESS	0.00161533	2.70307e-05	10	314	244	42273	3.93701	0.737314	C127R051;C019R121;C238R092;C026R110;C116R146;C252R096;C143R165;C165R079;C014R039;C181R058
[OVER]	GO:0072595	5	maintenance of protein localization in organelle	BIOLOGICAL_PROCESS	0.00162168	2.73204e-05	8	191	246	42396	3.14961	0.448494	C182R133;C044R163;C180R081;C075R139;C040R065;C203R158;C024R070;C227R083
[OVER]	GO:0050794	3	regulation of cellular process	BIOLOGICAL_PROCESS	0.00163354	2.75833e-05	184	25387	70	17200	72.4409	59.6121	C032R085;C123R093;C181R043;C180R081;C056R035;C227R083;C156R081;C051R056;C172R127;C108R064;C098R102;C015R046;C115R136;C239R092;C013R036;C024R003;C035R056;C007R030;C236R052;C168R092;C024R070;C237R131;C008R113;C261R077;C251R060;C032R099;C045R054;C047R004;C231R116;C075R139;C233R106;C061R108;C232R154;C242R049;C111R068;C115R128;C162R008;C009R100;C154R068;C230R086;C161R093;C212R074;C003R128;C086R035;C16…
[OVER]	GO:0010517	6	regulation of phospholipase activity	BIOLOGICAL_PROCESS	0.0016394	2.77457e-05	10	315	244	42272	3.93701	0.739662	C136R038;C019R121;C026R110;C106R076;C116R146;C143R165;C165R079;C007R122;C139R061;C154R068
[OVER]	GO:0015297	2	antiporter activity	MOLECULAR_FUNCTION	0.00166763	2.83148e-05	8	192	246	42395	3.14961	0.450842	C028R006;C181R043;C217R121;C098R102;C233R106;C189R067;C254R061;C035R056
[OVER]	GO:0048518	2	positive regulation of biological process	BIOLOGICAL_PROCESS	0.00166763	2.83523e-05	151	19673	103	22914	59.4488	46.1948	C032R085;C123R093;C181R043;C180R081;C056R035;C227R083;C156R081;C051R056;C172R127;C108R064;C098R102;C050R007;C015R046;C115R136;C013R036;C024R003;C035R056;C168R092;C237R131;C261R077;C251R060;C032R099;C045R054;C047R004;C231R116;C075R139;C233R106;C061R108;C242R049;C111R068;C115R128;C162R008;C009R100;C154R068;C161R093;C003R128;C086R035;C165R107;C186R166;C250R051;C170R094;C228R028;C051R035;C222R158;C08…
[OVER]	GO:0043576	4	regulation of respiratory gaseous exchange	BIOLOGICAL_PROCESS	0.00169194	2.89372e-05	6	93	248	42494	2.3622	0.218376	C028R006;C181R043;C217R121;C189R067;C009R100;C254R061
[OVER]	GO:0045629	6	negative regulation of T-helper 2 cell differentiation	BIOLOGICAL_PROCESS	0.00169194	2.89372e-05	6	93	248	42494	2.3622	0.218376	C116R146;C019R121;C143R165;C165R079;C026R110;C209R043
[OVER]	GO:0042310	8	vasoconstriction	BIOLOGICAL_PROCESS	0.00169194	2.89617e-05	11	386	243	42201	4.33071	0.90638	C032R085;C028R006;C181R043;C217R121;C189R067;C250R130;C056R035;C237R131;C039R120;C261R077;C254R061
[OVER]	GO:0060160	4	negative regulation of dopamine receptor signaling pathway	BIOLOGICAL_PROCESS	0.00169975	2.92925e-05	4	26	250	42561	1.5748	0.0610515	C007R122;C139R061;C106R076;C154R068
[OVER]	GO:0008542	4	visual learning	BIOLOGICAL_PROCESS	0.00169975	2.92244e-05	10	317	244	42270	3.93701	0.744359	C028R006;C181R043;C217R121;C098R102;C233R106;C189R067;C168R030;C032R099;C254R061;C035R056
[OVER]	GO:1900924	4	negative regulation of glycine import across plasma membrane	BIOLOGICAL_PROCESS	0.00169975	2.92925e-05	4	26	250	42561	1.5748	0.0610515	C007R122;C139R061;C106R076;C154R068
[OVER]	GO:0044352	5	pinosome	CELLULAR_COMPONENT	0.00170281	2.94768e-05	5	55	249	42532	1.9685	0.129147	C116R146;C019R121;C143R165;C165R079;C026R110
[OVER]	GO:0044354	6	macropinosome	CELLULAR_COMPONENT	0.00170281	2.94768e-05	5	55	249	42532	1.9685	0.129147	C116R146;C019R121;C143R165;C165R079;C026R110
[OVER]	GO:0040007	2	growth	BIOLOGICAL_PROCESS	0.00171188	2.96999e-05	61	6042	193	36545	24.0157	14.1874	C151R067;C123R093;C151R100;C238R092;C051R056;C177R022;C120R116;C099R075;C014R039;C108R142;C135R061;C136R038;C201R005;C013R036;C007R122;C132R139;C007R030;C167R027;C168R092;C101R042;C237R131;C235R149;C032R099;C209R043;C235R021;C265R062;C163R125;C242R049;C115R128;C165R079;C154R068;C161R093;C026R110;C250R051;C170R094;C125R165;C023R102;C083R139;C222R034;C001R030;C019R121;C114R159;C106R076;C046R001;C25…
[OVER]	GO:0007565	4	female pregnancy	BIOLOGICAL_PROCESS	0.00175344	3.04888e-05	20	1163	234	41424	7.87402	2.73088	C107R123;C242R097;C086R035;C032R099;C248R164;C008R153;C047R004;C176R151;C149R022;C114R159;C106R076;C061R108;C242R049;C216R009;C015R068;C039R120;C169R049;C007R122;C139R061;C154R068
[OVER]	GO:0060956	5	endocardial cell differentiation	BIOLOGICAL_PROCESS	0.00182555	3.19541e-05	5	56	249	42531	1.9685	0.131496	C116R146;C019R121;C143R165;C165R079;C026R110
[OVER]	GO:0070459	3	prolactin secretion	BIOLOGICAL_PROCESS	0.00182555	3.19541e-05	5	56	249	42531	1.9685	0.131496	C116R146;C019R121;C143R165;C165R079;C026R110
[OVER]	GO:0045906	5	negative regulation of vasoconstriction	BIOLOGICAL_PROCESS	0.00182555	3.19541e-05	5	56	249	42531	1.9685	0.131496	C032R085;C237R131;C039R120;C261R077;C056R035
[OVER]	GO:0046635	5	positive regulation of alpha-beta T cell activation	BIOLOGICAL_PROCESS	0.00184609	3.23851e-05	10	321	244	42266	3.93701	0.753751	C127R051;C019R121;C238R092;C026R110;C116R146;C252R096;C143R165;C165R079;C209R043;C194R166
[OVER]	GO:2000108	7	positive regulation of leukocyte apoptotic process	BIOLOGICAL_PROCESS	0.00184915	3.25101e-05	7	142	247	42445	2.75591	0.333435	C019R121;C026R110;C116R146;C111R099;C143R165;C165R079;C009R100
[OVER]	GO:0004322	6	ferroxidase activity	MOLECULAR_FUNCTION	0.00189492	3.34758e-05	4	27	250	42560	1.5748	0.0633996	C027R166;C133R102;C123R075;C024R003
[OVER]	GO:0016724	5	oxidoreductase activity, oxidizing metal ions, oxygen as acceptor	MOLECULAR_FUNCTION	0.00189492	3.34758e-05	4	27	250	42560	1.5748	0.0633996	C027R166;C133R102;C123R075;C024R003
[OVER]	GO:0005886	3	plasma membrane	CELLULAR_COMPONENT	0.00189492	3.35345e-05	107	12686	147	29901	42.126	29.7884	C123R093;C181R043;C032R080;C172R127;C108R064;C098R102;C050R007;C015R046;C115R136;C035R056;C007R030;C168R092;C251R060;C032R099;C231R116;C233R106;C061R108;C242R049;C111R068;C154R068;C161R093;C212R074;C003R128;C086R035;C165R107;C228R028;C117R009;C172R108;C222R034;C203R155;C019R121;C106R076;C143R165;C089R116;C217R121;C034R025;C248R164;C030R041;C154R040;C189R067;C229R169;C202R099;C258R092;C247R123;C15…
[OVER]	GO:0030334	5	regulation of cell migration	BIOLOGICAL_PROCESS	0.00190623	3.3858e-05	45	3991	209	38596	17.7165	9.3714	C032R085;C123R093;C003R128;C238R092;C073R014;C026R110;C165R107;C056R035;C014R039;C108R064;C135R061;C136R038;C019R121;C114R159;C066R077;C252R096;C143R165;C169R049;C107R123;C188R087;C040R051;C069R086;C168R092;C116R146;C101R042;C237R131;C235R149;C168R030;C261R077;C032R099;C008R153;C047R004;C085R014;C161R157;C105R130;C145R128;C115R128;C255R103;C039R120;C258R092;C165R079;C162R008;C009R100;C249R036;C10…
[OVER]	GO:0009913	6	epidermal cell differentiation	BIOLOGICAL_PROCESS	0.00190623	3.3882e-05	20	1172	234	41415	7.87402	2.75201	C151R100;C188R087;C040R051;C026R110;C069R086;C024R130;C168R092;C116R146;C051R056;C235R149;C172R127;C136R161;C099R075;C019R121;C201R005;C114R159;C115R128;C202R099;C143R165;C165R079
[OVER]	GO:0044057	4	regulation of system process	BIOLOGICAL_PROCESS	0.00193226	3.44808e-05	37	2991	217	39596	14.5669	7.02327	C032R085;C123R093;C090R116;C181R043;C238R092;C250R051;C196R074;C056R035;C205R135;C028R006;C136R038;C098R102;C114R159;C106R076;C169R049;C007R122;C053R071;C139R061;C254R061;C035R056;C188R087;C217R043;C217R121;C237R131;C168R030;C261R077;C235R021;C265R062;C233R106;C189R067;C202R099;C039R120;C258R092;C009R100;C249R036;C154R068;C100R110
[OVER]	GO:0071496	4	cellular response to external stimulus	BIOLOGICAL_PROCESS	0.00193226	3.4494e-05	29	2112	225	40475	11.4173	4.95926	C242R097;C181R043;C165R107;C047R136;C108R142;C028R006;C176R151;C136R038;C098R102;C066R077;C007R105;C254R061;C035R056;C132R139;C178R063;C217R121;C034R025;C032R099;C248R164;C008R153;C047R004;C154R040;C233R106;C189R067;C163R125;C216R009;C039R120;C009R100;C249R036
[OVER]	GO:0036296	5	response to increased oxygen levels	BIOLOGICAL_PROCESS	0.00193294	3.45809e-05	9	258	245	42329	3.54331	0.605819	C047R004;C182R133;C180R081;C075R139;C040R065;C203R158;C227R083;C252R096;C039R120
[OVER]	GO:0032743	5	positive regulation of interleukin-2 production	BIOLOGICAL_PROCESS	0.00197037	3.54027e-05	7	144	247	42443	2.75591	0.338131	C019R121;C026R110;C116R146;C252R096;C143R165;C165R079;C181R058
[OVER]	GO:0007154	3	cell communication	BIOLOGICAL_PROCESS	0.00197037	3.5386e-05	133	16805	121	25782	52.3622	39.4604	C032R085;C123R093;C181R043;C180R081;C056R035;C227R083;C051R056;C172R127;C108R064;C098R102;C015R046;C115R136;C239R092;C013R036;C035R056;C168R092;C237R131;C261R077;C032R099;C045R054;C047R004;C231R116;C075R139;C233R106;C061R108;C242R049;C111R068;C115R128;C162R008;C009R100;C154R068;C161R093;C003R128;C086R035;C165R107;C250R051;C170R094;C051R035;C083R139;C047R136;C172R108;C222R034;C203R155;C019R121;C10…
[OVER]	GO:0038066	4	p38MAPK cascade	BIOLOGICAL_PROCESS	0.0019771	3.56001e-05	9	259	245	42328	3.54331	0.608167	C032R085;C235R021;C165R107;C056R035;C252R096;C237R131;C261R077;C053R071;C014R039
[OVER]	GO:0007507	4	heart development	BIOLOGICAL_PROCESS	0.00200011	3.60917e-05	42	3606	212	38981	16.5354	8.46737	C123R093;C090R116;C086R035;C238R092;C026R110;C165R107;C170R094;C250R130;C200R058;C125R165;C023R102;C136R038;C019R121;C114R159;C106R076;C046R001;C143R165;C007R122;C139R061;C217R043;C069R086;C116R146;C237R131;C032R099;C235R004;C030R041;C008R153;C047R004;C149R022;C105R130;C061R108;C163R125;C242R049;C115R128;C202R099;C039R120;C165R079;C162R008;C247R123;C065R103;C154R068;C100R110
[OVER]	GO:0006796	5	phosphate-containing compound metabolic process	BIOLOGICAL_PROCESS	0.00202539	3.6626e-05	91	10325	163	32262	35.8268	24.2445	C032R085;C123R093;C181R043;C180R081;C196R074;C100R108;C056R035;C227R083;C205R135;C014R039;C108R142;C108R064;C135R061;C136R038;C098R102;C015R046;C115R136;C007R122;C035R056;C007R030;C167R027;C188R087;C101R042;C237R131;C008R113;C261R077;C032R099;C045R054;C008R153;C047R004;C235R021;C127R051;C265R062;C075R139;C233R106;C136R023;C163R125;C145R128;C165R079;C154R068;C161R093;C173R106;C003R128;C073R014;C02…
[OVER]	GO:0042092	4	type 2 immune response	BIOLOGICAL_PROCESS	0.00206471	3.74168e-05	8	200	246	42387	3.14961	0.469627	C019R121;C026R110;C116R146;C252R096;C143R165;C165R079;C209R043;C194R166
[OVER]	GO:0009888	4	tissue development	BIOLOGICAL_PROCESS	0.00212249	3.85459e-05	85	9434	169	33153	33.4646	22.1523	C151R067;C123R093;C151R100;C090R116;C238R092;C196R074;C205R135;C051R056;C177R022;C172R127;C099R075;C014R039;C108R142;C108R064;C135R061;C136R038;C201R005;C066R077;C015R046;C013R036;C007R122;C007R030;C188R087;C168R092;C101R042;C205R145;C235R149;C032R099;C209R043;C008R153;C047R004;C235R021;C033R095;C149R022;C061R108;C163R125;C145R128;C115R128;C165R079;C162R008;C009R100;C154R068;C230R086;C242R097;C08…
[OVER]	GO:0033028	6	myeloid cell apoptotic process	BIOLOGICAL_PROCESS	0.00212696	3.87094e-05	8	201	246	42386	3.14961	0.471975	C019R121;C026R110;C073R049;C116R146;C252R096;C111R099;C143R165;C165R079
[OVER]	GO:0042995	3	cell projection	CELLULAR_COMPONENT	0.00216864	3.95517e-05	82	9003	172	33584	32.2835	21.1403	C123R093;C181R043;C180R081;C196R074;C100R108;C227R083;C051R056;C014R039;C108R064;C135R061;C136R038;C098R102;C066R077;C015R046;C015R123;C007R122;C035R056;C007R030;C167R027;C236R052;C188R087;C236R091;C101R042;C032R099;C045R054;C235R021;C231R116;C149R022;C265R062;C075R139;C233R106;C061R108;C111R068;C165R079;C154R068;C230R086;C161R093;C086R035;C026R110;C040R065;C029R045;C250R130;C051R035;C222R158;C03…
[OVER]	GO:1905208	4	negative regulation of cardiocyte differentiation	BIOLOGICAL_PROCESS	0.00219135	4.01352e-05	7	147	247	42440	2.75591	0.345176	C238R092;C165R107;C106R076;C007R122;C139R061;C154R068;C008R153
[OVER]	GO:0050801	6	ion homeostasis	BIOLOGICAL_PROCESS	0.00219135	4.0087e-05	39	3234	215	39353	15.3543	7.59387	C090R116;C003R128;C181R043;C073R014;C026R110;C250R051;C196R074;C100R108;C123R075;C108R142;C028R006;C136R038;C019R121;C098R102;C050R007;C252R096;C143R165;C053R071;C024R003;C254R061;C035R056;C188R087;C217R121;C236R091;C069R086;C116R146;C027R166;C168R030;C032R099;C122R118;C045R054;C030R041;C161R157;C133R102;C233R106;C189R067;C115R128;C039R120;C165R079
[OVER]	GO:0031392	5	regulation of prostaglandin biosynthetic process	BIOLOGICAL_PROCESS	0.00219924	4.03648e-05	5	59	249	42528	1.9685	0.13854	C116R146;C019R121;C143R165;C165R079;C026R110
[OVER]	GO:0042327	5	positive regulation of phosphorylation	BIOLOGICAL_PROCESS	0.00220818	4.06141e-05	46	4109	208	38478	18.1102	9.64848	C032R085;C123R093;C173R106;C003R128;C073R014;C180R081;C026R110;C165R107;C170R094;C040R065;C056R035;C227R083;C228R028;C051R035;C205R135;C023R102;C136R038;C001R030;C019R121;C229R156;C203R158;C252R096;C242R139;C111R099;C143R165;C169R049;C053R071;C167R027;C116R146;C237R131;C261R077;C032R099;C030R041;C008R153;C181R058;C047R004;C235R021;C085R014;C182R133;C154R040;C265R062;C075R139;C105R130;C163R125;C25…
[OVER]	GO:0006940	7	regulation of smooth muscle contraction	BIOLOGICAL_PROCESS	0.00231277	4.26272e-05	10	332	244	42255	3.93701	0.779581	C028R006;C181R043;C217R121;C106R076;C189R067;C007R122;C139R061;C249R036;C154R068;C254R061
[OVER]	GO:1900923	5	regulation of glycine import across plasma membrane	BIOLOGICAL_PROCESS	0.00233523	4.31314e-05	4	29	250	42558	1.5748	0.0680959	C007R122;C139R061;C106R076;C154R068
[OVER]	GO:0051581	4	negative regulation of neurotransmitter uptake	BIOLOGICAL_PROCESS	0.00234913	4.35182e-05	5	60	249	42527	1.9685	0.140888	C039R120;C007R122;C139R061;C106R076;C154R068
[OVER]	GO:0046823	5	negative regulation of nucleocytoplasmic transport	BIOLOGICAL_PROCESS	0.00234913	4.35696e-05	7	149	247	42438	2.75591	0.349872	C182R133;C180R081;C075R139;C040R065;C203R158;C227R083;C200R058
[OVER]	GO:0006935	4	chemotaxis	BIOLOGICAL_PROCESS	0.00237465	4.42265e-05	37	3054	217	39533	14.5669	7.1712	C032R085;C123R093;C003R128;C238R092;C073R014;C026R110;C100R108;C056R035;C095R156;C051R056;C125R165;C222R158;C014R039;C135R061;C229R054;C019R121;C050R007;C252R096;C143R165;C167R027;C107R123;C069R086;C073R049;C024R130;C116R146;C237R131;C261R077;C032R099;C045R054;C161R157;C154R040;C105R130;C115R128;C202R099;C165R079;C247R123;C009R100
[OVER]	GO:0007215	5	glutamate receptor signaling pathway	BIOLOGICAL_PROCESS	0.00237465	4.41864e-05	11	405	243	42182	4.33071	0.950994	C028R006;C136R038;C181R043;C217R121;C098R102;C100R108;C233R106;C189R067;C053R071;C254R061;C035R056
[OVER]	GO:0006811	3	ion transport	BIOLOGICAL_PROCESS	0.00243483	4.54413e-05	54	5184	200	37403	21.2598	12.1727	C123R093;C181R043;C196R074;C100R108;C205R135;C136R038;C098R102;C050R007;C013R036;C007R122;C024R003;C035R056;C188R087;C236R091;C205R145;C032R099;C047R004;C235R021;C149R022;C233R106;C061R108;C163R125;C115R128;C165R079;C154R068;C086R035;C026R110;C170R094;C200R058;C123R075;C023R102;C028R006;C019R121;C106R076;C015R068;C046R001;C252R096;C143R165;C053R071;C067R147;C139R061;C254R061;C217R121;C069R086;C02…
[OVER]	GO:0009968	4	negative regulation of signal transduction	BIOLOGICAL_PROCESS	0.00247489	4.62846e-05	54	5191	200	37396	21.2598	12.1892	C032R085;C123R093;C238R092;C056R035;C051R056;C177R022;C014R039;C108R064;C136R038;C115R136;C013R036;C007R122;C188R087;C169R131;C237R131;C261R077;C032R099;C122R118;C045R054;C047R004;C235R021;C033R095;C115R128;C009R100;C154R068;C161R093;C165R107;C170R094;C029R045;C200R058;C125R165;C194R166;C083R139;C047R136;C172R108;C222R034;C001R030;C106R076;C242R139;C111R099;C169R049;C053R071;C139R061;C107R123;C06…
[OVER]	GO:0032332	5	positive regulation of chondrocyte differentiation	BIOLOGICAL_PROCESS	0.00252243	4.72711e-05	6	102	248	42485	2.3622	0.23951	C151R067;C116R146;C019R121;C143R165;C165R079;C026R110
[OVER]	GO:0044297	3	cell body	CELLULAR_COMPONENT	0.00252292	4.73779e-05	42	3679	212	38908	16.5354	8.63879	C123R093;C181R043;C180R081;C196R074;C100R108;C040R065;C250R130;C227R083;C051R035;C222R158;C014R039;C034R077;C047R136;C028R006;C136R038;C001R030;C098R102;C066R077;C106R076;C203R158;C015R123;C015R068;C252R096;C242R139;C007R122;C053R071;C254R061;C035R056;C217R121;C030R041;C182R133;C154R040;C265R062;C075R139;C233R106;C189R067;C255R103;C015R137;C249R036;C154R068;C230R086;C070R162
[OVER]	GO:0006955	3	immune response	BIOLOGICAL_PROCESS	0.00254307	4.78546e-05	66	6802	188	35785	25.9843	15.972	C151R100;C238R092;C196R074;C172R127;C099R075;C014R039;C108R142;C136R038;C201R005;C066R077;C208R118;C050R007;C024R003;C236R091;C168R092;C205R145;C235R149;C251R060;C105R157;C122R118;C209R043;C008R153;C047R004;C235R021;C127R051;C265R062;C115R128;C165R079;C009R100;C070R162;C173R106;C242R097;C003R128;C073R014;C026R110;C228R028;C123R075;C194R166;C176R151;C172R108;C019R121;C229R156;C191R068;C252R096;C24…
[OVER]	GO:0043086	5	negative regulation of catalytic activity	BIOLOGICAL_PROCESS	0.00256924	4.84463e-05	34	2713	220	39874	13.3858	6.37049	C032R085;C084R007;C026R110;C165R107;C029R045;C056R035;C200R058;C014R039;C194R166;C023R102;C222R034;C001R030;C019R121;C066R077;C106R076;C046R001;C242R139;C143R165;C007R122;C053R071;C139R061;C116R146;C237R131;C261R077;C047R004;C154R040;C039R120;C258R092;C165R079;C162R008;C009R100;C249R036;C154R068;C161R093
[OVER]	GO:0032102	4	negative regulation of response to external stimulus	BIOLOGICAL_PROCESS	0.00259106	4.89579e-05	24	1615	230	40972	9.44882	3.79224	C032R085;C123R093;C107R123;C202R049;C238R092;C026R110;C073R049;C024R130;C056R035;C116R146;C237R131;C261R077;C045R054;C194R166;C008R153;C023R102;C019R121;C105R130;C050R007;C252R096;C039R120;C143R165;C165R079;C230R086
[OVER]	GO:0044849	4	estrous cycle	BIOLOGICAL_PROCESS	0.00259698	4.917e-05	7	152	247	42435	2.75591	0.356916	C019R121;C026R110;C100R108;C116R146;C143R165;C165R079;C008R153
[OVER]	GO:0010269	5	response to selenium ion	BIOLOGICAL_PROCESS	0.00262378	4.97788e-05	6	103	248	42484	2.3622	0.241858	C227R083;C182R133;C180R081;C075R139;C040R065;C203R158
[OVER]	GO:0051917	3	regulation of fibrinolysis	BIOLOGICAL_PROCESS	0.00264009	5.03944e-05	5	62	249	42525	1.9685	0.145584	C116R146;C019R121;C143R165;C165R079;C026R110
[OVER]	GO:2001280	5	positive regulation of unsaturated fatty acid biosynthetic process	BIOLOGICAL_PROCESS	0.00264009	5.03944e-05	5	62	249	42525	1.9685	0.145584	C116R146;C019R121;C143R165;C165R079;C026R110
[OVER]	GO:0097756	7	negative regulation of blood vessel diameter	BIOLOGICAL_PROCESS	0.00264009	5.02414e-05	11	411	243	42176	4.33071	0.965083	C032R085;C028R006;C181R043;C217R121;C189R067;C250R130;C056R035;C237R131;C039R120;C261R077;C254R061
[OVER]	GO:0006793	4	phosphorus metabolic process	BIOLOGICAL_PROCESS	0.00269877	5.16186e-05	91	10397	163	32190	35.8268	24.4136	C032R085;C123R093;C181R043;C180R081;C196R074;C100R108;C056R035;C227R083;C205R135;C014R039;C108R142;C108R064;C135R061;C136R038;C098R102;C015R046;C115R136;C007R122;C035R056;C007R030;C167R027;C188R087;C101R042;C237R131;C008R113;C261R077;C032R099;C045R054;C008R153;C047R004;C235R021;C127R051;C265R062;C075R139;C233R106;C136R023;C163R125;C145R128;C165R079;C154R068;C161R093;C173R106;C003R128;C073R014;C02…
[OVER]	GO:0036295	6	cellular response to increased oxygen levels	BIOLOGICAL_PROCESS	0.00273367	5.23918e-05	6	104	248	42483	2.3622	0.244206	C227R083;C182R133;C180R081;C075R139;C040R065;C203R158
[OVER]	GO:0042698	3	ovulation cycle	BIOLOGICAL_PROCESS	0.00274774	5.28739e-05	12	490	242	42097	4.72441	1.15059	C047R004;C019R121;C026R110;C165R107;C100R108;C116R146;C242R139;C039R120;C143R165;C258R092;C165R079;C008R153
[OVER]	GO:0019058	6	viral life cycle	BIOLOGICAL_PROCESS	0.00274774	5.28254e-05	20	1211	234	41376	7.87402	2.84359	C242R097;C086R035;C026R110;C147R099;C116R146;C172R127;C032R099;C122R118;C165R072;C176R151;C044R163;C117R009;C019R121;C149R022;C265R062;C061R108;C223R127;C216R009;C143R165;C165R079
[OVER]	GO:0034220	4	ion transmembrane transport	BIOLOGICAL_PROCESS	0.00276552	5.33228e-05	39	3322	215	39265	15.3543	7.8005	C086R035;C181R043;C026R110;C196R074;C100R108;C200R058;C028R006;C136R038;C019R121;C098R102;C106R076;C050R007;C046R001;C143R165;C013R036;C007R122;C053R071;C067R147;C139R061;C254R061;C035R056;C188R087;C217R121;C236R091;C024R130;C116R146;C168R030;C032R099;C047R004;C235R021;C149R022;C161R157;C154R040;C233R106;C189R067;C061R108;C039R120;C165R079;C154R068
[OVER]	GO:0070365	6	hepatocyte differentiation	BIOLOGICAL_PROCESS	0.0027963	5.41325e-05	5	63	249	42524	1.9685	0.147932	C116R146;C019R121;C143R165;C165R079;C026R110
[OVER]	GO:0032802	5	low-density lipoprotein particle receptor catabolic process	BIOLOGICAL_PROCESS	0.0027963	5.41325e-05	5	63	249	42524	1.9685	0.147932	C116R146;C019R121;C143R165;C165R079;C026R110
[OVER]	GO:0042629	6	mast cell granule	CELLULAR_COMPONENT	0.0028413	5.51133e-05	6	105	248	42482	2.3622	0.246554	C116R146;C019R121;C143R165;C165R079;C026R110;C009R100
[OVER]	GO:0045597	4	positive regulation of cell differentiation	BIOLOGICAL_PROCESS	0.00291183	5.65939e-05	55	5345	199	37242	21.6535	12.5508	C151R067;C123R093;C090R116;C238R092;C196R074;C205R135;C051R056;C172R127;C108R064;C136R038;C013R036;C007R122;C167R027;C236R091;C101R042;C205R145;C032R099;C045R054;C209R043;C008R153;C127R051;C149R022;C265R062;C031R102;C061R108;C115R128;C165R079;C162R008;C154R068;C086R035;C026R110;C165R107;C186R166;C250R051;C051R035;C125R165;C194R166;C001R030;C019R121;C114R159;C106R076;C252R096;C242R139;C143R165;C16…
[OVER]	GO:0051094	3	positive regulation of developmental process	BIOLOGICAL_PROCESS	0.00292228	5.6942e-05	67	6973	187	35614	26.378	16.3735	C151R067;C123R093;C090R116;C238R092;C196R074;C205R135;C051R056;C172R127;C014R039;C108R064;C136R038;C013R036;C007R122;C167R027;C236R091;C168R092;C101R042;C205R145;C235R149;C032R099;C045R054;C209R043;C008R153;C047R004;C235R021;C127R051;C149R022;C265R062;C031R102;C061R108;C163R125;C111R068;C115R128;C165R079;C162R008;C154R068;C003R128;C086R035;C026R110;C165R107;C186R166;C250R051;C051R035;C125R165;C19…
[OVER]	GO:0071887	6	leukocyte apoptotic process	BIOLOGICAL_PROCESS	0.00292228	5.70228e-05	12	494	242	42093	4.72441	1.15998	C127R051;C019R121;C238R092;C026R110;C073R049;C116R146;C252R096;C111R099;C143R165;C165R079;C013R036;C009R100
[OVER]	GO:0030036	4	actin cytoskeleton organization	BIOLOGICAL_PROCESS	0.00297445	5.81558e-05	41	3576	213	39011	16.1417	8.39693	C123R093;C151R100;C090R116;C238R092;C026R110;C196R074;C100R108;C250R130;C051R035;C205R135;C099R075;C014R039;C108R142;C108R064;C222R034;C136R038;C019R121;C201R005;C066R077;C106R076;C143R165;C007R122;C053R071;C139R061;C188R087;C168R092;C116R146;C101R042;C032R099;C045R054;C235R021;C085R014;C265R062;C202R099;C165R079;C247R123;C065R103;C249R036;C154R068;C161R093;C100R110
[OVER]	GO:0010648	4	negative regulation of cell communication	BIOLOGICAL_PROCESS	0.00300399	5.88494e-05	57	5641	197	36946	22.4409	13.2458	C032R085;C123R093;C238R092;C056R035;C051R056;C177R022;C014R039;C108R064;C136R038;C115R136;C013R036;C007R122;C188R087;C169R131;C237R131;C261R077;C032R099;C122R118;C045R054;C047R004;C235R021;C033R095;C163R125;C115R128;C009R100;C154R068;C161R093;C165R107;C170R094;C029R045;C200R058;C051R035;C125R165;C194R166;C083R139;C047R136;C172R108;C222R034;C001R030;C106R076;C242R139;C111R099;C169R049;C053R071;C13…
[OVER]	GO:0023057	3	negative regulation of signaling	BIOLOGICAL_PROCESS	0.00300602	5.90054e-05	57	5642	197	36945	22.4409	13.2482	C032R085;C123R093;C238R092;C056R035;C051R056;C177R022;C014R039;C108R064;C136R038;C115R136;C013R036;C007R122;C188R087;C169R131;C237R131;C261R077;C032R099;C122R118;C045R054;C047R004;C235R021;C033R095;C163R125;C115R128;C009R100;C154R068;C161R093;C165R107;C170R094;C029R045;C200R058;C051R035;C125R165;C194R166;C083R139;C047R136;C172R108;C222R034;C001R030;C106R076;C242R139;C111R099;C169R049;C053R071;C13…
[OVER]	GO:0010611	5	regulation of cardiac muscle hypertrophy	BIOLOGICAL_PROCESS	0.0030283	5.95596e-05	10	346	244	42241	3.93701	0.812455	C123R093;C217R043;C136R038;C238R092;C250R051;C106R076;C007R122;C139R061;C009R100;C154R068
[OVER]	GO:0005938	4	cell cortex	CELLULAR_COMPONENT	0.00306606	6.04209e-05	28	2070	226	40517	11.0236	4.86064	C123R093;C086R035;C026R110;C205R135;C014R039;C108R064;C222R034;C019R121;C114R159;C143R165;C053R071;C024R130;C168R092;C116R146;C101R042;C205R145;C181R058;C241R154;C085R014;C149R022;C154R040;C007R019;C061R108;C039R120;C165R079;C247R123;C161R093;C100R110
[OVER]	GO:0120025	4	plasma membrane bounded cell projection	CELLULAR_COMPONENT	0.00307469	6.07096e-05	79	8671	175	33916	31.1024	20.3607	C123R093;C181R043;C180R081;C196R074;C100R108;C227R083;C051R056;C014R039;C108R064;C135R061;C136R038;C098R102;C066R077;C015R046;C015R123;C007R122;C035R056;C007R030;C167R027;C236R052;C188R087;C236R091;C101R042;C032R099;C045R054;C235R021;C231R116;C149R022;C265R062;C075R139;C233R106;C061R108;C165R079;C154R068;C161R093;C086R035;C026R110;C040R065;C029R045;C250R130;C051R035;C222R158;C034R077;C047R136;C02…
[OVER]	GO:0030425	3	dendrite	CELLULAR_COMPONENT	0.00315727	6.24621e-05	38	3201	216	39386	14.9606	7.51638	C123R093;C181R043;C180R081;C040R065;C227R083;C051R035;C047R136;C028R006;C222R034;C203R155;C136R038;C098R102;C066R077;C106R076;C203R158;C015R123;C252R096;C007R122;C053R071;C254R061;C035R056;C217R121;C236R091;C024R130;C032R099;C030R041;C235R021;C182R133;C231R116;C265R062;C075R139;C233R106;C189R067;C039R120;C247R123;C249R036;C154R068;C161R093
[OVER]	GO:0098590	3	plasma membrane region	CELLULAR_COMPONENT	0.00317197	6.28756e-05	51	4847	203	37740	20.0787	11.3814	C151R100;C181R043;C100R108;C099R075;C014R039;C136R038;C201R005;C098R102;C035R056;C007R030;C188R087;C168R092;C101R042;C205R145;C032R099;C165R072;C235R021;C231R116;C149R022;C265R062;C233R106;C061R108;C242R049;C165R079;C242R097;C086R035;C073R014;C026R110;C034R077;C028R006;C176R151;C172R108;C019R121;C114R159;C171R130;C111R099;C143R165;C053R071;C254R061;C217R121;C024R130;C116R146;C157R039;C030R041;C16…
[OVER]	GO:0016667	4	oxidoreductase activity, acting on a sulfur group of donors	MOLECULAR_FUNCTION	0.00317412	6.30409e-05	8	216	246	42371	3.14961	0.507197	C236R052;C182R133;C044R163;C180R081;C075R139;C040R065;C203R158;C227R083
[OVER]	GO:1904705	5	regulation of vascular smooth muscle cell proliferation	BIOLOGICAL_PROCESS	0.00320866	6.38508e-05	10	349	244	42238	3.93701	0.819499	C047R004;C136R038;C066R077;C106R076;C169R049;C139R061;C009R100;C249R036;C100R110;C023R102
[OVER]	GO:1901701	5	cellular response to oxygen-containing compound	BIOLOGICAL_PROCESS	0.00323448	6.44896e-05	58	5749	196	36838	22.8346	13.4994	C181R043;C238R092;C180R081;C227R083;C014R039;C108R142;C136R038;C098R102;C007R122;C035R056;C236R052;C168R092;C205R145;C235R149;C032R099;C045R054;C008R153;C047R004;C075R139;C233R106;C163R125;C115R128;C165R079;C015R137;C009R100;C154R068;C161R093;C003R128;C073R014;C026R110;C250R051;C040R065;C200R058;C194R166;C047R136;C028R006;C222R034;C203R155;C019R121;C106R076;C203R158;C046R001;C143R165;C169R049;C25…
[OVER]	GO:0051247	3	positive regulation of protein metabolic process	BIOLOGICAL_PROCESS	0.00329528	6.58292e-05	65	6740	189	35847	25.5906	15.8264	C032R085;C151R067;C123R093;C238R092;C180R081;C056R035;C227R083;C205R135;C014R039;C077R058;C229R054;C136R038;C015R046;C168R092;C237R131;C235R149;C261R077;C032R099;C122R118;C045R054;C047R004;C235R021;C265R062;C075R139;C136R023;C163R125;C145R128;C165R079;C162R008;C173R106;C003R128;C073R014;C026R110;C165R107;C170R094;C040R065;C228R028;C051R035;C194R166;C023R102;C047R136;C172R108;C001R030;C019R121;C22…
[OVER]	GO:0005520	4	insulin-like growth factor binding	MOLECULAR_FUNCTION	0.00332954	6.66423e-05	5	66	249	42521	1.9685	0.154977	C123R093;C242R049;C205R135;C169R049;C032R099
[OVER]	GO:0030104	6	water homeostasis	BIOLOGICAL_PROCESS	0.00333375	6.68554e-05	10	351	244	42236	3.93701	0.824195	C203R155;C086R035;C040R051;C149R022;C161R157;C168R092;C061R108;C205R145;C235R149;C030R041
[OVER]	GO:0022408	5	negative regulation of cell-cell adhesion	BIOLOGICAL_PROCESS	0.00337063	6.77251e-05	16	848	238	41739	6.29921	1.99122	C202R049;C238R092;C026R110;C165R107;C116R146;C101R042;C209R043;C014R039;C235R021;C108R064;C019R121;C111R099;C039R120;C143R165;C165R079;C053R071
[OVER]	GO:0017017	6	MAP kinase tyrosine/serine/threonine phosphatase activity	MOLECULAR_FUNCTION	0.00339422	6.83303e-05	4	33	250	42554	1.5748	0.0774884	C032R085;C237R131;C261R077;C056R035
[OVER]	GO:0016311	6	dephosphorylation	BIOLOGICAL_PROCESS	0.0034465	6.9516e-05	22	1441	232	41146	8.66142	3.38366	C032R085;C181R043;C217R121;C165R107;C056R035;C200R058;C101R042;C237R131;C261R077;C108R142;C235R021;C028R006;C135R061;C222R034;C098R102;C265R062;C233R106;C189R067;C053R071;C254R061;C035R056;C161R093
[OVER]	GO:0031340	3	positive regulation of vesicle fusion	BIOLOGICAL_PROCESS	0.00351395	7.12715e-05	5	67	249	42520	1.9685	0.157325	C116R146;C019R121;C143R165;C165R079;C026R110
[OVER]	GO:0051445	3	regulation of meiotic cell cycle	BIOLOGICAL_PROCESS	0.00351395	7.14196e-05	11	428	243	42159	4.33071	1.005	C032R085;C083R139;C222R034;C136R038;C170R094;C056R035;C163R125;C237R131;C261R077;C045R054;C161R093
[OVER]	GO:0045622	4	regulation of T-helper cell differentiation	BIOLOGICAL_PROCESS	0.00351395	7.1334e-05	8	220	246	42367	3.14961	0.51659	C019R121;C238R092;C026R110;C116R146;C143R165;C165R079;C209R043;C194R166
[OVER]	GO:0010755	4	regulation of plasminogen activation	BIOLOGICAL_PROCESS	0.00351395	7.12715e-05	5	67	249	42520	1.9685	0.157325	C116R146;C019R121;C143R165;C165R079;C026R110
[OVER]	GO:0030198	5	extracellular matrix organization	BIOLOGICAL_PROCESS	0.00352352	7.17502e-05	20	1239	234	41348	7.87402	2.90934	C123R093;C026R110;C069R086;C095R156;C116R146;C205R135;C032R099;C008R153;C241R154;C047R004;C047R136;C019R121;C007R019;C229R156;C015R046;C115R128;C242R139;C143R165;C165R079;C162R008
[OVER]	GO:0014741	4	negative regulation of muscle hypertrophy	BIOLOGICAL_PROCESS	0.00354163	7.22559e-05	7	162	247	42425	2.75591	0.380398	C217R043;C238R092;C106R076;C169R049;C007R122;C139R061;C154R068
[OVER]	GO:0070252	5	actin-mediated cell contraction	BIOLOGICAL_PROCESS	0.00354273	7.24152e-05	16	853	238	41734	6.29921	2.00296	C181R043;C217R121;C250R130;C101R042;C235R021;C028R006;C136R038;C098R102;C114R159;C233R106;C189R067;C039R120;C053R071;C254R061;C035R056;C100R110
[OVER]	GO:0032663	4	regulation of interleukin-2 production	BIOLOGICAL_PROCESS	0.00354517	7.26021e-05	9	285	245	42302	3.54331	0.669218	C019R121;C238R092;C026R110;C116R146;C252R096;C143R165;C165R079;C014R039;C181R058
[OVER]	GO:0046718	7	viral entry into host cell	BIOLOGICAL_PROCESS	0.00355173	7.28735e-05	11	429	243	42158	4.33071	1.00735	C165R072;C242R097;C176R151;C044R163;C086R035;C149R022;C147R099;C061R108;C216R009;C172R127;C032R099
[OVER]	GO:2000726	5	negative regulation of cardiac muscle cell differentiation	BIOLOGICAL_PROCESS	0.00359549	7.39103e-05	6	111	248	42476	2.3622	0.260643	C238R092;C007R122;C165R107;C139R061;C106R076;C154R068
[OVER]	GO:0001775	3	cell activation	BIOLOGICAL_PROCESS	0.00366715	7.56841e-05	54	5262	200	37325	21.2598	12.3559	C123R093;C202R049;C238R092;C180R081;C196R074;C227R083;C205R135;C051R056;C014R039;C136R038;C066R077;C024R003;C169R131;C032R099;C122R118;C209R043;C047R004;C235R021;C127R051;C075R139;C165R079;C009R100;C070R162;C242R097;C003R128;C073R014;C026R110;C170R094;C040R065;C250R130;C123R075;C194R166;C176R151;C172R108;C019R121;C171R130;C203R158;C191R068;C252R096;C242R139;C111R099;C143R165;C053R071;C024R130;C11…
[OVER]	GO:0045104	4	intermediate filament cytoskeleton organization	BIOLOGICAL_PROCESS	0.00366715	7.58086e-05	8	222	246	42365	3.14961	0.521286	C151R100;C040R051;C201R005;C114R159;C024R130;C168R092;C235R149;C099R075
[OVER]	GO:0045103	3	intermediate filament-based process	BIOLOGICAL_PROCESS	0.00366715	7.58086e-05	8	222	246	42365	3.14961	0.521286	C151R100;C040R051;C201R005;C114R159;C024R130;C168R092;C235R149;C099R075
[OVER]	GO:0030984	4	kininogen binding	MOLECULAR_FUNCTION	0.00367026	7.60147e-05	4	34	250	42553	1.5748	0.0798366	C107R123;C242R097;C176R151;C216R009
[OVER]	GO:0002822	6	regulation of adaptive immune response based on somatic recombination of immune receptors built from immunoglobulin superfamily domains	BIOLOGICAL_PROCESS	0.00367954	7.6349e-05	13	592	241	41995	5.11811	1.3901	C238R092;C026R110;C116R146;C209R043;C194R166;C181R058;C127R051;C019R121;C027R162;C050R007;C252R096;C143R165;C165R079
[OVER]	GO:0045930	5	negative regulation of mitotic cell cycle	BIOLOGICAL_PROCESS	0.00368565	7.66182e-05	19	1145	235	41442	7.48031	2.68861	C032R085;C188R087;C069R086;C165R107;C024R130;C056R035;C237R131;C261R077;C045R054;C077R058;C023R102;C235R021;C222R034;C001R030;C115R128;C242R139;C053R071;C065R103;C161R093
[OVER]	GO:0016477	4	cell migration	BIOLOGICAL_PROCESS	0.00375843	7.82764e-05	61	6220	193	36367	24.0157	14.6054	C032R085;C123R093;C238R092;C196R074;C100R108;C056R035;C205R135;C051R056;C014R039;C108R064;C135R061;C136R038;C168R027;C066R077;C015R046;C013R036;C188R087;C168R092;C101R042;C237R131;C235R149;C261R077;C032R099;C045R054;C008R153;C047R004;C265R062;C145R128;C115R128;C165R079;C162R008;C009R100;C003R128;C073R014;C026R110;C165R107;C083R139;C047R136;C019R121;C114R159;C191R068;C252R096;C111R099;C143R165;C16…
[OVER]	GO:0048145	4	regulation of fibroblast proliferation	BIOLOGICAL_PROCESS	0.00377655	7.89456e-05	11	433	243	42154	4.33071	1.01674	C047R004;C019R121;C026R110;C133R102;C116R146;C027R166;C143R165;C165R079;C123R075;C032R099;C024R003
[OVER]	GO:0045111	6	intermediate filament cytoskeleton	CELLULAR_COMPONENT	0.00377655	7.89456e-05	11	433	243	42154	4.33071	1.01674	C151R100;C040R051;C201R005;C114R159;C069R086;C168R092;C007R105;C115R128;C235R149;C099R075;C030R041
[OVER]	GO:0001101	4	response to acid chemical	BIOLOGICAL_PROCESS	0.00379357	7.94481e-05	35	2888	219	39699	13.7795	6.78141	C123R093;C151R100;C238R092;C180R081;C165R107;C040R065;C227R083;C205R135;C051R056;C172R127;C099R075;C108R142;C222R034;C136R038;C001R030;C201R005;C203R158;C046R001;C242R139;C132R139;C040R051;C168R092;C237R131;C205R145;C235R149;C030R041;C047R004;C182R133;C154R040;C075R139;C242R049;C039R120;C258R092;C015R137;C161R093
[OVER]	GO:1990874	5	vascular smooth muscle cell proliferation	BIOLOGICAL_PROCESS	0.00381798	8.01067e-05	10	359	244	42228	3.93701	0.84298	C047R004;C136R038;C066R077;C106R076;C169R049;C139R061;C009R100;C249R036;C100R110;C023R102
[OVER]	GO:0043371	6	negative regulation of CD4-positive, alpha-beta T cell differentiation	BIOLOGICAL_PROCESS	0.00383864	8.06886e-05	7	165	247	42422	2.75591	0.387442	C019R121;C238R092;C026R110;C116R146;C143R165;C165R079;C209R043
[OVER]	GO:0045988	5	negative regulation of striated muscle contraction	BIOLOGICAL_PROCESS	0.00385214	8.127e-05	5	69	249	42518	1.9685	0.162021	C028R006;C181R043;C217R121;C189R067;C254R061
[OVER]	GO:2001279	4	regulation of unsaturated fatty acid biosynthetic process	BIOLOGICAL_PROCESS	0.00385214	8.127e-05	5	69	249	42518	1.9685	0.162021	C116R146;C019R121;C143R165;C165R079;C026R110
[OVER]	GO:0042277	4	peptide binding	MOLECULAR_FUNCTION	0.00394109	8.3299e-05	18	1054	236	41533	7.08661	2.47493	C242R097;C003R128;C181R043;C217R121;C073R014;C236R091;C165R072;C028R006;C176R151;C027R162;C098R102;C265R062;C233R106;C189R067;C050R007;C216R009;C254R061;C035R056
[OVER]	GO:1901571	4	fatty acid derivative transport	BIOLOGICAL_PROCESS	0.0039443	8.36715e-05	7	166	247	42421	2.75591	0.38979	C019R121;C026R110;C116R146;C015R068;C039R120;C143R165;C165R079
[OVER]	GO:0071715	4	icosanoid transport	BIOLOGICAL_PROCESS	0.0039443	8.36715e-05	7	166	247	42421	2.75591	0.38979	C019R121;C026R110;C116R146;C015R068;C039R120;C143R165;C165R079
[OVER]	GO:0071901	6	negative regulation of protein serine/threonine kinase activity	BIOLOGICAL_PROCESS	0.00402892	8.56224e-05	13	599	241	41988	5.11811	1.40653	C032R085;C165R107;C056R035;C237R131;C261R077;C023R102;C222R034;C154R040;C106R076;C007R122;C139R061;C154R068;C161R093
[OVER]	GO:0002087	5	regulation of respiratory gaseous exchange by neurological system process	BIOLOGICAL_PROCESS	0.0040702	8.66568e-05	5	70	249	42517	1.9685	0.164369	C028R006;C181R043;C217R121;C189R067;C254R061
[OVER]	GO:0048144	3	fibroblast proliferation	BIOLOGICAL_PROCESS	0.0040855	8.71404e-05	11	438	243	42149	4.33071	1.02848	C047R004;C019R121;C026R110;C133R102;C116R146;C027R166;C143R165;C165R079;C123R075;C032R099;C024R003
[OVER]	GO:0009890	4	negative regulation of biosynthetic process	BIOLOGICAL_PROCESS	0.00411201	8.80157e-05	59	5981	195	36606	23.2283	14.0442	C032R085;C181R043;C238R092;C180R081;C196R074;C056R035;C227R083;C051R056;C014R039;C098R102;C013R036;C007R122;C035R056;C169R131;C024R070;C237R131;C261R077;C032R099;C045R054;C008R153;C235R021;C075R139;C233R106;C163R125;C242R049;C145R128;C115R128;C009R100;C154R068;C165R107;C250R051;C170R094;C040R065;C200R058;C222R158;C194R166;C023R102;C083R139;C028R006;C106R076;C229R156;C203R158;C223R127;C169R049;C05…
[OVER]	GO:0032330	5	regulation of chondrocyte differentiation	BIOLOGICAL_PROCESS	0.00411201	8.80237e-05	8	227	246	42360	3.14961	0.533027	C151R067;C123R093;C019R121;C026R110;C116R146;C205R135;C143R165;C165R079
[OVER]	GO:0051232	4	meiotic spindle elongation	BIOLOGICAL_PROCESS	0.00414545	8.88997e-05	3	12	251	42575	1.1811	0.0281776	C222R034;C045R054;C161R093
[OVER]	GO:0050709	3	negative regulation of protein secretion	BIOLOGICAL_PROCESS	0.00425193	9.13475e-05	13	603	241	41984	5.11811	1.41593	C123R093;C238R092;C236R091;C026R110;C250R051;C116R146;C014R039;C194R166;C019R121;C163R125;C039R120;C143R165;C165R079
[OVER]	GO:0031401	4	positive regulation of protein modification process	BIOLOGICAL_PROCESS	0.00427247	9.20059e-05	50	4800	204	37787	19.685	11.271	C032R085;C123R093;C238R092;C180R081;C056R035;C227R083;C205R135;C136R038;C015R046;C237R131;C261R077;C032R099;C045R054;C047R004;C235R021;C265R062;C075R139;C163R125;C165R079;C173R106;C003R128;C073R014;C026R110;C165R107;C170R094;C040R065;C228R028;C051R035;C023R102;C172R108;C001R030;C019R121;C229R156;C203R158;C252R096;C242R139;C111R099;C143R165;C169R049;C053R071;C217R043;C116R146;C030R041;C181R058;C08…
[OVER]	GO:0031399	4	regulation of protein modification process	BIOLOGICAL_PROCESS	0.00427247	9.21189e-05	67	7086	187	35501	26.378	16.6389	C032R085;C123R093;C238R092;C180R081;C056R035;C227R083;C205R135;C014R039;C108R142;C108R064;C136R038;C015R046;C115R136;C007R122;C188R087;C237R131;C261R077;C032R099;C045R054;C047R004;C235R021;C265R062;C075R139;C163R125;C165R079;C154R068;C161R093;C173R106;C003R128;C073R014;C026R110;C165R107;C170R094;C040R065;C029R045;C200R058;C228R028;C051R035;C194R166;C023R102;C047R136;C172R108;C222R034;C001R030;C01…
[OVER]	GO:0031640	3	killing of cells of other organism	BIOLOGICAL_PROCESS	0.00430711	9.31988e-05	6	116	248	42471	2.3622	0.272384	C151R100;C202R049;C252R096;C039R120;C201R005;C099R075
[OVER]	GO:0044364	5	disruption of cells of other organism	BIOLOGICAL_PROCESS	0.00430711	9.31988e-05	6	116	248	42471	2.3622	0.272384	C151R100;C202R049;C252R096;C039R120;C201R005;C099R075
[OVER]	GO:0034702	3	ion channel complex	CELLULAR_COMPONENT	0.00444839	9.64275e-05	14	693	240	41894	5.51181	1.62726	C086R035;C026R110;C024R130;C100R108;C116R146;C235R021;C019R121;C149R022;C161R157;C061R108;C039R120;C143R165;C165R079;C053R071
[OVER]	GO:0051240	3	positive regulation of multicellular organismal process	BIOLOGICAL_PROCESS	0.00464812	0.000100937	73	7968	181	34619	28.7402	18.7099	C151R067;C123R093;C181R043;C238R092;C196R074;C100R108;C205R135;C051R056;C172R127;C014R039;C136R038;C098R102;C013R036;C007R122;C035R056;C167R027;C168R092;C101R042;C235R149;C032R099;C045R054;C209R043;C263R103;C008R153;C047R004;C235R021;C127R051;C265R062;C031R102;C233R106;C163R125;C111R068;C165R079;C162R008;C009R100;C154R068;C003R128;C073R014;C026R110;C165R107;C186R166;C250R051;C051R035;C125R165;C19…
[OVER]	GO:0002698	4	negative regulation of immune effector process	BIOLOGICAL_PROCESS	0.0046669	0.000101621	12	526	242	42061	4.72441	1.23512	C107R123;C019R121;C238R092;C026R110;C250R164;C050R007;C116R146;C252R096;C143R165;C165R079;C251R060;C209R043
[OVER]	GO:0003018	5	vascular process in circulatory system	BIOLOGICAL_PROCESS	0.0046669	0.000101705	16	879	238	41708	6.29921	2.06401	C032R085;C181R043;C217R121;C250R130;C056R035;C237R131;C261R077;C030R041;C028R006;C106R076;C189R067;C039R120;C007R122;C139R061;C154R068;C254R061
[OVER]	GO:1903804	4	glycine import across plasma membrane	BIOLOGICAL_PROCESS	0.00471076	0.000102843	4	37	250	42550	1.5748	0.086881	C007R122;C139R061;C106R076;C154R068
[OVER]	GO:0044092	4	negative regulation of molecular function	BIOLOGICAL_PROCESS	0.00472196	0.00010327	46	4314	208	38273	18.1102	10.1299	C032R085;C084R007;C181R043;C238R092;C026R110;C165R107;C029R045;C056R035;C200R058;C014R039;C194R166;C023R102;C028R006;C222R034;C136R038;C001R030;C019R121;C066R077;C106R076;C046R001;C242R139;C143R165;C007R122;C053R071;C139R061;C188R087;C024R130;C024R070;C116R146;C101R042;C237R131;C261R077;C008R153;C181R058;C047R004;C154R040;C163R125;C039R120;C258R092;C165R079;C162R008;C247R123;C009R100;C249R036;C15…
[OVER]	GO:2000242	3	negative regulation of reproductive process	BIOLOGICAL_PROCESS	0.0047347	0.000103732	11	447	243	42140	4.33071	1.04962	C032R085;C083R139;C003R128;C217R043;C170R094;C056R035;C163R125;C237R131;C261R077;C045R054;C023R102
[OVER]	GO:0098662	6	inorganic cation transmembrane transport	BIOLOGICAL_PROCESS	0.00473916	0.000104012	29	2239	225	40348	11.4173	5.25747	C181R043;C026R110;C196R074;C100R108;C200R058;C028R006;C136R038;C019R121;C098R102;C106R076;C143R165;C007R122;C053R071;C067R147;C139R061;C254R061;C035R056;C188R087;C217R121;C236R091;C116R146;C032R099;C235R021;C154R040;C233R106;C189R067;C039R120;C165R079;C154R068
[OVER]	GO:0036477	4	somatodendritic compartment	CELLULAR_COMPONENT	0.00486575	0.000107128	49	4650	205	37937	19.2913	10.9188	C123R093;C181R043;C180R081;C196R074;C100R108;C227R083;C136R038;C098R102;C066R077;C015R123;C007R122;C035R056;C236R091;C032R099;C235R021;C231R116;C265R062;C075R139;C233R106;C154R068;C230R086;C161R093;C040R065;C051R035;C222R158;C034R077;C047R136;C028R006;C222R034;C203R155;C001R030;C106R076;C203R158;C015R068;C252R096;C242R139;C053R071;C254R061;C217R121;C024R130;C136R161;C030R041;C182R133;C154R040;C18…
[OVER]	GO:0046639	5	negative regulation of alpha-beta T cell differentiation	BIOLOGICAL_PROCESS	0.00486575	0.000107167	7	173	247	42414	2.75591	0.406227	C019R121;C238R092;C026R110;C116R146;C143R165;C165R079;C209R043
[OVER]	GO:0051179	2	localization	BIOLOGICAL_PROCESS	0.00507024	0.000111867	147	19470	107	23117	57.874	45.7182	C032R085;C123R093;C181R043;C180R081;C056R035;C227R083;C156R081;C051R056;C172R127;C108R064;C168R027;C098R102;C050R007;C015R046;C115R136;C013R036;C024R003;C035R056;C007R030;C236R052;C168R092;C024R070;C237R131;C261R077;C032R099;C045R054;C047R004;C231R116;C075R139;C233R106;C061R108;C111R068;C115R128;C162R008;C009R100;C154R068;C161R093;C212R074;C003R128;C086R035;C165R107;C250R051;C170R094;C228R028;C05…
[OVER]	GO:0045471	5	response to ethanol	BIOLOGICAL_PROCESS	0.00508675	0.000112427	19	1180	235	41407	7.48031	2.7708	C242R097;C086R035;C073R049;C205R145;C008R113;C222R158;C034R077;C047R004;C235R021;C176R151;C149R022;C106R076;C061R108;C216R009;C039R120;C007R122;C053R071;C139R061;C154R068
[OVER]	GO:0006812	4	cation transport	BIOLOGICAL_PROCESS	0.00525533	0.000116356	43	3923	211	38664	16.9291	9.21173	C123R093;C181R043;C026R110;C196R074;C100R108;C200R058;C205R135;C123R075;C023R102;C028R006;C136R038;C019R121;C098R102;C106R076;C252R096;C143R165;C007R122;C053R071;C067R147;C139R061;C024R003;C254R061;C035R056;C188R087;C217R121;C236R091;C069R086;C116R146;C027R166;C168R030;C032R099;C047R004;C235R021;C154R040;C133R102;C233R106;C189R067;C163R125;C115R128;C039R120;C165R079;C065R103;C154R068
[OVER]	GO:0086103	5	G protein-coupled receptor signaling pathway involved in heart process	BIOLOGICAL_PROCESS	0.00531269	0.000117832	5	75	249	42512	1.9685	0.17611	C039R120;C007R122;C139R061;C106R076;C154R068
[OVER]	GO:2000145	4	regulation of cell motility	BIOLOGICAL_PROCESS	0.00537371	0.000119393	45	4184	209	38403	17.7165	9.82459	C032R085;C123R093;C003R128;C238R092;C073R014;C026R110;C165R107;C056R035;C014R039;C108R064;C135R061;C136R038;C019R121;C114R159;C066R077;C252R096;C143R165;C169R049;C107R123;C188R087;C040R051;C069R086;C168R092;C116R146;C101R042;C237R131;C235R149;C168R030;C261R077;C032R099;C008R153;C047R004;C085R014;C161R157;C105R130;C145R128;C115R128;C255R103;C039R120;C258R092;C165R079;C162R008;C009R100;C249R036;C10…
[OVER]	GO:1990791	4	dorsal root ganglion development	BIOLOGICAL_PROCESS	0.0055789	0.000124167	4	39	250	42548	1.5748	0.0915772	C007R122;C139R061;C106R076;C154R068
[OVER]	GO:0061052	5	negative regulation of cell growth involved in cardiac muscle cell development	BIOLOGICAL_PROCESS	0.00560574	0.000124981	5	76	249	42511	1.9685	0.178458	C238R092;C007R122;C139R061;C106R076;C154R068
[OVER]	GO:0032350	3	regulation of hormone metabolic process	BIOLOGICAL_PROCESS	0.0056113	0.000125322	9	307	245	42280	3.54331	0.720877	C028R006;C181R043;C217R121;C098R102;C165R107;C233R106;C189R067;C254R061;C035R056
[OVER]	GO:1902532	4	negative regulation of intracellular signal transduction	BIOLOGICAL_PROCESS	0.00567497	0.000126963	32	2623	222	39964	12.5984	6.15916	C032R085;C123R093;C165R107;C170R094;C029R045;C056R035;C014R039;C194R166;C047R136;C108R064;C222R034;C001R030;C106R076;C242R139;C111R099;C007R122;C053R071;C139R061;C107R123;C188R087;C024R130;C237R131;C261R077;C032R099;C045R054;C047R004;C235R021;C154R040;C258R092;C065R103;C154R068;C161R093
[OVER]	GO:0022414	2	reproductive process	BIOLOGICAL_PROCESS	0.00580258	0.000130042	78	8753	176	33834	30.7087	20.5532	C032R085;C151R100;C180R081;C100R108;C056R035;C227R083;C051R056;C099R075;C014R039;C135R061;C136R038;C201R005;C013R036;C007R122;C007R030;C236R052;C168R092;C237R131;C261R077;C251R060;C032R099;C045R054;C008R153;C047R004;C165R072;C235R021;C149R022;C265R062;C075R139;C061R108;C163R125;C242R049;C115R128;C165R079;C162R008;C154R068;C161R093;C070R162;C242R097;C003R128;C086R035;C026R110;C165R107;C170R094;C04…
[OVER]	GO:0006950	3	response to stress	BIOLOGICAL_PROCESS	0.00582643	0.000130802	120	15121	134	27466	47.2441	35.5061	C032R085;C123R093;C180R081;C032R080;C056R035;C227R083;C172R127;C050R007;C115R136;C013R036;C236R052;C168R092;C237R131;C008R113;C261R077;C032R099;C045R054;C047R004;C075R139;C061R108;C111R068;C115R128;C162R008;C009R100;C003R128;C086R035;C165R107;C250R051;C170R094;C228R028;C047R136;C172R108;C019R121;C229R156;C203R158;C007R105;C223R127;C191R068;C143R165;C169R049;C040R098;C147R099;C034R025;C248R164;C03…
[OVER]	GO:2000536	4	negative regulation of entry of bacterium into host cell	BIOLOGICAL_PROCESS	0.00584631	0.0001317	3	14	251	42573	1.1811	0.0328739	C151R100;C201R005;C099R075
[OVER]	GO:0051801	4	cytolysis in other organism involved in symbiotic interaction	BIOLOGICAL_PROCESS	0.00584631	0.0001317	3	14	251	42573	1.1811	0.0328739	C151R100;C201R005;C099R075
[OVER]	GO:0042625	2	ATPase-coupled ion transmembrane transporter activity	MOLECULAR_FUNCTION	0.0059613	0.000134521	9	310	245	42277	3.54331	0.727922	C028R006;C181R043;C217R121;C161R157;C098R102;C233R106;C189R067;C254R061;C035R056
[OVER]	GO:0051087	4	chaperone binding	MOLECULAR_FUNCTION	0.00596694	0.000134879	11	461	243	42126	4.33071	1.08249	C028R006;C169R131;C181R043;C217R121;C161R157;C098R102;C265R062;C233R106;C189R067;C254R061;C035R056
[OVER]	GO:0042088	6	T-helper 1 type immune response	BIOLOGICAL_PROCESS	0.00599594	0.000135766	7	180	247	42407	2.75591	0.422664	C019R121;C026R110;C116R146;C252R096;C143R165;C165R079;C209R043
[OVER]	GO:0050663	3	cytokine secretion	BIOLOGICAL_PROCESS	0.00609843	0.000138322	17	1000	237	41587	6.69291	2.34813	C238R092;C236R091;C026R110;C250R051;C116R146;C172R127;C032R099;C014R039;C194R166;C127R051;C019R121;C191R068;C252R096;C039R120;C143R165;C258R092;C165R079
[OVER]	GO:0051451	6	myoblast migration	BIOLOGICAL_PROCESS	0.00615299	0.000140273	5	78	249	42509	1.9685	0.183154	C116R146;C019R121;C143R165;C165R079;C026R110
[OVER]	GO:1903963	5	arachidonate transport	BIOLOGICAL_PROCESS	0.00615299	0.000140273	5	78	249	42509	1.9685	0.183154	C116R146;C019R121;C143R165;C165R079;C026R110
[OVER]	GO:0050482	5	arachidonic acid secretion	BIOLOGICAL_PROCESS	0.00615299	0.000140273	5	78	249	42509	1.9685	0.183154	C116R146;C019R121;C143R165;C165R079;C026R110
[OVER]	GO:0000003	2	reproduction	BIOLOGICAL_PROCESS	0.00617555	0.000141026	79	8906	175	33681	31.1024	20.9125	C032R085;C151R100;C180R081;C100R108;C056R035;C227R083;C051R056;C099R075;C014R039;C135R061;C136R038;C201R005;C013R036;C007R122;C007R030;C236R052;C168R092;C237R131;C261R077;C251R060;C032R099;C045R054;C008R153;C047R004;C165R072;C235R021;C149R022;C265R062;C075R139;C061R108;C163R125;C242R049;C115R128;C165R079;C162R008;C154R068;C161R093;C070R162;C242R097;C003R128;C086R035;C026R110;C165R107;C170R094;C04…
[OVER]	GO:0002683	3	negative regulation of immune system process	BIOLOGICAL_PROCESS	0.00618471	0.000141474	28	2161	226	40426	11.0236	5.07432	C032R085;C123R093;C238R092;C026R110;C056R035;C014R039;C172R108;C019R121;C050R007;C252R096;C111R099;C143R165;C013R036;C053R071;C107R123;C024R130;C250R164;C116R146;C237R131;C261R077;C251R060;C045R054;C209R043;C008R153;C235R021;C105R130;C145R128;C165R079
[OVER]	GO:0014897	6	striated muscle hypertrophy	BIOLOGICAL_PROCESS	0.00627122	0.000143695	13	632	241	41955	5.11811	1.48402	C123R093;C090R116;C217R043;C238R092;C250R051;C136R038;C106R076;C202R099;C169R049;C007R122;C139R061;C009R100;C154R068
[OVER]	GO:0070373	5	negative regulation of ERK1 and ERK2 cascade	BIOLOGICAL_PROCESS	0.00633637	0.000145433	10	387	244	42200	3.93701	0.908728	C032R085;C047R136;C235R021;C188R087;C056R035;C237R131;C258R092;C261R077;C053R071;C014R039
[OVER]	GO:0031327	5	negative regulation of cellular biosynthetic process	BIOLOGICAL_PROCESS	0.00637262	0.000146511	57	5783	197	36804	22.4409	13.5793	C032R085;C181R043;C238R092;C180R081;C196R074;C056R035;C227R083;C051R056;C014R039;C098R102;C013R036;C007R122;C035R056;C169R131;C024R070;C237R131;C261R077;C045R054;C008R153;C235R021;C075R139;C233R106;C163R125;C242R049;C145R128;C115R128;C009R100;C154R068;C165R107;C250R051;C170R094;C040R065;C200R058;C222R158;C194R166;C023R102;C083R139;C028R006;C106R076;C229R156;C203R158;C223R127;C169R049;C053R071;C14…
[OVER]	GO:0042446	3	hormone biosynthetic process	BIOLOGICAL_PROCESS	0.00643469	0.000148417	10	388	244	42199	3.93701	0.911076	C028R006;C181R043;C217R121;C098R102;C165R107;C233R106;C189R067;C254R061;C035R056;C132R139
[OVER]	GO:0044065	5	regulation of respiratory system process	BIOLOGICAL_PROCESS	0.00643469	0.000148436	5	79	249	42508	1.9685	0.185503	C028R006;C181R043;C217R121;C189R067;C254R061
[OVER]	GO:0051784	4	negative regulation of nuclear division	BIOLOGICAL_PROCESS	0.00653943	0.000151104	9	315	245	42272	3.54331	0.739662	C032R085;C083R139;C222R034;C165R107;C170R094;C056R035;C237R131;C261R077;C161R093
[OVER]	GO:0070268	4	cornification	BIOLOGICAL_PROCESS	0.00667285	0.000154703	7	184	247	42403	2.75591	0.432057	C151R100;C040R051;C201R005;C168R092;C235R149;C136R161;C099R075
[OVER]	GO:2000515	5	negative regulation of CD4-positive, alpha-beta T cell activation	BIOLOGICAL_PROCESS	0.00667285	0.000154703	7	184	247	42403	2.75591	0.432057	C019R121;C238R092;C026R110;C116R146;C143R165;C165R079;C209R043
[OVER]	GO:0042981	6	regulation of apoptotic process	BIOLOGICAL_PROCESS	0.00675388	0.000156842	62	6517	192	36070	24.4094	15.3028	C032R085;C123R093;C090R116;C238R092;C196R074;C100R108;C056R035;C205R135;C051R056;C077R058;C108R142;C136R038;C013R036;C188R087;C237R131;C261R077;C032R099;C045R054;C263R103;C008R153;C047R004;C127R051;C265R062;C163R125;C115R128;C165R079;C162R008;C009R100;C161R093;C242R097;C073R014;C026R110;C165R107;C250R051;C029R045;C250R130;C200R058;C194R166;C034R077;C023R102;C083R139;C176R151;C222R034;C019R121;C17…
[OVER]	GO:0065009	3	regulation of molecular function	BIOLOGICAL_PROCESS	0.00677973	0.000157705	88	10208	166	32379	34.6457	23.9698	C032R085;C123R093;C090R116;C084R007;C181R043;C238R092;C180R081;C196R074;C056R035;C227R083;C205R135;C172R127;C014R039;C077R058;C108R142;C136R038;C066R077;C015R046;C007R122;C024R003;C236R052;C188R087;C024R070;C101R042;C237R131;C261R077;C251R060;C032R099;C008R153;C047R004;C235R021;C265R062;C075R139;C163R125;C145R128;C115R128;C165R079;C162R008;C009R100;C154R068;C161R093;C242R097;C003R128;C073R014;C02…
[OVER]	GO:0016336	4	establishment or maintenance of polarity of larval imaginal disc epithelium	BIOLOGICAL_PROCESS	0.00694913	0.000161914	4	42	250	42545	1.5748	0.0986216	C235R021;C053R071;C024R130;C014R039
[OVER]	GO:0097435	4	supramolecular fiber organization	BIOLOGICAL_PROCESS	0.00706543	0.000164896	40	3616	214	38971	15.748	8.49085	C123R093;C151R100;C090R116;C238R092;C026R110;C196R074;C250R130;C156R081;C051R035;C205R135;C099R075;C014R039;C023R102;C108R142;C108R064;C019R121;C201R005;C114R159;C106R076;C143R165;C007R122;C053R071;C139R061;C040R051;C168R092;C116R146;C235R149;C168R030;C032R099;C045R054;C241R154;C235R021;C085R014;C265R062;C007R019;C202R099;C165R079;C247R123;C154R068;C100R110
[OVER]	GO:0051048	3	negative regulation of secretion	BIOLOGICAL_PROCESS	0.00729277	0.000170484	18	1118	236	41469	7.08661	2.62521	C123R093;C238R092;C236R091;C026R110;C250R051;C116R146;C051R035;C122R118;C014R039;C194R166;C019R121;C163R125;C015R068;C252R096;C039R120;C143R165;C169R049;C165R079
[OVER]	GO:0045833	4	negative regulation of lipid metabolic process	BIOLOGICAL_PROCESS	0.00743979	0.000174208	10	396	244	42191	3.93701	0.929861	C028R006;C181R043;C217R121;C098R102;C165R107;C233R106;C189R067;C046R001;C254R061;C035R056
[OVER]	GO:0003012	4	muscle system process	BIOLOGICAL_PROCESS	0.00745674	0.000174893	30	2406	224	40181	11.811	5.64961	C123R093;C090R116;C181R043;C238R092;C250R051;C250R130;C205R135;C028R006;C136R038;C098R102;C114R159;C106R076;C169R049;C007R122;C053R071;C139R061;C254R061;C035R056;C217R043;C217R121;C235R021;C265R062;C233R106;C189R067;C202R099;C039R120;C009R100;C249R036;C154R068;C100R110
[OVER]	GO:0098797	2	plasma membrane protein complex	CELLULAR_COMPONENT	0.00746138	0.000175443	23	1610	231	40977	9.05512	3.7805	C151R100;C181R043;C217R121;C165R107;C024R130;C168R092;C032R099;C136R161;C099R075;C014R039;C181R058;C235R021;C028R006;C201R005;C098R102;C233R106;C189R067;C050R007;C015R046;C039R120;C053R071;C254R061;C035R056
[OVER]	GO:0033549	5	MAP kinase phosphatase activity	MOLECULAR_FUNCTION	0.00746138	0.000176156	4	43	250	42544	1.5748	0.10097	C032R085;C237R131;C261R077;C056R035
[OVER]	GO:0032799	6	low-density lipoprotein receptor particle metabolic process	BIOLOGICAL_PROCESS	0.00746138	0.000176013	6	131	248	42456	2.3622	0.307606	C116R146;C019R121;C143R165;C165R079;C026R110;C032R099
[OVER]	GO:0044754	6	autolysosome	CELLULAR_COMPONENT	0.00746138	0.000176156	4	43	250	42544	1.5748	0.10097	C027R166;C133R102;C123R075;C024R003
[OVER]	GO:0006936	5	muscle contraction	BIOLOGICAL_PROCESS	0.00752072	0.000177847	25	1865	229	40722	9.84252	4.37927	C123R093;C090R116;C181R043;C250R130;C205R135;C028R006;C136R038;C098R102;C114R159;C106R076;C007R122;C053R071;C139R061;C254R061;C035R056;C217R121;C235R021;C265R062;C233R106;C189R067;C202R099;C039R120;C249R036;C154R068;C100R110
[OVER]	GO:0045595	4	regulation of cell differentiation	BIOLOGICAL_PROCESS	0.00764225	0.000181016	75	8361	179	34226	29.5276	19.6328	C151R067;C123R093;C090R116;C238R092;C196R074;C156R081;C205R135;C051R056;C172R127;C108R064;C135R061;C136R038;C115R136;C013R036;C007R122;C167R027;C236R091;C101R042;C205R145;C032R099;C045R054;C209R043;C008R153;C047R004;C127R051;C149R022;C265R062;C031R102;C061R108;C111R068;C145R128;C115R128;C165R079;C162R008;C009R100;C154R068;C230R086;C161R093;C086R035;C026R110;C165R107;C186R166;C250R051;C170R094;C20…
[OVER]	GO:0060326	5	cell chemotaxis	BIOLOGICAL_PROCESS	0.00782585	0.000185667	18	1126	236	41461	7.08661	2.644	C032R085;C123R093;C107R123;C003R128;C073R014;C026R110;C100R108;C056R035;C116R146;C237R131;C261R077;C019R121;C161R157;C105R130;C252R096;C143R165;C165R079;C009R100
[OVER]	GO:0001881	6	receptor recycling	BIOLOGICAL_PROCESS	0.0078721	0.000187069	7	190	247	42397	2.75591	0.446146	C019R121;C231R116;C026R110;C024R130;C116R146;C143R165;C165R079
[OVER]	GO:0043025	4	neuronal cell body	CELLULAR_COMPONENT	0.0078797	0.000187761	37	3234	217	39353	14.5669	7.59387	C123R093;C181R043;C180R081;C196R074;C100R108;C040R065;C227R083;C051R035;C222R158;C034R077;C047R136;C028R006;C136R038;C001R030;C098R102;C066R077;C106R076;C203R158;C015R123;C015R068;C252R096;C242R139;C007R122;C053R071;C254R061;C035R056;C217R121;C030R041;C182R133;C265R062;C075R139;C233R106;C189R067;C255R103;C249R036;C154R068;C230R086
[OVER]	GO:0007188	6	adenylate cyclase-modulating G protein-coupled receptor signaling pathway	BIOLOGICAL_PROCESS	0.0078797	0.000187858	12	563	242	42024	4.72441	1.322	C188R087;C003R128;C203R155;C073R014;C154R040;C106R076;C039R120;C007R122;C032R099;C139R061;C154R068;C030R041
[OVER]	GO:0051346	5	negative regulation of hydrolase activity	BIOLOGICAL_PROCESS	0.0079733	0.000190398	21	1441	233	41146	8.26772	3.38366	C084R007;C026R110;C116R146;C014R039;C194R166;C047R004;C001R030;C019R121;C066R077;C106R076;C242R139;C039R120;C143R165;C165R079;C162R008;C007R122;C053R071;C139R061;C009R100;C249R036;C154R068
[OVER]	GO:0016335	4	morphogenesis of larval imaginal disc epithelium	BIOLOGICAL_PROCESS	0.00799469	0.000191279	4	44	250	42543	1.5748	0.103318	C235R021;C053R071;C024R130;C014R039
[OVER]	GO:0016310	6	phosphorylation	BIOLOGICAL_PROCESS	0.00799469	0.000191527	72	7966	182	34621	28.3465	18.7052	C032R085;C123R093;C180R081;C196R074;C100R108;C056R035;C227R083;C205R135;C014R039;C108R064;C136R038;C115R136;C007R122;C167R027;C188R087;C237R131;C008R113;C261R077;C032R099;C045R054;C008R153;C047R004;C235R021;C265R062;C075R139;C136R023;C163R125;C145R128;C165R079;C154R068;C161R093;C173R106;C003R128;C073R014;C026R110;C165R107;C170R094;C040R065;C029R045;C200R058;C228R028;C051R035;C194R166;C023R102;C04…
[OVER]	GO:0060191	5	regulation of lipase activity	BIOLOGICAL_PROCESS	0.00800856	0.000192168	10	401	244	42186	3.93701	0.941602	C136R038;C019R121;C026R110;C106R076;C116R146;C143R165;C165R079;C007R122;C139R061;C154R068
[OVER]	GO:0032270	3	positive regulation of cellular protein metabolic process	BIOLOGICAL_PROCESS	0.0080249	0.000192871	61	6387	193	36200	24.0157	14.9975	C032R085;C123R093;C238R092;C180R081;C056R035;C227R083;C205R135;C014R039;C077R058;C136R038;C015R046;C168R092;C237R131;C235R149;C261R077;C032R099;C045R054;C047R004;C235R021;C265R062;C075R139;C136R023;C163R125;C165R079;C162R008;C173R106;C003R128;C073R014;C026R110;C165R107;C170R094;C040R065;C228R028;C051R035;C194R166;C023R102;C047R136;C172R108;C001R030;C019R121;C229R156;C203R158;C252R096;C242R139;C11…
[OVER]	GO:0050789	2	regulation of biological process	BIOLOGICAL_PROCESS	0.00809334	0.000194828	188	26774	66	15813	74.0157	62.869	C032R085;C123R093;C181R043;C180R081;C056R035;C227R083;C156R081;C051R056;C172R127;C108R064;C098R102;C050R007;C015R046;C115R136;C239R092;C013R036;C024R003;C035R056;C007R030;C236R052;C168R092;C024R070;C237R131;C008R113;C261R077;C251R060;C032R099;C045R054;C047R004;C231R116;C075R139;C233R106;C061R108;C232R154;C242R049;C111R068;C115R128;C162R008;C009R100;C154R068;C230R086;C161R093;C212R074;C003R128;C08…
[OVER]	GO:0030506	5	ankyrin binding	MOLECULAR_FUNCTION	0.00810586	0.000195443	8	256	246	42331	3.14961	0.601122	C217R121;C098R102;C114R159;C233R106;C189R067;C202R099;C254R061;C035R056
[OVER]	GO:0051589	3	negative regulation of neurotransmitter transport	BIOLOGICAL_PROCESS	0.00819816	0.000197985	6	134	248	42453	2.3622	0.31465	C051R035;C039R120;C007R122;C139R061;C106R076;C154R068
[OVER]	GO:0032943	4	mononuclear cell proliferation	BIOLOGICAL_PROCESS	0.00826473	0.000199912	18	1133	236	41454	7.08661	2.66044	C238R092;C180R081;C026R110;C073R049;C040R065;C116R146;C227R083;C014R039;C235R021;C182R133;C127R051;C019R121;C075R139;C203R158;C252R096;C143R165;C165R079;C053R071
[OVER]	GO:0051704	2	multi-organism process	BIOLOGICAL_PROCESS	0.0083665	0.000203201	100	12094	154	30493	39.3701	28.3983	C180R081;C032R080;C227R083;C051R056;C172R127;C001R135;C050R007;C115R136;C013R036;C007R030;C236R052;C168R092;C251R060;C032R099;C045R054;C047R004;C075R139;C061R108;C242R049;C115R128;C154R068;C161R093;C003R128;C086R035;C165R107;C228R028;C222R158;C083R139;C047R136;C117R009;C172R108;C222R034;C019R121;C106R076;C203R158;C223R127;C191R068;C143R165;C169R049;C089R116;C250R164;C147R099;C034R025;C248R164;C03…
[OVER]	GO:1903531	3	negative regulation of secretion by cell	BIOLOGICAL_PROCESS	0.0083665	0.000203343	17	1034	237	41553	6.69291	2.42797	C123R093;C238R092;C236R091;C026R110;C250R051;C116R146;C051R035;C122R118;C014R039;C194R166;C019R121;C163R125;C252R096;C039R120;C143R165;C169R049;C165R079
[OVER]	GO:0070372	4	regulation of ERK1 and ERK2 cascade	BIOLOGICAL_PROCESS	0.0083665	0.000202775	19	1237	235	41350	7.48031	2.90464	C032R085;C123R093;C188R087;C003R128;C073R014;C165R107;C056R035;C205R135;C237R131;C261R077;C032R099;C014R039;C047R136;C235R021;C136R038;C154R040;C252R096;C258R092;C053R071
[OVER]	GO:0050778	3	positive regulation of immune response	BIOLOGICAL_PROCESS	0.00839852	0.000204446	32	2648	222	39939	12.5984	6.21786	C173R106;C003R128;C238R092;C073R014;C026R110;C196R074;C228R028;C014R039;C194R166;C108R142;C172R108;C019R121;C208R118;C050R007;C252R096;C143R165;C107R123;C024R130;C040R098;C250R164;C116R146;C251R060;C105R157;C209R043;C181R058;C127R051;C027R162;C229R169;C258R092;C165R079;C009R100;C070R162
[OVER]	GO:0015079	3	potassium ion transmembrane transporter activity	MOLECULAR_FUNCTION	0.00843611	0.000205687	8	258	246	42329	3.14961	0.605819	C028R006;C181R043;C217R121;C098R102;C233R106;C189R067;C254R061;C035R056
[OVER]	GO:0002792	3	negative regulation of peptide secretion	BIOLOGICAL_PROCESS	0.00868335	0.00021388	13	659	241	41928	5.11811	1.54742	C123R093;C238R092;C236R091;C026R110;C250R051;C116R146;C014R039;C194R166;C019R121;C163R125;C039R120;C143R165;C165R079
[OVER]	GO:0099512	4	supramolecular fiber	CELLULAR_COMPONENT	0.00868335	0.000213144	41	3762	213	38825	16.1417	8.83368	C151R100;C090R116;C180R081;C026R110;C196R074;C040R065;C250R130;C227R083;C156R081;C099R075;C014R039;C129R134;C047R136;C019R121;C201R005;C114R159;C066R077;C203R158;C007R105;C242R139;C143R165;C053R071;C007R030;C167R027;C040R051;C168R092;C116R146;C235R149;C045R054;C235R021;C182R133;C265R062;C075R139;C202R099;C039R120;C165R079;C162R008;C247R123;C065R103;C249R036;C100R110
[OVER]	GO:0072359	4	circulatory system development	BIOLOGICAL_PROCESS	0.00868335	0.000212209	54	5449	200	37138	21.2598	12.795	C123R093;C090R116;C238R092;C196R074;C205R135;C136R038;C015R123;C007R122;C237R131;C032R099;C008R153;C047R004;C149R022;C265R062;C061R108;C163R125;C232R154;C242R049;C115R128;C165R079;C162R008;C009R100;C154R068;C086R035;C026R110;C165R107;C170R094;C250R130;C200R058;C125R165;C194R166;C023R102;C047R136;C019R121;C114R159;C106R076;C046R001;C252R096;C111R099;C143R165;C139R061;C141R034;C217R043;C069R086;C02…
[OVER]	GO:0042542	5	response to hydrogen peroxide	BIOLOGICAL_PROCESS	0.00868335	0.000212517	17	1038	237	41549	6.69291	2.43736	C238R092;C180R081;C026R110;C040R065;C116R146;C227R083;C237R131;C008R153;C165R072;C182R133;C019R121;C075R139;C203R158;C143R165;C258R092;C165R079;C009R100
[OVER]	GO:1904063	5	negative regulation of cation transmembrane transport	BIOLOGICAL_PROCESS	0.00868335	0.000214064	11	487	243	42100	4.33071	1.14354	C047R004;C028R006;C188R087;C136R038;C181R043;C154R040;C106R076;C039R120;C007R122;C139R061;C154R068
[OVER]	GO:0048583	3	regulation of response to stimulus	BIOLOGICAL_PROCESS	0.00868335	0.000214018	112	13966	142	28621	44.0945	32.794	C032R085;C123R093;C180R081;C056R035;C227R083;C051R056;C172R127;C108R064;C050R007;C015R046;C115R136;C013R036;C237R131;C261R077;C251R060;C032R099;C045R054;C047R004;C075R139;C242R049;C111R068;C115R128;C162R008;C009R100;C154R068;C230R086;C161R093;C003R128;C165R107;C250R051;C170R094;C228R028;C083R139;C047R136;C172R108;C222R034;C019R121;C106R076;C229R156;C203R158;C223R127;C191R068;C143R165;C169R049;C07…
[OVER]	GO:0014896	5	muscle hypertrophy	BIOLOGICAL_PROCESS	0.00868335	0.00021388	13	659	241	41928	5.11811	1.54742	C123R093;C090R116;C217R043;C238R092;C250R051;C136R038;C106R076;C202R099;C169R049;C007R122;C139R061;C009R100;C154R068
[OVER]	GO:0099081	3	supramolecular polymer	CELLULAR_COMPONENT	0.00873696	0.000215723	41	3768	213	38819	16.1417	8.84777	C151R100;C090R116;C180R081;C026R110;C196R074;C040R065;C250R130;C227R083;C156R081;C099R075;C014R039;C129R134;C047R136;C019R121;C201R005;C114R159;C066R077;C203R158;C007R105;C242R139;C143R165;C053R071;C007R030;C167R027;C040R051;C168R092;C116R146;C235R149;C045R054;C235R021;C182R133;C265R062;C075R139;C202R099;C039R120;C165R079;C162R008;C247R123;C065R103;C249R036;C100R110
[OVER]	GO:0097755	7	positive regulation of blood vessel diameter	BIOLOGICAL_PROCESS	0.00873708	0.000216064	9	331	245	42256	3.54331	0.777232	C032R085;C106R076;C056R035;C237R131;C039R120;C261R077;C007R122;C139R061;C154R068
[OVER]	GO:0099080	2	supramolecular complex	CELLULAR_COMPONENT	0.00886116	0.000219475	41	3776	213	38811	16.1417	8.86656	C151R100;C090R116;C180R081;C026R110;C196R074;C040R065;C250R130;C227R083;C156R081;C099R075;C014R039;C129R134;C047R136;C019R121;C201R005;C114R159;C066R077;C203R158;C007R105;C242R139;C143R165;C053R071;C007R030;C167R027;C040R051;C168R092;C116R146;C235R149;C045R054;C235R021;C182R133;C265R062;C075R139;C202R099;C039R120;C165R079;C162R008;C247R123;C065R103;C249R036;C100R110
[OVER]	GO:0008015	5	blood circulation	BIOLOGICAL_PROCESS	0.00913829	0.000226692	32	2681	222	39906	12.5984	6.29535	C032R085;C123R093;C090R116;C181R043;C196R074;C250R130;C056R035;C205R135;C028R006;C136R038;C098R102;C114R159;C106R076;C007R122;C053R071;C139R061;C254R061;C035R056;C217R121;C237R131;C168R030;C261R077;C030R041;C235R021;C265R062;C233R106;C189R067;C202R099;C039R120;C162R008;C154R068;C100R110
[OVER]	GO:0019829	2	ATPase-coupled cation transmembrane transporter activity	MOLECULAR_FUNCTION	0.00915663	0.0002275	8	262	246	42325	3.14961	0.615211	C028R006;C181R043;C217R121;C098R102;C233R106;C189R067;C254R061;C035R056
[OVER]	GO:0050866	4	negative regulation of cell activation	BIOLOGICAL_PROCESS	0.00918723	0.000228616	15	849	239	41738	5.90551	1.99357	C202R049;C238R092;C026R110;C116R146;C209R043;C235R021;C172R108;C019R121;C255R103;C252R096;C111R099;C039R120;C143R165;C165R079;C053R071
[OVER]	GO:0061050	4	regulation of cell growth involved in cardiac muscle cell development	BIOLOGICAL_PROCESS	0.00923766	0.000230585	6	138	248	42449	2.3622	0.324043	C123R093;C238R092;C007R122;C139R061;C106R076;C154R068
[OVER]	GO:0045063	7	T-helper 1 cell differentiation	BIOLOGICAL_PROCESS	0.00923766	0.000230585	6	138	248	42449	2.3622	0.324043	C116R146;C019R121;C143R165;C165R079;C026R110;C209R043
[OVER]	GO:0002819	5	regulation of adaptive immune response	BIOLOGICAL_PROCESS	0.00945085	0.000236271	13	666	241	41921	5.11811	1.56386	C238R092;C026R110;C116R146;C209R043;C194R166;C181R058;C127R051;C019R121;C027R162;C050R007;C252R096;C143R165;C165R079
[OVER]	GO:0051049	3	regulation of transport	BIOLOGICAL_PROCESS	0.00946095	0.000236889	71	7835	183	34752	27.9528	18.3976	C123R093;C181R043;C238R092;C180R081;C196R074;C100R108;C227R083;C172R127;C014R039;C136R038;C098R102;C066R077;C115R136;C007R122;C035R056;C188R087;C236R091;C205R145;C032R099;C122R118;C047R004;C235R021;C231R116;C075R139;C233R106;C163R125;C115R128;C165R079;C162R008;C009R100;C154R068;C026R110;C250R051;C170R094;C040R065;C200R058;C051R035;C194R166;C028R006;C117R009;C172R108;C019R121;C106R076;C229R156;C20…
[OVER]	GO:0048871	3	multicellular organismal homeostasis	BIOLOGICAL_PROCESS	0.00952122	0.000238766	27	2122	227	40465	10.6299	4.98274	C123R093;C086R035;C100R108;C029R045;C205R135;C051R056;C083R139;C203R155;C046R001;C252R096;C040R051;C168R092;C205R145;C235R149;C032R099;C122R118;C030R041;C263R103;C149R022;C161R157;C061R108;C145R128;C039R120;C258R092;C162R008;C015R137;C009R100
[OVER]	GO:0042730	4	fibrinolysis	BIOLOGICAL_PROCESS	0.00952808	0.000239307	5	88	249	42499	1.9685	0.206636	C116R146;C019R121;C143R165;C165R079;C026R110
[OVER]	GO:0071621	5	granulocyte chemotaxis	BIOLOGICAL_PROCESS	0.00979112	0.000246291	10	414	244	42173	3.93701	0.972128	C107R123;C003R128;C019R121;C073R014;C026R110;C161R157;C116R146;C252R096;C143R165;C165R079
[OVER]	GO:0032395	#REF!	MHC class II receptor activity	MOLECULAR_FUNCTION	0.0100468	0.000253111	3	18	251	42569	1.1811	0.0422664	C040R051;C168R092;C235R149
[OVER]	GO:0051117	#REF!	ATPase binding	MOLECULAR_FUNCTION	0.0100495	0.000253567	11	497	243	42090	4.33071	1.16702	C028R006;C181R043;C217R121;C098R102;C196R074;C233R106;C189R067;C039R120;C014R039;C254R061;C035R056
[OVER]	GO:0042391	#REF!	regulation of membrane potential	BIOLOGICAL_PROCESS	0.0102114	0.000258329	23	1678	231	40909	9.05512	3.94017	C181R043;C217R121;C238R092;C250R051;C200R058;C051R035;C014R039;C235R021;C028R006;C136R038;C161R157;C098R102;C114R159;C233R106;C106R076;C189R067;C015R137;C007R122;C053R071;C139R061;C154R068;C254R061;C035R056
[OVER]	GO:0044706	#REF!	multi-multicellular organism process	BIOLOGICAL_PROCESS	0.0102114	0.000258442	22	1544	232	41043	8.66142	3.62552	C007R030;C089R116;C107R123;C242R097;C086R035;C032R099;C248R164;C008R153;C047R004;C176R151;C149R022;C114R159;C106R076;C061R108;C242R049;C216R009;C015R068;C039R120;C169R049;C007R122;C139R061;C154R068
[OVER]	GO:0003013	#REF!	circulatory system process	BIOLOGICAL_PROCESS	0.0102167	0.000258971	32	2715	222	39872	12.5984	6.37518	C032R085;C123R093;C090R116;C181R043;C196R074;C250R130;C056R035;C205R135;C028R006;C136R038;C098R102;C114R159;C106R076;C007R122;C053R071;C139R061;C254R061;C035R056;C217R121;C237R131;C168R030;C261R077;C030R041;C235R021;C265R062;C233R106;C189R067;C202R099;C039R120;C162R008;C154R068;C100R110
[OVER]	GO:0060420	#REF!	regulation of heart growth	BIOLOGICAL_PROCESS	0.0102593	0.000260446	10	417	244	42170	3.93701	0.979172	C123R093;C217R043;C238R092;C106R076;C163R125;C046R001;C237R131;C007R122;C139R061;C154R068
[OVER]	GO:0044093	#REF!	positive regulation of molecular function	BIOLOGICAL_PROCESS	0.0102724	0.000261177	62	6652	192	35935	24.4094	15.6198	C032R085;C123R093;C090R116;C180R081;C196R074;C056R035;C227R083;C205R135;C172R127;C077R058;C136R038;C015R046;C007R122;C024R003;C236R052;C101R042;C237R131;C261R077;C032R099;C047R004;C235R021;C265R062;C075R139;C163R125;C115R128;C165R079;C162R008;C009R100;C154R068;C073R014;C026R110;C165R107;C250R051;C040R065;C200R058;C051R035;C194R166;C023R102;C047R136;C001R030;C019R121;C106R076;C203R158;C242R139;C14…
[OVER]	GO:0097617	#REF!	annealing activity	MOLECULAR_FUNCTION	0.0103772	0.000264243	5	90	249	42497	1.9685	0.211332	C116R146;C019R121;C143R165;C165R079;C026R110
[OVER]	GO:0046890	#REF!	regulation of lipid biosynthetic process	BIOLOGICAL_PROCESS	0.0105599	0.000269301	16	960	238	41627	6.29921	2.25421	C181R043;C217R121;C026R110;C165R107;C116R146;C028R006;C019R121;C098R102;C233R106;C189R067;C015R068;C046R001;C143R165;C165R079;C254R061;C035R056
[OVER]	GO:0010035	#REF!	response to inorganic substance	BIOLOGICAL_PROCESS	0.0108246	0.00027647	46	4447	208	38140	18.1102	10.4422	C032R085;C151R100;C238R092;C180R081;C026R110;C250R051;C100R108;C040R065;C250R130;C056R035;C227R083;C051R056;C099R075;C023R102;C108R142;C222R034;C136R038;C019R121;C201R005;C203R158;C050R007;C143R165;C053R071;C146R091;C132R139;C040R051;C116R146;C237R131;C205R145;C261R077;C030R041;C008R153;C181R058;C047R004;C165R072;C182R133;C265R062;C075R139;C242R049;C255R103;C202R099;C039R120;C258R092;C165R079;C00…
[OVER]	GO:0006879	#REF!	cellular iron ion homeostasis	BIOLOGICAL_PROCESS	0.0108972	0.000278747	9	343	245	42244	3.54331	0.80541	C108R142;C236R091;C133R102;C069R086;C027R166;C115R128;C123R075;C045R054;C024R003
[OVER]	GO:0012501	#REF!	programmed cell death	BIOLOGICAL_PROCESS	0.0109054	0.000279377	72	8054	182	34533	28.3465	18.9119	C032R085;C123R093;C151R100;C090R116;C238R092;C196R074;C100R108;C056R035;C205R135;C051R056;C099R075;C077R058;C108R142;C136R038;C201R005;C013R036;C188R087;C168R092;C237R131;C235R149;C261R077;C032R099;C045R054;C263R103;C008R153;C047R004;C127R051;C231R116;C265R062;C163R125;C115R128;C165R079;C162R008;C009R100;C161R093;C242R097;C073R014;C026R110;C165R107;C250R051;C029R045;C250R130;C200R058;C194R166;C03…
[OVER]	GO:0030048	#REF!	actin filament-based movement	BIOLOGICAL_PROCESS	0.0109797	0.000281706	16	964	238	41623	6.29921	2.2636	C181R043;C217R121;C250R130;C101R042;C235R021;C028R006;C136R038;C098R102;C114R159;C233R106;C189R067;C039R120;C053R071;C254R061;C035R056;C100R110
[OVER]	GO:0023052	#REF!	signaling	BIOLOGICAL_PROCESS	0.0110343	0.000283958	127	16473	127	26114	50	38.6808	C032R085;C123R093;C181R043;C180R081;C056R035;C227R083;C051R056;C172R127;C108R064;C098R102;C015R046;C115R136;C239R092;C013R036;C035R056;C168R092;C237R131;C261R077;C032R099;C045R054;C047R004;C231R116;C075R139;C233R106;C061R108;C242R049;C111R068;C115R128;C162R008;C009R100;C154R068;C161R093;C003R128;C086R035;C165R107;C250R051;C170R094;C051R035;C083R139;C047R136;C172R108;C222R034;C203R155;C019R121;C10…
[OVER]	GO:0048662	#REF!	negative regulation of smooth muscle cell proliferation	BIOLOGICAL_PROCESS	0.0110343	0.000283567	8	271	246	42316	3.14961	0.636344	C066R077;C106R076;C039R120;C169R049;C139R061;C249R036;C100R110;C023R102
[OVER]	GO:0055067	#REF!	monovalent inorganic cation homeostasis	BIOLOGICAL_PROCESS	0.0110503	0.000284798	12	590	242	41997	4.72441	1.3854	C028R006;C136R038;C181R043;C217R121;C161R157;C098R102;C233R106;C189R067;C168R030;C122R118;C254R061;C035R056
[OVER]	GO:0016338	#REF!	calcium-independent cell-cell adhesion via plasma membrane cell-adhesion molecules	BIOLOGICAL_PROCESS	0.0112781	0.000291103	5	92	249	42495	1.9685	0.216028	C086R035;C205R145;C149R022;C165R107;C061R108
[OVER]	GO:0044419	#REF!	interspecies interaction between organisms	BIOLOGICAL_PROCESS	0.0113699	0.000293912	36	3210	218	39377	14.1732	7.53751	C151R100;C202R049;C242R097;C086R035;C026R110;C172R127;C120R116;C099R075;C047R136;C176R151;C117R009;C019R121;C201R005;C223R127;C115R136;C252R096;C143R165;C053R071;C069R086;C024R130;C147R099;C116R146;C032R099;C122R118;C045R054;C047R004;C165R072;C235R021;C044R163;C149R022;C265R062;C061R108;C115R128;C216R009;C039R120;C165R079
[OVER]	GO:0000302	#REF!	response to reactive oxygen species	BIOLOGICAL_PROCESS	0.0114791	0.000297178	22	1572	232	41015	8.66142	3.69127	C238R092;C180R081;C026R110;C250R051;C040R065;C116R146;C227R083;C237R131;C008R153;C181R058;C047R004;C165R072;C182R133;C019R121;C075R139;C203R158;C039R120;C143R165;C258R092;C165R079;C009R100;C100R110
[OVER]	GO:0002711	#REF!	positive regulation of T cell mediated immunity	BIOLOGICAL_PROCESS	0.011481	0.000297673	6	145	248	42442	2.3622	0.340479	C050R007;C127R051;C238R092;C027R162;C194R166;C181R058
[OVER]	GO:0008199	#REF!	ferric iron binding	MOLECULAR_FUNCTION	0.0116441	0.00030235	4	50	250	42537	1.5748	0.117407	C027R166;C133R102;C123R075;C024R003
[OVER]	GO:0070661	#REF!	leukocyte proliferation	BIOLOGICAL_PROCESS	0.0118136	0.000307207	18	1175	236	41412	7.08661	2.75906	C238R092;C180R081;C026R110;C073R049;C040R065;C116R146;C227R083;C014R039;C235R021;C182R133;C127R051;C019R121;C075R139;C203R158;C252R096;C143R165;C165R079;C053R071
[OVER]	GO:0051154	#REF!	negative regulation of striated muscle cell differentiation	BIOLOGICAL_PROCESS	0.0118284	0.000309421	7	207	247	42380	2.75591	0.486064	C123R093;C238R092;C165R107;C106R076;C007R122;C139R061;C154R068
[OVER]	GO:0030195	#REF!	negative regulation of blood coagulation	BIOLOGICAL_PROCESS	0.0118284	0.000309421	7	207	247	42380	2.75591	0.486064	C202R049;C019R121;C026R110;C116R146;C039R120;C143R165;C165R079
[OVER]	GO:1900047	#REF!	negative regulation of hemostasis	BIOLOGICAL_PROCESS	0.0118284	0.000309421	7	207	247	42380	2.75591	0.486064	C202R049;C019R121;C026R110;C116R146;C039R120;C143R165;C165R079
[OVER]	GO:0032501	#REF!	multicellular organismal process	BIOLOGICAL_PROCESS	0.0118284	0.000308204	165	22849	89	19738	64.9606	53.6525	C032R085;C123R093;C181R043;C180R081;C032R080;C056R035;C227R083;C156R081;C051R056;C172R127;C108R064;C168R027;C098R102;C015R046;C115R136;C013R036;C035R056;C007R030;C236R052;C168R092;C237R131;C261R077;C251R060;C032R099;C045R054;C047R004;C075R139;C233R106;C061R108;C232R154;C242R049;C111R068;C115R128;C162R008;C009R100;C154R068;C230R086;C161R093;C212R074;C003R128;C086R035;C165R107;C186R166;C250R051;C17…
[OVER]	GO:0050810	#REF!	regulation of steroid biosynthetic process	BIOLOGICAL_PROCESS	0.0119166	0.00031265	10	427	244	42160	3.93701	1.00265	C028R006;C181R043;C217R121;C098R102;C165R107;C233R106;C189R067;C046R001;C254R061;C035R056
[OVER]	GO:0001558	#REF!	regulation of cell growth	BIOLOGICAL_PROCESS	0.0119166	0.000312506	28	2226	226	40361	11.0236	5.22695	C123R093;C238R092;C051R056;C177R022;C125R165;C023R102;C083R139;C222R034;C136R038;C114R159;C106R076;C252R096;C111R099;C169R049;C013R036;C007R122;C139R061;C132R139;C167R027;C040R051;C069R086;C168R092;C235R149;C168R030;C154R040;C115R128;C154R068;C161R093
[OVER]	GO:0051480	#REF!	regulation of cytosolic calcium ion concentration	BIOLOGICAL_PROCESS	0.0119521	0.000314042	19	1282	235	41305	7.48031	3.01031	C003R128;C181R043;C217R121;C073R014;C026R110;C100R108;C116R146;C032R099;C030R041;C028R006;C136R038;C019R121;C189R067;C252R096;C039R120;C143R165;C165R079;C053R071;C254R061
[OVER]	GO:0001933	#REF!	negative regulation of protein phosphorylation	BIOLOGICAL_PROCESS	0.0120751	0.000317741	26	2041	228	40546	10.2362	4.79254	C032R085;C165R107;C170R094;C029R045;C056R035;C200R058;C014R039;C194R166;C023R102;C047R136;C108R064;C222R034;C106R076;C169R049;C007R122;C053R071;C139R061;C188R087;C237R131;C261R077;C235R021;C154R040;C039R120;C258R092;C154R068;C161R093
[OVER]	GO:0051447	#REF!	negative regulation of meiotic cell cycle	BIOLOGICAL_PROCESS	0.0121205	0.000319404	6	147	248	42440	2.3622	0.345176	C032R085;C083R139;C237R131;C261R077;C170R094;C056R035
[OVER]	GO:0046873	#REF!	metal ion transmembrane transporter activity	MOLECULAR_FUNCTION	0.0121234	0.00031995	15	877	239	41710	5.90551	2.05931	C181R043;C217R121;C026R110;C100R108;C116R146;C028R006;C019R121;C098R102;C233R106;C189R067;C143R165;C165R079;C067R147;C254R061;C035R056
[OVER]	GO:0005496	#REF!	steroid binding	MOLECULAR_FUNCTION	0.0126589	0.00033506	9	352	245	42235	3.54331	0.826543	C028R006;C181R043;C217R121;C098R102;C233R106;C189R067;C157R039;C254R061;C035R056
[OVER]	GO:0061337	#REF!	cardiac conduction	BIOLOGICAL_PROCESS	0.0126589	0.000334847	11	514	243	42073	4.33071	1.20694	C028R006;C136R038;C181R043;C217R121;C098R102;C114R159;C233R106;C189R067;C039R120;C254R061;C035R056
[OVER]	GO:0051384	#REF!	response to glucocorticoid	BIOLOGICAL_PROCESS	0.0127946	0.000339146	18	1185	236	41402	7.08661	2.78254	C180R081;C026R110;C196R074;C040R065;C116R146;C227R083;C237R131;C205R145;C168R030;C182R133;C019R121;C075R139;C203R158;C242R049;C039R120;C143R165;C165R079;C132R139
[OVER]	GO:0044403	#REF!	symbiont process	BIOLOGICAL_PROCESS	0.0128835	0.000342001	34	3013	220	39574	13.3858	7.07493	C151R100;C242R097;C086R035;C026R110;C172R127;C120R116;C099R075;C047R136;C176R151;C117R009;C019R121;C201R005;C223R127;C115R136;C252R096;C143R165;C053R071;C069R086;C024R130;C147R099;C116R146;C032R099;C122R118;C045R054;C047R004;C165R072;C235R021;C044R163;C149R022;C265R062;C061R108;C115R128;C216R009;C165R079
[OVER]	GO:0009897	#REF!	external side of plasma membrane	CELLULAR_COMPONENT	0.0129086	0.000343165	15	883	239	41704	5.90551	2.0734	C242R097;C236R091;C026R110;C100R108;C116R146;C032R099;C176R151;C044R163;C019R121;C027R162;C216R009;C229R169;C252R096;C143R165;C165R079
[OVER]	GO:0002430	#REF!	complement receptor mediated signaling pathway	BIOLOGICAL_PROCESS	0.0129229	0.000346041	2	3	252	42584	0.787402	0.0070444	C003R128;C073R014
[OVER]	GO:1905742	#REF!	Ras guanyl-nucleotide exchange factor complex	CELLULAR_COMPONENT	0.0129229	0.000346041	2	3	252	42584	0.787402	0.0070444	C222R034;C161R093
[OVER]	GO:0061492	#REF!	asymmetric protein localization to old or new spindle pole body	BIOLOGICAL_PROCESS	0.0129229	0.000346041	2	3	252	42584	0.787402	0.0070444	C222R034;C161R093
[OVER]	GO:1902440	#REF!	protein localization to mitotic spindle pole body	BIOLOGICAL_PROCESS	0.0129229	0.000346041	2	3	252	42584	0.787402	0.0070444	C222R034;C161R093
[OVER]	GO:0061509	#REF!	asymmetric protein localization to old mitotic spindle pole body	BIOLOGICAL_PROCESS	0.0129229	0.000346041	2	3	252	42584	0.787402	0.0070444	C222R034;C161R093
[OVER]	GO:0044877	#REF!	protein-containing complex binding	MOLECULAR_FUNCTION	0.0129551	0.000347694	54	5556	200	37031	21.2598	13.0462	C123R093;C151R100;C032R080;C156R081;C205R135;C099R075;C014R039;C201R005;C015R046;C007R030;C188R087;C236R091;C168R092;C032R099;C122R118;C045R054;C047R004;C231R116;C163R125;C115R128;C165R079;C162R008;C242R097;C026R110;C170R094;C200R058;C051R035;C222R158;C023R102;C047R136;C176R151;C172R108;C203R155;C001R030;C019R121;C114R159;C229R156;C223R127;C242R139;C143R165;C053R071;C107R123;C040R051;C069R086;C11…
[OVER]	GO:0007318	#REF!	pole plasm protein localization	BIOLOGICAL_PROCESS	0.0129551	0.000347904	4	52	250	42535	1.5748	0.122103	C235R021;C053R071;C024R130;C014R039
[OVER]	GO:0065008	#REF!	regulation of biological quality	BIOLOGICAL_PROCESS	0.0129917	0.000349893	117	14915	137	27672	46.063	35.0224	C032R085;C123R093;C181R043;C180R081;C056R035;C227R083;C051R056;C108R064;C098R102;C050R007;C013R036;C024R003;C035R056;C236R052;C168R092;C024R070;C237R131;C261R077;C032R099;C045R054;C047R004;C231R116;C075R139;C233R106;C061R108;C111R068;C115R128;C162R008;C009R100;C154R068;C230R086;C161R093;C003R128;C086R035;C165R107;C250R051;C170R094;C051R035;C123R075;C083R139;C222R034;C203R155;C019R121;C106R076;C20…
[OVER]	GO:0055001	#REF!	muscle cell development	BIOLOGICAL_PROCESS	0.0129917	0.000349892	22	1600	232	40987	8.66142	3.75702	C123R093;C151R100;C090R116;C238R092;C069R086;C168R092;C250R130;C032R099;C099R075;C136R038;C201R005;C265R062;C106R076;C202R099;C258R092;C162R008;C007R122;C247R123;C139R061;C065R103;C154R068;C100R110
[OVER]	GO:0043502	#REF!	regulation of muscle adaptation	BIOLOGICAL_PROCESS	0.0131637	0.000355034	12	605	242	41982	4.72441	1.42062	C123R093;C217R043;C136R038;C238R092;C250R051;C106R076;C039R120;C169R049;C007R122;C139R061;C009R100;C154R068
[OVER]	GO:0005882	#REF!	intermediate filament	CELLULAR_COMPONENT	0.0132776	0.000358618	8	281	246	42306	3.14961	0.659826	C151R100;C040R051;C201R005;C114R159;C168R092;C007R105;C235R149;C099R075
[OVER]	GO:0043067	#REF!	regulation of programmed cell death	BIOLOGICAL_PROCESS	0.0134231	0.000363067	62	6694	192	35893	24.4094	15.7184	C032R085;C123R093;C090R116;C238R092;C196R074;C100R108;C056R035;C205R135;C051R056;C077R058;C108R142;C136R038;C013R036;C188R087;C237R131;C261R077;C032R099;C045R054;C263R103;C008R153;C047R004;C127R051;C265R062;C163R125;C115R128;C165R079;C162R008;C009R100;C161R093;C242R097;C073R014;C026R110;C165R107;C250R051;C029R045;C250R130;C200R058;C194R166;C034R077;C023R102;C083R139;C176R151;C222R034;C019R121;C17…
[OVER]	GO:0098552	#REF!	side of membrane	CELLULAR_COMPONENT	0.0134249	0.000363635	26	2065	228	40522	10.2362	4.8489	C242R097;C026R110;C100R108;C014R039;C176R151;C019R121;C106R076;C252R096;C143R165;C007R122;C053R071;C139R061;C236R091;C116R146;C101R042;C032R099;C181R058;C235R021;C044R163;C027R162;C154R040;C216R009;C229R169;C258R092;C165R079;C154R068
[OVER]	GO:0090317	#REF!	negative regulation of intracellular protein transport	BIOLOGICAL_PROCESS	0.013472	0.000365432	7	213	247	42374	2.75591	0.500153	C182R133;C180R081;C075R139;C040R065;C203R158;C227R083;C200R058
[OVER]	GO:0005245	#REF!	voltage-gated calcium channel activity	MOLECULAR_FUNCTION	0.0135221	0.000367311	5	97	249	42490	1.9685	0.227769	C116R146;C019R121;C143R165;C165R079;C026R110
[OVER]	GO:0048511	#REF!	rhythmic process	BIOLOGICAL_PROCESS	0.0135346	0.000368175	23	1730	231	40857	9.05512	4.06227	C217R043;C086R035;C026R110;C165R107;C170R094;C100R108;C116R146;C051R056;C030R041;C008R153;C047R004;C222R034;C019R121;C149R022;C061R108;C223R127;C242R139;C039R120;C143R165;C258R092;C165R079;C015R137;C161R093
[OVER]	GO:0060159	#REF!	regulation of dopamine receptor signaling pathway	BIOLOGICAL_PROCESS	0.0136379	0.000372431	4	53	250	42534	1.5748	0.124451	C007R122;C139R061;C106R076;C154R068
[OVER]	GO:0060087	#REF!	relaxation of vascular smooth muscle	BIOLOGICAL_PROCESS	0.0136379	0.000372431	4	53	250	42534	1.5748	0.124451	C007R122;C139R061;C106R076;C154R068
[OVER]	GO:0055002	#REF!	striated muscle cell development	BIOLOGICAL_PROCESS	0.0136379	0.000372565	21	1473	233	41114	8.26772	3.4588	C123R093;C151R100;C090R116;C238R092;C168R092;C250R130;C032R099;C099R075;C136R038;C201R005;C265R062;C106R076;C202R099;C258R092;C162R008;C007R122;C247R123;C139R061;C065R103;C154R068;C100R110
[OVER]	GO:0015672	#REF!	monovalent inorganic cation transport	BIOLOGICAL_PROCESS	0.0137026	0.000374862	22	1611	232	40976	8.66142	3.78284	C188R087;C181R043;C217R121;C200R058;C168R030;C023R102;C235R021;C028R006;C136R038;C098R102;C233R106;C106R076;C189R067;C163R125;C039R120;C007R122;C053R071;C139R061;C065R103;C154R068;C254R061;C035R056
[OVER]	GO:0055026	#REF!	negative regulation of cardiac muscle tissue development	BIOLOGICAL_PROCESS	0.0137069	0.000375509	7	214	247	42373	2.75591	0.502501	C217R043;C238R092;C165R107;C106R076;C007R122;C139R061;C154R068
[OVER]	GO:0033218	#REF!	amide binding	MOLECULAR_FUNCTION	0.0138	0.000378593	19	1302	235	41285	7.48031	3.05727	C242R097;C003R128;C181R043;C217R121;C073R014;C236R091;C165R072;C028R006;C176R151;C027R162;C098R102;C265R062;C233R106;C189R067;C050R007;C216R009;C046R001;C254R061;C035R056
[OVER]	GO:0097223	#REF!	sperm part	CELLULAR_COMPONENT	0.0138376	0.000380159	14	795	240	41792	5.51181	1.86677	C007R030;C236R052;C188R087;C180R081;C040R065;C250R164;C227R083;C251R060;C045R054;C182R133;C265R062;C075R139;C203R158;C070R162
[OVER]	GO:0065010	#REF!	extracellular membrane-bounded organelle	CELLULAR_COMPONENT	0.0139652	0.000384204	5	98	249	42489	1.9685	0.230117	C116R146;C019R121;C143R165;C165R079;C026R110
[OVER]	GO:0003300	#REF!	cardiac muscle hypertrophy	BIOLOGICAL_PROCESS	0.0140461	0.000386973	12	611	242	41976	4.72441	1.43471	C123R093;C090R116;C217R043;C136R038;C238R092;C250R051;C106R076;C202R099;C007R122;C139R061;C009R100;C154R068
[OVER]	GO:0035265	#REF!	organ growth	BIOLOGICAL_PROCESS	0.0140889	0.000388696	18	1199	236	41388	7.08661	2.81541	C123R093;C217R043;C238R092;C026R110;C024R130;C116R146;C237R131;C209R043;C136R038;C019R121;C106R076;C163R125;C046R001;C143R165;C165R079;C007R122;C139R061;C154R068
[OVER]	GO:0051716	#REF!	cellular response to stimulus	BIOLOGICAL_PROCESS	0.0141861	0.000391925	147	19835	107	22752	57.874	46.5752	C032R085;C123R093;C181R043;C180R081;C056R035;C227R083;C051R056;C172R127;C108R064;C098R102;C001R135;C015R046;C115R136;C239R092;C013R036;C035R056;C236R052;C168R092;C237R131;C261R077;C032R099;C045R054;C047R004;C231R116;C075R139;C233R106;C061R108;C242R049;C111R068;C115R128;C162R008;C009R100;C154R068;C161R093;C003R128;C086R035;C165R107;C250R051;C170R094;C051R035;C083R139;C047R136;C172R108;C222R034;C20…
[OVER]	GO:0031424	#REF!	keratinization	BIOLOGICAL_PROCESS	0.0143055	0.00039633	7	216	247	42371	2.75591	0.507197	C151R100;C040R051;C201R005;C168R092;C235R149;C136R161;C099R075
[OVER]	GO:2000725	#REF!	regulation of cardiac muscle cell differentiation	BIOLOGICAL_PROCESS	0.0143055	0.00039633	7	216	247	42371	2.75591	0.507197	C123R093;C238R092;C165R107;C106R076;C007R122;C139R061;C154R068
[OVER]	GO:1901862	#REF!	negative regulation of muscle tissue development	BIOLOGICAL_PROCESS	0.0144344	0.000400459	9	361	245	42226	3.54331	0.847677	C217R043;C238R092;C165R107;C196R074;C106R076;C169R049;C007R122;C139R061;C154R068
[OVER]	GO:0003157	#REF!	endocardium development	BIOLOGICAL_PROCESS	0.0144381	0.000401677	5	99	249	42488	1.9685	0.232465	C116R146;C019R121;C143R165;C165R079;C026R110
[OVER]	GO:0044033	#REF!	multi-organism metabolic process	BIOLOGICAL_PROCESS	0.0144381	0.000401677	5	99	249	42488	1.9685	0.232465	C116R146;C019R121;C143R165;C165R079;C026R110
[OVER]	GO:0010614	#REF!	negative regulation of cardiac muscle hypertrophy	BIOLOGICAL_PROCESS	0.0145523	0.000405419	6	154	248	42433	2.3622	0.361613	C217R043;C238R092;C007R122;C139R061;C106R076;C154R068
[OVER]	GO:0050922	#REF!	negative regulation of chemotaxis	BIOLOGICAL_PROCESS	0.0145716	0.000407081	7	217	247	42370	2.75591	0.509545	C032R085;C123R093;C073R049;C105R130;C056R035;C237R131;C261R077
[OVER]	GO:0046636	#REF!	negative regulation of alpha-beta T cell activation	BIOLOGICAL_PROCESS	0.0145716	0.000407081	7	217	247	42370	2.75591	0.509545	C019R121;C238R092;C026R110;C116R146;C143R165;C165R079;C209R043
[OVER]	GO:0050900	#REF!	leukocyte migration	BIOLOGICAL_PROCESS	0.0146715	0.00041044	22	1625	232	40962	8.66142	3.81572	C032R085;C123R093;C107R123;C003R128;C073R014;C026R110;C100R108;C056R035;C116R146;C237R131;C261R077;C032R099;C014R039;C047R004;C019R121;C161R157;C265R062;C105R130;C229R169;C252R096;C143R165;C165R079
[OVER]	GO:0140352	#REF!	export from cell	BIOLOGICAL_PROCESS	0.0146762	0.000411138	57	6049	197	36538	22.4409	14.2039	C123R093;C181R043;C238R092;C100R108;C205R135;C172R127;C014R039;C108R142;C136R038;C098R102;C066R077;C024R003;C035R056;C236R091;C032R099;C122R118;C047R004;C235R021;C127R051;C233R106;C163R125;C165R079;C162R008;C009R100;C242R097;C026R110;C250R051;C051R035;C123R075;C194R166;C028R006;C176R151;C001R030;C019R121;C191R068;C252R096;C242R139;C143R165;C169R049;C053R071;C254R061;C217R121;C024R130;C116R146;C02…
[OVER]	GO:1904706	#REF!	negative regulation of vascular smooth muscle cell proliferation	BIOLOGICAL_PROCESS	0.0149381	0.000419052	6	155	248	42432	2.3622	0.363961	C066R077;C139R061;C106R076;C249R036;C100R110;C023R102
[OVER]	GO:0071850	#REF!	mitotic cell cycle arrest	BIOLOGICAL_PROCESS	0.0149422	0.000419744	5	100	249	42487	1.9685	0.234813	C032R085;C237R131;C261R077;C056R035;C023R102
[OVER]	GO:0061049	#REF!	cell growth involved in cardiac muscle cell development	BIOLOGICAL_PROCESS	0.0151911	0.000429283	7	219	247	42368	2.75591	0.514241	C123R093;C136R038;C238R092;C106R076;C007R122;C139R061;C154R068
[OVER]	GO:0070303	#REF!	negative regulation of stress-activated protein kinase signaling cascade	BIOLOGICAL_PROCESS	0.0151911	0.000429672	8	289	246	42298	3.14961	0.678611	C032R085;C235R021;C170R094;C056R035;C237R131;C261R077;C053R071;C014R039
[OVER]	GO:0032873	#REF!	negative regulation of stress-activated MAPK cascade	BIOLOGICAL_PROCESS	0.0151911	0.000429672	8	289	246	42298	3.14961	0.678611	C032R085;C235R021;C170R094;C056R035;C237R131;C261R077;C053R071;C014R039
[OVER]	GO:0003298	#REF!	physiological muscle hypertrophy	BIOLOGICAL_PROCESS	0.0151911	0.000429283	7	219	247	42368	2.75591	0.514241	C123R093;C136R038;C238R092;C106R076;C007R122;C139R061;C154R068
[OVER]	GO:0003301	#REF!	physiological cardiac muscle hypertrophy	BIOLOGICAL_PROCESS	0.0151911	0.000429283	7	219	247	42368	2.75591	0.514241	C123R093;C136R038;C238R092;C106R076;C007R122;C139R061;C154R068
[UNDER]	GO:1902494	#REF!	catalytic complex	CELLULAR_COMPONENT	0.0152391	0.000431616	12	4766	242	37821	4.72441	11.1912	C044R163;C222R034;C217R043;C069R086;C170R094;C024R070;C115R128;C223R127;C045R054;C161R093;C023R102;C181R058
[OVER]	GO:0016049	#REF!	cell growth	BIOLOGICAL_PROCESS	0.0153599	0.000435633	33	2922	221	39665	12.9921	6.86125	C123R093;C238R092;C051R056;C177R022;C125R165;C023R102;C083R139;C222R034;C136R038;C114R159;C106R076;C252R096;C111R099;C169R049;C013R036;C007R122;C139R061;C132R139;C007R030;C089R116;C167R027;C040R051;C069R086;C168R092;C101R042;C235R149;C168R030;C032R099;C154R040;C265R062;C115R128;C154R068;C161R093
[OVER]	GO:0090050	#REF!	positive regulation of cell migration involved in sprouting angiogenesis	BIOLOGICAL_PROCESS	0.015437	0.000438416	5	101	249	42486	1.9685	0.237162	C116R146;C019R121;C143R165;C165R079;C026R110
[OVER]	GO:0050793	#REF!	regulation of developmental process	BIOLOGICAL_PROCESS	0.0160271	0.000455795	93	11293	161	31294	36.6142	26.5175	C151R067;C123R093;C090R116;C238R092;C196R074;C156R081;C205R135;C051R056;C172R127;C014R039;C108R142;C108R064;C135R061;C136R038;C115R136;C013R036;C007R122;C167R027;C188R087;C236R091;C168R092;C101R042;C237R131;C205R145;C235R149;C032R099;C045R054;C209R043;C008R153;C047R004;C235R021;C127R051;C149R022;C265R062;C031R102;C061R108;C163R125;C242R049;C111R068;C145R128;C115R128;C165R079;C162R008;C009R100;C15…
[OVER]	GO:0002688	#REF!	regulation of leukocyte chemotaxis	BIOLOGICAL_PROCESS	0.0165618	0.000471641	11	536	243	42051	4.33071	1.2586	C032R085;C123R093;C107R123;C003R128;C073R014;C161R157;C105R130;C056R035;C252R096;C237R131;C261R077
[OVER]	GO:1903202	#REF!	negative regulation of oxidative stress-induced cell death	BIOLOGICAL_PROCESS	0.0167128	0.000476586	7	223	247	42364	2.75591	0.523634	C182R133;C180R081;C075R139;C040R065;C203R158;C227R083;C009R100
[OVER]	GO:0031639	#REF!	plasminogen activation	BIOLOGICAL_PROCESS	0.0167268	0.000477632	5	103	249	42484	1.9685	0.241858	C116R146;C019R121;C143R165;C165R079;C026R110
[OVER]	GO:0007612	#REF!	learning	BIOLOGICAL_PROCESS	0.0167451	0.0004788	16	1013	238	41574	6.29921	2.37866	C086R035;C181R043;C217R121;C238R092;C168R030;C032R099;C030R041;C028R006;C149R022;C098R102;C233R106;C189R067;C061R108;C053R071;C254R061;C035R056
[OVER]	GO:0016722	#REF!	oxidoreductase activity, oxidizing metal ions	MOLECULAR_FUNCTION	0.0168688	0.000482991	4	57	250	42530	1.5748	0.133844	C027R166;C133R102;C123R075;C024R003
[OVER]	GO:0005811	#REF!	lipid droplet	CELLULAR_COMPONENT	0.01692	0.00048511	9	371	245	42216	3.54331	0.871158	C090R116;C019R121;C026R110;C116R146;C015R068;C143R165;C165R079;C122R118;C230R086
[OVER]	GO:1900408	#REF!	negative regulation of cellular response to oxidative stress	BIOLOGICAL_PROCESS	0.0170341	0.000489038	7	224	247	42363	2.75591	0.525982	C182R133;C180R081;C075R139;C040R065;C203R158;C227R083;C009R100
[OVER]	GO:0007094	#REF!	mitotic spindle assembly checkpoint	BIOLOGICAL_PROCESS	0.0176895	0.000508539	6	161	248	42426	2.3622	0.37805	C032R085;C222R034;C237R131;C261R077;C056R035;C161R093
[OVER]	GO:0050790	#REF!	regulation of catalytic activity	BIOLOGICAL_PROCESS	0.0177445	0.000510807	67	7519	187	35068	26.378	17.6556	C032R085;C123R093;C084R007;C196R074;C056R035;C205R135;C014R039;C077R058;C108R142;C136R038;C066R077;C015R046;C007R122;C024R003;C236R052;C188R087;C237R131;C261R077;C251R060;C032R099;C047R004;C235R021;C265R062;C163R125;C145R128;C165R079;C162R008;C009R100;C154R068;C161R093;C242R097;C073R014;C026R110;C165R107;C250R051;C029R045;C200R058;C051R035;C194R166;C023R102;C047R136;C176R151;C222R034;C203R155;C00…
[OVER]	GO:0043200	#REF!	response to amino acid	BIOLOGICAL_PROCESS	0.0177918	0.000512855	14	820	240	41767	5.51181	1.92547	C123R093;C180R081;C040R065;C227R083;C205R135;C051R056;C047R004;C182R133;C136R038;C001R030;C075R139;C203R158;C242R139;C039R120
[OVER]	GO:1901892	#REF!	negative regulation of cell septum assembly	BIOLOGICAL_PROCESS	0.017841	0.000517029	2	4	252	42583	0.787402	0.00939254	C222R034;C161R093
[OVER]	GO:0031030	#REF!	negative regulation of septation initiation signaling	BIOLOGICAL_PROCESS	0.017841	0.000517029	2	4	252	42583	0.787402	0.00939254	C222R034;C161R093
[OVER]	GO:0010974	#REF!	negative regulation of division septum assembly	BIOLOGICAL_PROCESS	0.017841	0.000517029	2	4	252	42583	0.787402	0.00939254	C222R034;C161R093
[OVER]	GO:0071988	#REF!	protein localization to spindle pole body	BIOLOGICAL_PROCESS	0.017841	0.000517029	2	4	252	42583	0.787402	0.00939254	C222R034;C161R093
[OVER]	GO:0014075	#REF!	response to amine	BIOLOGICAL_PROCESS	0.0180181	0.00052286	8	298	246	42289	3.14961	0.699744	C242R097;C176R151;C106R076;C216R009;C007R122;C139R061;C009R100;C154R068
[OVER]	GO:0030728	#REF!	ovulation	BIOLOGICAL_PROCESS	0.0180368	0.000524796	6	162	248	42425	2.3622	0.380398	C136R038;C039R120;C007R122;C139R061;C106R076;C154R068
[OVER]	GO:0071173	#REF!	spindle assembly checkpoint	BIOLOGICAL_PROCESS	0.0180368	0.000524796	6	162	248	42425	2.3622	0.380398	C032R085;C222R034;C237R131;C261R077;C056R035;C161R093
[OVER]	GO:0043903	#REF!	regulation of symbiosis, encompassing mutualism through parasitism	BIOLOGICAL_PROCESS	0.0183225	0.000533816	17	1127	237	41460	6.69291	2.64635	C151R100;C026R110;C069R086;C147R099;C116R146;C172R127;C122R118;C099R075;C047R136;C044R163;C019R121;C201R005;C115R128;C223R127;C252R096;C143R165;C165R079
[OVER]	GO:0051580	#REF!	regulation of neurotransmitter uptake	BIOLOGICAL_PROCESS	0.0185313	0.000541333	5	106	249	42481	1.9685	0.248902	C039R120;C007R122;C139R061;C106R076;C154R068
[OVER]	GO:0044794	#REF!	positive regulation by host of viral process	BIOLOGICAL_PROCESS	0.0185313	0.000541333	5	106	249	42481	1.9685	0.248902	C116R146;C019R121;C143R165;C165R079;C026R110
[OVER]	GO:0046620	#REF!	regulation of organ growth	BIOLOGICAL_PROCESS	0.0187179	0.000547506	12	636	242	41951	4.72441	1.49341	C123R093;C217R043;C238R092;C024R130;C106R076;C163R125;C046R001;C237R131;C007R122;C139R061;C209R043;C154R068
[OVER]	GO:0098655	#REF!	cation transmembrane transport	BIOLOGICAL_PROCESS	0.0187566	0.000549755	30	2594	224	39993	11.811	6.09106	C181R043;C026R110;C196R074;C100R108;C200R058;C028R006;C136R038;C019R121;C098R102;C106R076;C143R165;C007R122;C053R071;C067R147;C139R061;C254R061;C035R056;C188R087;C217R121;C236R091;C116R146;C032R099;C047R004;C235R021;C154R040;C233R106;C189R067;C039R120;C165R079;C154R068
[OVER]	GO:0030308	#REF!	negative regulation of cell growth	BIOLOGICAL_PROCESS	0.0187566	0.000550088	15	925	239	41662	5.90551	2.17202	C123R093;C238R092;C069R086;C051R056;C177R022;C023R102;C222R034;C154R040;C106R076;C115R128;C252R096;C007R122;C139R061;C154R068;C161R093
[OVER]	GO:0048522	#REF!	positive regulation of cellular process	BIOLOGICAL_PROCESS	0.0188001	0.00055209	134	17833	120	24754	52.7559	41.8743	C032R085;C123R093;C180R081;C056R035;C227R083;C156R081;C051R056;C172R127;C108R064;C015R046;C115R136;C013R036;C024R003;C168R092;C237R131;C261R077;C032R099;C045R054;C047R004;C231R116;C075R139;C061R108;C242R049;C111R068;C115R128;C162R008;C009R100;C154R068;C161R093;C003R128;C086R035;C165R107;C186R166;C250R051;C170R094;C228R028;C051R035;C222R158;C083R139;C047R136;C117R009;C172R108;C222R034;C019R121;C10…
[OVER]	GO:0046651	#REF!	lymphocyte proliferation	BIOLOGICAL_PROCESS	0.0188726	0.000554949	17	1131	237	41456	6.69291	2.65574	C238R092;C180R081;C026R110;C040R065;C116R146;C227R083;C014R039;C235R021;C182R133;C127R051;C019R121;C075R139;C203R158;C252R096;C143R165;C165R079;C053R071
[OVER]	GO:0106027	#REF!	neuron projection organization	BIOLOGICAL_PROCESS	0.018881	0.000555923	11	547	243	42040	4.33071	1.28443	C028R006;C136R038;C181R043;C217R121;C098R102;C233R106;C189R067;C051R035;C053R071;C254R061;C035R056
[OVER]	GO:0050819	#REF!	negative regulation of coagulation	BIOLOGICAL_PROCESS	0.01931	0.000569301	7	230	247	42357	2.75591	0.540071	C202R049;C019R121;C026R110;C116R146;C039R120;C143R165;C165R079
[OVER]	GO:0061117	#REF!	negative regulation of heart growth	BIOLOGICAL_PROCESS	0.0194861	0.000576	6	165	248	42422	2.3622	0.387442	C217R043;C238R092;C007R122;C139R061;C106R076;C154R068
[OVER]	GO:0055022	#REF!	negative regulation of cardiac muscle tissue growth	BIOLOGICAL_PROCESS	0.0194861	0.000576	6	165	248	42422	2.3622	0.387442	C217R043;C238R092;C007R122;C139R061;C106R076;C154R068
[OVER]	GO:0035258	#REF!	steroid hormone receptor binding	MOLECULAR_FUNCTION	0.0196032	0.000580977	11	550	243	42037	4.33071	1.29147	C238R092;C265R062;C069R086;C250R051;C170R094;C115R128;C223R127;C200R058;C258R092;C009R100;C008R153
[OVER]	GO:0097305	#REF!	response to alcohol	BIOLOGICAL_PROCESS	0.0196032	0.000580832	27	2235	227	40352	10.6299	5.24808	C242R097;C086R035;C250R051;C222R158;C034R077;C176R151;C222R034;C203R155;C106R076;C046R001;C007R122;C053R071;C139R061;C132R139;C073R049;C205R145;C008R113;C030R041;C047R004;C235R021;C149R022;C161R157;C061R108;C216R009;C039R120;C154R068;C161R093
[OVER]	GO:0045785	#REF!	positive regulation of cell adhesion	BIOLOGICAL_PROCESS	0.0196137	0.000582044	25	2017	229	40570	9.84252	4.73619	C123R093;C238R092;C026R110;C165R107;C196R074;C194R166;C108R064;C019R121;C229R156;C252R096;C143R165;C107R123;C116R146;C101R042;C032R099;C209R043;C008R153;C181R058;C127R051;C145R128;C258R092;C165R079;C009R100;C100R110;C070R162
[OVER]	GO:0002699	#REF!	positive regulation of immune effector process	BIOLOGICAL_PROCESS	0.0198852	0.000593303	15	932	239	41655	5.90551	2.18846	C238R092;C026R110;C196R074;C116R146;C209R043;C194R166;C181R058;C127R051;C019R121;C027R162;C050R007;C252R096;C143R165;C165R079;C009R100
[OVER]	GO:0097110	#REF!	scaffold protein binding	MOLECULAR_FUNCTION	0.0198852	0.000594669	9	382	245	42205	3.54331	0.896987	C151R100;C040R051;C201R005;C114R159;C039R120;C235R149;C053R071;C099R075;C030R041
[OVER]	GO:0098805	#REF!	whole membrane	CELLULAR_COMPONENT	0.0198852	0.000591912	57	6099	197	36488	22.4409	14.3213	C090R116;C181R043;C196R074;C100R108;C014R039;C108R142;C108R064;C136R038;C098R102;C050R007;C115R136;C035R056;C188R087;C236R091;C008R113;C251R060;C122R118;C235R021;C231R116;C265R062;C233R106;C165R079;C161R093;C070R162;C242R097;C003R128;C073R014;C026R110;C028R006;C176R151;C222R034;C203R155;C019R121;C015R068;C046R001;C143R165;C053R071;C139R061;C254R061;C089R116;C217R121;C250R164;C116R146;C157R039;C24…
[OVER]	GO:0008092	#REF!	cytoskeletal protein binding	MOLECULAR_FUNCTION	0.0198852	0.00059465	42	4111	212	38476	16.5354	9.65318	C090R116;C026R110;C196R074;C100R108;C156R081;C200R058;C051R035;C014R039;C229R054;C136R038;C019R121;C098R102;C114R159;C066R077;C106R076;C191R068;C143R165;C007R122;C053R071;C139R061;C254R061;C035R056;C007R030;C188R087;C217R121;C116R146;C101R042;C168R030;C030R041;C235R021;C085R014;C265R062;C233R106;C189R067;C202R099;C039R120;C165R079;C247R123;C065R103;C249R036;C154R068;C100R110
[OVER]	GO:0003158	#REF!	endothelium development	BIOLOGICAL_PROCESS	0.0198852	0.000594713	13	736	241	41851	5.11811	1.72823	C086R035;C238R092;C026R110;C069R086;C116R146;C205R145;C014R039;C108R064;C019R121;C149R022;C061R108;C143R165;C165R079
[OVER]	GO:0009889	#REF!	regulation of biosynthetic process	BIOLOGICAL_PROCESS	0.0198852	0.000593644	97	12007	157	30580	38.189	28.194	C032R085;C123R093;C181R043;C180R081;C056R035;C227R083;C051R056;C172R127;C098R102;C013R036;C035R056;C168R092;C024R070;C237R131;C261R077;C032R099;C045R054;C075R139;C233R106;C242R049;C115R128;C009R100;C154R068;C161R093;C003R128;C165R107;C250R051;C170R094;C222R158;C083R139;C047R136;C222R034;C019R121;C106R076;C229R156;C203R158;C223R127;C046R001;C143R165;C169R049;C217R121;C147R099;C030R041;C085R014;C15…
[OVER]	GO:1900087	#REF!	positive regulation of G1/S transition of mitotic cell cycle	BIOLOGICAL_PROCESS	0.0199782	0.000598265	7	232	247	42355	2.75591	0.544767	C019R121;C026R110;C116R146;C143R165;C165R079;C045R054;C014R039
[OVER]	GO:0002443	#REF!	leukocyte mediated immunity	BIOLOGICAL_PROCESS	0.0201669	0.000604696	32	2852	222	39735	12.5984	6.69688	C173R106;C242R097;C238R092;C228R028;C123R075;C194R166;C176R151;C172R108;C066R077;C050R007;C191R068;C252R096;C242R139;C053R071;C024R003;C024R130;C040R098;C027R166;C251R060;C105R157;C122R118;C181R058;C047R004;C235R021;C127R051;C027R162;C133R102;C216R009;C229R169;C009R100;C249R036;C070R162
[OVER]	GO:0002369	#REF!	T cell cytokine production	BIOLOGICAL_PROCESS	0.020358	0.000611211	5	109	249	42478	1.9685	0.255947	C235R021;C238R092;C053R071;C194R166;C181R058
[OVER]	GO:0016010	#REF!	dystrophin-associated glycoprotein complex	CELLULAR_COMPONENT	0.0204094	0.000615121	4	61	250	42526	1.5748	0.143236	C151R100;C201R005;C099R075;C168R092
[OVER]	GO:0090665	#REF!	glycoprotein complex	CELLULAR_COMPONENT	0.0204094	0.000615121	4	61	250	42526	1.5748	0.143236	C151R100;C201R005;C099R075;C168R092
[OVER]	GO:0035748	#REF!	myelin sheath abaxonal region	CELLULAR_COMPONENT	0.0204094	0.000615121	4	61	250	42526	1.5748	0.143236	C235R021;C053R071;C024R130;C032R099
[OVER]	GO:0051896	#REF!	regulation of protein kinase B signaling	BIOLOGICAL_PROCESS	0.0206801	0.00062408	14	837	240	41750	5.51181	1.96539	C107R123;C188R087;C180R081;C040R065;C227R083;C047R004;C235R021;C182R133;C154R040;C265R062;C075R139;C203R158;C169R049;C053R071
[OVER]	GO:0008284	#REF!	positive regulation of cell population proliferation	BIOLOGICAL_PROCESS	0.0207633	0.000627393	40	3865	214	38722	15.748	9.07554	C151R067;C123R093;C151R100;C238R092;C073R014;C026R110;C165R107;C170R094;C196R074;C205R135;C099R075;C014R039;C023R102;C136R038;C019R121;C201R005;C252R096;C143R165;C169R049;C013R036;C053R071;C024R003;C069R086;C073R049;C116R146;C032R099;C045R054;C209R043;C008R153;C181R058;C047R004;C235R021;C127R051;C265R062;C031R102;C163R125;C115R128;C258R092;C165R079;C009R100
[OVER]	GO:0030154	#REF!	cell differentiation	BIOLOGICAL_PROCESS	0.0208473	0.000630737	118	15307	136	27280	46.4567	35.9429	C123R093;C156R081;C051R056;C172R127;C108R064;C168R027;C015R046;C115R136;C013R036;C007R030;C236R052;C168R092;C237R131;C032R099;C045R054;C047R004;C061R108;C111R068;C115R128;C162R008;C009R100;C154R068;C230R086;C161R093;C086R035;C165R107;C186R166;C250R051;C170R094;C051R035;C222R158;C083R139;C222R034;C019R121;C106R076;C229R156;C223R127;C143R165;C169R049;C089R116;C073R049;C030R041;C154R040;C202R099;C25…
[OVER]	GO:0023056	#REF!	positive regulation of signaling	BIOLOGICAL_PROCESS	0.0209842	0.000635687	63	6982	191	35605	24.8031	16.3947	C032R085;C123R093;C238R092;C180R081;C196R074;C100R108;C056R035;C227R083;C205R135;C172R127;C136R038;C007R122;C188R087;C237R131;C261R077;C032R099;C263R103;C047R004;C231R116;C265R062;C075R139;C163R125;C115R128;C165R079;C154R068;C161R093;C003R128;C073R014;C026R110;C165R107;C250R051;C170R094;C040R065;C051R035;C194R166;C023R102;C172R108;C222R034;C001R030;C019R121;C114R159;C106R076;C203R158;C223R127;C19…
[OVER]	GO:0007186	#REF!	G protein-coupled receptor signaling pathway	BIOLOGICAL_PROCESS	0.0210889	0.000639675	26	2090	228	40497	10.2362	4.9076	C003R128;C073R014;C026R110;C100R108;C200R058;C125R165;C014R039;C203R155;C136R038;C019R121;C106R076;C252R096;C239R092;C143R165;C007R122;C139R061;C188R087;C116R146;C032R099;C030R041;C231R116;C154R040;C202R099;C039R120;C165R079;C154R068
[OVER]	GO:0031324	#REF!	negative regulation of cellular metabolic process	BIOLOGICAL_PROCESS	0.0211642	0.000644453	80	9473	174	33114	31.4961	22.2439	C032R085;C084R007;C181R043;C238R092;C180R081;C196R074;C056R035;C227R083;C051R056;C014R039;C108R064;C098R102;C013R036;C007R122;C035R056;C188R087;C169R131;C024R070;C237R131;C261R077;C032R099;C045R054;C008R153;C047R004;C235R021;C265R062;C075R139;C233R106;C163R125;C242R049;C145R128;C115R128;C165R079;C162R008;C009R100;C154R068;C161R093;C026R110;C165R107;C250R051;C170R094;C040R065;C029R045;C200R058;C22…
[OVER]	GO:0045581	#REF!	negative regulation of T cell differentiation	BIOLOGICAL_PROCESS	0.0211642	0.000643894	7	235	247	42352	2.75591	0.551812	C019R121;C238R092;C026R110;C116R146;C143R165;C165R079;C209R043
[UNDER]	GO:0019866	#REF!	organelle inner membrane	CELLULAR_COMPONENT	0.0211642	0.00064523	1	1765	253	40822	0.393701	4.14446	C050R007
[OVER]	GO:0030199	#REF!	collagen fibril organization	BIOLOGICAL_PROCESS	0.0211642	0.000643894	7	235	247	42352	2.75591	0.551812	C241R154;C019R121;C026R110;C007R019;C116R146;C143R165;C165R079
[OVER]	GO:0051128	#REF!	regulation of cellular component organization	BIOLOGICAL_PROCESS	0.0212413	0.000652504	89	10807	165	31780	35.0394	25.3763	C032R085;C123R093;C238R092;C196R074;C100R108;C056R035;C156R081;C205R135;C051R056;C177R022;C014R039;C108R064;C135R061;C136R038;C115R136;C013R036;C007R122;C132R139;C167R027;C188R087;C168R092;C101R042;C237R131;C205R145;C235R149;C261R077;C032R099;C122R118;C045R054;C008R153;C047R004;C235R021;C231R116;C149R022;C265R062;C061R108;C163R125;C111R068;C145R128;C115R128;C165R079;C162R008;C154R068;C161R093;C08…
[OVER]	GO:0015816	#REF!	glycine transport	BIOLOGICAL_PROCESS	0.0212413	0.000651783	4	62	250	42525	1.5748	0.145584	C007R122;C139R061;C106R076;C154R068
[OVER]	GO:0051883	#REF!	killing of cells in other organism involved in symbiotic interaction	BIOLOGICAL_PROCESS	0.0212413	0.000651783	4	62	250	42525	1.5748	0.145584	C151R100;C252R096;C201R005;C099R075
[OVER]	GO:0051818	#REF!	disruption of cells of other organism involved in symbiotic interaction	BIOLOGICAL_PROCESS	0.0212413	0.000651783	4	62	250	42525	1.5748	0.145584	C151R100;C252R096;C201R005;C099R075
[OVER]	GO:0071174	#REF!	mitotic spindle checkpoint	BIOLOGICAL_PROCESS	0.0212413	0.000650213	6	169	248	42418	2.3622	0.396835	C032R085;C222R034;C237R131;C261R077;C056R035;C161R093
[OVER]	GO:0048730	#REF!	epidermis morphogenesis	BIOLOGICAL_PROCESS	0.0212413	0.000650213	6	169	248	42418	2.3622	0.396835	C115R128;C040R051;C169R049;C235R149;C069R086;C168R092
[OVER]	GO:0070482	#REF!	response to oxygen levels	BIOLOGICAL_PROCESS	0.0212564	0.000653789	27	2261	227	40326	10.6299	5.30913	C123R093;C086R035;C180R081;C165R107;C196R074;C040R065;C227R083;C205R135;C034R077;C108R142;C136R038;C203R158;C252R096;C169R049;C086R149;C045R054;C008R153;C047R004;C182R133;C044R163;C149R022;C075R139;C061R108;C255R103;C039R120;C258R092;C009R100
[OVER]	GO:0043197	#REF!	dendritic spine	CELLULAR_COMPONENT	0.021334	0.000657002	16	1044	238	41543	6.29921	2.45145	C181R043;C217R121;C024R130;C051R035;C032R099;C028R006;C136R038;C098R102;C066R077;C233R106;C189R067;C053R071;C247R123;C249R036;C254R061;C035R056
[OVER]	GO:0030574	#REF!	collagen catabolic process	BIOLOGICAL_PROCESS	0.0214503	0.000661413	5	111	249	42476	1.9685	0.260643	C047R004;C242R097;C176R151;C216R009;C032R080
[OVER]	GO:0031577	#REF!	spindle checkpoint	BIOLOGICAL_PROCESS	0.0216975	0.000669873	6	170	248	42417	2.3622	0.399183	C032R085;C222R034;C237R131;C261R077;C056R035;C161R093
[OVER]	GO:0051246	#REF!	regulation of protein metabolic process	BIOLOGICAL_PROCESS	0.0218712	0.000676206	85	10220	169	32367	33.4646	23.9979	C032R085;C151R067;C123R093;C238R092;C180R081;C196R074;C056R035;C227R083;C205R135;C014R039;C077R058;C108R142;C108R064;C229R054;C136R038;C015R046;C115R136;C007R122;C188R087;C168R092;C237R131;C235R149;C261R077;C251R060;C032R099;C122R118;C045R054;C047R004;C235R021;C265R062;C075R139;C136R023;C163R125;C145R128;C165R079;C162R008;C009R100;C154R068;C161R093;C173R106;C003R128;C073R014;C026R110;C165R107;C17…
[OVER]	GO:0033673	#REF!	negative regulation of kinase activity	BIOLOGICAL_PROCESS	0.0218712	0.000676925	16	1047	238	41540	6.29921	2.4585	C032R085;C165R107;C029R045;C056R035;C200R058;C237R131;C261R077;C023R102;C222R034;C154R040;C106R076;C258R092;C007R122;C139R061;C154R068;C161R093
[OVER]	GO:0015908	#REF!	fatty acid transport	BIOLOGICAL_PROCESS	0.0221511	0.000686444	9	390	245	42197	3.54331	0.915772	C019R121;C026R110;C170R094;C116R146;C015R068;C046R001;C039R120;C143R165;C165R079
[OVER]	GO:1903038	#REF!	negative regulation of leukocyte cell-cell adhesion	BIOLOGICAL_PROCESS	0.0221542	0.000690821	11	562	243	42025	4.33071	1.31965	C235R021;C019R121;C238R092;C026R110;C116R146;C111R099;C039R120;C143R165;C165R079;C053R071;C209R043
[OVER]	GO:1903142	#REF!	positive regulation of establishment of endothelial barrier	BIOLOGICAL_PROCESS	0.0221542	0.000689966	4	63	250	42524	1.5748	0.147932	C086R035;C205R145;C149R022;C061R108
[OVER]	GO:1901552	#REF!	positive regulation of endothelial cell development	BIOLOGICAL_PROCESS	0.0221542	0.000689966	4	63	250	42524	1.5748	0.147932	C086R035;C205R145;C149R022;C061R108
[OVER]	GO:0009416	#REF!	response to light stimulus	BIOLOGICAL_PROCESS	0.0221542	0.000688257	26	2118	228	40469	10.2362	4.97335	C242R097;C181R043;C250R051;C100R108;C095R156;C051R056;C028R006;C176R151;C098R102;C053R071;C254R061;C035R056;C236R052;C217R043;C217R121;C237R131;C168R030;C032R099;C045R054;C047R004;C235R021;C154R040;C233R106;C189R067;C216R009;C015R137
[OVER]	GO:0044557	#REF!	relaxation of smooth muscle	BIOLOGICAL_PROCESS	0.0221542	0.000689966	4	63	250	42524	1.5748	0.147932	C007R122;C139R061;C106R076;C154R068
[OVER]	GO:0006915	#REF!	apoptotic process	BIOLOGICAL_PROCESS	0.0225997	0.000706456	67	7581	187	35006	26.378	17.8012	C032R085;C123R093;C151R100;C090R116;C238R092;C196R074;C100R108;C056R035;C205R135;C051R056;C099R075;C077R058;C108R142;C136R038;C201R005;C013R036;C188R087;C237R131;C261R077;C032R099;C045R054;C263R103;C008R153;C047R004;C127R051;C231R116;C265R062;C163R125;C115R128;C165R079;C162R008;C009R100;C161R093;C242R097;C073R014;C026R110;C165R107;C250R051;C029R045;C250R130;C200R058;C194R166;C034R077;C023R102;C08…
[OVER]	GO:1901699	#REF!	cellular response to nitrogen compound	BIOLOGICAL_PROCESS	0.0225997	0.000706458	36	3387	218	39200	14.1732	7.95313	C003R128;C181R043;C073R014;C250R051;C100R108;C200R058;C014R039;C194R166;C108R142;C028R006;C222R034;C203R155;C136R038;C098R102;C106R076;C169R049;C007R122;C254R061;C035R056;C217R121;C168R030;C032R099;C045R054;C030R041;C008R153;C181R058;C047R004;C161R157;C233R106;C189R067;C039R120;C258R092;C015R137;C009R100;C154R068;C161R093
[OVER]	GO:0032612	#REF!	interleukin-1 production	BIOLOGICAL_PROCESS	0.0227365	0.000711615	10	476	244	42111	3.93701	1.11771	C019R121;C238R092;C026R110;C027R162;C116R146;C252R096;C143R165;C165R079;C172R127;C194R166
[OVER]	GO:1905207	#REF!	regulation of cardiocyte differentiation	BIOLOGICAL_PROCESS	0.0227868	0.000714069	8	313	246	42274	3.14961	0.734966	C123R093;C238R092;C165R107;C106R076;C007R122;C139R061;C154R068;C008R153
[OVER]	GO:0032917	#REF!	polyamine acetylation	BIOLOGICAL_PROCESS	0.0229234	0.000721008	2	5	252	42582	0.787402	0.0117407	C232R154;C141R034
[OVER]	GO:0032918	#REF!	spermidine acetylation	BIOLOGICAL_PROCESS	0.0229234	0.000721008	2	5	252	42582	0.787402	0.0117407	C232R154;C141R034
[OVER]	GO:0019809	#REF!	spermidine binding	MOLECULAR_FUNCTION	0.0229234	0.000721008	2	5	252	42582	0.787402	0.0117407	C232R154;C141R034
[OVER]	GO:0097530	#REF!	granulocyte migration	BIOLOGICAL_PROCESS	0.0229531	0.000722828	10	477	244	42110	3.93701	1.12006	C107R123;C003R128;C019R121;C073R014;C026R110;C161R157;C116R146;C252R096;C143R165;C165R079
[OVER]	GO:0048660	#REF!	regulation of smooth muscle cell proliferation	BIOLOGICAL_PROCESS	0.0231671	0.000730461	14	851	240	41736	5.51181	1.99826	C123R093;C238R092;C032R099;C023R102;C047R004;C136R038;C066R077;C106R076;C039R120;C169R049;C139R061;C009R100;C249R036;C100R110
[OVER]	GO:0045446	#REF!	endothelial cell differentiation	BIOLOGICAL_PROCESS	0.0231866	0.000731973	12	658	242	41929	4.72441	1.54507	C108R064;C086R035;C019R121;C149R022;C026R110;C069R086;C061R108;C116R146;C143R165;C205R145;C165R079;C014R039
[OVER]	GO:0006469	#REF!	negative regulation of protein kinase activity	BIOLOGICAL_PROCESS	0.0234361	0.000740755	15	953	239	41634	5.90551	2.23777	C032R085;C165R107;C029R045;C056R035;C200R058;C237R131;C261R077;C023R102;C222R034;C154R040;C106R076;C007R122;C139R061;C154R068;C161R093
[OVER]	GO:0050840	#REF!	extracellular matrix binding	MOLECULAR_FUNCTION	0.0234917	0.00074342	7	241	247	42346	2.75591	0.5659	C019R121;C236R091;C026R110;C116R146;C143R165;C165R079;C032R099
[OVER]	GO:0007212	#REF!	dopamine receptor signaling pathway	BIOLOGICAL_PROCESS	0.024022	0.00076113	7	242	247	42345	2.75591	0.568249	C188R087;C231R116;C106R076;C007R122;C139R061;C154R068;C030R041
[OVER]	GO:0050877	#REF!	nervous system process	BIOLOGICAL_PROCESS	0.0241664	0.000766639	43	4295	211	38292	16.9291	10.0852	C123R093;C151R100;C086R035;C181R043;C238R092;C196R074;C100R108;C029R045;C095R156;C051R035;C051R056;C125R165;C099R075;C222R158;C023R102;C028R006;C136R038;C201R005;C098R102;C106R076;C252R096;C007R122;C053R071;C139R061;C254R061;C035R056;C188R087;C217R121;C024R130;C168R030;C032R099;C030R041;C149R022;C233R106;C189R067;C061R108;C039R120;C258R092;C162R008;C015R137;C009R100;C154R068;C230R086
[OVER]	GO:1903789	#REF!	regulation of amino acid transmembrane transport	BIOLOGICAL_PROCESS	0.024246	0.000771037	4	65	250	42522	1.5748	0.152629	C007R122;C139R061;C106R076;C154R068
[OVER]	GO:0010958	#REF!	regulation of amino acid import across plasma membrane	BIOLOGICAL_PROCESS	0.024246	0.000771037	4	65	250	42522	1.5748	0.152629	C007R122;C139R061;C106R076;C154R068
[OVER]	GO:0061045	#REF!	negative regulation of wound healing	BIOLOGICAL_PROCESS	0.0242961	0.000773569	8	317	246	42270	3.14961	0.744359	C202R049;C019R121;C026R110;C116R146;C039R120;C143R165;C165R079;C023R102
[OVER]	GO:0005516	#REF!	calmodulin binding	MOLECULAR_FUNCTION	0.0243239	0.000775396	13	758	241	41829	5.11811	1.77989	C101R042;C030R041;C136R038;C154R040;C066R077;C106R076;C223R127;C202R099;C039R120;C007R122;C139R061;C249R036;C154R068
[OVER]	GO:0044309	#REF!	neuron spine	CELLULAR_COMPONENT	0.0243409	0.000776877	16	1061	238	41526	6.29921	2.49137	C181R043;C217R121;C024R130;C051R035;C032R099;C028R006;C136R038;C098R102;C066R077;C233R106;C189R067;C053R071;C247R123;C249R036;C254R061;C035R056
[OVER]	GO:0006952	#REF!	defense response	BIOLOGICAL_PROCESS	0.0246339	0.000788132	56	6040	198	36547	22.0472	14.1827	C151R100;C202R049;C238R092;C032R080;C196R074;C172R127;C099R075;C108R142;C136R038;C201R005;C208R118;C050R007;C236R091;C168R092;C205R145;C235R149;C032R099;C105R157;C008R153;C047R004;C165R072;C265R062;C163R125;C115R128;C165R079;C173R106;C242R097;C003R128;C073R014;C026R110;C165R107;C228R028;C125R165;C194R166;C172R108;C019R121;C229R156;C223R127;C191R068;C252R096;C111R099;C143R165;C107R123;C040R051;C06…
[OVER]	GO:0070371	#REF!	ERK1 and ERK2 cascade	BIOLOGICAL_PROCESS	0.0246339	0.000787349	19	1334	235	41253	7.48031	3.13241	C032R085;C123R093;C188R087;C003R128;C073R014;C165R107;C056R035;C205R135;C237R131;C261R077;C032R099;C014R039;C047R136;C235R021;C136R038;C154R040;C252R096;C258R092;C053R071
[OVER]	GO:0000041	#REF!	transition metal ion transport	BIOLOGICAL_PROCESS	0.0247626	0.000793208	10	483	244	42104	3.93701	1.13415	C236R091;C133R102;C069R086;C100R108;C027R166;C115R128;C039R120;C123R075;C067R147;C024R003
[OVER]	GO:0042246	#REF!	tissue regeneration	BIOLOGICAL_PROCESS	0.0247913	0.000795086	11	572	243	42015	4.33071	1.34313	C151R067;C135R061;C001R030;C019R121;C026R110;C116R146;C242R139;C143R165;C165R079;C013R036;C023R102
[OVER]	GO:0060537	#REF!	muscle tissue development	BIOLOGICAL_PROCESS	0.0251076	0.0008062	29	2536	225	40051	11.4173	5.95487	C123R093;C090R116;C242R097;C238R092;C165R107;C196R074;C250R130;C095R156;C176R151;C136R038;C114R159;C106R076;C223R127;C169R049;C007R122;C053R071;C139R061;C217R043;C032R099;C209R043;C235R021;C163R125;C216R009;C202R099;C162R008;C009R100;C065R103;C154R068;C100R110
[OVER]	GO:0005911	#REF!	cell-cell junction	CELLULAR_COMPONENT	0.0253003	0.000813364	33	3014	221	39573	12.9921	7.07728	C123R093;C151R100;C086R035;C181R043;C200R058;C099R075;C014R039;C077R058;C108R142;C028R006;C108R064;C201R005;C098R102;C114R159;C015R123;C053R071;C254R061;C035R056;C089R116;C217R121;C024R130;C205R145;C032R099;C136R161;C235R021;C149R022;C233R106;C189R067;C061R108;C202R099;C258R092;C247R123;C230R086
[OVER]	GO:1902883	#REF!	negative regulation of response to oxidative stress	BIOLOGICAL_PROCESS	0.0253602	0.000816268	7	245	247	42342	2.75591	0.575293	C182R133;C180R081;C075R139;C040R065;C203R158;C227R083;C009R100
[OVER]	GO:0034383	#REF!	low-density lipoprotein particle clearance	BIOLOGICAL_PROCESS	0.0254676	0.000820709	6	177	248	42410	2.3622	0.41562	C116R146;C019R121;C143R165;C258R092;C165R079;C026R110
[OVER]	GO:0045841	#REF!	negative regulation of mitotic metaphase/anaphase transition	BIOLOGICAL_PROCESS	0.0261349	0.000844233	6	178	248	42409	2.3622	0.417968	C032R085;C222R034;C237R131;C261R077;C056R035;C161R093
[OVER]	GO:2000816	#REF!	negative regulation of mitotic sister chromatid separation	BIOLOGICAL_PROCESS	0.0261349	0.000844233	6	178	248	42409	2.3622	0.417968	C032R085;C222R034;C237R131;C261R077;C056R035;C161R093
[OVER]	GO:0090066	#REF!	regulation of anatomical structure size	BIOLOGICAL_PROCESS	0.0263493	0.000852176	33	3029	221	39558	12.9921	7.1125	C032R085;C181R043;C029R045;C250R130;C056R035;C051R035;C051R056;C125R165;C014R039;C028R006;C108R064;C135R061;C114R159;C106R076;C252R096;C007R122;C053R071;C139R061;C254R061;C167R027;C188R087;C217R121;C237R131;C261R077;C045R054;C030R041;C235R021;C085R014;C265R062;C189R067;C039R120;C154R068;C100R110
[OVER]	GO:0060766	#REF!	negative regulation of androgen receptor signaling pathway	BIOLOGICAL_PROCESS	0.0265165	0.000858612	4	67	250	42520	1.5748	0.157325	C115R128;C238R092;C069R086;C170R094
[OVER]	GO:0001726	#REF!	ruffle	CELLULAR_COMPONENT	0.0266582	0.000864228	15	968	239	41619	5.90551	2.27299	C188R087;C026R110;C196R074;C100R108;C116R146;C101R042;C032R099;C014R039;C108R064;C019R121;C114R159;C143R165;C165R079;C247R123;C100R110
[OVER]	GO:0042102	#REF!	positive regulation of T cell proliferation	BIOLOGICAL_PROCESS	0.0268115	0.000870236	8	323	246	42264	3.14961	0.758447	C127R051;C019R121;C238R092;C026R110;C116R146;C252R096;C143R165;C165R079
[OVER]	GO:0002252	#REF!	immune effector process	BIOLOGICAL_PROCESS	0.0268791	0.000874337	44	4422	210	38165	17.3228	10.3835	C173R106;C242R097;C238R092;C026R110;C196R074;C228R028;C123R075;C194R166;C176R151;C172R108;C019R121;C066R077;C208R118;C050R007;C223R127;C191R068;C252R096;C242R139;C143R165;C053R071;C024R003;C107R123;C024R130;C040R098;C250R164;C116R146;C027R166;C251R060;C105R157;C122R118;C209R043;C181R058;C047R004;C235R021;C127R051;C027R162;C161R157;C133R102;C216R009;C229R169;C165R079;C009R100;C249R036;C070R162
[OVER]	GO:0048640	#REF!	negative regulation of developmental growth	BIOLOGICAL_PROCESS	0.0268791	0.000874505	12	672	242	41915	4.72441	1.57795	C083R139;C217R043;C238R092;C024R130;C106R076;C242R049;C252R096;C051R056;C007R122;C139R061;C154R068;C023R102
[OVER]	GO:0042562	#REF!	hormone binding	MOLECULAR_FUNCTION	0.0272385	0.00088725	8	324	246	42263	3.14961	0.760796	C028R006;C181R043;C217R121;C098R102;C233R106;C189R067;C254R061;C035R056
[OVER]	GO:0051290	#REF!	protein heterotetramerization	BIOLOGICAL_PROCESS	0.027368	0.000892837	6	180	248	42407	2.3622	0.422664	C116R146;C019R121;C143R165;C165R079;C026R110;C196R074
[OVER]	GO:0051546	#REF!	keratinocyte migration	BIOLOGICAL_PROCESS	0.027368	0.000893605	5	119	249	42468	1.9685	0.279428	C047R004;C101R042;C040R051;C235R149;C168R092
[OVER]	GO:0003382	#REF!	epithelial cell morphogenesis	BIOLOGICAL_PROCESS	0.027368	0.000894641	7	249	247	42338	2.75591	0.584685	C086R035;C149R022;C024R130;C061R108;C202R099;C101R042;C051R056
[OVER]	GO:0014812	#REF!	muscle cell migration	BIOLOGICAL_PROCESS	0.0273967	0.00089664	12	674	242	41913	4.72441	1.58264	C123R093;C136R038;C019R121;C026R110;C116R146;C143R165;C169R049;C258R092;C165R079;C032R099;C009R100;C100R110
[OVER]	GO:0036021	#REF!	endolysosome lumen	CELLULAR_COMPONENT	0.027454	0.000899573	3	29	251	42558	1.1811	0.0680959	C242R097;C176R151;C216R009
[OVER]	GO:2000650	#REF!	negative regulation of sodium ion transmembrane transporter activity	BIOLOGICAL_PROCESS	0.0275848	0.000904926	4	68	250	42519	1.5748	0.159673	C028R006;C188R087;C136R038;C181R043
[OVER]	GO:1905819	#REF!	negative regulation of chromosome separation	BIOLOGICAL_PROCESS	0.0279035	0.000917934	6	181	248	42406	2.3622	0.425012	C032R085;C222R034;C237R131;C261R077;C056R035;C161R093
[OVER]	GO:1902100	#REF!	negative regulation of metaphase/anaphase transition of cell cycle	BIOLOGICAL_PROCESS	0.0279035	0.000917934	6	181	248	42406	2.3622	0.425012	C032R085;C222R034;C237R131;C261R077;C056R035;C161R093
[OVER]	GO:0048659	#REF!	smooth muscle cell proliferation	BIOLOGICAL_PROCESS	0.0279035	0.000918618	14	872	240	41715	5.51181	2.04757	C123R093;C238R092;C032R099;C023R102;C047R004;C136R038;C066R077;C106R076;C039R120;C169R049;C139R061;C009R100;C249R036;C100R110
[OVER]	GO:0019222	#REF!	regulation of metabolic process	BIOLOGICAL_PROCESS	0.0285536	0.000941122	138	18665	116	23922	54.3307	43.8279	C032R085;C123R093;C181R043;C180R081;C056R035;C227R083;C051R056;C172R127;C108R064;C098R102;C015R046;C115R136;C013R036;C024R003;C035R056;C168R092;C024R070;C237R131;C008R113;C261R077;C251R060;C032R099;C045R054;C047R004;C231R116;C075R139;C233R106;C242R049;C115R128;C162R008;C009R100;C154R068;C161R093;C212R074;C003R128;C165R107;C250R051;C170R094;C228R028;C051R035;C222R158;C083R139;C047R136;C172R108;C22…
[OVER]	GO:0035970	#REF!	peptidyl-threonine dephosphorylation	BIOLOGICAL_PROCESS	0.0288793	0.000952971	4	69	250	42518	1.5748	0.162021	C032R085;C237R131;C261R077;C056R035
[OVER]	GO:0046621	#REF!	negative regulation of organ growth	BIOLOGICAL_PROCESS	0.0289742	0.000957223	7	252	247	42335	2.75591	0.59173	C217R043;C238R092;C024R130;C106R076;C007R122;C139R061;C154R068
[OVER]	GO:0071875	#REF!	adrenergic receptor signaling pathway	BIOLOGICAL_PROCESS	0.0290267	0.000960078	5	121	249	42466	1.9685	0.284124	C039R120;C007R122;C139R061;C106R076;C154R068
[OVER]	GO:0099572	#REF!	postsynaptic specialization	CELLULAR_COMPONENT	0.0294779	0.000976143	23	1847	231	40740	9.05512	4.337	C089R116;C181R043;C217R121;C024R130;C051R035;C051R056;C136R161;C030R041;C165R072;C235R021;C028R006;C136R038;C098R102;C114R159;C066R077;C233R106;C189R067;C039R120;C258R092;C053R071;C249R036;C254R061;C035R056
[OVER]	GO:0045920	#REF!	negative regulation of exocytosis	BIOLOGICAL_PROCESS	0.0294903	0.000978832	7	253	247	42334	2.75591	0.594078	C019R121;C026R110;C116R146;C252R096;C143R165;C165R079;C122R118
[OVER]	GO:0044088	#REF!	regulation of vacuole organization	BIOLOGICAL_PROCESS	0.0294903	0.000978832	7	253	247	42334	2.75591	0.594078	C019R121;C026R110;C116R146;C143R165;C165R079;C248R164;C122R118
[OVER]	GO:0030714	#REF!	anterior/posterior axis specification, follicular epithelium	BIOLOGICAL_PROCESS	0.0295794	0.000985218	3	30	251	42557	1.1811	0.070444	C235R021;C053R071;C024R130
[OVER]	GO:2000535	#REF!	regulation of entry of bacterium into host cell	BIOLOGICAL_PROCESS	0.0295794	0.000985218	3	30	251	42557	1.1811	0.070444	C151R100;C201R005;C099R075
[OVER]	GO:0034756	#REF!	regulation of iron ion transport	BIOLOGICAL_PROCESS	0.0295794	0.000985218	3	30	251	42557	1.1811	0.070444	C069R086;C115R128;C039R120
[OVER]	GO:0043370	#REF!	regulation of CD4-positive, alpha-beta T cell differentiation	BIOLOGICAL_PROCESS	0.0297015	0.000995023	8	330	246	42257	3.14961	0.774884	C019R121;C238R092;C026R110;C116R146;C143R165;C165R079;C209R043;C194R166
[OVER]	GO:0016209	#REF!	antioxidant activity	MOLECULAR_FUNCTION	0.0297015	0.000995023	8	330	246	42257	3.14961	0.774884	C236R052;C182R133;C180R081;C075R139;C040R065;C203R158;C227R083;C255R103
[OVER]	GO:0001516	#REF!	prostaglandin biosynthetic process	BIOLOGICAL_PROCESS	0.0297015	0.00099466	5	122	249	42465	1.9685	0.286472	C116R146;C019R121;C143R165;C165R079;C026R110
[OVER]	GO:0015081	#REF!	sodium ion transmembrane transporter activity	MOLECULAR_FUNCTION	0.0297015	0.000995023	8	330	246	42257	3.14961	0.774884	C028R006;C181R043;C217R121;C098R102;C233R106;C189R067;C254R061;C035R056
[OVER]	GO:0046457	#REF!	prostanoid biosynthetic process	BIOLOGICAL_PROCESS	0.0297015	0.00099466	5	122	249	42465	1.9685	0.286472	C116R146;C019R121;C143R165;C165R079;C026R110
[OVER]	GO:0097060	#REF!	synaptic membrane	CELLULAR_COMPONENT	0.0300975	0.00100945	22	1704	232	40883	8.66142	4.00122	C181R043;C217R121;C026R110;C024R130;C116R146;C032R099;C030R041;C165R072;C235R021;C028R006;C136R038;C019R121;C231R116;C098R102;C233R106;C189R067;C143R165;C165R079;C053R071;C247R123;C254R061;C035R056
[OVER]	GO:0006959	#REF!	humoral immune response	BIOLOGICAL_PROCESS	0.0301074	0.00101095	14	881	240	41706	5.51181	2.06871	C151R100;C173R106;C107R123;C073R049;C196R074;C250R164;C228R028;C251R060;C099R075;C201R005;C208R118;C229R169;C252R096;C070R162
[OVER]	GO:0035690	#REF!	cellular response to drug	BIOLOGICAL_PROCESS	0.0302108	0.00101675	26	2213	228	40374	10.2362	5.19642	C238R092;C180R081;C026R110;C040R065;C227R083;C108R142;C203R155;C019R121;C106R076;C203R158;C143R165;C007R122;C116R146;C032R099;C030R041;C008R153;C181R058;C182R133;C161R157;C265R062;C075R139;C039R120;C258R092;C165R079;C009R100;C154R068
[OVER]	GO:0032652	#REF!	regulation of interleukin-1 production	BIOLOGICAL_PROCESS	0.0302108	0.00101655	9	413	245	42174	3.54331	0.96978	C019R121;C238R092;C026R110;C116R146;C252R096;C143R165;C165R079;C172R127;C194R166
[OVER]	GO:0098751	#REF!	bone cell development	BIOLOGICAL_PROCESS	0.030385	0.00102379	6	185	248	42402	2.3622	0.434405	C116R146;C019R121;C238R092;C143R165;C165R079;C026R110
[OVER]	GO:0043531	#REF!	ADP binding	MOLECULAR_FUNCTION	0.0306015	0.00103319	8	332	246	42255	3.14961	0.779581	C217R121;C098R102;C233R106;C189R067;C250R130;C050R007;C254R061;C035R056
[OVER]	GO:0006874	#REF!	cellular calcium ion homeostasis	BIOLOGICAL_PROCESS	0.0306015	0.00103345	22	1711	232	40876	8.66142	4.01766	C090R116;C003R128;C181R043;C217R121;C073R014;C026R110;C196R074;C100R108;C116R146;C032R099;C030R041;C108R142;C028R006;C136R038;C019R121;C189R067;C252R096;C039R120;C143R165;C165R079;C053R071;C254R061
[OVER]	GO:0050868	#REF!	negative regulation of T cell activation	BIOLOGICAL_PROCESS	0.0307293	0.00103895	10	501	244	42086	3.93701	1.17642	C235R021;C019R121;C238R092;C026R110;C116R146;C111R099;C143R165;C165R079;C053R071;C209R043
[OVER]	GO:0015909	#REF!	long-chain fatty acid transport	BIOLOGICAL_PROCESS	0.0309015	0.00104597	7	256	247	42331	2.75591	0.601122	C019R121;C026R110;C116R146;C015R068;C046R001;C143R165;C165R079
[OVER]	GO:0002686	#REF!	negative regulation of leukocyte migration	BIOLOGICAL_PROCESS	0.0309989	0.00105166	6	186	248	42401	2.3622	0.436753	C032R085;C123R093;C237R131;C261R077;C105R130;C056R035
[OVER]	GO:0003779	#REF!	actin binding	MOLECULAR_FUNCTION	0.0309989	0.00105128	23	1861	231	40726	9.05512	4.36988	C007R030;C026R110;C196R074;C100R108;C116R146;C200R058;C051R035;C030R041;C014R039;C085R014;C136R038;C019R121;C114R159;C066R077;C191R068;C202R099;C039R120;C143R165;C165R079;C247R123;C065R103;C249R036;C100R110
[OVER]	GO:0032637	#REF!	interleukin-8 production	BIOLOGICAL_PROCESS	0.0314781	0.00106914	7	257	247	42330	2.75591	0.603471	C019R121;C236R091;C026R110;C116R146;C039R120;C143R165;C165R079
[OVER]	GO:1902305	#REF!	regulation of sodium ion transmembrane transport	BIOLOGICAL_PROCESS	0.0315417	0.00107252	8	334	246	42253	3.14961	0.784277	C235R021;C028R006;C188R087;C136R038;C181R043;C200R058;C039R120;C053R071
[OVER]	GO:0009892	#REF!	negative regulation of metabolic process	BIOLOGICAL_PROCESS	0.0316704	0.00107811	88	10772	166	31815	34.6457	25.2941	C032R085;C123R093;C084R007;C181R043;C238R092;C180R081;C196R074;C056R035;C227R083;C205R135;C051R056;C120R116;C014R039;C108R064;C098R102;C013R036;C007R122;C035R056;C188R087;C169R131;C236R091;C024R070;C237R131;C261R077;C032R099;C045R054;C008R153;C047R004;C235R021;C265R062;C075R139;C233R106;C136R023;C163R125;C242R049;C145R128;C115R128;C165R079;C162R008;C009R100;C154R068;C161R093;C026R110;C165R107;C25…
[OVER]	GO:0034766	#REF!	negative regulation of ion transmembrane transport	BIOLOGICAL_PROCESS	0.0318422	0.00108519	11	595	243	41992	4.33071	1.39714	C047R004;C028R006;C188R087;C136R038;C181R043;C154R040;C106R076;C039R120;C007R122;C139R061;C154R068
[OVER]	GO:0045839	#REF!	negative regulation of mitotic nuclear division	BIOLOGICAL_PROCESS	0.0320263	0.0010927	7	258	247	42329	2.75591	0.605819	C032R085;C222R034;C165R107;C056R035;C237R131;C261R077;C161R093
[OVER]	GO:0045723	#REF!	positive regulation of fatty acid biosynthetic process	BIOLOGICAL_PROCESS	0.0322831	0.00110396	5	125	249	42462	1.9685	0.293517	C116R146;C019R121;C143R165;C165R079;C026R110
[OVER]	GO:0044788	#REF!	modulation by host of viral process	BIOLOGICAL_PROCESS	0.0322831	0.00110396	5	125	249	42462	1.9685	0.293517	C116R146;C019R121;C143R165;C165R079;C026R110
[OVER]	GO:0090266	#REF!	regulation of mitotic cell cycle spindle assembly checkpoint	BIOLOGICAL_PROCESS	0.0322872	0.00110784	4	72	250	42515	1.5748	0.169066	C032R085;C237R131;C261R077;C056R035
[OVER]	GO:0090231	#REF!	regulation of spindle checkpoint	BIOLOGICAL_PROCESS	0.0322872	0.00110784	4	72	250	42515	1.5748	0.169066	C032R085;C237R131;C261R077;C056R035
[OVER]	GO:1903504	#REF!	regulation of mitotic spindle checkpoint	BIOLOGICAL_PROCESS	0.0322872	0.00110784	4	72	250	42515	1.5748	0.169066	C032R085;C237R131;C261R077;C056R035
[OVER]	GO:0006826	#REF!	iron ion transport	BIOLOGICAL_PROCESS	0.0336166	0.00115476	8	338	246	42249	3.14961	0.793669	C236R091;C133R102;C069R086;C027R166;C115R128;C039R120;C123R075;C024R003
[OVER]	GO:0051715	#REF!	cytolysis in other organism	BIOLOGICAL_PROCESS	0.03403	0.00117159	3	32	251	42555	1.1811	0.0751403	C151R100;C201R005;C099R075
[OVER]	GO:0008191	#REF!	metalloendopeptidase inhibitor activity	MOLECULAR_FUNCTION	0.03403	0.00117159	3	32	251	42555	1.1811	0.0751403	C162R008;C242R139;C001R030
[OVER]	GO:0090130	#REF!	tissue migration	BIOLOGICAL_PROCESS	0.0340489	0.00117356	23	1881	231	40706	9.05512	4.41684	C123R093;C040R051;C238R092;C026R110;C196R074;C168R092;C250R130;C116R146;C101R042;C235R149;C032R099;C008R153;C047R004;C083R139;C085R014;C019R121;C114R159;C191R068;C039R120;C143R165;C165R079;C013R036;C009R100
[OVER]	GO:0060548	#REF!	negative regulation of cell death	BIOLOGICAL_PROCESS	0.0348385	0.00120212	45	4663	209	37924	17.7165	10.9494	C123R093;C242R097;C238R092;C073R014;C180R081;C165R107;C040R065;C250R130;C227R083;C200R058;C205R135;C051R056;C123R075;C034R077;C023R102;C083R139;C108R142;C176R151;C171R130;C203R158;C252R096;C111R099;C013R036;C024R003;C069R086;C073R049;C027R166;C237R131;C168R030;C032R099;C045R054;C181R058;C047R004;C182R133;C127R051;C133R102;C265R062;C075R139;C163R125;C115R128;C216R009;C039R120;C258R092;C009R100;C06…
[OVER]	GO:0014069	#REF!	postsynaptic density	CELLULAR_COMPONENT	0.0350003	0.00120905	22	1750	232	40837	8.66142	4.10924	C089R116;C181R043;C217R121;C024R130;C051R035;C051R056;C136R161;C030R041;C235R021;C028R006;C136R038;C098R102;C114R159;C066R077;C233R106;C189R067;C039R120;C258R092;C053R071;C249R036;C254R061;C035R056
[OVER]	GO:0055072	#REF!	iron ion homeostasis	BIOLOGICAL_PROCESS	0.0351221	0.00121462	9	424	245	42163	3.54331	0.995609	C108R142;C236R091;C133R102;C069R086;C027R166;C115R128;C123R075;C045R054;C024R003
[OVER]	GO:0001776	#REF!	leukocyte homeostasis	BIOLOGICAL_PROCESS	0.0351697	0.00121762	10	512	244	42075	3.93701	1.20224	C019R121;C238R092;C026R110;C116R146;C252R096;C111R099;C143R165;C165R079;C013R036;C009R100
[OVER]	GO:0004875	#REF!	complement receptor activity	MOLECULAR_FUNCTION	0.035304	0.00122636	2	7	252	42580	0.787402	0.0164369	C003R128;C073R014
[OVER]	GO:0009447	#REF!	putrescine catabolic process	BIOLOGICAL_PROCESS	0.035304	0.00122636	2	7	252	42580	0.787402	0.0164369	C232R154;C141R034
[OVER]	GO:1900400	#REF!	regulation of iron ion import into cell by regulation of transcription from RNA polymerase II promoter	BIOLOGICAL_PROCESS	0.035304	0.00122636	2	7	252	42580	0.787402	0.0164369	C069R086;C115R128
[OVER]	GO:0001968	#REF!	fibronectin binding	MOLECULAR_FUNCTION	0.0353801	0.00123133	6	192	248	42395	2.3622	0.450842	C123R093;C047R004;C205R135;C169R049;C236R091;C032R099
[OVER]	GO:0030863	#REF!	cortical cytoskeleton	CELLULAR_COMPONENT	0.0353801	0.00123174	14	900	240	41687	5.51181	2.11332	C086R035;C168R092;C101R042;C205R145;C014R039;C108R064;C222R034;C149R022;C061R108;C039R120;C053R071;C247R123;C161R093;C100R110
[OVER]	GO:0002682	#REF!	regulation of immune system process	BIOLOGICAL_PROCESS	0.0357367	0.00124554	56	6179	198	36408	22.0472	14.5091	C032R085;C123R093;C238R092;C196R074;C056R035;C014R039;C108R142;C208R118;C050R007;C115R136;C013R036;C237R131;C261R077;C251R060;C032R099;C105R157;C045R054;C209R043;C008R153;C047R004;C235R021;C127R051;C265R062;C163R125;C145R128;C115R128;C165R079;C009R100;C230R086;C070R162;C173R106;C003R128;C073R014;C026R110;C228R028;C194R166;C172R108;C019R121;C229R156;C252R096;C111R099;C143R165;C053R071;C107R123;C06…
[OVER]	GO:0015629	#REF!	actin cytoskeleton	CELLULAR_COMPONENT	0.0361025	0.00125968	29	2554	225	40033	11.4173	5.99714	C090R116;C086R035;C026R110;C250R130;C051R035;C014R039;C108R064;C222R034;C019R121;C114R159;C066R077;C046R001;C143R165;C146R091;C188R087;C024R130;C168R092;C116R146;C205R145;C030R041;C149R022;C061R108;C202R099;C165R079;C247R123;C065R103;C249R036;C161R093;C100R110
[OVER]	GO:0005544	#REF!	calcium-dependent phospholipid binding	MOLECULAR_FUNCTION	0.0361298	0.00126324	5	129	249	42458	1.9685	0.302909	C116R146;C019R121;C143R165;C165R079;C026R110
[OVER]	GO:0032365	#REF!	intracellular lipid transport	BIOLOGICAL_PROCESS	0.0361298	0.00126343	6	193	248	42394	2.3622	0.45319	C116R146;C046R001;C019R121;C143R165;C165R079;C026R110
[OVER]	GO:1902808	#REF!	positive regulation of cell cycle G1/S phase transition	BIOLOGICAL_PROCESS	0.0362183	0.00126932	7	265	247	42322	2.75591	0.622256	C019R121;C026R110;C116R146;C143R165;C165R079;C045R054;C014R039
[OVER]	GO:0007585	#REF!	respiratory gaseous exchange by respiratory system	BIOLOGICAL_PROCESS	0.0362183	0.00126932	7	265	247	42322	2.75591	0.622256	C028R006;C181R043;C217R121;C189R067;C009R100;C254R061;C181R058
[OVER]	GO:0046637	#REF!	regulation of alpha-beta T cell differentiation	BIOLOGICAL_PROCESS	0.0363039	0.00127372	9	427	245	42160	3.54331	1.00265	C127R051;C019R121;C238R092;C026R110;C116R146;C143R165;C165R079;C209R043;C194R166
[OVER]	GO:0019897	#REF!	extrinsic component of plasma membrane	CELLULAR_COMPONENT	0.0363651	0.00127727	13	802	241	41785	5.11811	1.8832	C026R110;C196R074;C024R130;C116R146;C165R072;C019R121;C106R076;C143R165;C258R092;C165R079;C007R122;C053R071;C154R068
[UNDER]	GO:0005743	#REF!	mitochondrial inner membrane	CELLULAR_COMPONENT	0.0365541	0.00128533	1	1593	253	40994	0.393701	3.74058	C050R007
[OVER]	GO:0032279	#REF!	asymmetric synapse	CELLULAR_COMPONENT	0.0366636	0.00129059	22	1764	232	40823	8.66142	4.14211	C089R116;C181R043;C217R121;C024R130;C051R035;C051R056;C136R161;C030R041;C235R021;C028R006;C136R038;C098R102;C114R159;C066R077;C233R106;C189R067;C039R120;C258R092;C053R071;C249R036;C254R061;C035R056
[OVER]	GO:0030317	#REF!	flagellated sperm motility	BIOLOGICAL_PROCESS	0.0383525	0.00135152	7	268	247	42319	2.75591	0.6293	C182R133;C180R081;C075R139;C040R065;C203R158;C227R083;C030R041
[OVER]	GO:0055006	#REF!	cardiac cell development	BIOLOGICAL_PROCESS	0.0387325	0.00136641	12	709	242	41878	4.72441	1.66483	C123R093;C090R116;C136R038;C238R092;C069R086;C106R076;C202R099;C162R008;C007R122;C139R061;C065R103;C154R068
[OVER]	GO:0072503	#REF!	cellular divalent inorganic cation homeostasis	BIOLOGICAL_PROCESS	0.0387597	0.00136887	22	1776	232	40811	8.66142	4.17029	C090R116;C003R128;C181R043;C217R121;C073R014;C026R110;C196R074;C100R108;C116R146;C032R099;C030R041;C108R142;C028R006;C136R038;C019R121;C189R067;C252R096;C039R120;C143R165;C165R079;C053R071;C254R061
[OVER]	GO:0042332	#REF!	gravitaxis	BIOLOGICAL_PROCESS	0.0389977	0.00137878	3	34	251	42553	1.1811	0.0798366	C165R072;C235R021;C053R071
[OVER]	GO:0000902	#REF!	cell morphogenesis	BIOLOGICAL_PROCESS	0.0391386	0.00138528	51	5514	203	37073	20.0787	12.9476	C151R100;C238R092;C196R074;C051R056;C099R075;C014R039;C108R064;C135R061;C136R038;C168R027;C201R005;C007R030;C167R027;C188R087;C101R042;C032R099;C045R054;C235R021;C149R022;C265R062;C061R108;C115R128;C165R079;C009R100;C086R035;C026R110;C165R107;C095R156;C200R058;C051R035;C125R165;C222R158;C083R139;C019R121;C114R159;C252R096;C143R165;C053R071;C089R116;C107R123;C069R086;C073R049;C024R130;C116R146;C16…
[OVER]	GO:0033270	#REF!	paranode region of axon	CELLULAR_COMPONENT	0.0393246	0.00139338	5	132	249	42455	1.9685	0.309954	C235R021;C086R035;C149R022;C053R071;C061R108
[OVER]	GO:0097722	#REF!	sperm motility	BIOLOGICAL_PROCESS	0.0397108	0.0014086	7	270	247	42317	2.75591	0.633996	C182R133;C180R081;C075R139;C040R065;C203R158;C227R083;C030R041
[OVER]	GO:0005856	#REF!	cytoskeleton	CELLULAR_COMPONENT	0.0398231	0.00141412	63	7220	191	35367	24.8031	16.9535	C151R100;C090R116;C084R007;C180R081;C227R083;C156R081;C099R075;C014R039;C108R064;C229R054;C136R038;C201R005;C066R077;C050R007;C007R030;C188R087;C168R092;C101R042;C205R145;C235R149;C032R099;C045R054;C235R021;C149R022;C031R102;C075R139;C061R108;C115R128;C165R079;C161R093;C086R035;C026R110;C170R094;C040R065;C250R130;C051R035;C129R134;C222R034;C019R121;C114R159;C203R158;C007R105;C046R001;C229R117;C14…
[OVER]	GO:0031326	#REF!	regulation of cellular biosynthetic process	BIOLOGICAL_PROCESS	0.0400574	0.00142544	93	11620	161	30967	36.6142	27.2853	C032R085;C151R067;C123R093;C090R116;C181R043;C238R092;C180R081;C196R074;C056R035;C227R083;C051R056;C177R022;C172R127;C014R039;C077R058;C136R038;C098R102;C013R036;C007R122;C035R056;C169R131;C168R092;C024R070;C237R131;C235R149;C261R077;C045R054;C209R043;C008R153;C235R021;C265R062;C075R139;C233R106;C136R023;C163R125;C242R049;C145R128;C115R128;C165R079;C009R100;C154R068;C161R093;C003R128;C026R110;C16…
[OVER]	GO:0055074	#REF!	calcium ion homeostasis	BIOLOGICAL_PROCESS	0.0400574	0.00142554	22	1784	232	40803	8.66142	4.18907	C090R116;C003R128;C181R043;C217R121;C073R014;C026R110;C196R074;C100R108;C116R146;C032R099;C030R041;C108R142;C028R006;C136R038;C019R121;C189R067;C252R096;C039R120;C143R165;C165R079;C053R071;C254R061
[OVER]	GO:0043548	#REF!	phosphatidylinositol 3-kinase binding	MOLECULAR_FUNCTION	0.0403591	0.00143783	7	271	247	42316	2.75591	0.636344	C217R121;C098R102;C154R040;C233R106;C189R067;C254R061;C035R056
[OVER]	GO:1902306	#REF!	negative regulation of sodium ion transmembrane transport	BIOLOGICAL_PROCESS	0.0411909	0.00146906	4	78	250	42509	1.5748	0.183154	C028R006;C188R087;C136R038;C181R043
[OVER]	GO:0045843	#REF!	negative regulation of striated muscle tissue development	BIOLOGICAL_PROCESS	0.0415383	0.00148305	8	352	246	42235	3.14961	0.826543	C217R043;C238R092;C165R107;C196R074;C106R076;C007R122;C139R061;C154R068
[OVER]	GO:0031994	#REF!	insulin-like growth factor I binding	MOLECULAR_FUNCTION	0.0416553	0.00149045	3	35	251	42552	1.1811	0.0821847	C242R049;C032R099;C169R049
[OVER]	GO:0051660	#REF!	establishment of centrosome localization	BIOLOGICAL_PROCESS	0.0416553	0.00149045	3	35	251	42552	1.1811	0.0821847	C235R021;C053R071;C014R039
[OVER]	GO:0034599	#REF!	cellular response to oxidative stress	BIOLOGICAL_PROCESS	0.0418623	0.00149947	21	1646	233	40941	8.26772	3.86503	C238R092;C180R081;C026R110;C250R051;C100R108;C040R065;C116R146;C227R083;C008R153;C181R058;C047R004;C182R133;C044R163;C019R121;C075R139;C203R158;C039R120;C143R165;C165R079;C009R100;C100R110
[OVER]	GO:0031028	#REF!	septation initiation signaling	BIOLOGICAL_PROCESS	0.0424923	0.00152696	2	8	252	42579	0.787402	0.0187851	C222R034;C161R093
[OVER]	GO:0031029	#REF!	regulation of septation initiation signaling	BIOLOGICAL_PROCESS	0.0424923	0.00152696	2	8	252	42579	0.787402	0.0187851	C222R034;C161R093
[OVER]	GO:0042151	#REF!	nematocyst	CELLULAR_COMPONENT	0.0424923	0.00152696	2	8	252	42579	0.787402	0.0187851	C241R154;C007R019
[OVER]	GO:0008306	#REF!	associative learning	BIOLOGICAL_PROCESS	0.0425727	0.00153199	11	622	243	41965	4.33071	1.46054	C028R006;C181R043;C217R121;C098R102;C233R106;C189R067;C168R030;C032R099;C030R041;C254R061;C035R056
[OVER]	GO:0032891	#REF!	negative regulation of organic acid transport	BIOLOGICAL_PROCESS	0.0425727	0.00153314	5	135	249	42452	1.9685	0.316998	C015R068;C007R122;C139R061;C106R076;C154R068
[OVER]	GO:0051093	#REF!	negative regulation of developmental process	BIOLOGICAL_PROCESS	0.0426665	0.00153817	44	4574	210	38013	17.3228	10.7404	C123R093;C090R116;C238R092;C026R110;C165R107;C170R094;C196R074;C156R081;C200R058;C051R056;C023R102;C083R139;C019R121;C106R076;C238R153;C115R136;C252R096;C111R099;C143R165;C169R049;C013R036;C007R122;C139R061;C217R043;C069R086;C024R130;C116R146;C032R099;C045R054;C209R043;C235R004;C030R041;C008R153;C047R004;C027R162;C154R040;C105R130;C242R049;C145R128;C115R128;C039R120;C165R079;C162R008;C154R068
[OVER]	GO:0044091	#REF!	membrane biogenesis	BIOLOGICAL_PROCESS	0.0432128	0.00155953	7	275	247	42312	2.75591	0.645737	C019R121;C026R110;C196R074;C116R146;C143R165;C165R079;C014R039
[OVER]	GO:2000463	#REF!	positive regulation of excitatory postsynaptic potential	BIOLOGICAL_PROCESS	0.0437869	0.00158195	5	136	249	42451	1.9685	0.319346	C007R122;C053R071;C139R061;C106R076;C154R068
[OVER]	GO:0032092	#REF!	positive regulation of protein binding	BIOLOGICAL_PROCESS	0.043822	0.00158491	10	531	244	42056	3.93701	1.24686	C047R004;C019R121;C026R110;C265R062;C165R107;C116R146;C101R042;C143R165;C165R079;C181R058
[OVER]	GO:0045620	#REF!	negative regulation of lymphocyte differentiation	BIOLOGICAL_PROCESS	0.0439016	0.00159118	7	276	247	42311	2.75591	0.648085	C019R121;C238R092;C026R110;C116R146;C143R165;C165R079;C209R043
[OVER]	GO:0046632	#REF!	alpha-beta T cell differentiation	BIOLOGICAL_PROCESS	0.0439016	0.00158979	11	625	243	41962	4.33071	1.46758	C127R051;C019R121;C238R092;C026R110;C170R094;C116R146;C051R056;C143R165;C165R079;C209R043;C194R166
[OVER]	GO:0045582	#REF!	positive regulation of T cell differentiation	BIOLOGICAL_PROCESS	0.0442374	0.00160506	9	442	245	42145	3.54331	1.03788	C127R051;C019R121;C238R092;C026R110;C116R146;C143R165;C165R079;C209R043;C194R166
[OVER]	GO:0002042	#REF!	cell migration involved in sprouting angiogenesis	BIOLOGICAL_PROCESS	0.0446931	0.00162332	7	277	247	42310	2.75591	0.650433	C019R121;C026R110;C116R146;C143R165;C165R079;C032R099;C009R100
[OVER]	GO:2000514	#REF!	regulation of CD4-positive, alpha-beta T cell activation	BIOLOGICAL_PROCESS	0.0452318	0.00164463	8	358	246	42229	3.14961	0.840632	C019R121;C238R092;C026R110;C116R146;C143R165;C165R079;C209R043;C194R166
[OVER]	GO:0099056	#REF!	integral component of presynaptic membrane	CELLULAR_COMPONENT	0.0461267	0.00167896	9	445	245	42142	3.54331	1.04492	C028R006;C181R043;C217R121;C098R102;C233R106;C189R067;C030R041;C254R061;C035R056
[OVER]	GO:0043901	#REF!	negative regulation of multi-organism process	BIOLOGICAL_PROCESS	0.0473694	0.00172602	17	1205	237	41382	6.69291	2.8295	C151R100;C107R123;C003R128;C026R110;C024R130;C147R099;C116R146;C172R127;C045R054;C099R075;C047R136;C019R121;C201R005;C050R007;C252R096;C143R165;C165R079
[OVER]	GO:0042220	#REF!	response to cocaine	BIOLOGICAL_PROCESS	0.0474418	0.00173049	8	361	246	42226	3.14961	0.847677	C265R062;C250R051;C106R076;C039R120;C007R122;C053R071;C139R061;C154R068
[OVER]	GO:0060547	#REF!	negative regulation of necrotic cell death	BIOLOGICAL_PROCESS	0.0479534	0.001751	4	82	250	42505	1.5748	0.192547	C027R166;C133R102;C123R075;C024R003
[OVER]	GO:0043491	#REF!	protein kinase B signaling	BIOLOGICAL_PROCESS	0.0481408	0.00176157	14	936	240	41651	5.51181	2.19785	C107R123;C188R087;C180R081;C040R065;C227R083;C047R004;C235R021;C182R133;C154R040;C265R062;C075R139;C203R158;C169R049;C053R071
[OVER]	GO:0080135	#REF!	regulation of cellular response to stress	BIOLOGICAL_PROCESS	0.0481408	0.00176139	33	3172	221	39415	12.9921	7.44828	C032R085;C123R093;C238R092;C180R081;C165R107;C250R051;C170R094;C100R108;C040R065;C056R035;C227R083;C205R135;C014R039;C203R158;C223R127;C252R096;C111R099;C053R071;C169R131;C237R131;C261R077;C045R054;C030R041;C181R058;C047R004;C235R021;C182R133;C044R163;C127R051;C075R139;C162R008;C180R067;C009R100
[OVER]	GO:1901976	#REF!	regulation of cell cycle checkpoint	BIOLOGICAL_PROCESS	0.0488287	0.00178862	5	140	249	42447	1.9685	0.328739	C032R085;C237R131;C261R077;C045R054;C056R035
[OVER]	GO:0043500	#REF!	muscle adaptation	BIOLOGICAL_PROCESS	0.048922	0.00179393	12	733	242	41854	4.72441	1.72118	C123R093;C217R043;C136R038;C238R092;C250R051;C106R076;C039R120;C169R049;C007R122;C139R061;C009R100;C154R068
[OVER]	GO:0072659	#REF!	protein localization to plasma membrane	BIOLOGICAL_PROCESS	0.0489356	0.00179632	19	1481	235	41106	7.48031	3.47759	C188R087;C026R110;C196R074;C024R130;C116R146;C136R161;C030R041;C014R039;C235R021;C108R064;C136R038;C019R121;C231R116;C114R159;C015R068;C143R165;C258R092;C165R079;C053R071
[OVER]	GO:1901654	#REF!	response to ketone	BIOLOGICAL_PROCESS	0.0491335	0.00180549	21	1692	233	40895	8.26772	3.97304	C086R035;C238R092;C180R081;C250R051;C040R065;C227R083;C237R131;C205R145;C030R041;C014R039;C182R133;C203R155;C149R022;C161R157;C265R062;C075R139;C061R108;C203R158;C046R001;C039R120;C258R092
[OVER]	GO:0051146	#REF!	striated muscle cell differentiation	BIOLOGICAL_PROCESS	0.0496904	0.00182787	24	2056	230	40531	9.44882	4.82776	C123R093;C151R100;C090R116;C238R092;C165R107;C168R092;C250R130;C032R099;C099R075;C136R038;C201R005;C265R062;C106R076;C202R099;C039R120;C169R049;C258R092;C162R008;C007R122;C247R123;C139R061;C065R103;C154R068;C100R110
[OVER]	GO:0060318	#REF!	definitive erythrocyte differentiation	BIOLOGICAL_PROCESS	0.0503778	0.00185891	3	38	251	42549	1.1811	0.0892291	C069R086;C170R094;C115R128
[OVER]	GO:0019808	#REF!	polyamine binding	MOLECULAR_FUNCTION	0.0503778	0.001859	2	9	252	42578	0.787402	0.0211332	C232R154;C141R034
[OVER]	GO:0046208	#REF!	spermine catabolic process	BIOLOGICAL_PROCESS	0.0503778	0.001859	2	9	252	42578	0.787402	0.0211332	C232R154;C141R034
[OVER]	GO:0046634	#REF!	regulation of alpha-beta T cell activation	BIOLOGICAL_PROCESS	0.0510157	0.00188451	10	544	244	42043	3.93701	1.27739	C127R051;C019R121;C238R092;C026R110;C116R146;C252R096;C143R165;C165R079;C209R043;C194R166
[OVER]	GO:0032367	#REF!	intracellular cholesterol transport	BIOLOGICAL_PROCESS	0.0513563	0.00189907	5	142	249	42445	1.9685	0.333435	C116R146;C019R121;C143R165;C165R079;C026R110
[OVER]	GO:0051956	#REF!	negative regulation of amino acid transport	BIOLOGICAL_PROCESS	0.0514669	0.00190515	4	84	250	42503	1.5748	0.197243	C007R122;C139R061;C106R076;C154R068
[OVER]	GO:0031638	#REF!	zymogen activation	BIOLOGICAL_PROCESS	0.0515754	0.00191315	6	210	248	42377	2.3622	0.493108	C116R146;C019R121;C143R165;C165R079;C236R091;C026R110
[OVER]	GO:0055021	#REF!	regulation of cardiac muscle tissue growth	BIOLOGICAL_PROCESS	0.0515754	0.00191282	8	367	246	42220	3.14961	0.861765	C123R093;C217R043;C238R092;C106R076;C163R125;C007R122;C139R061;C154R068
[OVER]	GO:0070838	#REF!	divalent metal ion transport	BIOLOGICAL_PROCESS	0.0516836	0.00191916	21	1705	233	40882	8.26772	4.00357	C123R093;C181R043;C026R110;C196R074;C100R108;C116R146;C205R135;C032R099;C028R006;C136R038;C019R121;C154R040;C106R076;C252R096;C039R120;C143R165;C165R079;C007R122;C067R147;C139R061;C154R068
[OVER]	GO:0019218	#REF!	regulation of steroid metabolic process	BIOLOGICAL_PROCESS	0.0520401	0.00193441	10	546	244	42041	3.93701	1.28208	C028R006;C181R043;C217R121;C098R102;C165R107;C233R106;C189R067;C046R001;C254R061;C035R056
[OVER]	GO:0009986	#REF!	cell surface	CELLULAR_COMPONENT	0.0523124	0.00194655	28	2533	226	40054	11.0236	5.94782	C242R097;C073R014;C026R110;C165R107;C100R108;C014R039;C108R142;C176R151;C117R009;C001R030;C019R121;C252R096;C242R139;C111R099;C143R165;C167R027;C107R123;C236R091;C116R146;C157R039;C032R099;C044R163;C027R162;C161R157;C265R062;C216R009;C229R169;C165R079
[OVER]	GO:0042326	#REF!	negative regulation of phosphorylation	BIOLOGICAL_PROCESS	0.0529402	0.00197401	26	2304	228	40283	10.2362	5.4101	C032R085;C165R107;C170R094;C029R045;C056R035;C200R058;C014R039;C194R166;C023R102;C047R136;C108R064;C222R034;C106R076;C169R049;C007R122;C053R071;C139R061;C188R087;C237R131;C261R077;C235R021;C154R040;C039R120;C258R092;C154R068;C161R093
[OVER]	GO:0048524	#REF!	positive regulation of viral process	BIOLOGICAL_PROCESS	0.0529402	0.0019736	9	456	245	42131	3.54331	1.07075	C044R163;C019R121;C026R110;C069R086;C116R146;C115R128;C143R165;C165R079;C122R118
[OVER]	GO:0051798	#REF!	positive regulation of hair follicle development	BIOLOGICAL_PROCESS	0.05335	0.0019932	3	39	251	42548	1.1811	0.0915772	C040R051;C168R092;C235R149
[OVER]	GO:0022407	#REF!	regulation of cell-cell adhesion	BIOLOGICAL_PROCESS	0.05335	0.00199341	23	1918	231	40669	9.05512	4.50372	C202R049;C238R092;C026R110;C165R107;C116R146;C101R042;C209R043;C014R039;C194R166;C008R153;C181R058;C235R021;C108R064;C127R051;C019R121;C154R040;C252R096;C111R099;C039R120;C143R165;C165R079;C053R071;C009R100
[OVER]	GO:0016651	#REF!	oxidoreductase activity, acting on NAD(P)H	MOLECULAR_FUNCTION	0.0536695	0.0020095	8	370	246	42217	3.14961	0.86881	C236R052;C182R133;C180R081;C075R139;C040R065;C203R158;C227R083;C039R120
[OVER]	GO:0048635	#REF!	negative regulation of muscle organ development	BIOLOGICAL_PROCESS	0.0536695	0.0020095	8	370	246	42217	3.14961	0.86881	C217R043;C238R092;C165R107;C196R074;C106R076;C007R122;C139R061;C154R068
[OVER]	GO:0032373	#REF!	positive regulation of sterol transport	BIOLOGICAL_PROCESS	0.0536904	0.00201443	5	144	249	42443	1.9685	0.338131	C116R146;C019R121;C143R165;C165R079;C026R110
[OVER]	GO:0032376	#REF!	positive regulation of cholesterol transport	BIOLOGICAL_PROCESS	0.0536904	0.00201443	5	144	249	42443	1.9685	0.338131	C116R146;C019R121;C143R165;C165R079;C026R110
[OVER]	GO:0019216	#REF!	regulation of lipid metabolic process	BIOLOGICAL_PROCESS	0.0543407	0.00204093	23	1926	231	40661	9.05512	4.52251	C181R043;C217R121;C026R110;C165R107;C170R094;C116R146;C051R056;C008R113;C028R006;C019R121;C098R102;C154R040;C233R106;C189R067;C015R068;C046R001;C143R165;C258R092;C165R079;C009R100;C065R103;C254R061;C035R056
[OVER]	GO:0055024	#REF!	regulation of cardiac muscle tissue development	BIOLOGICAL_PROCESS	0.0546991	0.00206073	9	459	245	42128	3.54331	1.07779	C123R093;C217R043;C238R092;C165R107;C106R076;C163R125;C007R122;C139R061;C154R068
[OVER]	GO:0032946	#REF!	positive regulation of mononuclear cell proliferation	BIOLOGICAL_PROCESS	0.0546991	0.00206073	9	459	245	42128	3.54331	1.07779	C127R051;C019R121;C238R092;C026R110;C073R049;C116R146;C252R096;C143R165;C165R079
[OVER]	GO:0010948	#REF!	negative regulation of cell cycle process	BIOLOGICAL_PROCESS	0.0546991	0.00205716	17	1247	237	41340	6.69291	2.92812	C032R085;C069R086;C165R107;C170R094;C056R035;C156R081;C237R131;C261R077;C045R054;C077R058;C023R102;C083R139;C222R034;C265R062;C115R128;C065R103;C161R093
[OVER]	GO:0010766	#REF!	negative regulation of sodium ion transport	BIOLOGICAL_PROCESS	0.0548476	0.00206844	4	86	250	42501	1.5748	0.20194	C028R006;C188R087;C136R038;C181R043
[OVER]	GO:0051924	#REF!	regulation of calcium ion transport	BIOLOGICAL_PROCESS	0.055307	0.0020879	17	1250	237	41337	6.69291	2.93517	C181R043;C026R110;C196R074;C116R146;C032R099;C028R006;C136R038;C019R121;C154R040;C106R076;C252R096;C039R120;C143R165;C165R079;C007R122;C139R061;C154R068
[OVER]	GO:0001906	#REF!	cell killing	BIOLOGICAL_PROCESS	0.055321	0.00209057	10	552	244	42035	3.93701	1.29617	C151R100;C202R049;C127R051;C201R005;C027R162;C265R062;C050R007;C252R096;C039R120;C099R075
[OVER]	GO:0033048	#REF!	negative regulation of mitotic sister chromatid segregation	BIOLOGICAL_PROCESS	0.0554415	0.00209727	6	214	248	42373	2.3622	0.502501	C032R085;C222R034;C237R131;C261R077;C056R035;C161R093
[OVER]	GO:0033138	#REF!	positive regulation of peptidyl-serine phosphorylation	BIOLOGICAL_PROCESS	0.0556639	0.00210998	8	373	246	42214	3.14961	0.875854	C085R014;C182R133;C180R081;C265R062;C075R139;C040R065;C203R158;C227R083
[OVER]	GO:0042093	#REF!	T-helper cell differentiation	BIOLOGICAL_PROCESS	0.0556639	0.00210998	8	373	246	42214	3.14961	0.875854	C019R121;C238R092;C026R110;C116R146;C143R165;C165R079;C209R043;C194R166
[OVER]	GO:0010255	#REF!	glucose mediated signaling pathway	BIOLOGICAL_PROCESS	0.0561665	0.00213337	3	40	251	42547	1.1811	0.0939254	C069R086;C115R128;C030R041
[OVER]	GO:0009757	#REF!	hexose mediated signaling	BIOLOGICAL_PROCESS	0.0561665	0.00213337	3	40	251	42547	1.1811	0.0939254	C069R086;C115R128;C030R041
[OVER]	GO:0006979	#REF!	response to oxidative stress	BIOLOGICAL_PROCESS	0.0562876	0.00214015	30	2810	224	39777	11.811	6.59826	C238R092;C180R081;C026R110;C250R051;C100R108;C040R065;C227R083;C125R165;C136R038;C019R121;C203R158;C143R165;C132R139;C116R146;C237R131;C168R030;C122R118;C008R153;C181R058;C047R004;C165R072;C182R133;C044R163;C075R139;C255R103;C039R120;C258R092;C165R079;C009R100;C100R110
[OVER]	GO:0031528	#REF!	microvillus membrane	CELLULAR_COMPONENT	0.0565839	0.0021536	4	87	250	42500	1.5748	0.204288	C188R087;C032R099;C030R041;C014R039
[OVER]	GO:0048869	#REF!	cellular developmental process	BIOLOGICAL_PROCESS	0.0567304	0.00216137	118	15758	136	26829	46.4567	37.0019	C123R093;C156R081;C051R056;C172R127;C108R064;C168R027;C015R046;C115R136;C013R036;C007R030;C236R052;C168R092;C237R131;C032R099;C045R054;C047R004;C061R108;C111R068;C115R128;C162R008;C009R100;C154R068;C230R086;C161R093;C086R035;C165R107;C186R166;C250R051;C170R094;C051R035;C222R158;C083R139;C222R034;C019R121;C106R076;C229R156;C223R127;C143R165;C169R049;C089R116;C073R049;C030R041;C154R040;C202R099;C25…
[OVER]	GO:0055013	#REF!	cardiac muscle cell development	BIOLOGICAL_PROCESS	0.0575483	0.00219475	11	652	243	41935	4.33071	1.53098	C123R093;C090R116;C136R038;C238R092;C106R076;C202R099;C162R008;C007R122;C139R061;C065R103;C154R068
[OVER]	GO:0004145	#REF!	diamine N-acetyltransferase activity	MOLECULAR_FUNCTION	0.0581472	0.00222209	2	10	252	42577	0.787402	0.0234813	C232R154;C141R034
[OVER]	GO:0072511	#REF!	divalent inorganic cation transport	BIOLOGICAL_PROCESS	0.0581472	0.00222034	21	1734	233	40853	8.26772	4.07167	C123R093;C181R043;C026R110;C196R074;C100R108;C116R146;C205R135;C032R099;C028R006;C136R038;C019R121;C154R040;C106R076;C252R096;C039R120;C143R165;C165R079;C007R122;C067R147;C139R061;C154R068
[OVER]	GO:0050707	#REF!	regulation of cytokine secretion	BIOLOGICAL_PROCESS	0.0584952	0.00223764	13	856	241	41731	5.11811	2.01	C238R092;C236R091;C026R110;C250R051;C116R146;C172R127;C014R039;C194R166;C019R121;C252R096;C143R165;C258R092;C165R079
[OVER]	GO:0051349	#REF!	positive regulation of lyase activity	BIOLOGICAL_PROCESS	0.0585277	0.00224115	4	88	250	42499	1.5748	0.206636	C242R139;C039R120;C001R030;C024R003
[OVER]	GO:0050777	#REF!	negative regulation of immune response	BIOLOGICAL_PROCESS	0.0587792	0.00225305	12	754	242	41833	4.72441	1.77049	C019R121;C238R092;C026R110;C024R130;C250R164;C050R007;C116R146;C252R096;C143R165;C165R079;C251R060;C209R043
[OVER]	GO:0070293	#REF!	renal absorption	BIOLOGICAL_PROCESS	0.0589108	0.00226037	5	148	249	42439	1.9685	0.347524	C188R087;C086R035;C168R030;C149R022;C061R108
[OVER]	GO:0045786	#REF!	negative regulation of cell cycle	BIOLOGICAL_PROCESS	0.0597892	0.0022987	26	2343	228	40244	10.2362	5.50168	C032R085;C165R107;C170R094;C056R035;C156R081;C077R058;C023R102;C083R139;C222R034;C001R030;C242R139;C053R071;C188R087;C069R086;C024R130;C237R131;C261R077;C045R054;C008R153;C235R021;C265R062;C163R125;C115R128;C009R100;C065R103;C161R093
[OVER]	GO:0034763	#REF!	negative regulation of transmembrane transport	BIOLOGICAL_PROCESS	0.0597892	0.00229847	11	656	243	41931	4.33071	1.54038	C047R004;C028R006;C188R087;C136R038;C181R043;C154R040;C106R076;C039R120;C007R122;C139R061;C154R068
[OVER]	GO:0032963	#REF!	collagen metabolic process	BIOLOGICAL_PROCESS	0.0599751	0.00230816	9	467	245	42120	3.54331	1.09658	C123R093;C047R004;C047R136;C242R097;C176R151;C032R080;C255R103;C216R009;C205R135
[OVER]	GO:0032366	#REF!	intracellular sterol transport	BIOLOGICAL_PROCESS	0.0603553	0.00232512	5	149	249	42438	1.9685	0.349872	C116R146;C019R121;C143R165;C165R079;C026R110
[OVER]	GO:0044430	#REF!	cytoskeletal part	CELLULAR_COMPONENT	0.0604002	0.00232919	52	5774	202	36813	20.4724	13.5581	C151R100;C090R116;C084R007;C180R081;C227R083;C156R081;C099R075;C014R039;C108R064;C136R038;C201R005;C066R077;C050R007;C007R030;C168R092;C205R145;C235R149;C032R099;C045R054;C235R021;C149R022;C031R102;C075R139;C061R108;C165R079;C161R093;C086R035;C026R110;C170R094;C040R065;C250R130;C129R134;C222R034;C019R121;C114R159;C203R158;C007R105;C229R117;C143R165;C053R071;C040R051;C024R130;C116R146;C136R161;C18…
[OVER]	GO:0048589	#REF!	developmental growth	BIOLOGICAL_PROCESS	0.0605359	0.00233676	44	4655	210	37932	17.3228	10.9306	C151R067;C123R093;C238R092;C026R110;C170R094;C051R056;C125R165;C014R039;C023R102;C083R139;C108R142;C135R061;C136R038;C001R030;C019R121;C114R159;C106R076;C046R001;C252R096;C242R139;C229R117;C143R165;C013R036;C007R122;C053R071;C139R061;C007R030;C089R116;C167R027;C217R043;C069R086;C024R130;C116R146;C101R042;C237R131;C032R099;C209R043;C235R021;C265R062;C163R125;C242R049;C115R128;C165R079;C154R068
[OVER]	GO:0043434	#REF!	response to peptide hormone	BIOLOGICAL_PROCESS	0.0610504	0.00235898	30	2842	224	39745	11.811	6.6734	C123R093;C242R097;C026R110;C250R051;C200R058;C205R135;C172R127;C176R151;C222R034;C203R155;C136R038;C019R121;C046R001;C242R139;C229R117;C143R165;C169R049;C116R146;C168R030;C032R099;C045R054;C030R041;C242R049;C216R009;C039R120;C258R092;C165R079;C015R137;C009R100;C161R093
[OVER]	GO:0060765	#REF!	regulation of androgen receptor signaling pathway	BIOLOGICAL_PROCESS	0.0617612	0.00239122	5	150	249	42437	1.9685	0.35222	C115R128;C223R127;C238R092;C069R086;C170R094
[OVER]	GO:0042311	#REF!	vasodilation	BIOLOGICAL_PROCESS	0.0617612	0.00239122	5	150	249	42437	1.9685	0.35222	C039R120;C007R122;C139R061;C106R076;C154R068
[OVER]	GO:0080090	#REF!	regulation of primary metabolic process	BIOLOGICAL_PROCESS	0.0618164	0.00239652	123	16604	131	25983	48.4252	38.9884	C032R085;C123R093;C181R043;C180R081;C056R035;C227R083;C051R056;C172R127;C108R064;C098R102;C015R046;C115R136;C013R036;C035R056;C168R092;C024R070;C237R131;C008R113;C261R077;C251R060;C032R099;C045R054;C047R004;C075R139;C233R106;C115R128;C162R008;C009R100;C154R068;C161R093;C212R074;C003R128;C165R107;C250R051;C170R094;C228R028;C051R035;C222R158;C083R139;C047R136;C172R108;C222R034;C019R121;C106R076;C22…
[OVER]	GO:0030449	#REF!	regulation of complement activation	BIOLOGICAL_PROCESS	0.0618164	0.00239813	6	220	248	42367	2.3622	0.51659	C107R123;C229R169;C251R060;C196R074;C250R164;C070R162
[OVER]	GO:0006816	#REF!	calcium ion transport	BIOLOGICAL_PROCESS	0.0623656	0.00242185	20	1610	234	40977	7.87402	3.7805	C123R093;C181R043;C026R110;C196R074;C100R108;C116R146;C205R135;C032R099;C028R006;C136R038;C019R121;C154R040;C106R076;C252R096;C039R120;C143R165;C165R079;C007R122;C139R061;C154R068
[OVER]	GO:0101002	#REF!	ficolin-1-rich granule	CELLULAR_COMPONENT	0.0624757	0.00243337	10	564	244	42023	3.93701	1.32435	C047R004;C242R097;C176R151;C127R051;C133R102;C027R166;C216R009;C242R139;C123R075;C024R003
[OVER]	GO:0042635	#REF!	positive regulation of hair cycle	BIOLOGICAL_PROCESS	0.0624757	0.00243174	3	42	251	42545	1.1811	0.0986216	C040R051;C168R092;C235R149
[OVER]	GO:1904813	#REF!	ficolin-1-rich granule lumen	CELLULAR_COMPONENT	0.0624757	0.00243337	10	564	244	42023	3.93701	1.32435	C047R004;C242R097;C176R151;C127R051;C133R102;C027R166;C216R009;C242R139;C123R075;C024R003
[OVER]	GO:0002695	#REF!	negative regulation of leukocyte activation	BIOLOGICAL_PROCESS	0.0626912	0.00245145	12	762	242	41825	4.72441	1.78928	C235R021;C172R108;C019R121;C238R092;C026R110;C116R146;C252R096;C111R099;C143R165;C165R079;C053R071;C209R043
[OVER]	GO:0008358	#REF!	maternal determination of anterior/posterior axis, embryo	BIOLOGICAL_PROCESS	0.0626912	0.00245127	6	221	248	42366	2.3622	0.518938	C083R139;C235R021;C053R071;C024R130;C014R039;C008R153
[OVER]	GO:0071709	#REF!	membrane assembly	BIOLOGICAL_PROCESS	0.0626912	0.00245127	6	221	248	42366	2.3622	0.518938	C116R146;C019R121;C143R165;C165R079;C026R110;C196R074
[OVER]	GO:0007314	#REF!	oocyte anterior/posterior axis specification	BIOLOGICAL_PROCESS	0.0626912	0.00245127	6	221	248	42366	2.3622	0.518938	C083R139;C235R021;C053R071;C024R130;C014R039;C008R153
[OVER]	GO:0043034	#REF!	costamere	CELLULAR_COMPONENT	0.0628136	0.00245866	5	151	249	42436	1.9685	0.354568	C151R100;C201R005;C114R159;C099R075;C168R092
[OVER]	GO:1990778	#REF!	protein localization to cell periphery	BIOLOGICAL_PROCESS	0.0630214	0.00246923	21	1754	233	40833	8.26772	4.11863	C188R087;C026R110;C196R074;C024R130;C116R146;C101R042;C168R030;C136R161;C030R041;C014R039;C235R021;C108R064;C136R038;C019R121;C231R116;C114R159;C015R068;C143R165;C258R092;C165R079;C053R071
[OVER]	GO:0002062	#REF!	chondrocyte differentiation	BIOLOGICAL_PROCESS	0.0638426	0.00250881	9	473	245	42114	3.54331	1.11067	C151R067;C123R093;C019R121;C026R110;C165R107;C116R146;C205R135;C143R165;C165R079
[OVER]	GO:0033046	#REF!	negative regulation of sister chromatid segregation	BIOLOGICAL_PROCESS	0.0638426	0.0025053	6	222	248	42365	2.3622	0.521286	C032R085;C222R034;C237R131;C261R077;C056R035;C161R093
[OVER]	GO:0046717	#REF!	acid secretion	BIOLOGICAL_PROCESS	0.0638426	0.00250881	9	473	245	42114	3.54331	1.11067	C188R087;C019R121;C026R110;C116R146;C015R068;C039R120;C143R165;C165R079;C168R030
[OVER]	GO:0002294	#REF!	CD4-positive, alpha-beta T cell differentiation involved in immune response	BIOLOGICAL_PROCESS	0.0638788	0.0025127	8	384	246	42203	3.14961	0.901684	C019R121;C238R092;C026R110;C116R146;C143R165;C165R079;C209R043;C194R166
[OVER]	GO:1903140	#REF!	regulation of establishment of endothelial barrier	BIOLOGICAL_PROCESS	0.0638998	0.00251846	4	91	250	42496	1.5748	0.21368	C086R035;C205R145;C149R022;C061R108
[OVER]	GO:1901550	#REF!	regulation of endothelial cell development	BIOLOGICAL_PROCESS	0.0638998	0.00251846	4	91	250	42496	1.5748	0.21368	C086R035;C205R145;C149R022;C061R108
[OVER]	GO:0055007	#REF!	cardiac muscle cell differentiation	BIOLOGICAL_PROCESS	0.0644123	0.00254115	13	869	241	41718	5.11811	2.04053	C123R093;C090R116;C238R092;C165R107;C032R099;C136R038;C106R076;C202R099;C162R008;C007R122;C139R061;C065R103;C154R068
[OVER]	GO:0002287	#REF!	alpha-beta T cell activation involved in immune response	BIOLOGICAL_PROCESS	0.0655082	0.00259198	8	386	246	42201	3.14961	0.90638	C019R121;C238R092;C026R110;C116R146;C143R165;C165R079;C209R043;C194R166
[OVER]	GO:0002293	#REF!	alpha-beta T cell differentiation involved in immune response	BIOLOGICAL_PROCESS	0.0655082	0.00259198	8	386	246	42201	3.14961	0.90638	C019R121;C238R092;C026R110;C116R146;C143R165;C165R079;C209R043;C194R166
[OVER]	GO:0051599	#REF!	response to hydrostatic pressure	BIOLOGICAL_PROCESS	0.0655082	0.0025901	3	43	251	42544	1.1811	0.10097	C151R100;C201R005;C099R075
[OVER]	GO:0032268	#REF!	regulation of cellular protein metabolic process	BIOLOGICAL_PROCESS	0.0655111	0.00259462	79	9690	175	32897	31.1024	22.7534	C032R085;C123R093;C238R092;C180R081;C196R074;C056R035;C227R083;C205R135;C014R039;C077R058;C108R142;C108R064;C136R038;C015R046;C115R136;C007R122;C188R087;C168R092;C237R131;C235R149;C261R077;C032R099;C045R054;C047R004;C235R021;C265R062;C075R139;C136R023;C163R125;C165R079;C162R008;C009R100;C154R068;C161R093;C173R106;C003R128;C073R014;C026R110;C165R107;C170R094;C040R065;C029R045;C200R058;C228R028;C05…
[OVER]	GO:0010460	#REF!	positive regulation of heart rate	BIOLOGICAL_PROCESS	0.0655245	0.00259769	5	153	249	42434	1.9685	0.359265	C007R122;C139R061;C106R076;C154R068;C100R110
[OVER]	GO:0060285	#REF!	cilium-dependent cell motility	BIOLOGICAL_PROCESS	0.0655723	0.00260465	7	302	247	42285	2.75591	0.709137	C182R133;C180R081;C075R139;C040R065;C203R158;C227R083;C030R041
[OVER]	GO:0001539	#REF!	cilium or flagellum-dependent cell motility	BIOLOGICAL_PROCESS	0.0655723	0.00260465	7	302	247	42285	2.75591	0.709137	C182R133;C180R081;C075R139;C040R065;C203R158;C227R083;C030R041
[OVER]	GO:0001848	#REF!	complement binding	MOLECULAR_FUNCTION	0.0656033	0.0026159	4	92	250	42495	1.5748	0.216028	C107R123;C073R014;C251R060;C250R164
[OVER]	GO:0070487	#REF!	monocyte aggregation	BIOLOGICAL_PROCESS	0.0656033	0.00261585	2	11	252	42576	0.787402	0.0258295	C165R107;C009R100
[OVER]	GO:0032677	#REF!	regulation of interleukin-8 production	BIOLOGICAL_PROCESS	0.0656033	0.00261602	6	224	248	42363	2.3622	0.525982	C116R146;C019R121;C143R165;C165R079;C236R091;C026R110
[OVER]	GO:0048609	#REF!	multicellular organismal reproductive process	BIOLOGICAL_PROCESS	0.0656033	0.00260907	50	5520	204	37067	19.685	12.9617	C180R081;C100R108;C227R083;C051R056;C014R039;C135R061;C136R038;C013R036;C007R122;C007R030;C236R052;C032R099;C045R054;C008R153;C047R004;C165R072;C235R021;C075R139;C163R125;C115R128;C165R079;C154R068;C161R093;C242R097;C003R128;C026R110;C165R107;C040R065;C222R158;C194R166;C083R139;C176R151;C222R034;C019R121;C106R076;C203R158;C015R068;C191R068;C242R139;C143R165;C053R071;C139R061;C069R086;C024R130;C11…
[OVER]	GO:0042060	#REF!	wound healing	BIOLOGICAL_PROCESS	0.0657553	0.00262462	29	2694	225	39893	11.4173	6.32587	C151R067;C123R093;C151R100;C202R049;C026R110;C099R075;C023R102;C047R136;C135R061;C001R030;C019R121;C201R005;C114R159;C066R077;C229R156;C242R139;C111R099;C143R165;C013R036;C107R123;C024R130;C116R146;C101R042;C032R099;C008R153;C039R120;C165R079;C249R036;C100R110
[OVER]	GO:0010631	#REF!	epithelial cell migration	BIOLOGICAL_PROCESS	0.0664405	0.00265454	22	1825	232	40762	8.66142	4.28535	C123R093;C040R051;C238R092;C026R110;C196R074;C168R092;C116R146;C101R042;C235R149;C032R099;C008R153;C047R004;C083R139;C085R014;C019R121;C114R159;C191R068;C039R120;C143R165;C165R079;C013R036;C009R100
[OVER]	GO:0010558	#REF!	negative regulation of macromolecule biosynthetic process	BIOLOGICAL_PROCESS	0.0666283	0.00266462	50	5535	204	37052	19.685	12.9969	C032R085;C238R092;C180R081;C196R074;C056R035;C227R083;C051R056;C014R039;C013R036;C007R122;C169R131;C024R070;C237R131;C261R077;C032R099;C045R054;C008R153;C235R021;C075R139;C163R125;C242R049;C145R128;C115R128;C009R100;C154R068;C165R107;C250R051;C170R094;C040R065;C200R058;C222R158;C194R166;C023R102;C083R139;C106R076;C229R156;C203R158;C223R127;C169R049;C053R071;C146R091;C139R061;C107R123;C217R043;C06…
[OVER]	GO:0090132	#REF!	epithelium migration	BIOLOGICAL_PROCESS	0.0668718	0.00267694	22	1829	232	40758	8.66142	4.29474	C123R093;C040R051;C238R092;C026R110;C196R074;C168R092;C116R146;C101R042;C235R149;C032R099;C008R153;C047R004;C083R139;C085R014;C019R121;C114R159;C191R068;C039R120;C143R165;C165R079;C013R036;C009R100
[OVER]	GO:0080134	#REF!	regulation of response to stress	BIOLOGICAL_PROCESS	0.0671809	0.00269191	53	5961	201	36626	20.8661	13.9972	C032R085;C123R093;C202R049;C238R092;C180R081;C196R074;C100R108;C056R035;C227R083;C205R135;C014R039;C108R142;C050R007;C169R131;C237R131;C261R077;C045R054;C008R153;C047R004;C235R021;C127R051;C265R062;C075R139;C115R128;C165R079;C162R008;C009R100;C026R110;C165R107;C250R051;C170R094;C040R065;C194R166;C023R102;C172R108;C019R121;C229R156;C203R158;C223R127;C252R096;C111R099;C143R165;C053R071;C107R123;C06…
[OVER]	GO:0034707	#REF!	chloride channel complex	CELLULAR_COMPONENT	0.067714	0.00271589	4	93	250	42494	1.5748	0.218376	C086R035;C149R022;C161R157;C061R108
[OVER]	GO:0005775	#REF!	vacuolar lumen	CELLULAR_COMPONENT	0.0678274	0.00272305	9	479	245	42108	3.54331	1.12476	C242R097;C176R151;C019R121;C231R116;C026R110;C116R146;C216R009;C143R165;C165R079
[OVER]	GO:0051348	#REF!	negative regulation of transferase activity	BIOLOGICAL_PROCESS	0.0679234	0.00273216	16	1159	238	41428	6.29921	2.72149	C032R085;C165R107;C029R045;C056R035;C200R058;C237R131;C261R077;C023R102;C222R034;C154R040;C106R076;C258R092;C007R122;C139R061;C154R068;C161R093
[OVER]	GO:0034704	#REF!	calcium channel complex	CELLULAR_COMPONENT	0.0679234	0.00273038	6	226	248	42361	2.3622	0.530678	C116R146;C039R120;C019R121;C143R165;C165R079;C026R110
[OVER]	GO:0051148	#REF!	negative regulation of muscle cell differentiation	BIOLOGICAL_PROCESS	0.0681781	0.00274767	7	305	247	42282	2.75591	0.716181	C123R093;C238R092;C165R107;C106R076;C007R122;C139R061;C154R068
[OVER]	GO:0046631	#REF!	alpha-beta T cell activation	BIOLOGICAL_PROCESS	0.0681781	0.00274731	12	773	242	41814	4.72441	1.81511	C127R051;C019R121;C238R092;C026R110;C170R094;C116R146;C252R096;C051R056;C143R165;C165R079;C209R043;C194R166
[OVER]	GO:0009120	#REF!	deoxyribonucleoside metabolic process	BIOLOGICAL_PROCESS	0.0682867	0.00275469	3	44	251	42543	1.1811	0.103318	C238R153;C127R051;C007R105
[OVER]	GO:0051897	#REF!	positive regulation of protein kinase B signaling	BIOLOGICAL_PROCESS	0.0689955	0.00278595	10	575	244	42012	3.93701	1.35018	C107R123;C182R133;C180R081;C154R040;C265R062;C075R139;C040R065;C203R158;C227R083;C169R049
[OVER]	GO:0043367	#REF!	CD4-positive, alpha-beta T cell differentiation	BIOLOGICAL_PROCESS	0.069218	0.0027976	9	481	245	42106	3.54331	1.12945	C019R121;C238R092;C026R110;C170R094;C116R146;C143R165;C165R079;C209R043;C194R166
[OVER]	GO:0016922	#REF!	nuclear receptor binding	MOLECULAR_FUNCTION	0.0703685	0.00284683	11	675	243	41912	4.33071	1.58499	C238R092;C265R062;C069R086;C250R051;C170R094;C115R128;C223R127;C200R058;C258R092;C009R100;C008R153
[OVER]	GO:0010212	#REF!	response to ionizing radiation	BIOLOGICAL_PROCESS	0.0703928	0.00285053	13	881	241	41706	5.11811	2.06871	C242R097;C040R051;C026R110;C250R051;C116R146;C023R102;C176R151;C127R051;C019R121;C216R009;C252R096;C143R165;C165R079
[OVER]	GO:0033002	#REF!	muscle cell proliferation	BIOLOGICAL_PROCESS	0.0704706	0.0028617	16	1170	238	41417	6.29921	2.74732	C123R093;C217R043;C238R092;C032R099;C023R102;C047R004;C136R038;C066R077;C106R076;C163R125;C039R120;C169R049;C139R061;C009R100;C249R036;C100R110
[OVER]	GO:1901991	#REF!	negative regulation of mitotic cell cycle phase transition	BIOLOGICAL_PROCESS	0.0704706	0.00286185	12	777	242	41810	4.72441	1.8245	C032R085;C222R034;C069R086;C056R035;C115R128;C237R131;C261R077;C045R054;C065R103;C161R093;C077R058;C023R102
[OVER]	GO:0044703	#REF!	multi-organism reproductive process	BIOLOGICAL_PROCESS	0.0704706	0.0028584	54	6080	200	36507	21.2598	14.2767	C180R081;C227R083;C051R056;C014R039;C135R061;C136R038;C013R036;C007R122;C007R030;C236R052;C251R060;C032R099;C045R054;C008R153;C047R004;C165R072;C235R021;C149R022;C075R139;C061R108;C163R125;C242R049;C115R128;C154R068;C161R093;C070R162;C242R097;C003R128;C086R035;C040R065;C222R158;C194R166;C083R139;C176R151;C222R034;C114R159;C106R076;C203R158;C015R068;C191R068;C242R139;C169R049;C053R071;C139R061;C10…
[OVER]	GO:0033135	#REF!	regulation of peptidyl-serine phosphorylation	BIOLOGICAL_PROCESS	0.0706967	0.00287376	9	483	245	42104	3.54331	1.13415	C085R014;C182R133;C180R081;C265R062;C075R139;C040R065;C203R158;C227R083;C039R120
[OVER]	GO:0060419	#REF!	heart growth	BIOLOGICAL_PROCESS	0.070743	0.00287838	11	676	243	41911	4.33071	1.58734	C123R093;C217R043;C136R038;C238R092;C106R076;C163R125;C046R001;C237R131;C007R122;C139R061;C154R068
[OVER]	GO:0050920	#REF!	regulation of chemotaxis	BIOLOGICAL_PROCESS	0.0725231	0.00295361	16	1177	238	41410	6.29921	2.76375	C032R085;C123R093;C167R027;C107R123;C003R128;C073R014;C073R049;C056R035;C237R131;C051R056;C261R077;C125R165;C161R157;C154R040;C105R130;C252R096
[OVER]	GO:0072507	#REF!	divalent inorganic cation homeostasis	BIOLOGICAL_PROCESS	0.0726962	0.00296346	22	1867	232	40720	8.66142	4.38397	C090R116;C003R128;C181R043;C217R121;C073R014;C026R110;C196R074;C100R108;C116R146;C032R099;C030R041;C108R142;C028R006;C136R038;C019R121;C189R067;C252R096;C039R120;C143R165;C165R079;C053R071;C254R061
[OVER]	GO:0051985	#REF!	negative regulation of chromosome segregation	BIOLOGICAL_PROCESS	0.0727945	0.00297028	6	230	248	42357	2.3622	0.540071	C032R085;C222R034;C237R131;C261R077;C056R035;C161R093
[OVER]	GO:0001818	#REF!	negative regulation of cytokine production	BIOLOGICAL_PROCESS	0.072994	0.00298125	16	1179	238	41408	6.29921	2.76845	C107R123;C238R092;C236R091;C026R110;C250R051;C196R074;C024R130;C116R146;C014R039;C194R166;C019R121;C265R062;C229R156;C143R165;C258R092;C165R079
[OVER]	GO:0051248	#REF!	negative regulation of protein metabolic process	BIOLOGICAL_PROCESS	0.073008	0.00298464	43	4563	211	38024	16.9291	10.7145	C032R085;C238R092;C026R110;C165R107;C170R094;C029R045;C056R035;C200R058;C222R158;C014R039;C194R166;C023R102;C083R139;C047R136;C108R064;C222R034;C001R030;C019R121;C106R076;C229R156;C242R139;C143R165;C169R049;C007R122;C053R071;C139R061;C188R087;C217R043;C116R146;C237R131;C261R077;C032R099;C047R004;C235R021;C154R040;C265R062;C039R120;C258R092;C165R079;C162R008;C009R100;C154R068;C161R093
[OVER]	GO:0098889	#REF!	intrinsic component of presynaptic membrane	CELLULAR_COMPONENT	0.0730959	0.00299106	9	486	245	42101	3.54331	1.14119	C028R006;C181R043;C217R121;C098R102;C233R106;C189R067;C030R041;C254R061;C035R056
[OVER]	GO:0051101	#REF!	regulation of DNA binding	BIOLOGICAL_PROCESS	0.073288	0.00300741	11	680	243	41907	4.33071	1.59673	C047R004;C236R052;C182R133;C180R081;C069R086;C075R139;C250R051;C040R065;C203R158;C227R083;C115R128
[OVER]	GO:0001816	#REF!	cytokine production	BIOLOGICAL_PROCESS	0.073288	0.00300694	31	3007	223	39580	12.2047	7.06084	C003R128;C238R092;C026R110;C250R051;C196R074;C172R127;C014R039;C194R166;C117R009;C172R108;C019R121;C229R156;C191R068;C252R096;C143R165;C053R071;C107R123;C236R091;C024R130;C116R146;C032R099;C181R058;C235R021;C127R051;C027R162;C265R062;C111R068;C039R120;C258R092;C165R079;C009R100
[UNDER]	GO:1990904	#REF!	ribonucleoprotein complex	CELLULAR_COMPONENT	0.073288	0.00300333	9	3611	245	38976	3.54331	8.47911	C089R116;C083R139;C165R072;C222R034;C223R127;C120R116;C136R161;C161R093;C077R058
[OVER]	GO:0045986	#REF!	negative regulation of smooth muscle contraction	BIOLOGICAL_PROCESS	0.0735566	0.00303152	4	96	250	42491	1.5748	0.225421	C007R122;C139R061;C106R076;C154R068
[OVER]	GO:0098984	#REF!	neuron to neuron synapse	CELLULAR_COMPONENT	0.0735566	0.00302131	22	1873	232	40714	8.66142	4.39806	C089R116;C181R043;C217R121;C024R130;C051R035;C051R056;C136R161;C030R041;C235R021;C028R006;C136R038;C098R102;C114R159;C066R077;C233R106;C189R067;C039R120;C258R092;C053R071;C249R036;C254R061;C035R056
[OVER]	GO:0104004	#REF!	cellular response to environmental stimulus	BIOLOGICAL_PROCESS	0.0735566	0.00303129	22	1874	232	40713	8.66142	4.4004	C242R097;C181R043;C217R121;C165R107;C250R051;C100R108;C032R099;C045R054;C023R102;C047R136;C028R006;C176R151;C098R102;C066R077;C233R106;C189R067;C216R009;C039R120;C015R137;C249R036;C254R061;C035R056
[OVER]	GO:0045923	#REF!	positive regulation of fatty acid metabolic process	BIOLOGICAL_PROCESS	0.0735566	0.00303265	6	231	248	42356	2.3622	0.542419	C116R146;C019R121;C143R165;C165R079;C026R110;C009R100
[OVER]	GO:0071214	#REF!	cellular response to abiotic stimulus	BIOLOGICAL_PROCESS	0.0735566	0.00303129	22	1874	232	40713	8.66142	4.4004	C242R097;C181R043;C217R121;C165R107;C250R051;C100R108;C032R099;C045R054;C023R102;C047R136;C028R006;C176R151;C098R102;C066R077;C233R106;C189R067;C216R009;C039R120;C015R137;C249R036;C254R061;C035R056
[OVER]	GO:0051754	#REF!	meiotic sister chromatid cohesion, centromeric	BIOLOGICAL_PROCESS	0.073664	0.00303992	2	12	252	42575	0.787402	0.0281776	C222R034;C161R093
[OVER]	GO:1901570	#REF!	fatty acid derivative biosynthetic process	BIOLOGICAL_PROCESS	0.0738812	0.00305174	7	311	247	42276	2.75591	0.73027	C019R121;C026R110;C116R146;C015R068;C046R001;C143R165;C165R079
[OVER]	GO:0048306	#REF!	calcium-dependent protein binding	MOLECULAR_FUNCTION	0.0741003	0.00306365	8	397	246	42190	3.14961	0.932209	C019R121;C026R110;C196R074;C116R146;C223R127;C191R068;C143R165;C165R079
[OVER]	GO:0004721	#REF!	phosphoprotein phosphatase activity	MOLECULAR_FUNCTION	0.074116	0.00306716	10	583	244	42004	3.93701	1.36896	C032R085;C235R021;C135R061;C222R034;C056R035;C101R042;C237R131;C261R077;C053R071;C161R093
[OVER]	GO:0070665	#REF!	positive regulation of leukocyte proliferation	BIOLOGICAL_PROCESS	0.0741476	0.00307134	9	488	245	42099	3.54331	1.14589	C127R051;C019R121;C238R092;C026R110;C073R049;C116R146;C252R096;C143R165;C165R079
[OVER]	GO:0031902	#REF!	late endosome membrane	CELLULAR_COMPONENT	0.0749694	0.00310963	8	398	246	42189	3.14961	0.934557	C019R121;C231R116;C026R110;C116R146;C143R165;C165R079;C180R067;C122R118
[OVER]	GO:0099568	#REF!	cytoplasmic region	CELLULAR_COMPONENT	0.0749694	0.00311117	29	2762	225	39825	11.4173	6.48555	C123R093;C086R035;C026R110;C205R135;C014R039;C108R064;C222R034;C136R038;C019R121;C114R159;C143R165;C053R071;C024R130;C168R092;C116R146;C101R042;C205R145;C181R058;C241R154;C085R014;C149R022;C154R040;C007R019;C061R108;C039R120;C165R079;C247R123;C161R093;C100R110
[OVER]	GO:0030424	#REF!	axon	CELLULAR_COMPONENT	0.075574	0.00313918	36	3631	218	38956	14.1732	8.52608	C123R093;C086R035;C181R043;C180R081;C100R108;C040R065;C227R083;C051R035;C222R158;C028R006;C135R061;C136R038;C001R030;C098R102;C114R159;C203R158;C242R139;C053R071;C254R061;C035R056;C167R027;C217R121;C236R091;C024R130;C030R041;C235R021;C182R133;C149R022;C265R062;C075R139;C233R106;C189R067;C061R108;C202R099;C039R120;C100R110
[OVER]	GO:0048147	#REF!	negative regulation of fibroblast proliferation	BIOLOGICAL_PROCESS	0.0771978	0.00321121	5	161	249	42426	1.9685	0.37805	C047R004;C027R166;C133R102;C123R075;C024R003
[OVER]	GO:0055085	#REF!	transmembrane transport	BIOLOGICAL_PROCESS	0.0771978	0.0032126	41	4292	213	38295	16.1417	10.0782	C086R035;C181R043;C026R110;C196R074;C100R108;C200R058;C028R006;C136R038;C019R121;C098R102;C106R076;C050R007;C046R001;C143R165;C013R036;C007R122;C053R071;C067R147;C139R061;C254R061;C035R056;C188R087;C217R121;C236R091;C024R130;C116R146;C168R030;C032R099;C047R004;C235R021;C149R022;C161R157;C154R040;C265R062;C233R106;C189R067;C061R108;C039R120;C165R079;C009R100;C154R068
[OVER]	GO:0010817	#REF!	regulation of hormone levels	BIOLOGICAL_PROCESS	0.0780984	0.0032547	27	2525	227	40062	10.6299	5.92904	C123R093;C181R043;C026R110;C165R107;C100R108;C200R058;C028R006;C222R034;C019R121;C098R102;C143R165;C169R049;C254R061;C035R056;C132R139;C217R121;C116R146;C030R041;C161R157;C233R106;C189R067;C163R125;C039R120;C165R079;C015R137;C230R086;C161R093
[OVER]	GO:0032269	#REF!	negative regulation of cellular protein metabolic process	BIOLOGICAL_PROCESS	0.0780984	0.00325611	41	4306	213	38281	16.1417	10.1111	C032R085;C238R092;C026R110;C165R107;C170R094;C029R045;C056R035;C200R058;C222R158;C014R039;C194R166;C023R102;C083R139;C047R136;C108R064;C222R034;C001R030;C019R121;C106R076;C242R139;C143R165;C169R049;C007R122;C053R071;C139R061;C188R087;C217R043;C116R146;C237R131;C261R077;C047R004;C235R021;C154R040;C265R062;C039R120;C258R092;C165R079;C162R008;C009R100;C154R068;C161R093
[OVER]	GO:0050776	#REF!	regulation of immune response	BIOLOGICAL_PROCESS	0.0781702	0.00326518	36	3657	218	38930	14.1732	8.58713	C173R106;C003R128;C238R092;C073R014;C026R110;C196R074;C228R028;C014R039;C194R166;C108R142;C172R108;C019R121;C229R156;C208R118;C050R007;C252R096;C143R165;C107R123;C069R086;C024R130;C040R098;C250R164;C116R146;C251R060;C105R157;C209R043;C181R058;C127R051;C027R162;C265R062;C115R128;C229R169;C258R092;C165R079;C009R100;C070R162
[OVER]	GO:0010646	#REF!	regulation of cell communication	BIOLOGICAL_PROCESS	0.0781702	0.00326398	93	11974	161	30613	36.6142	28.1166	C032R085;C123R093;C181R043;C238R092;C180R081;C196R074;C100R108;C056R035;C227R083;C205R135;C051R056;C177R022;C172R127;C014R039;C108R064;C136R038;C015R046;C115R136;C013R036;C007R122;C188R087;C169R131;C237R131;C261R077;C032R099;C122R118;C045R054;C263R103;C047R004;C235R021;C033R095;C231R116;C265R062;C075R139;C163R125;C242R049;C115R128;C165R079;C009R100;C154R068;C161R093;C003R128;C073R014;C026R110;C16…
[UNDER]	GO:0044428	#REF!	nuclear part	CELLULAR_COMPONENT	0.0781702	0.00326817	63	14298	191	28289	24.8031	33.5736	C032R085;C151R067;C151R100;C090R116;C084R007;C238R092;C056R035;C051R056;C177R022;C172R127;C099R075;C014R039;C077R058;C136R038;C201R005;C050R007;C007R122;C007R030;C169R131;C024R070;C101R042;C237R131;C261R077;C032R099;C045R054;C008R153;C165R072;C265R062;C163R125;C145R128;C115R128;C009R100;C154R068;C230R086;C161R093;C242R097;C250R051;C170R094;C194R166;C023R102;C176R151;C222R034;C007R105;C223R127;C19…
[OVER]	GO:0007159	#REF!	leukocyte cell-cell adhesion	BIOLOGICAL_PROCESS	0.0785098	0.0032854	19	1529	235	41058	7.48031	3.5903	C238R092;C026R110;C165R107;C116R146;C209R043;C014R039;C194R166;C008R153;C181R058;C235R021;C127R051;C019R121;C252R096;C111R099;C039R120;C143R165;C165R079;C053R071;C009R100
[OVER]	GO:0048146	#REF!	positive regulation of fibroblast proliferation	BIOLOGICAL_PROCESS	0.0785932	0.00329193	6	235	248	42352	2.3622	0.551812	C116R146;C019R121;C143R165;C165R079;C026R110;C032R099
[OVER]	GO:0043536	#REF!	positive regulation of blood vessel endothelial cell migration	BIOLOGICAL_PROCESS	0.0792918	0.00332425	7	316	247	42271	2.75591	0.74201	C019R121;C026R110;C116R146;C039R120;C143R165;C165R079;C008R153
[OVER]	GO:0010605	#REF!	negative regulation of macromolecule metabolic process	BIOLOGICAL_PROCESS	0.079795	0.00334843	78	9677	176	32910	30.7087	22.7229	C032R085;C123R093;C084R007;C238R092;C180R081;C196R074;C056R035;C227R083;C205R135;C051R056;C120R116;C014R039;C108R064;C013R036;C007R122;C188R087;C169R131;C236R091;C024R070;C237R131;C261R077;C032R099;C045R054;C008R153;C047R004;C235R021;C265R062;C075R139;C136R023;C163R125;C242R049;C145R128;C115R128;C165R079;C162R008;C009R100;C154R068;C161R093;C026R110;C165R107;C250R051;C170R094;C040R065;C029R045;C20…
[OVER]	GO:0099240	#REF!	intrinsic component of synaptic membrane	CELLULAR_COMPONENT	0.0798938	0.00335944	12	793	242	41794	4.72441	1.86207	C028R006;C181R043;C217R121;C098R102;C024R130;C233R106;C189R067;C053R071;C032R099;C030R041;C254R061;C035R056
[OVER]	GO:1905952	#REF!	regulation of lipid localization	BIOLOGICAL_PROCESS	0.0798938	0.00335944	12	793	242	41794	4.72441	1.86207	C136R038;C019R121;C236R091;C026R110;C170R094;C116R146;C015R068;C046R001;C143R165;C169R049;C165R079;C032R099
[UNDER]	GO:1990234	#REF!	transferase complex	CELLULAR_COMPONENT	0.0798938	0.00336184	5	2599	249	39988	1.9685	6.1028	C024R070;C217R043;C045R054;C023R102;C181R058
[OVER]	GO:0019048	#REF!	modulation by virus of host morphology or physiology	BIOLOGICAL_PROCESS	0.0802419	0.00337959	5	163	249	42424	1.9685	0.382746	C047R004;C047R136;C165R072;C252R096;C024R130
[OVER]	GO:0043065	#REF!	positive regulation of apoptotic process	BIOLOGICAL_PROCESS	0.0807367	0.00340355	32	3114	222	39473	12.5984	7.31209	C123R093;C090R116;C026R110;C165R107;C196R074;C100R108;C205R135;C077R058;C194R166;C222R034;C136R038;C019R121;C252R096;C111R099;C143R165;C169R049;C107R123;C188R087;C024R130;C116R146;C237R131;C045R054;C263R103;C181R058;C047R004;C202R099;C039R120;C258R092;C165R079;C162R008;C009R100;C161R093
[OVER]	GO:0042734	#REF!	presynaptic membrane	CELLULAR_COMPONENT	0.0812015	0.00342628	12	795	242	41792	4.72441	1.86677	C235R021;C028R006;C181R043;C217R121;C098R102;C024R130;C233R106;C189R067;C053R071;C030R041;C254R061;C035R056
[OVER]	GO:0055076	#REF!	transition metal ion homeostasis	BIOLOGICAL_PROCESS	0.0816155	0.00345005	10	593	244	41994	3.93701	1.39244	C108R142;C236R091;C133R102;C069R086;C100R108;C027R166;C115R128;C123R075;C045R054;C024R003
[OVER]	GO:0010629	#REF!	negative regulation of gene expression	BIOLOGICAL_PROCESS	0.0816155	0.00344893	59	6847	195	35740	23.2283	16.0777	C032R085;C123R093;C238R092;C180R081;C196R074;C056R035;C227R083;C205R135;C051R056;C120R116;C014R039;C108R064;C013R036;C007R122;C169R131;C236R091;C024R070;C237R131;C261R077;C045R054;C008R153;C235R021;C075R139;C136R023;C145R128;C115R128;C009R100;C154R068;C161R093;C165R107;C250R051;C170R094;C040R065;C200R058;C222R158;C194R166;C023R102;C083R139;C222R034;C106R076;C203R158;C223R127;C046R001;C252R096;C16…
[OVER]	GO:0002484	#REF!	antigen processing and presentation of endogenous peptide antigen via MHC class I via ER pathway	BIOLOGICAL_PROCESS	0.0821288	0.00349392	2	13	252	42574	0.787402	0.0305257	C027R162;C050R007
[OVER]	GO:0002485	#REF!	antigen processing and presentation of endogenous peptide antigen via MHC class I via ER pathway, TAP-dependent	BIOLOGICAL_PROCESS	0.0821288	0.00349392	2	13	252	42574	0.787402	0.0305257	C027R162;C050R007
[OVER]	GO:0002456	#REF!	T cell mediated immunity	BIOLOGICAL_PROCESS	0.0821288	0.00349714	8	406	246	42181	3.14961	0.953343	C235R021;C127R051;C238R092;C027R162;C050R007;C053R071;C194R166;C181R058
[OVER]	GO:0008138	#REF!	protein tyrosine/serine/threonine phosphatase activity	MOLECULAR_FUNCTION	0.0821288	0.0034901	4	100	250	42487	1.5748	0.234813	C032R085;C237R131;C261R077;C056R035
[OVER]	GO:1901893	#REF!	positive regulation of cell septum assembly	BIOLOGICAL_PROCESS	0.0821288	0.00349392	2	13	252	42574	0.787402	0.0305257	C222R034;C161R093
[OVER]	GO:1904017	#REF!	cellular response to Thyroglobulin triiodothyronine	BIOLOGICAL_PROCESS	0.0821288	0.00349392	2	13	252	42574	0.787402	0.0305257	C170R094;C169R049
[OVER]	GO:0001188	#REF!	RNA polymerase I preinitiation complex assembly	BIOLOGICAL_PROCESS	0.0821288	0.00349392	2	13	252	42574	0.787402	0.0305257	C069R086;C115R128
[OVER]	GO:0071548	#REF!	response to dexamethasone	BIOLOGICAL_PROCESS	0.0821288	0.00349714	8	406	246	42181	3.14961	0.953343	C182R133;C180R081;C075R139;C040R065;C203R158;C227R083;C039R120;C205R145
[OVER]	GO:0006692	#REF!	prostanoid metabolic process	BIOLOGICAL_PROCESS	0.0831675	0.00355422	5	165	249	42422	1.9685	0.387442	C116R146;C019R121;C143R165;C165R079;C026R110
[OVER]	GO:0006693	#REF!	prostaglandin metabolic process	BIOLOGICAL_PROCESS	0.0831675	0.00355422	5	165	249	42422	1.9685	0.387442	C116R146;C019R121;C143R165;C165R079;C026R110
[OVER]	GO:0002292	#REF!	T cell differentiation involved in immune response	BIOLOGICAL_PROCESS	0.0831675	0.00354809	8	407	246	42180	3.14961	0.955691	C019R121;C238R092;C026R110;C116R146;C143R165;C165R079;C209R043;C194R166
[OVER]	GO:0010604	#REF!	positive regulation of macromolecule metabolic process	BIOLOGICAL_PROCESS	0.0831675	0.0035533	89	11392	165	31195	35.0394	26.7499	C032R085;C151R067;C123R093;C090R116;C238R092;C180R081;C056R035;C227R083;C205R135;C051R056;C177R022;C172R127;C014R039;C077R058;C229R054;C136R038;C066R077;C015R046;C013R036;C168R092;C101R042;C237R131;C235R149;C261R077;C032R099;C122R118;C045R054;C008R153;C047R004;C235R021;C127R051;C231R116;C265R062;C075R139;C136R023;C163R125;C145R128;C115R128;C165R079;C162R008;C009R100;C173R106;C003R128;C073R014;C02…
[OVER]	GO:1903672	#REF!	positive regulation of sprouting angiogenesis	BIOLOGICAL_PROCESS	0.0833999	0.00356738	6	239	248	42348	2.3622	0.561204	C116R146;C019R121;C143R165;C165R079;C026R110;C196R074
[OVER]	GO:0046916	#REF!	cellular transition metal ion homeostasis	BIOLOGICAL_PROCESS	0.0838388	0.00358939	9	500	245	42087	3.54331	1.17407	C108R142;C236R091;C133R102;C069R086;C027R166;C115R128;C123R075;C045R054;C024R003
[OVER]	GO:0003008	#REF!	system process	BIOLOGICAL_PROCESS	0.0839224	0.00359621	63	7439	191	35148	24.8031	17.4678	C032R085;C123R093;C151R100;C090R116;C181R043;C238R092;C196R074;C100R108;C056R035;C205R135;C051R056;C099R075;C014R039;C136R038;C201R005;C098R102;C015R046;C007R122;C035R056;C188R087;C237R131;C261R077;C032R099;C235R021;C149R022;C265R062;C233R106;C061R108;C162R008;C015R137;C009R100;C154R068;C230R086;C086R035;C250R051;C029R045;C250R130;C095R156;C051R035;C125R165;C222R158;C023R102;C028R006;C203R155;C11…
[OVER]	GO:0005767	#REF!	secondary lysosome	CELLULAR_COMPONENT	0.0842079	0.0036117	4	101	250	42486	1.5748	0.237162	C027R166;C133R102;C123R075;C024R003
[OVER]	GO:0051271	#REF!	negative regulation of cellular component movement	BIOLOGICAL_PROCESS	0.0848355	0.00364193	19	1555	235	41032	7.48031	3.65135	C032R085;C123R093;C188R087;C040R051;C168R092;C056R035;C237R131;C235R149;C261R077;C023R102;C085R014;C066R077;C105R130;C255R103;C252R096;C039R120;C169R049;C249R036;C100R110
[OVER]	GO:0009749	#REF!	response to glucose	BIOLOGICAL_PROCESS	0.0848355	0.00364517	17	1345	237	41242	6.69291	3.15824	C123R093;C242R097;C180R081;C069R086;C040R065;C227R083;C205R135;C030R041;C176R151;C182R133;C161R157;C075R139;C203R158;C163R125;C115R128;C216R009;C162R008
[OVER]	GO:0032504	#REF!	multicellular organism reproduction	BIOLOGICAL_PROCESS	0.0862387	0.0037088	50	5593	204	36994	19.685	13.1331	C180R081;C100R108;C227R083;C051R056;C014R039;C135R061;C136R038;C013R036;C007R122;C007R030;C236R052;C032R099;C045R054;C008R153;C047R004;C165R072;C235R021;C075R139;C163R125;C115R128;C165R079;C154R068;C161R093;C242R097;C003R128;C026R110;C165R107;C040R065;C222R158;C194R166;C083R139;C176R151;C222R034;C019R121;C106R076;C203R158;C015R068;C191R068;C242R139;C143R165;C053R071;C139R061;C069R086;C024R130;C11…
[OVER]	GO:0000904	#REF!	cell morphogenesis involved in differentiation	BIOLOGICAL_PROCESS	0.0863554	0.00371715	41	4390	213	38197	16.1417	10.3083	C151R100;C086R035;C238R092;C196R074;C095R156;C200R058;C051R035;C051R056;C125R165;C099R075;C222R158;C014R039;C083R139;C108R064;C135R061;C136R038;C168R027;C201R005;C114R159;C252R096;C053R071;C007R030;C089R116;C167R027;C107R123;C188R087;C069R086;C073R049;C024R130;C101R042;C168R030;C032R099;C045R054;C030R041;C149R022;C265R062;C061R108;C115R128;C202R099;C247R123;C009R100
[OVER]	GO:0048771	#REF!	tissue remodeling	BIOLOGICAL_PROCESS	0.0865031	0.00372685	13	910	241	41677	5.11811	2.1368	C026R110;C069R086;C116R146;C032R099;C122R118;C047R004;C019R121;C252R096;C039R120;C143R165;C169R049;C258R092;C165R079
[OVER]	GO:0019814	#REF!	immunoglobulin complex	CELLULAR_COMPONENT	0.0865427	0.00373525	5	167	249	42420	1.9685	0.392138	C173R106;C229R169;C228R028;C105R157;C040R098
[OVER]	GO:0003016	#REF!	respiratory system process	BIOLOGICAL_PROCESS	0.0865427	0.00373525	5	167	249	42420	1.9685	0.392138	C028R006;C181R043;C217R121;C189R067;C254R061
[OVER]	GO:0005200	#REF!	structural constituent of cytoskeleton	MOLECULAR_FUNCTION	0.0875694	0.00378294	10	601	244	41986	3.93701	1.41123	C151R100;C136R038;C040R051;C201R005;C114R159;C168R092;C235R149;C099R075;C014R039;C100R110
[OVER]	GO:2000026	#REF!	regulation of multicellular organismal development	BIOLOGICAL_PROCESS	0.0877758	0.00379864	76	9378	178	33209	29.9213	22.0208	C151R067;C123R093;C238R092;C196R074;C156R081;C205R135;C051R056;C172R127;C108R064;C135R061;C136R038;C115R136;C013R036;C007R122;C167R027;C168R092;C101R042;C237R131;C205R145;C235R149;C032R099;C045R054;C209R043;C008R153;C047R004;C235R021;C127R051;C149R022;C031R102;C061R108;C163R125;C111R068;C145R128;C115R128;C165R079;C162R008;C009R100;C154R068;C230R086;C086R035;C026R110;C165R107;C186R166;C200R058;C05…
[OVER]	GO:0030071	#REF!	regulation of mitotic metaphase/anaphase transition	BIOLOGICAL_PROCESS	0.0877758	0.00379842	7	324	247	42263	2.75591	0.760796	C032R085;C222R034;C056R035;C237R131;C261R077;C045R054;C161R093
[OVER]	GO:0042129	#REF!	regulation of T cell proliferation	BIOLOGICAL_PROCESS	0.0883357	0.00382629	10	602	244	41985	3.93701	1.41358	C235R021;C127R051;C019R121;C238R092;C026R110;C116R146;C252R096;C143R165;C165R079;C053R071
[OVER]	GO:0035259	#REF!	glucocorticoid receptor binding	MOLECULAR_FUNCTION	0.089035	0.00386346	4	103	250	42484	1.5748	0.241858	C200R058;C170R094;C009R100;C008R153
[OVER]	GO:0032387	#REF!	negative regulation of intracellular transport	BIOLOGICAL_PROCESS	0.089035	0.00386113	7	325	247	42262	2.75591	0.763144	C182R133;C180R081;C075R139;C040R065;C203R158;C227R083;C200R058
[OVER]	GO:0045144	#REF!	meiotic sister chromatid segregation	BIOLOGICAL_PROCESS	0.0892743	0.00387729	3	50	251	42537	1.1811	0.117407	C222R034;C045R054;C161R093
[OVER]	GO:0006636	#REF!	unsaturated fatty acid biosynthetic process	BIOLOGICAL_PROCESS	0.0902084	0.00392278	5	169	249	42418	1.9685	0.396835	C116R146;C019R121;C143R165;C165R079;C026R110
[OVER]	GO:0010634	#REF!	positive regulation of epithelial cell migration	BIOLOGICAL_PROCESS	0.0902084	0.00392483	12	809	242	41778	4.72441	1.89964	C047R004;C085R014;C019R121;C238R092;C026R110;C116R146;C101R042;C039R120;C143R165;C165R079;C032R099;C008R153
[OVER]	GO:0071417	#REF!	cellular response to organonitrogen compound	BIOLOGICAL_PROCESS	0.0903529	0.00393461	32	3191	222	39396	12.5984	7.4929	C003R128;C181R043;C073R014;C250R051;C100R108;C200R058;C014R039;C194R166;C108R142;C028R006;C222R034;C203R155;C136R038;C098R102;C169R049;C254R061;C035R056;C217R121;C168R030;C032R099;C045R054;C030R041;C008R153;C047R004;C161R157;C233R106;C189R067;C039R120;C258R092;C015R137;C009R100;C161R093
[OVER]	GO:0016015	#REF!	morphogen activity	MOLECULAR_FUNCTION	0.0910952	0.00397749	2	14	252	42573	0.787402	0.0328739	C165R107;C105R130
[OVER]	GO:1903280	#REF!	negative regulation of calcium:sodium antiporter activity	BIOLOGICAL_PROCESS	0.0910952	0.00397749	2	14	252	42573	0.787402	0.0328739	C028R006;C181R043
[OVER]	GO:1902661	#REF!	positive regulation of glucose mediated signaling pathway	BIOLOGICAL_PROCESS	0.0910952	0.00397749	2	14	252	42573	0.787402	0.0328739	C069R086;C115R128
[OVER]	GO:0002709	#REF!	regulation of T cell mediated immunity	BIOLOGICAL_PROCESS	0.0918086	0.00401219	6	245	248	42342	2.3622	0.575293	C050R007;C127R051;C238R092;C027R162;C194R166;C181R058
[OVER]	GO:0023051	#REF!	regulation of signaling	BIOLOGICAL_PROCESS	0.0922813	0.00403641	93	11997	161	30590	36.6142	28.1706	C032R085;C123R093;C181R043;C238R092;C180R081;C196R074;C100R108;C056R035;C227R083;C205R135;C051R056;C177R022;C172R127;C014R039;C108R064;C136R038;C015R046;C115R136;C013R036;C007R122;C188R087;C169R131;C237R131;C261R077;C032R099;C122R118;C045R054;C263R103;C047R004;C235R021;C033R095;C231R116;C265R062;C075R139;C163R125;C242R049;C115R128;C165R079;C009R100;C154R068;C161R093;C003R128;C073R014;C026R110;C16…
[OVER]	GO:0043068	#REF!	positive regulation of programmed cell death	BIOLOGICAL_PROCESS	0.09239	0.00404474	32	3202	222	39385	12.5984	7.51873	C123R093;C090R116;C026R110;C165R107;C196R074;C100R108;C205R135;C077R058;C194R166;C222R034;C136R038;C019R121;C252R096;C111R099;C143R165;C169R049;C107R123;C188R087;C024R130;C116R146;C237R131;C045R054;C263R103;C181R058;C047R004;C202R099;C039R120;C258R092;C165R079;C162R008;C009R100;C161R093
[OVER]	GO:0014706	#REF!	striated muscle tissue development	BIOLOGICAL_PROCESS	0.0927729	0.00406509	26	2428	228	40159	10.2362	5.70127	C123R093;C090R116;C242R097;C238R092;C165R107;C196R074;C250R130;C095R156;C176R151;C136R038;C114R159;C106R076;C223R127;C007R122;C139R061;C217R043;C032R099;C209R043;C163R125;C216R009;C202R099;C162R008;C009R100;C065R103;C154R068;C100R110
[OVER]	GO:0045596	#REF!	negative regulation of cell differentiation	BIOLOGICAL_PROCESS	0.0929509	0.00408007	35	3541	219	39046	13.7795	8.31474	C123R093;C090R116;C238R092;C026R110;C165R107;C170R094;C196R074;C156R081;C200R058;C051R056;C019R121;C106R076;C238R153;C115R136;C252R096;C143R165;C169R049;C013R036;C007R122;C139R061;C069R086;C116R146;C032R099;C045R054;C209R043;C235R004;C030R041;C008R153;C047R004;C027R162;C154R040;C145R128;C115R128;C165R079;C154R068
[OVER]	GO:0005884	#REF!	actin filament	CELLULAR_COMPONENT	0.0929509	0.00407752	12	813	242	41774	4.72441	1.90903	C019R121;C026R110;C066R077;C250R130;C116R146;C202R099;C143R165;C165R079;C247R123;C249R036;C014R039;C100R110
[OVER]	GO:0019991	#REF!	septate junction assembly	BIOLOGICAL_PROCESS	0.0929584	0.00408758	3	51	251	42536	1.1811	0.119755	C235R021;C053R071;C024R130
[OVER]	GO:0042289	#REF!	MHC class II protein binding	MOLECULAR_FUNCTION	0.0929584	0.00408758	3	51	251	42536	1.1811	0.119755	C040R051;C168R092;C235R149
[OVER]	GO:1901988	#REF!	negative regulation of cell cycle phase transition	BIOLOGICAL_PROCESS	0.0935323	0.00411643	12	814	242	41773	4.72441	1.91138	C032R085;C222R034;C069R086;C056R035;C115R128;C237R131;C261R077;C045R054;C065R103;C161R093;C077R058;C023R102
[OVER]	GO:0007611	#REF!	learning or memory	BIOLOGICAL_PROCESS	0.0936187	0.00412385	21	1795	233	40792	8.26772	4.2149	C086R035;C181R043;C217R121;C238R092;C196R074;C024R130;C100R108;C168R030;C032R099;C222R158;C030R041;C028R006;C136R038;C149R022;C098R102;C233R106;C189R067;C061R108;C053R071;C254R061;C035R056
[OVER]	GO:0010942	#REF!	positive regulation of cell death	BIOLOGICAL_PROCESS	0.0940979	0.0041486	35	3556	219	39031	13.7795	8.34997	C123R093;C090R116;C238R092;C026R110;C165R107;C250R051;C196R074;C100R108;C205R135;C077R058;C194R166;C023R102;C222R034;C136R038;C019R121;C252R096;C111R099;C143R165;C169R049;C107R123;C188R087;C024R130;C116R146;C237R131;C045R054;C263R103;C181R058;C047R004;C202R099;C039R120;C258R092;C165R079;C162R008;C009R100;C161R093
[OVER]	GO:0009746	#REF!	response to hexose	BIOLOGICAL_PROCESS	0.0951572	0.00419898	18	1424	236	41163	7.08661	3.34374	C123R093;C242R097;C180R081;C069R086;C040R065;C227R083;C205R135;C030R041;C176R151;C182R133;C161R157;C075R139;C203R158;C163R125;C115R128;C216R009;C039R120;C162R008
[OVER]	GO:1902533	#REF!	positive regulation of intracellular signal transduction	BIOLOGICAL_PROCESS	0.0953663	0.00421189	37	3863	217	38724	14.5669	9.07084	C032R085;C123R093;C003R128;C073R014;C180R081;C165R107;C170R094;C196R074;C040R065;C056R035;C227R083;C205R135;C172R127;C194R166;C222R034;C136R038;C001R030;C203R158;C223R127;C191R068;C252R096;C242R139;C169R049;C107R123;C188R087;C147R099;C237R131;C261R077;C032R099;C181R058;C182R133;C154R040;C265R062;C075R139;C163R125;C039R120;C258R092
[OVER]	GO:0035710	#REF!	CD4-positive, alpha-beta T cell activation	BIOLOGICAL_PROCESS	0.0967776	0.00427796	9	514	245	42073	3.54331	1.20694	C019R121;C238R092;C026R110;C170R094;C116R146;C143R165;C165R079;C209R043;C194R166
[OVER]	GO:0065007	#REF!	biological regulation	BIOLOGICAL_PROCESS	0.0976478	0.00432397	188	27895	66	14692	74.0157	65.5012	C032R085;C123R093;C181R043;C180R081;C056R035;C227R083;C156R081;C051R056;C172R127;C108R064;C098R102;C050R007;C015R046;C115R136;C239R092;C013R036;C024R003;C035R056;C007R030;C236R052;C168R092;C024R070;C237R131;C008R113;C261R077;C251R060;C032R099;C045R054;C047R004;C231R116;C075R139;C233R106;C061R108;C232R154;C242R049;C111R068;C115R128;C162R008;C009R100;C154R068;C230R086;C161R093;C212R074;C003R128;C08…
[OVER]	GO:0005080	#REF!	protein kinase C binding	MOLECULAR_FUNCTION	0.0976478	0.00432231	7	332	247	42255	2.75591	0.779581	C107R123;C114R159;C200R058;C258R092;C032R099;C247R123;C030R041
[OVER]	GO:0048638	#REF!	regulation of developmental growth	BIOLOGICAL_PROCESS	0.0994888	0.00440994	26	2453	228	40134	10.2362	5.75997	C123R093;C238R092;C170R094;C051R056;C125R165;C014R039;C023R102;C083R139;C108R142;C136R038;C114R159;C106R076;C046R001;C252R096;C007R122;C053R071;C139R061;C167R027;C217R043;C024R130;C237R131;C209R043;C235R021;C163R125;C242R049;C154R068
[OVER]	GO:0046825	#REF!	regulation of protein export from nucleus	BIOLOGICAL_PROCESS	0.0994888	0.00441318	6	250	248	42337	2.3622	0.587034	C227R083;C182R133;C180R081;C075R139;C040R065;C203R158
[OVER]	GO:0045621	#REF!	positive regulation of lymphocyte differentiation	BIOLOGICAL_PROCESS	0.0999634	0.0044381	9	517	245	42070	3.54331	1.21399	C127R051;C019R121;C238R092;C026R110;C116R146;C143R165;C165R079;C209R043;C194R166
[OVER]	GO:1905024	#REF!	regulation of membrane repolarization during ventricular cardiac muscle cell action potential	BIOLOGICAL_PROCESS	0.100788	0.00449027	2	15	252	42572	0.787402	0.035222	C235R021;C053R071
[OVER]	GO:1903760	#REF!	regulation of voltage-gated potassium channel activity involved in ventricular cardiac muscle cell action potential repolarization	BIOLOGICAL_PROCESS	0.100788	0.00449027	2	15	252	42572	0.787402	0.035222	C235R021;C053R071
[OVER]	GO:1902659	#REF!	regulation of glucose mediated signaling pathway	BIOLOGICAL_PROCESS	0.100788	0.00449027	2	15	252	42572	0.787402	0.035222	C069R086;C115R128
[OVER]	GO:0044393	#REF!	microspike	CELLULAR_COMPONENT	0.100788	0.00449027	2	15	252	42572	0.787402	0.035222	C157R039;C014R039
[OVER]	GO:0009893	#REF!	positive regulation of metabolic process	BIOLOGICAL_PROCESS	0.100915	0.00450347	96	12492	158	30095	37.7953	29.3329	C032R085;C151R067;C123R093;C090R116;C238R092;C180R081;C196R074;C100R108;C056R035;C227R083;C205R135;C051R056;C177R022;C172R127;C014R039;C077R058;C229R054;C136R038;C066R077;C015R046;C013R036;C024R003;C167R027;C168R092;C101R042;C237R131;C235R149;C261R077;C032R099;C122R118;C045R054;C263R103;C008R153;C047R004;C235R021;C127R051;C231R116;C265R062;C075R139;C136R023;C163R125;C145R128;C115R128;C165R079;C16…
[OVER]	GO:0007399	#REF!	nervous system development	BIOLOGICAL_PROCESS	0.100915	0.00450373	84	10657	170	31930	33.0709	25.0241	C090R116;C084R007;C238R092;C032R080;C196R074;C100R108;C156R081;C051R056;C014R039;C135R061;C136R038;C168R027;C015R123;C115R136;C013R036;C007R122;C167R027;C188R087;C205R145;C032R099;C045R054;C209R043;C008R153;C235R021;C149R022;C265R062;C031R102;C061R108;C163R125;C111R068;C145R128;C115R128;C165R079;C162R008;C015R137;C009R100;C154R068;C230R086;C070R162;C086R035;C073R014;C026R110;C165R107;C186R166;C17…
[OVER]	GO:0099699	#REF!	integral component of synaptic membrane	CELLULAR_COMPONENT	0.102354	0.00457191	11	720	243	41867	4.33071	1.69066	C028R006;C181R043;C217R121;C098R102;C024R130;C233R106;C189R067;C032R099;C030R041;C254R061;C035R056
[OVER]	GO:0016853	#REF!	isomerase activity	MOLECULAR_FUNCTION	0.102869	0.00460288	9	520	245	42067	3.54331	1.22103	C182R133;C044R163;C180R081;C075R139;C040R065;C203R158;C227R083;C015R137;C032R099
[OVER]	GO:0010595	#REF!	positive regulation of endothelial cell migration	BIOLOGICAL_PROCESS	0.102869	0.00460288	9	520	245	42067	3.54331	1.22103	C019R121;C238R092;C026R110;C116R146;C039R120;C143R165;C165R079;C032R099;C008R153
[OVER]	GO:0051173	#REF!	positive regulation of nitrogen compound metabolic process	BIOLOGICAL_PROCESS	0.103084	0.00461647	84	10703	170	31884	33.0709	25.1321	C032R085;C151R067;C123R093;C090R116;C238R092;C180R081;C056R035;C227R083;C205R135;C051R056;C177R022;C172R127;C014R039;C077R058;C229R054;C136R038;C015R046;C013R036;C168R092;C237R131;C235R149;C261R077;C032R099;C122R118;C045R054;C008R153;C047R004;C235R021;C127R051;C265R062;C075R139;C136R023;C163R125;C145R128;C115R128;C165R079;C162R008;C009R100;C173R106;C003R128;C073R014;C026R110;C165R107;C250R051;C17…
[OVER]	GO:0031338	#REF!	regulation of vesicle fusion	BIOLOGICAL_PROCESS	0.103349	0.00463232	5	176	249	42411	1.9685	0.413272	C116R146;C019R121;C143R165;C165R079;C026R110
[OVER]	GO:1901861	#REF!	regulation of muscle tissue development	BIOLOGICAL_PROCESS	0.104617	0.00469321	12	828	242	41759	4.72441	1.94426	C123R093;C217R043;C238R092;C165R107;C196R074;C106R076;C163R125;C223R127;C169R049;C007R122;C139R061;C154R068
[OVER]	GO:0046456	#REF!	icosanoid biosynthetic process	BIOLOGICAL_PROCESS	0.105583	0.00474064	5	177	249	42410	1.9685	0.41562	C116R146;C019R121;C143R165;C165R079;C026R110
[OVER]	GO:0030018	#REF!	Z disc	CELLULAR_COMPONENT	0.108357	0.00486936	12	832	242	41755	4.72441	1.95365	C151R100;C090R116;C201R005;C265R062;C114R159;C196R074;C168R092;C202R099;C039R120;C247R123;C065R103;C099R075
[OVER]	GO:0045321	#REF!	leukocyte activation	BIOLOGICAL_PROCESS	0.108793	0.00489316	43	4721	211	37866	16.9291	11.0855	C242R097;C003R128;C238R092;C180R081;C026R110;C170R094;C040R065;C227R083;C051R056;C123R075;C014R039;C194R166;C176R151;C172R108;C019R121;C066R077;C171R130;C203R158;C191R068;C252R096;C242R139;C111R099;C143R165;C053R071;C024R003;C169R131;C024R130;C116R146;C027R166;C122R118;C209R043;C047R004;C235R021;C182R133;C127R051;C133R102;C075R139;C216R009;C229R169;C258R092;C165R079;C009R100;C249R036
[OVER]	GO:0007010	#REF!	cytoskeleton organization	BIOLOGICAL_PROCESS	0.109601	0.00493374	52	5988	202	36599	20.4724	14.0606	C123R093;C151R100;C090R116;C238R092;C196R074;C100R108;C156R081;C205R135;C099R075;C014R039;C108R142;C108R064;C229R054;C136R038;C201R005;C066R077;C007R122;C007R030;C188R087;C168R092;C101R042;C235R149;C032R099;C045R054;C235R021;C265R062;C165R079;C154R068;C161R093;C026R110;C170R094;C250R130;C200R058;C051R035;C023R102;C222R034;C019R121;C114R159;C106R076;C143R165;C053R071;C139R061;C040R051;C024R130;C11…
[OVER]	GO:0045175	#REF!	basal protein localization	BIOLOGICAL_PROCESS	0.110826	0.00499745	3	55	251	42532	1.1811	0.129147	C235R021;C053R071;C024R130
[OVER]	GO:0005918	#REF!	septate junction	CELLULAR_COMPONENT	0.110826	0.00499745	3	55	251	42532	1.1811	0.129147	C235R021;C053R071;C024R130
[OVER]	GO:0034284	#REF!	response to monosaccharide	BIOLOGICAL_PROCESS	0.111041	0.00501142	18	1479	236	41108	7.08661	3.47289	C123R093;C242R097;C180R081;C069R086;C040R065;C227R083;C205R135;C030R041;C176R151;C182R133;C161R157;C075R139;C203R158;C163R125;C115R128;C216R009;C039R120;C162R008
[OVER]	GO:0035924	#REF!	cellular response to vascular endothelial growth factor stimulus	BIOLOGICAL_PROCESS	0.111208	0.00502326	6	257	248	42330	2.3622	0.603471	C116R146;C019R121;C143R165;C165R079;C026R110;C009R100
[OVER]	GO:0005124	#REF!	scavenger receptor binding	MOLECULAR_FUNCTION	0.111303	0.00503188	2	16	252	42571	0.787402	0.0375702	C003R128;C073R014
[OVER]	GO:0097237	#REF!	cellular response to toxic substance	BIOLOGICAL_PROCESS	0.112584	0.0050941	16	1274	238	41313	6.29921	2.99152	C238R092;C180R081;C026R110;C040R065;C116R146;C227R083;C051R035;C008R153;C182R133;C019R121;C075R139;C203R158;C039R120;C143R165;C165R079;C009R100
[OVER]	GO:0051098	#REF!	regulation of binding	BIOLOGICAL_PROCESS	0.112652	0.00510154	23	2088	231	40499	9.05512	4.9029	C236R052;C180R081;C026R110;C069R086;C165R107;C250R051;C196R074;C040R065;C116R146;C227R083;C101R042;C181R058;C047R004;C182R133;C019R121;C265R062;C075R139;C105R130;C203R158;C163R125;C115R128;C143R165;C165R079
[OVER]	GO:1902531	#REF!	regulation of intracellular signal transduction	BIOLOGICAL_PROCESS	0.113129	0.00512887	56	6555	198	36032	22.0472	15.392	C032R085;C123R093;C180R081;C196R074;C056R035;C227R083;C205R135;C172R127;C014R039;C108R064;C136R038;C007R122;C188R087;C237R131;C261R077;C032R099;C045R054;C047R004;C235R021;C265R062;C075R139;C163R125;C154R068;C161R093;C003R128;C073R014;C165R107;C250R051;C170R094;C040R065;C029R045;C194R166;C047R136;C222R034;C001R030;C106R076;C203R158;C223R127;C191R068;C252R096;C242R139;C111R099;C169R049;C053R071;C13…
[OVER]	GO:0009653	#REF!	anatomical structure morphogenesis	BIOLOGICAL_PROCESS	0.113129	0.0051319	93	12084	161	30503	36.6142	28.3749	C151R067;C123R093;C151R100;C090R116;C238R092;C196R074;C100R108;C205R135;C051R056;C099R075;C014R039;C108R142;C108R064;C135R061;C136R038;C168R027;C201R005;C050R007;C015R046;C015R123;C013R036;C007R030;C167R027;C188R087;C168R092;C101R042;C235R149;C032R099;C045R054;C209R043;C008R153;C047R004;C165R072;C235R021;C149R022;C265R062;C061R108;C163R125;C232R154;C242R049;C145R128;C115R128;C165R079;C162R008;C01…
[OVER]	GO:0019899	#REF!	enzyme binding	MOLECULAR_FUNCTION	0.114237	0.00518655	76	9535	178	33052	29.9213	22.3895	C084R007;C181R043;C238R092;C180R081;C196R074;C227R083;C156R081;C051R056;C014R039;C108R142;C229R054;C136R038;C098R102;C115R136;C035R056;C188R087;C237R131;C032R099;C122R118;C045R054;C008R153;C165R072;C235R021;C265R062;C075R139;C233R106;C145R128;C115R128;C165R079;C009R100;C161R093;C026R110;C250R051;C170R094;C040R065;C250R130;C200R058;C051R035;C129R134;C194R166;C023R102;C028R006;C222R034;C203R155;C00…
[OVER]	GO:1901657	#REF!	glycosyl compound metabolic process	BIOLOGICAL_PROCESS	0.115496	0.0052482	9	531	245	42056	3.54331	1.24686	C235R021;C127R051;C084R007;C007R105;C238R153;C039R120;C053R071;C132R139;C034R077
[OVER]	GO:0030141	#REF!	secretory granule	CELLULAR_COMPONENT	0.116252	0.00529155	31	3123	223	39464	12.2047	7.33322	C242R097;C003R128;C073R014;C026R110;C100R108;C123R075;C014R039;C176R151;C001R030;C019R121;C066R077;C242R139;C143R165;C169R049;C024R003;C236R052;C024R130;C250R164;C116R146;C027R166;C251R060;C122R118;C047R004;C127R051;C133R102;C216R009;C039R120;C165R079;C180R067;C249R036;C070R162
[OVER]	GO:1902099	#REF!	regulation of metaphase/anaphase transition of cell cycle	BIOLOGICAL_PROCESS	0.116252	0.00528793	7	345	247	42242	2.75591	0.810106	C032R085;C222R034;C056R035;C237R131;C261R077;C045R054;C161R093
[UNDER]	GO:0005694	#REF!	chromosome	CELLULAR_COMPONENT	0.117489	0.00535236	12	4100	242	38487	4.72441	9.62735	C007R030;C222R034;C069R086;C250R051;C170R094;C145R128;C115R128;C202R099;C169R049;C014R039;C161R093;C008R153
[OVER]	GO:1903035	#REF!	negative regulation of response to wounding	BIOLOGICAL_PROCESS	0.117527	0.00536319	8	437	246	42150	3.14961	1.02613	C202R049;C019R121;C026R110;C116R146;C039R120;C143R165;C165R079;C023R102
[OVER]	GO:0033047	#REF!	regulation of mitotic sister chromatid segregation	BIOLOGICAL_PROCESS	0.117527	0.00536319	8	437	246	42150	3.14961	1.02613	C032R085;C222R034;C056R035;C237R131;C261R077;C045R054;C014R039;C161R093
[OVER]	GO:0019217	#REF!	regulation of fatty acid metabolic process	BIOLOGICAL_PROCESS	0.118977	0.00543397	8	438	246	42149	3.14961	1.02848	C019R121;C026R110;C116R146;C046R001;C143R165;C008R113;C165R079;C009R100
[OVER]	GO:0008198	#REF!	ferrous iron binding	MOLECULAR_FUNCTION	0.119499	0.00546243	4	114	250	42473	1.5748	0.267687	C027R166;C133R102;C123R075;C024R003
[OVER]	GO:2000045	#REF!	regulation of G1/S transition of mitotic cell cycle	BIOLOGICAL_PROCESS	0.120468	0.00551282	11	739	243	41848	4.33071	1.73527	C019R121;C026R110;C069R086;C116R146;C115R128;C143R165;C165R079;C045R054;C014R039;C077R058;C023R102
[OVER]	GO:0071559	#REF!	response to transforming growth factor beta	BIOLOGICAL_PROCESS	0.120468	0.00551601	15	1159	239	41428	5.90551	2.72149	C086R035;C165R107;C250R051;C101R042;C177R022;C205R145;C032R099;C023R102;C135R061;C033R095;C149R022;C265R062;C105R130;C061R108;C039R120
[OVER]	GO:0007091	#REF!	metaphase/anaphase transition of mitotic cell cycle	BIOLOGICAL_PROCESS	0.120615	0.00553207	7	348	247	42239	2.75591	0.817151	C032R085;C222R034;C056R035;C237R131;C261R077;C045R054;C161R093
[OVER]	GO:0010965	#REF!	regulation of mitotic sister chromatid separation	BIOLOGICAL_PROCESS	0.120615	0.00553207	7	348	247	42239	2.75591	0.817151	C032R085;C222R034;C056R035;C237R131;C261R077;C045R054;C161R093
[OVER]	GO:0032801	#REF!	receptor catabolic process	BIOLOGICAL_PROCESS	0.1209	0.00554983	5	184	249	42403	1.9685	0.432057	C116R146;C019R121;C143R165;C165R079;C026R110
[OVER]	GO:0019838	#REF!	growth factor binding	MOLECULAR_FUNCTION	0.121405	0.00557768	8	440	246	42147	3.14961	1.03318	C123R093;C242R049;C205R135;C237R131;C169R049;C162R008;C172R127;C032R099
[OVER]	GO:0070318	#REF!	positive regulation of G0 to G1 transition	BIOLOGICAL_PROCESS	0.121525	0.00560198	2	17	252	42570	0.787402	0.0399183	C123R093;C205R135
[OVER]	GO:0006171	#REF!	cAMP biosynthetic process	BIOLOGICAL_PROCESS	0.121525	0.00560198	2	17	252	42570	0.787402	0.0399183	C203R155;C030R041
[OVER]	GO:0008617	#REF!	guanosine metabolic process	BIOLOGICAL_PROCESS	0.121525	0.00560198	2	17	252	42570	0.787402	0.0399183	C238R153;C127R051
[OVER]	GO:0009789	#REF!	positive regulation of abscisic acid-activated signaling pathway	BIOLOGICAL_PROCESS	0.121525	0.00560198	2	17	252	42570	0.787402	0.0399183	C222R034;C161R093
[OVER]	GO:0002697	#REF!	regulation of immune effector process	BIOLOGICAL_PROCESS	0.123256	0.00568656	20	1720	234	40867	7.87402	4.03879	C107R123;C238R092;C026R110;C196R074;C250R164;C116R146;C251R060;C209R043;C194R166;C181R058;C127R051;C019R121;C027R162;C050R007;C229R169;C252R096;C143R165;C165R079;C009R100;C070R162
[OVER]	GO:0001667	#REF!	ameboidal-type cell migration	BIOLOGICAL_PROCESS	0.123382	0.00570188	25	2367	229	40220	9.84252	5.55803	C123R093;C238R092;C026R110;C196R074;C083R139;C047R136;C019R121;C114R159;C191R068;C143R165;C013R036;C107R123;C040R051;C168R092;C116R146;C101R042;C235R149;C032R099;C008R153;C047R004;C085R014;C255R103;C039R120;C165R079;C009R100
[UNDER]	GO:0010256	#REF!	endomembrane system organization	BIOLOGICAL_PROCESS	0.123382	0.00569955	3	1919	251	40668	1.1811	4.50607	C156R081;C248R164;C122R118
[OVER]	GO:0031323	#REF!	regulation of cellular metabolic process	BIOLOGICAL_PROCESS	0.124323	0.0057694	125	17260	129	25327	49.2126	40.5288	C032R085;C123R093;C181R043;C180R081;C056R035;C227R083;C051R056;C172R127;C108R064;C098R102;C015R046;C115R136;C013R036;C035R056;C168R092;C024R070;C237R131;C008R113;C261R077;C032R099;C045R054;C047R004;C231R116;C075R139;C233R106;C242R049;C115R128;C162R008;C009R100;C154R068;C161R093;C212R074;C003R128;C165R107;C250R051;C170R094;C228R028;C051R035;C222R158;C083R139;C047R136;C172R108;C222R034;C019R121;C10…
[UNDER]	GO:0000139	#REF!	Golgi membrane	CELLULAR_COMPONENT	0.124323	0.00576643	3	1939	251	40648	1.1811	4.55303	C231R116;C073R049;C039R120
[OVER]	GO:0070820	#REF!	tertiary granule	CELLULAR_COMPONENT	0.124323	0.00576002	9	539	245	42048	3.54331	1.26564	C047R004;C003R128;C133R102;C066R077;C027R166;C242R139;C123R075;C249R036;C024R003
[OVER]	GO:0048382	#REF!	mesendoderm development	BIOLOGICAL_PROCESS	0.124323	0.00575365	3	58	251	42529	1.1811	0.136192	C033R095;C177R022;C168R030
[OVER]	GO:0032368	#REF!	regulation of lipid transport	BIOLOGICAL_PROCESS	0.124323	0.00576002	9	539	245	42048	3.54331	1.26564	C019R121;C026R110;C170R094;C116R146;C015R068;C143R165;C169R049;C165R079;C032R099
[OVER]	GO:0017080	#REF!	sodium channel regulator activity	MOLECULAR_FUNCTION	0.12475	0.00579404	4	116	250	42471	1.5748	0.272384	C200R058;C136R038;C039R120;C168R030
[OVER]	GO:0032989	#REF!	cellular component morphogenesis	BIOLOGICAL_PROCESS	0.124805	0.00580142	54	6293	200	36294	21.2598	14.7768	C151R100;C090R116;C238R092;C196R074;C051R056;C099R075;C014R039;C108R064;C135R061;C136R038;C168R027;C201R005;C007R030;C167R027;C188R087;C168R092;C101R042;C032R099;C045R054;C235R021;C149R022;C265R062;C061R108;C115R128;C165R079;C009R100;C086R035;C026R110;C165R107;C250R130;C095R156;C200R058;C051R035;C125R165;C222R158;C083R139;C019R121;C114R159;C252R096;C143R165;C053R071;C089R116;C107R123;C069R086;C07…
[OVER]	GO:0016247	#REF!	channel regulator activity	MOLECULAR_FUNCTION	0.125235	0.00582662	9	540	245	42047	3.54331	1.26799	C235R021;C188R087;C136R038;C161R157;C154R040;C200R058;C039R120;C168R030;C053R071
[OVER]	GO:0001664	#REF!	G protein-coupled receptor binding	MOLECULAR_FUNCTION	0.125235	0.00583107	12	852	242	41735	4.72441	2.00061	C028R006;C107R123;C188R087;C181R043;C217R121;C098R102;C233R106;C189R067;C252R096;C053R071;C254R061;C035R056
[OVER]	GO:0004038	#REF!	allantoinase activity	MOLECULAR_FUNCTION	0.12577	0.0059289	1	0	253	42587	0.393701	0	C178R063
[OVER]	GO:0070210	#REF!	Rpd3L-Expanded complex	CELLULAR_COMPONENT	0.12577	0.0059289	1	0	253	42587	0.393701	0	C170R094
[OVER]	GO:0033855	#REF!	nicotianamine aminotransferase activity	MOLECULAR_FUNCTION	0.12577	0.0059289	1	0	253	42587	0.393701	0	C132R139
[OVER]	GO:0080108	#REF!	S-alkylthiohydroximate lyase activity	MOLECULAR_FUNCTION	0.12577	0.0059289	1	0	253	42587	0.393701	0	C132R139
[OVER]	GO:0070529	#REF!	L-tryptophan aminotransferase activity	MOLECULAR_FUNCTION	0.12577	0.0059289	1	0	253	42587	0.393701	0	C132R139
[OVER]	GO:0055017	#REF!	cardiac muscle tissue growth	BIOLOGICAL_PROCESS	0.12577	0.00589381	9	541	245	42046	3.54331	1.27034	C123R093;C217R043;C136R038;C238R092;C106R076;C163R125;C007R122;C139R061;C154R068
[OVER]	GO:0030420	#REF!	establishment of competence for transformation	BIOLOGICAL_PROCESS	0.12577	0.0059289	1	0	253	42587	0.393701	0	C034R025
[OVER]	GO:0050362	#REF!	L-tryptophan:2-oxoglutarate aminotransferase activity	MOLECULAR_FUNCTION	0.12577	0.0059289	1	0	253	42587	0.393701	0	C132R139
[OVER]	GO:0003835	#REF!	beta-galactoside alpha-2,6-sialyltransferase activity	MOLECULAR_FUNCTION	0.12577	0.0059289	1	0	253	42587	0.393701	0	C073R049
[OVER]	GO:0010136	#REF!	ureide catabolic process	BIOLOGICAL_PROCESS	0.12577	0.0059289	1	0	253	42587	0.393701	0	C178R063
[OVER]	GO:0010135	#REF!	ureide metabolic process	BIOLOGICAL_PROCESS	0.12577	0.0059289	1	0	253	42587	0.393701	0	C178R063
[OVER]	GO:0009684	#REF!	indoleacetic acid biosynthetic process	BIOLOGICAL_PROCESS	0.12577	0.0059289	1	0	253	42587	0.393701	0	C132R139
[OVER]	GO:0009683	#REF!	indoleacetic acid metabolic process	BIOLOGICAL_PROCESS	0.12577	0.0059289	1	0	253	42587	0.393701	0	C132R139
[OVER]	GO:0009851	#REF!	auxin biosynthetic process	BIOLOGICAL_PROCESS	0.12577	0.0059289	1	0	253	42587	0.393701	0	C132R139
[OVER]	GO:0009442	#REF!	allantoin assimilation pathway	BIOLOGICAL_PROCESS	0.12577	0.0059289	1	0	253	42587	0.393701	0	C178R063
[OVER]	GO:0060284	#REF!	regulation of cell development	BIOLOGICAL_PROCESS	0.125822	0.00593621	48	5419	206	37168	18.8976	12.7245	C123R093;C086R035;C238R092;C165R107;C186R166;C196R074;C156R081;C200R058;C051R035;C051R056;C125R165;C108R064;C135R061;C222R034;C136R038;C001R030;C114R159;C106R076;C238R153;C115R136;C252R096;C242R139;C013R036;C007R122;C053R071;C139R061;C167R027;C107R123;C069R086;C073R049;C024R130;C205R145;C168R030;C032R099;C045R054;C235R004;C030R041;C149R022;C027R162;C154R040;C031R102;C105R130;C061R108;C115R128;C03…
[OVER]	GO:0004386	#REF!	helicase activity	MOLECULAR_FUNCTION	0.126004	0.00594964	8	445	246	42142	3.14961	1.04492	C019R121;C026R110;C069R086;C116R146;C115R128;C223R127;C143R165;C165R079
[UNDER]	GO:0006396	#REF!	RNA processing	BIOLOGICAL_PROCESS	0.126757	0.0059901	7	2975	247	39612	2.75591	6.9857	C083R139;C107R123;C222R034;C170R094;C223R127;C161R093;C077R058
[OVER]	GO:0043587	#REF!	tongue morphogenesis	BIOLOGICAL_PROCESS	0.127287	0.00602008	3	59	251	42528	1.1811	0.13854	C040R051;C168R092;C235R149
[OVER]	GO:0043296	#REF!	apical junction complex	CELLULAR_COMPONENT	0.127448	0.00603261	10	644	244	41943	3.93701	1.5122	C235R021;C086R035;C149R022;C024R130;C061R108;C015R123;C205R145;C053R071;C136R161;C014R039
[OVER]	GO:0043271	#REF!	negative regulation of ion transport	BIOLOGICAL_PROCESS	0.127508	0.00604038	12	856	242	41731	4.72441	2.01	C047R004;C028R006;C188R087;C136R038;C181R043;C154R040;C106R076;C015R068;C039R120;C007R122;C139R061;C154R068
[OVER]	GO:0003417	#REF!	growth plate cartilage development	BIOLOGICAL_PROCESS	0.127684	0.00605362	5	188	249	42399	1.9685	0.441449	C116R146;C019R121;C143R165;C165R079;C026R110
[OVER]	GO:0061061	#REF!	muscle structure development	BIOLOGICAL_PROCESS	0.128324	0.00609392	37	3910	217	38677	14.5669	9.18121	C123R093;C151R100;C090R116;C242R097;C238R092;C165R107;C196R074;C250R130;C095R156;C099R075;C176R151;C136R038;C201R005;C114R159;C106R076;C223R127;C169R049;C007R122;C139R061;C217R043;C069R086;C168R092;C032R099;C209R043;C265R062;C163R125;C115R128;C216R009;C202R099;C039R120;C258R092;C162R008;C247R123;C009R100;C065R103;C154R068;C100R110
[OVER]	GO:0007179	#REF!	transforming growth factor beta receptor signaling pathway	BIOLOGICAL_PROCESS	0.128324	0.00609363	12	857	242	41730	4.72441	2.01235	C033R095;C086R035;C149R022;C265R062;C165R107;C250R051;C105R130;C061R108;C177R022;C205R145;C032R099;C023R102
[OVER]	GO:0002168	#REF!	instar larval development	BIOLOGICAL_PROCESS	0.129059	0.0061388	4	118	250	42469	1.5748	0.27708	C235R021;C053R071;C024R130;C014R039
[OVER]	GO:0008094	#REF!	DNA-dependent ATPase activity	MOLECULAR_FUNCTION	0.129059	0.00613452	7	355	247	42232	2.75591	0.833588	C019R121;C026R110;C069R086;C116R146;C115R128;C143R165;C165R079
[OVER]	GO:0043408	#REF!	regulation of MAPK cascade	BIOLOGICAL_PROCESS	0.129928	0.00618781	30	2982	224	39605	11.811	7.00214	C032R085;C123R093;C003R128;C073R014;C165R107;C170R094;C056R035;C205R135;C014R039;C047R136;C222R034;C136R038;C001R030;C106R076;C252R096;C242R139;C169R049;C007R122;C053R071;C139R061;C188R087;C237R131;C261R077;C032R099;C181R058;C235R021;C154R040;C258R092;C154R068;C161R093
[OVER]	GO:0090443	#REF!	FAR/SIN/STRIPAK complex	CELLULAR_COMPONENT	0.129928	0.00620021	2	18	252	42569	0.787402	0.0422664	C222R034;C161R093
[OVER]	GO:0060075	#REF!	regulation of resting membrane potential	BIOLOGICAL_PROCESS	0.129928	0.00620021	2	18	252	42569	0.787402	0.0422664	C028R006;C181R043
[OVER]	GO:0035887	#REF!	aortic smooth muscle cell differentiation	BIOLOGICAL_PROCESS	0.129928	0.00620021	2	18	252	42569	0.787402	0.0422664	C069R086;C115R128
[OVER]	GO:1903037	#REF!	regulation of leukocyte cell-cell adhesion	BIOLOGICAL_PROCESS	0.13042	0.00622872	17	1370	237	41217	6.69291	3.21694	C238R092;C026R110;C116R146;C209R043;C194R166;C008R153;C181R058;C235R021;C127R051;C019R121;C252R096;C111R099;C039R120;C143R165;C165R079;C053R071;C009R100
[OVER]	GO:0048738	#REF!	cardiac muscle tissue development	BIOLOGICAL_PROCESS	0.131093	0.00626594	18	1530	236	41057	7.08661	3.59265	C123R093;C090R116;C217R043;C238R092;C165R107;C250R130;C032R099;C136R038;C114R159;C106R076;C163R125;C202R099;C162R008;C007R122;C139R061;C065R103;C154R068;C100R110
[OVER]	GO:0002262	#REF!	myeloid cell homeostasis	BIOLOGICAL_PROCESS	0.131131	0.0062744	14	1043	240	41544	5.51181	2.4491	C238R092;C026R110;C069R086;C170R094;C116R146;C008R153;C019R121;C145R128;C115R128;C252R096;C111R099;C143R165;C165R079;C009R100
[UNDER]	GO:0044431	#REF!	Golgi apparatus part	CELLULAR_COMPONENT	0.131131	0.00627789	6	2733	248	39854	2.3622	6.41745	C123R093;C205R135;C039R120;C231R116;C027R162;C073R049
[OVER]	GO:0051250	#REF!	negative regulation of lymphocyte activation	BIOLOGICAL_PROCESS	0.131191	0.00628581	10	648	244	41939	3.93701	1.52159	C235R021;C019R121;C238R092;C026R110;C116R146;C111R099;C143R165;C165R079;C053R071;C209R043
[OVER]	GO:0007315	#REF!	pole plasm assembly	BIOLOGICAL_PROCESS	0.13174	0.00631721	5	190	249	42397	1.9685	0.446146	C235R021;C053R071;C024R130;C014R039;C008R153
[OVER]	GO:1901653	#REF!	cellular response to peptide	BIOLOGICAL_PROCESS	0.131953	0.00633254	24	2208	230	40379	9.44882	5.18468	C003R128;C181R043;C217R121;C073R014;C250R051;C200R058;C168R030;C032R099;C045R054;C030R041;C028R006;C222R034;C203R155;C136R038;C098R102;C233R106;C189R067;C039R120;C258R092;C015R137;C009R100;C254R061;C035R056;C161R093
[OVER]	GO:0030534	#REF!	adult behavior	BIOLOGICAL_PROCESS	0.133489	0.00641139	14	1048	240	41539	5.51181	2.46084	C181R043;C217R121;C250R051;C222R158;C235R021;C028R006;C098R102;C233R106;C189R067;C039R120;C053R071;C009R100;C254R061;C035R056
[OVER]	GO:0043401	#REF!	steroid hormone mediated signaling pathway	BIOLOGICAL_PROCESS	0.134744	0.00647687	12	864	242	41723	4.72441	2.02879	C238R092;C069R086;C165R107;C250R051;C170R094;C115R128;C223R127;C200R058;C258R092;C168R030;C009R100;C065R103
[OVER]	GO:0031069	#REF!	hair follicle morphogenesis	BIOLOGICAL_PROCESS	0.134836	0.00649693	4	120	250	42467	1.5748	0.281776	C040R051;C169R049;C235R149;C168R092
[OVER]	GO:0030336	#REF!	negative regulation of cell migration	BIOLOGICAL_PROCESS	0.134836	0.00648759	17	1384	237	41203	6.69291	3.24982	C032R085;C123R093;C188R087;C040R051;C168R092;C056R035;C237R131;C235R149;C261R077;C085R014;C066R077;C105R130;C255R103;C252R096;C169R049;C249R036;C100R110
[OVER]	GO:0061548	#REF!	ganglion development	BIOLOGICAL_PROCESS	0.134836	0.00649693	4	120	250	42467	1.5748	0.281776	C007R122;C139R061;C106R076;C154R068
[OVER]	GO:0035257	#REF!	nuclear hormone receptor binding	MOLECULAR_FUNCTION	0.135479	0.00653314	12	865	242	41722	4.72441	2.03114	C238R092;C265R062;C069R086;C250R051;C170R094;C115R128;C223R127;C200R058;C046R001;C258R092;C009R100;C008R153
[OVER]	GO:0017081	#REF!	chloride channel regulator activity	MOLECULAR_FUNCTION	0.136227	0.00657478	3	61	251	42526	1.1811	0.143236	C161R157;C188R087;C168R030
[OVER]	GO:0120038	#REF!	plasma membrane bounded cell projection part	CELLULAR_COMPONENT	0.136227	0.00658518	55	6500	199	36087	21.6535	15.2629	C123R093;C181R043;C180R081;C100R108;C227R083;C014R039;C136R038;C098R102;C066R077;C015R123;C007R122;C035R056;C007R030;C167R027;C188R087;C236R091;C101R042;C032R099;C235R021;C231R116;C149R022;C265R062;C075R139;C233R106;C061R108;C154R068;C161R093;C086R035;C040R065;C029R045;C051R035;C222R158;C034R077;C047R136;C028R006;C222R034;C203R155;C001R030;C114R159;C106R076;C203R158;C252R096;C242R139;C053R071;C25…
[OVER]	GO:0032101	#REF!	regulation of response to external stimulus	BIOLOGICAL_PROCESS	0.136227	0.00659026	40	4350	214	38237	15.748	10.2144	C032R085;C123R093;C202R049;C003R128;C238R092;C073R014;C026R110;C196R074;C056R035;C051R056;C125R165;C194R166;C023R102;C108R142;C172R108;C019R121;C050R007;C252R096;C143R165;C167R027;C107R123;C069R086;C073R049;C024R130;C116R146;C237R131;C261R077;C045R054;C008R153;C181R058;C047R004;C161R157;C154R040;C265R062;C105R130;C115R128;C039R120;C165R079;C162R008;C230R086
[OVER]	GO:0044463	#REF!	cell projection part	CELLULAR_COMPONENT	0.136227	0.00658518	55	6500	199	36087	21.6535	15.2629	C123R093;C181R043;C180R081;C100R108;C227R083;C014R039;C136R038;C098R102;C066R077;C015R123;C007R122;C035R056;C007R030;C167R027;C188R087;C236R091;C101R042;C032R099;C235R021;C231R116;C149R022;C265R062;C075R139;C233R106;C061R108;C154R068;C161R093;C086R035;C040R065;C029R045;C051R035;C222R158;C034R077;C047R136;C028R006;C222R034;C203R155;C001R030;C114R159;C106R076;C203R158;C252R096;C242R139;C053R071;C25…
[OVER]	GO:0034330	#REF!	cell junction organization	BIOLOGICAL_PROCESS	0.136449	0.00660627	18	1541	236	41046	7.08661	3.61848	C086R035;C196R074;C024R130;C101R042;C205R145;C032R099;C248R164;C136R161;C014R039;C235R021;C108R064;C149R022;C114R159;C061R108;C171R130;C145R128;C258R092;C053R071
[OVER]	GO:0032508	#REF!	DNA duplex unwinding	BIOLOGICAL_PROCESS	0.138843	0.00672755	5	193	249	42394	1.9685	0.45319	C116R146;C019R121;C143R165;C165R079;C026R110
[OVER]	GO:0005262	#REF!	calcium channel activity	MOLECULAR_FUNCTION	0.139405	0.00676018	6	274	248	42313	2.3622	0.643389	C116R146;C019R121;C143R165;C165R079;C026R110;C100R108
[OVER]	GO:0006598	#REF!	polyamine catabolic process	BIOLOGICAL_PROCESS	0.14032	0.00682622	2	19	252	42568	0.787402	0.0446146	C232R154;C141R034
[OVER]	GO:0031995	#REF!	insulin-like growth factor II binding	MOLECULAR_FUNCTION	0.14032	0.00682622	2	19	252	42568	0.787402	0.0446146	C242R049;C169R049
[OVER]	GO:2000110	#REF!	negative regulation of macrophage apoptotic process	BIOLOGICAL_PROCESS	0.14032	0.00682622	2	19	252	42568	0.787402	0.0446146	C073R049;C252R096
[OVER]	GO:0009445	#REF!	putrescine metabolic process	BIOLOGICAL_PROCESS	0.14032	0.00682622	2	19	252	42568	0.787402	0.0446146	C232R154;C141R034
[OVER]	GO:0005923	#REF!	bicellular tight junction	CELLULAR_COMPONENT	0.143884	0.00700517	8	458	246	42129	3.14961	1.07545	C235R021;C086R035;C149R022;C024R130;C061R108;C015R123;C205R145;C053R071
[OVER]	GO:0010565	#REF!	regulation of cellular ketone metabolic process	BIOLOGICAL_PROCESS	0.144175	0.00702493	10	659	244	41928	3.93701	1.54742	C019R121;C026R110;C165R107;C170R094;C116R146;C046R001;C143R165;C008R113;C165R079;C009R100
[OVER]	GO:0050671	#REF!	positive regulation of lymphocyte proliferation	BIOLOGICAL_PROCESS	0.145434	0.00709186	8	459	246	42128	3.14961	1.07779	C127R051;C019R121;C238R092;C026R110;C116R146;C252R096;C143R165;C165R079
[OVER]	GO:1902600	#REF!	proton transmembrane transport	BIOLOGICAL_PROCESS	0.146103	0.00713015	9	558	245	42029	3.54331	1.31026	C028R006;C188R087;C181R043;C217R121;C098R102;C233R106;C189R067;C254R061;C035R056
[OVER]	GO:0008360	#REF!	regulation of cell shape	BIOLOGICAL_PROCESS	0.146851	0.00717801	12	876	242	41711	4.72441	2.05697	C235R021;C188R087;C019R121;C026R110;C196R074;C116R146;C101R042;C143R165;C165R079;C053R071;C014R039;C100R110
[OVER]	GO:0030239	#REF!	myofibril assembly	BIOLOGICAL_PROCESS	0.146851	0.00717801	12	876	242	41711	4.72441	2.05697	C151R100;C090R116;C238R092;C201R005;C265R062;C168R092;C250R130;C202R099;C032R099;C247R123;C099R075;C100R110
[OVER]	GO:0048468	#REF!	cell development	BIOLOGICAL_PROCESS	0.146959	0.00718896	83	10703	171	31884	32.6772	25.1321	C123R093;C151R100;C090R116;C238R092;C196R074;C100R108;C156R081;C051R056;C099R075;C014R039;C108R064;C135R061;C136R038;C168R027;C201R005;C115R136;C013R036;C007R122;C007R030;C167R027;C188R087;C168R092;C101R042;C205R145;C032R099;C045R054;C008R153;C165R072;C235R021;C149R022;C265R062;C031R102;C061R108;C115R128;C165R079;C162R008;C015R137;C009R100;C154R068;C161R093;C086R035;C026R110;C165R107;C186R166;C25…
[OVER]	GO:0007093	#REF!	mitotic cell cycle checkpoint	BIOLOGICAL_PROCESS	0.14784	0.00723776	10	662	244	41925	3.93701	1.55446	C032R085;C235R021;C222R034;C056R035;C237R131;C261R077;C053R071;C161R093;C077R058;C023R102
[OVER]	GO:0000165	#REF!	MAPK cascade	BIOLOGICAL_PROCESS	0.147896	0.00725141	33	3415	221	39172	12.9921	8.01888	C032R085;C123R093;C003R128;C073R014;C165R107;C170R094;C056R035;C200R058;C205R135;C014R039;C047R136;C222R034;C136R038;C001R030;C106R076;C252R096;C242R139;C169R049;C007R122;C053R071;C139R061;C188R087;C024R130;C237R131;C261R077;C032R099;C045R054;C181R058;C235R021;C154R040;C258R092;C154R068;C161R093
[OVER]	GO:0007276	#REF!	gamete generation	BIOLOGICAL_PROCESS	0.147896	0.00725192	40	4417	214	38170	15.748	10.3717	C242R097;C003R128;C180R081;C040R065;C227R083;C051R056;C222R158;C014R039;C194R166;C083R139;C135R061;C176R151;C222R034;C136R038;C106R076;C203R158;C191R068;C242R139;C013R036;C007R122;C053R071;C139R061;C007R030;C236R052;C069R086;C024R130;C032R099;C045R054;C008R153;C165R072;C235R021;C182R133;C161R157;C075R139;C163R125;C115R128;C216R009;C039R120;C154R068;C161R093
[OVER]	GO:0043900	#REF!	regulation of multi-organism process	BIOLOGICAL_PROCESS	0.148851	0.00730453	33	3421	221	39166	12.9921	8.03297	C151R100;C003R128;C084R007;C238R092;C026R110;C196R074;C172R127;C099R075;C047R136;C108R142;C172R108;C222R034;C136R038;C019R121;C201R005;C050R007;C223R127;C252R096;C143R165;C107R123;C069R086;C024R130;C147R099;C116R146;C122R118;C045R054;C181R058;C044R163;C265R062;C115R128;C039R120;C165R079;C161R093
[OVER]	GO:0008215	#REF!	spermine metabolic process	BIOLOGICAL_PROCESS	0.152282	0.00747966	2	20	252	42567	0.787402	0.0469627	C232R154;C141R034
[OVER]	GO:0044784	#REF!	metaphase/anaphase transition of cell cycle	BIOLOGICAL_PROCESS	0.152282	0.00748466	7	369	247	42218	2.75591	0.866462	C032R085;C222R034;C056R035;C237R131;C261R077;C045R054;C161R093
[OVER]	GO:0034097	#REF!	response to cytokine	BIOLOGICAL_PROCESS	0.152378	0.00749526	41	4508	213	38079	16.1417	10.5854	C032R085;C151R100;C242R097;C238R092;C026R110;C056R035;C051R056;C172R127;C099R075;C194R166;C108R142;C176R151;C136R038;C001R030;C019R121;C201R005;C015R068;C252R096;C242R139;C143R165;C217R043;C024R130;C147R099;C116R146;C101R042;C237R131;C205R145;C261R077;C045R054;C008R153;C181R058;C047R004;C044R163;C027R162;C265R062;C105R130;C163R125;C111R068;C216R009;C039R120;C165R079
[OVER]	GO:0023014	#REF!	signal transduction by protein phosphorylation	BIOLOGICAL_PROCESS	0.153271	0.00754512	33	3444	221	39143	12.9921	8.08697	C032R085;C123R093;C003R128;C073R014;C165R107;C170R094;C056R035;C200R058;C205R135;C014R039;C047R136;C222R034;C136R038;C001R030;C106R076;C252R096;C242R139;C169R049;C007R122;C053R071;C139R061;C188R087;C024R130;C237R131;C261R077;C032R099;C045R054;C181R058;C235R021;C154R040;C258R092;C154R068;C161R093
[OVER]	GO:0042692	#REF!	muscle cell differentiation	BIOLOGICAL_PROCESS	0.153659	0.00757012	26	2545	228	40042	10.2362	5.976	C123R093;C151R100;C090R116;C238R092;C165R107;C250R130;C099R075;C136R038;C201R005;C106R076;C169R049;C007R122;C139R061;C069R086;C168R092;C032R099;C265R062;C115R128;C202R099;C039R120;C258R092;C162R008;C247R123;C065R103;C154R068;C100R110
[OVER]	GO:0045744	#REF!	negative regulation of G protein-coupled receptor signaling pathway	BIOLOGICAL_PROCESS	0.153677	0.00758875	6	281	248	42306	2.3622	0.659826	C200R058;C136R038;C007R122;C139R061;C106R076;C154R068
[OVER]	GO:0051851	#REF!	modification by host of symbiont morphology or physiology	BIOLOGICAL_PROCESS	0.153677	0.00758886	7	370	247	42217	2.75591	0.86881	C019R121;C026R110;C069R086;C116R146;C115R128;C143R165;C165R079
[OVER]	GO:0046580	#REF!	negative regulation of Ras protein signal transduction	BIOLOGICAL_PROCESS	0.153677	0.00758875	6	281	248	42306	2.3622	0.659826	C222R034;C242R139;C001R030;C032R099;C045R054;C161R093
[OVER]	GO:1901990	#REF!	regulation of mitotic cell cycle phase transition	BIOLOGICAL_PROCESS	0.154145	0.00761791	20	1804	234	40783	7.87402	4.23603	C032R085;C026R110;C069R086;C056R035;C116R146;C237R131;C261R077;C045R054;C014R039;C077R058;C023R102;C222R034;C136R038;C019R121;C265R062;C115R128;C143R165;C165R079;C065R103;C161R093
[OVER]	GO:2000113	#REF!	negative regulation of cellular macromolecule biosynthetic process	BIOLOGICAL_PROCESS	0.154194	0.0076263	47	5360	207	37227	18.5039	12.586	C032R085;C238R092;C180R081;C165R107;C250R051;C170R094;C196R074;C040R065;C056R035;C227R083;C200R058;C051R056;C222R158;C014R039;C023R102;C083R139;C106R076;C203R158;C223R127;C169R049;C013R036;C007R122;C053R071;C146R091;C139R061;C107R123;C169R131;C217R043;C069R086;C024R130;C024R070;C237R131;C261R077;C045R054;C008R153;C181R058;C235R021;C182R133;C075R139;C163R125;C242R049;C145R128;C115R128;C258R092;C00…
[OVER]	GO:0035637	#REF!	multicellular organismal signaling	BIOLOGICAL_PROCESS	0.1557	0.00771033	11	775	243	41812	4.33071	1.8198	C028R006;C136R038;C181R043;C217R121;C098R102;C114R159;C233R106;C189R067;C039R120;C254R061;C035R056
[OVER]	GO:0031312	#REF!	extrinsic component of organelle membrane	CELLULAR_COMPONENT	0.1557	0.00771283	6	282	248	42305	2.3622	0.662174	C116R146;C019R121;C143R165;C165R079;C026R110;C122R118
[OVER]	GO:0010639	#REF!	negative regulation of organelle organization	BIOLOGICAL_PROCESS	0.155905	0.00772897	22	2048	232	40539	8.66142	4.80898	C032R085;C217R043;C238R092;C165R107;C250R051;C170R094;C056R035;C156R081;C051R035;C237R131;C168R030;C261R077;C248R164;C122R118;C045R054;C014R039;C083R139;C108R064;C085R014;C222R034;C161R093;C100R110
[OVER]	GO:0032374	#REF!	regulation of cholesterol transport	BIOLOGICAL_PROCESS	0.156225	0.0077569	5	200	249	42387	1.9685	0.469627	C116R146;C019R121;C143R165;C165R079;C026R110
[OVER]	GO:0032371	#REF!	regulation of sterol transport	BIOLOGICAL_PROCESS	0.156225	0.0077569	5	200	249	42387	1.9685	0.469627	C116R146;C019R121;C143R165;C165R079;C026R110
[OVER]	GO:0030953	#REF!	astral microtubule organization	BIOLOGICAL_PROCESS	0.156425	0.0077729	3	65	251	42522	1.1811	0.152629	C235R021;C053R071;C014R039
[UNDER]	GO:0046661	#REF!	male sex differentiation	BIOLOGICAL_PROCESS	0.157098	0.00781239	0	938	254	41649	0	2.20255
[OVER]	GO:0050839	#REF!	cell adhesion molecule binding	MOLECULAR_FUNCTION	0.157409	0.00784005	14	1089	240	41498	5.51181	2.55712	C123R093;C157R039;C205R135;C032R099;C136R161;C014R039;C044R163;C001R030;C114R159;C202R099;C242R139;C039R120;C258R092;C162R008
[OVER]	GO:0030850	#REF!	prostate gland development	BIOLOGICAL_PROCESS	0.157409	0.00783836	6	283	248	42304	2.3622	0.664522	C116R146;C019R121;C143R165;C165R079;C026R110;C023R102
[OVER]	GO:2000146	#REF!	negative regulation of cell motility	BIOLOGICAL_PROCESS	0.158493	0.0079041	17	1437	237	41150	6.69291	3.37427	C032R085;C123R093;C188R087;C040R051;C168R092;C056R035;C237R131;C235R149;C261R077;C085R014;C066R077;C105R130;C255R103;C252R096;C169R049;C249R036;C100R110
[OVER]	GO:1990868	#REF!	response to chemokine	BIOLOGICAL_PROCESS	0.158493	0.00791239	5	201	249	42386	1.9685	0.471975	C032R085;C252R096;C237R131;C261R077;C056R035
[OVER]	GO:1990869	#REF!	cellular response to chemokine	BIOLOGICAL_PROCESS	0.158493	0.00791239	5	201	249	42386	1.9685	0.471975	C032R085;C252R096;C237R131;C261R077;C056R035
[OVER]	GO:0040013	#REF!	negative regulation of locomotion	BIOLOGICAL_PROCESS	0.159351	0.0079614	19	1651	235	40936	7.48031	3.87677	C032R085;C123R093;C188R087;C040R051;C073R049;C147R099;C168R092;C056R035;C237R131;C235R149;C261R077;C085R014;C066R077;C105R130;C255R103;C252R096;C169R049;C249R036;C100R110
[OVER]	GO:0030316	#REF!	osteoclast differentiation	BIOLOGICAL_PROCESS	0.16008	0.00800398	8	469	246	42118	3.14961	1.10128	C019R121;C238R092;C026R110;C116R146;C252R096;C143R165;C165R079;C032R099
[OVER]	GO:0051783	#REF!	regulation of nuclear division	BIOLOGICAL_PROCESS	0.160942	0.00805331	14	1094	240	41493	5.51181	2.56886	C032R085;C165R107;C170R094;C056R035;C200R058;C237R131;C261R077;C045R054;C014R039;C023R102;C083R139;C222R034;C136R038;C161R093
[OVER]	GO:0051231	#REF!	spindle elongation	BIOLOGICAL_PROCESS	0.1611	0.00806746	4	128	250	42459	1.5748	0.300561	C222R034;C045R054;C014R039;C161R093
[OVER]	GO:0007135	#REF!	meiosis II	BIOLOGICAL_PROCESS	0.161254	0.00809116	3	66	251	42521	1.1811	0.154977	C222R034;C045R054;C161R093
[OVER]	GO:0044146	#REF!	negative regulation of growth of symbiont involved in interaction with host	BIOLOGICAL_PROCESS	0.161254	0.00809116	3	66	251	42521	1.1811	0.154977	C151R100;C201R005;C099R075
[OVER]	GO:0009925	#REF!	basal plasma membrane	CELLULAR_COMPONENT	0.161254	0.00809384	6	285	248	42302	2.3622	0.669218	C235R021;C086R035;C149R022;C114R159;C053R071;C061R108
[UNDER]	GO:0098798	#REF!	mitochondrial protein complex	CELLULAR_COMPONENT	0.161256	0.00811709	0	954	254	41633	0	2.24012
[OVER]	GO:0008595	#REF!	anterior/posterior axis specification, embryo	BIOLOGICAL_PROCESS	0.161256	0.00812604	7	375	247	42212	2.75591	0.88055	C083R139;C235R021;C024R130;C053R071;C045R054;C014R039;C008R153
[OVER]	GO:0019932	#REF!	second-messenger-mediated signaling	BIOLOGICAL_PROCESS	0.161256	0.00813136	19	1659	235	40928	7.48031	3.89555	C188R087;C003R128;C181R043;C073R014;C100R108;C051R035;C030R041;C028R006;C222R034;C203R155;C136R038;C154R040;C106R076;C039R120;C007R122;C139R061;C065R103;C154R068;C161R093
[OVER]	GO:0120192	#REF!	tight junction assembly	BIOLOGICAL_PROCESS	0.161256	0.00812604	7	375	247	42212	2.75591	0.88055	C235R021;C086R035;C149R022;C024R130;C061R108;C205R145;C053R071
[OVER]	GO:0007346	#REF!	regulation of mitotic cell cycle	BIOLOGICAL_PROCESS	0.161256	0.00810156	29	2896	225	39691	11.4173	6.8002	C032R085;C026R110;C165R107;C056R035;C200R058;C014R039;C077R058;C023R102;C222R034;C136R038;C001R030;C019R121;C242R139;C143R165;C053R071;C188R087;C069R086;C024R130;C116R146;C237R131;C261R077;C045R054;C235R021;C265R062;C163R125;C115R128;C165R079;C065R103;C161R093
[OVER]	GO:0007351	#REF!	tripartite regional subdivision	BIOLOGICAL_PROCESS	0.161256	0.00812604	7	375	247	42212	2.75591	0.88055	C083R139;C235R021;C024R130;C053R071;C045R054;C014R039;C008R153
[OVER]	GO:0004016	#REF!	adenylate cyclase activity	MOLECULAR_FUNCTION	0.161581	0.00816019	2	21	252	42566	0.787402	0.0493108	C203R155;C030R041
[OVER]	GO:0032487	#REF!	regulation of Rap protein signal transduction	BIOLOGICAL_PROCESS	0.161581	0.00816019	2	21	252	42566	0.787402	0.0493108	C242R139;C001R030
[OVER]	GO:0015718	#REF!	monocarboxylic acid transport	BIOLOGICAL_PROCESS	0.162607	0.00821829	10	675	244	41912	3.93701	1.58499	C188R087;C019R121;C026R110;C170R094;C116R146;C015R068;C046R001;C039R120;C143R165;C165R079
[OVER]	GO:0002367	#REF!	cytokine production involved in immune response	BIOLOGICAL_PROCESS	0.162847	0.00823675	7	376	247	42211	2.75591	0.882899	C235R021;C238R092;C027R162;C053R071;C009R100;C194R166;C181R058
[OVER]	GO:0010720	#REF!	positive regulation of cell development	BIOLOGICAL_PROCESS	0.164183	0.00831067	33	3496	221	39091	12.9921	8.20908	C123R093;C086R035;C165R107;C186R166;C196R074;C051R035;C051R056;C125R165;C108R064;C136R038;C001R030;C114R159;C106R076;C252R096;C242R139;C013R036;C007R122;C053R071;C139R061;C167R027;C107R123;C024R130;C205R145;C168R030;C032R099;C045R054;C149R022;C154R040;C031R102;C105R130;C061R108;C162R008;C154R068
[OVER]	GO:0051291	#REF!	protein heterooligomerization	BIOLOGICAL_PROCESS	0.164914	0.00835402	11	784	243	41803	4.33071	1.84094	C086R035;C019R121;C149R022;C026R110;C196R074;C061R108;C116R146;C200R058;C143R165;C165R079;C181R058
[OVER]	GO:0031904	#REF!	endosome lumen	CELLULAR_COMPONENT	0.167581	0.00849562	4	130	250	42457	1.5748	0.305257	C242R097;C176R151;C216R009;C247R123
[OVER]	GO:0004857	#REF!	enzyme inhibitor activity	MOLECULAR_FUNCTION	0.167671	0.00850665	14	1104	240	41483	5.51181	2.59234	C084R007;C026R110;C196R074;C116R146;C200R058;C194R166;C023R102;C222R034;C001R030;C019R121;C242R139;C143R165;C165R079;C162R008
[OVER]	GO:0005929	#REF!	cilium	CELLULAR_COMPONENT	0.167802	0.00851975	21	1897	233	40690	8.26772	4.45441	C007R030;C236R052;C188R087;C180R081;C026R110;C024R130;C040R065;C029R045;C116R146;C227R083;C157R039;C045R054;C030R041;C014R039;C182R133;C019R121;C265R062;C075R139;C203R158;C143R165;C165R079
[OVER]	GO:0031982	#REF!	vesicle	CELLULAR_COMPONENT	0.167806	0.00853295	71	8944	183	33643	27.9528	21.0017	C181R043;C100R108;C014R039;C108R142;C136R038;C098R102;C066R077;C050R007;C015R046;C115R136;C024R003;C035R056;C236R052;C236R091;C168R092;C235R149;C251R060;C032R099;C122R118;C047R004;C127R051;C231R116;C265R062;C233R106;C242R049;C165R079;C070R162;C242R097;C003R128;C073R014;C026R110;C165R107;C200R058;C123R075;C028R006;C176R151;C172R108;C001R030;C019R121;C114R159;C015R068;C191R068;C252R096;C242R139;C11…
[UNDER]	GO:0044427	#REF!	chromosomal part	CELLULAR_COMPONENT	0.167806	0.00852741	10	3589	244	38998	3.93701	8.42745	C222R034;C069R086;C250R051;C170R094;C145R128;C115R128;C169R049;C014R039;C161R093;C008R153
[OVER]	GO:0050890	#REF!	cognition	BIOLOGICAL_PROCESS	0.168004	0.0085525	21	1899	233	40688	8.26772	4.45911	C086R035;C181R043;C217R121;C238R092;C196R074;C024R130;C100R108;C168R030;C032R099;C222R158;C030R041;C028R006;C136R038;C149R022;C098R102;C233R106;C189R067;C061R108;C053R071;C254R061;C035R056
[OVER]	GO:0007398	#REF!	ectoderm development	BIOLOGICAL_PROCESS	0.168004	0.00855601	5	205	249	42382	1.9685	0.481368	C151R100;C101R042;C201R005;C099R075;C008R153
[OVER]	GO:0031646	#REF!	positive regulation of neurological system process	BIOLOGICAL_PROCESS	0.169185	0.00862269	6	289	248	42298	2.3622	0.678611	C007R122;C053R071;C196R074;C139R061;C106R076;C154R068
[OVER]	GO:0098796	#REF!	membrane protein complex	CELLULAR_COMPONENT	0.169561	0.0086484	34	3582	220	39005	13.3858	8.41102	C151R100;C086R035;C181R043;C026R110;C165R107;C100R108;C099R075;C014R039;C028R006;C019R121;C201R005;C098R102;C050R007;C015R046;C143R165;C053R071;C254R061;C035R056;C217R121;C024R130;C168R092;C116R146;C032R099;C122R118;C136R161;C181R058;C235R021;C149R022;C161R157;C233R106;C189R067;C061R108;C039R120;C165R079
[OVER]	GO:0089718	#REF!	amino acid import across plasma membrane	BIOLOGICAL_PROCESS	0.170741	0.00871516	4	131	250	42456	1.5748	0.307606	C007R122;C139R061;C106R076;C154R068
[OVER]	GO:0043622	#REF!	cortical microtubule organization	BIOLOGICAL_PROCESS	0.171303	0.00875046	3	68	251	42519	1.1811	0.159673	C235R021;C053R071;C014R039
[OVER]	GO:0004722	#REF!	protein serine/threonine phosphatase activity	MOLECULAR_FUNCTION	0.171334	0.00875868	6	290	248	42297	2.3622	0.680959	C032R085;C222R034;C237R131;C261R077;C056R035;C161R093
[OVER]	GO:0001164	#REF!	RNA polymerase I CORE element sequence-specific DNA binding	MOLECULAR_FUNCTION	0.1732	0.00886747	2	22	252	42565	0.787402	0.051659	C069R086;C115R128
[OVER]	GO:0048842	#REF!	positive regulation of axon extension involved in axon guidance	BIOLOGICAL_PROCESS	0.1732	0.00886747	2	22	252	42565	0.787402	0.051659	C167R027;C125R165
[OVER]	GO:1903792	#REF!	negative regulation of anion transport	BIOLOGICAL_PROCESS	0.173529	0.00889102	5	207	249	42380	1.9685	0.486064	C015R068;C007R122;C139R061;C106R076;C154R068
[OVER]	GO:1905818	#REF!	regulation of chromosome separation	BIOLOGICAL_PROCESS	0.174052	0.00892452	7	382	247	42205	2.75591	0.896987	C032R085;C222R034;C056R035;C237R131;C261R077;C045R054;C161R093
[OVER]	GO:0051130	#REF!	positive regulation of cellular component organization	BIOLOGICAL_PROCESS	0.175245	0.00899247	52	6114	202	36473	20.4724	14.3565	C123R093;C238R092;C196R074;C156R081;C205R135;C051R056;C014R039;C108R064;C135R061;C136R038;C007R122;C167R027;C101R042;C205R145;C032R099;C122R118;C045R054;C047R004;C235R021;C231R116;C265R062;C165R079;C162R008;C154R068;C161R093;C026R110;C165R107;C250R051;C170R094;C051R035;C125R165;C222R158;C023R102;C222R034;C019R121;C114R159;C106R076;C143R165;C169R049;C053R071;C139R061;C107R123;C217R043;C024R130;C11…
[OVER]	GO:1903959	#REF!	regulation of anion transmembrane transport	BIOLOGICAL_PROCESS	0.176465	0.00906188	5	208	249	42379	1.9685	0.488412	C161R157;C007R122;C139R061;C106R076;C154R068
[OVER]	GO:0050792	#REF!	regulation of viral process	BIOLOGICAL_PROCESS	0.177362	0.0091148	13	975	241	41612	5.11811	2.28943	C026R110;C069R086;C147R099;C116R146;C172R127;C122R118;C047R136;C044R163;C019R121;C115R128;C223R127;C143R165;C165R079
[OVER]	GO:0009967	#REF!	positive regulation of signal transduction	BIOLOGICAL_PROCESS	0.179213	0.00921685	52	6150	202	36437	20.4724	14.441	C032R085;C123R093;C238R092;C180R081;C196R074;C056R035;C227R083;C205R135;C172R127;C136R038;C007R122;C188R087;C237R131;C261R077;C032R099;C263R103;C047R004;C265R062;C075R139;C163R125;C115R128;C154R068;C161R093;C003R128;C073R014;C165R107;C250R051;C170R094;C040R065;C194R166;C023R102;C172R108;C222R034;C001R030;C114R159;C106R076;C203R158;C223R127;C191R068;C252R096;C242R139;C169R049;C053R071;C139R061;C10…
[OVER]	GO:0097366	#REF!	response to bronchodilator	BIOLOGICAL_PROCESS	0.180379	0.00928379	7	385	247	42202	2.75591	0.904032	C106R076;C039R120;C007R122;C139R061;C009R100;C154R068;C181R058
[OVER]	GO:0042445	#REF!	hormone metabolic process	BIOLOGICAL_PROCESS	0.181376	0.00934212	13	981	241	41606	5.11811	2.30352	C181R043;C217R121;C165R107;C200R058;C028R006;C098R102;C233R106;C189R067;C015R137;C254R061;C035R056;C230R086;C132R139
[OVER]	GO:0045216	#REF!	cell-cell junction organization	BIOLOGICAL_PROCESS	0.181521	0.00935661	11	797	243	41790	4.33071	1.87146	C235R021;C108R064;C086R035;C149R022;C114R159;C024R130;C061R108;C171R130;C205R145;C053R071;C136R161
[OVER]	GO:0045603	#REF!	positive regulation of endothelial cell differentiation	BIOLOGICAL_PROCESS	0.182147	0.00939593	4	134	250	42453	1.5748	0.31465	C086R035;C205R145;C149R022;C061R108
[OVER]	GO:0043567	#REF!	regulation of insulin-like growth factor receptor signaling pathway	BIOLOGICAL_PROCESS	0.182735	0.00944037	3	70	251	42517	1.1811	0.164369	C242R049;C165R107;C169R049
[OVER]	GO:0019054	#REF!	modulation by virus of host process	BIOLOGICAL_PROCESS	0.182735	0.00944037	3	70	251	42517	1.1811	0.164369	C165R072;C024R130;C252R096
[OVER]	GO:0061028	#REF!	establishment of endothelial barrier	BIOLOGICAL_PROCESS	0.183012	0.00946177	6	295	248	42292	2.3622	0.6927	C108R064;C086R035;C205R145;C149R022;C014R039;C061R108
[OVER]	GO:0040017	#REF!	positive regulation of locomotion	BIOLOGICAL_PROCESS	0.183714	0.00950513	29	2989	225	39598	11.4173	7.01857	C003R128;C238R092;C073R014;C026R110;C165R107;C051R056;C125R165;C014R039;C108R064;C136R038;C019R121;C015R046;C252R096;C143R165;C169R049;C167R027;C107R123;C116R146;C101R042;C032R099;C008R153;C047R004;C085R014;C154R040;C202R099;C039R120;C258R092;C165R079;C009R100
[OVER]	GO:0097016	#REF!	L27 domain binding	MOLECULAR_FUNCTION	0.184605	0.00960115	2	23	252	42564	0.787402	0.0540071	C235R021;C053R071
[OVER]	GO:0002449	#REF!	lymphocyte mediated immunity	BIOLOGICAL_PROCESS	0.184605	0.00957927	14	1125	240	41462	5.51181	2.64165	C173R106;C238R092;C040R098;C228R028;C105R157;C194R166;C181R058;C235R021;C127R051;C027R162;C050R007;C229R169;C053R071;C070R162
[OVER]	GO:0098815	#REF!	modulation of excitatory postsynaptic potential	BIOLOGICAL_PROCESS	0.184605	0.00958803	5	211	249	42376	1.9685	0.495456	C007R122;C053R071;C139R061;C106R076;C154R068
[OVER]	GO:0001975	#REF!	response to amphetamine	BIOLOGICAL_PROCESS	0.184605	0.00958803	5	211	249	42376	1.9685	0.495456	C007R122;C139R061;C106R076;C009R100;C154R068
[OVER]	GO:0008217	#REF!	regulation of blood pressure	BIOLOGICAL_PROCESS	0.184605	0.00960066	11	800	243	41787	4.33071	1.87851	C028R006;C181R043;C217R121;C098R102;C233R106;C189R067;C039R120;C168R030;C254R061;C035R056;C100R110
[OVER]	GO:1902107	#REF!	positive regulation of leukocyte differentiation	BIOLOGICAL_PROCESS	0.184605	0.00960066	11	800	243	41787	4.33071	1.87851	C127R051;C019R121;C238R092;C026R110;C116R146;C252R096;C143R165;C165R079;C032R099;C209R043;C194R166
[OVER]	GO:0001163	#REF!	RNA polymerase I regulatory region sequence-specific DNA binding	MOLECULAR_FUNCTION	0.184605	0.00960115	2	23	252	42564	0.787402	0.0540071	C069R086;C115R128
[OVER]	GO:0045214	#REF!	sarcomere organization	BIOLOGICAL_PROCESS	0.186105	0.00968637	9	587	245	42000	3.54331	1.37835	C151R100;C238R092;C201R005;C168R092;C202R099;C032R099;C247R123;C099R075;C100R110
[OVER]	GO:0045936	#REF!	negative regulation of phosphate metabolic process	BIOLOGICAL_PROCESS	0.186587	0.00973311	27	2724	227	39863	10.6299	6.39632	C032R085;C165R107;C250R051;C170R094;C029R045;C056R035;C200R058;C014R039;C194R166;C023R102;C047R136;C108R064;C222R034;C106R076;C169R049;C007R122;C053R071;C139R061;C188R087;C237R131;C261R077;C235R021;C154R040;C039R120;C258R092;C154R068;C161R093
[OVER]	GO:0048513	#REF!	animal organ development	BIOLOGICAL_PROCESS	0.186587	0.00971886	107	14607	147	27980	42.126	34.2992	C123R093;C032R080;C156R081;C051R056;C172R127;C168R027;C015R046;C013R036;C168R092;C237R131;C032R099;C045R054;C047R004;C061R108;C242R049;C115R128;C162R008;C009R100;C154R068;C230R086;C086R035;C165R107;C250R051;C170R094;C083R139;C047R136;C019R121;C106R076;C229R156;C223R127;C046R001;C143R165;C169R049;C030R041;C202R099;C258R092;C247R123;C065R103;C151R067;C151R100;C090R116;C084R007;C238R092;C196R074;C10…
[OVER]	GO:0010563	#REF!	negative regulation of phosphorus metabolic process	BIOLOGICAL_PROCESS	0.186587	0.00973311	27	2724	227	39863	10.6299	6.39632	C032R085;C165R107;C250R051;C170R094;C029R045;C056R035;C200R058;C014R039;C194R166;C023R102;C047R136;C108R064;C222R034;C106R076;C169R049;C007R122;C053R071;C139R061;C188R087;C237R131;C261R077;C235R021;C154R040;C039R120;C258R092;C154R068;C161R093
[OVER]	GO:0002286	#REF!	T cell activation involved in immune response	BIOLOGICAL_PROCESS	0.186697	0.00975328	8	486	246	42101	3.14961	1.14119	C019R121;C238R092;C026R110;C116R146;C143R165;C165R079;C209R043;C194R166
[OVER]	GO:0019901	#REF!	protein kinase binding	MOLECULAR_FUNCTION	0.186697	0.00974664	32	3362	222	39225	12.5984	7.89443	C250R051;C250R130;C200R058;C051R035;C051R056;C014R039;C023R102;C136R038;C098R102;C114R159;C015R068;C252R096;C111R099;C053R071;C254R061;C035R056;C107R123;C217R121;C237R131;C168R030;C032R099;C030R041;C181R058;C235R021;C265R062;C233R106;C189R067;C202R099;C039R120;C258R092;C247R123;C009R100
[OVER]	GO:0003416	#REF!	endochondral bone growth	BIOLOGICAL_PROCESS	0.186841	0.00976798	5	212	249	42375	1.9685	0.497804	C116R146;C019R121;C143R165;C165R079;C026R110
[OVER]	GO:1903960	#REF!	negative regulation of anion transmembrane transport	BIOLOGICAL_PROCESS	0.188484	0.00986847	4	136	250	42451	1.5748	0.319346	C007R122;C139R061;C106R076;C154R068
[OVER]	GO:0015804	#REF!	neutral amino acid transport	BIOLOGICAL_PROCESS	0.188484	0.00986847	4	136	250	42451	1.5748	0.319346	C007R122;C139R061;C106R076;C154R068
[OVER]	GO:0051306	#REF!	mitotic sister chromatid separation	BIOLOGICAL_PROCESS	0.18906	0.00990595	7	390	247	42197	2.75591	0.915772	C032R085;C222R034;C056R035;C237R131;C261R077;C045R054;C161R093
[OVER]	GO:1903039	#REF!	positive regulation of leukocyte cell-cell adhesion	BIOLOGICAL_PROCESS	0.189468	0.00993464	13	995	241	41592	5.11811	2.33639	C238R092;C026R110;C116R146;C209R043;C194R166;C008R153;C181R058;C127R051;C019R121;C252R096;C143R165;C165R079;C009R100
[UNDER]	GO:0034660	#REF!	ncRNA metabolic process	BIOLOGICAL_PROCESS	0.18954	0.00994574	2	1519	252	41068	0.787402	3.56682	C223R127;C077R058
[OVER]	GO:0002020	#REF!	protease binding	MOLECULAR_FUNCTION	0.190163	0.00998577	9	590	245	41997	3.54331	1.3854	C001R030;C019R121;C026R110;C116R146;C202R099;C242R139;C143R165;C165R079;C032R099
[OVER]	GO:0051702	#REF!	interaction with symbiont	BIOLOGICAL_PROCESS	0.19094	0.0100339	7	391	247	42196	2.75591	0.918121	C019R121;C026R110;C069R086;C116R146;C115R128;C143R165;C165R079
[OVER]	GO:0031644	#REF!	regulation of neurological system process	BIOLOGICAL_PROCESS	0.191811	0.0100871	9	591	245	41996	3.54331	1.38775	C123R093;C196R074;C106R076;C039R120;C258R092;C007R122;C053R071;C139R061;C154R068
[OVER]	GO:0097067	#REF!	cellular response to thyroid hormone stimulus	BIOLOGICAL_PROCESS	0.192113	0.0101104	4	137	250	42450	1.5748	0.321694	C242R097;C176R151;C216R009;C014R039
[OVER]	GO:0005546	#REF!	phosphatidylinositol-4,5-bisphosphate binding	MOLECULAR_FUNCTION	0.19269	0.0101631	7	392	247	42195	2.75591	0.920469	C085R014;C019R121;C026R110;C116R146;C143R165;C165R079;C014R039
[OVER]	GO:1904322	#REF!	cellular response to forskolin	BIOLOGICAL_PROCESS	0.19269	0.0101612	3	72	251	42515	1.1811	0.169066	C161R157;C203R155;C030R041
[OVER]	GO:1904321	#REF!	response to forskolin	BIOLOGICAL_PROCESS	0.19269	0.0101612	3	72	251	42515	1.1811	0.169066	C161R157;C203R155;C030R041
[OVER]	GO:1903561	#REF!	extracellular vesicle	CELLULAR_COMPONENT	0.193168	0.0102033	8	490	246	42097	3.14961	1.15059	C019R121;C026R110;C168R092;C116R146;C157R039;C143R165;C235R149;C165R079
[OVER]	GO:0030864	#REF!	cortical actin cytoskeleton	CELLULAR_COMPONENT	0.193168	0.0102002	10	698	244	41889	3.93701	1.639	C108R064;C222R034;C086R035;C149R022;C168R092;C061R108;C205R145;C247R123;C014R039;C161R093
[OVER]	GO:0001618	#REF!	virus receptor activity	MOLECULAR_FUNCTION	0.194728	0.0103562	4	138	250	42449	1.5748	0.324043	C086R035;C149R022;C032R099;C061R108
[OVER]	GO:0008428	#REF!	ribonuclease inhibitor activity	MOLECULAR_FUNCTION	0.194728	0.0103609	2	24	252	42563	0.787402	0.0563552	C084R007;C194R166
[OVER]	GO:0033267	#REF!	axon part	CELLULAR_COMPONENT	0.194728	0.010345	25	2481	229	40106	9.84252	5.82572	C086R035;C181R043;C100R108;C051R035;C222R158;C028R006;C001R030;C098R102;C114R159;C242R139;C053R071;C254R061;C035R056;C167R027;C217R121;C236R091;C024R130;C235R021;C149R022;C265R062;C233R106;C189R067;C061R108;C039R120;C100R110
[OVER]	GO:0019898	#REF!	extrinsic component of membrane	CELLULAR_COMPONENT	0.194728	0.010328	16	1349	238	41238	6.29921	3.16763	C026R110;C196R074;C024R130;C116R146;C122R118;C014R039;C165R072;C019R121;C106R076;C143R165;C258R092;C165R079;C180R067;C007R122;C053R071;C154R068
[OVER]	GO:0034384	#REF!	high-density lipoprotein particle clearance	BIOLOGICAL_PROCESS	0.194728	0.0103609	2	24	252	42563	0.787402	0.0563552	C212R074;C205R082
[OVER]	GO:1900115	#REF!	extracellular regulation of signal transduction	BIOLOGICAL_PROCESS	0.194728	0.0103609	2	24	252	42563	0.787402	0.0563552	C105R130;C051R056
[OVER]	GO:1900116	#REF!	extracellular negative regulation of signal transduction	BIOLOGICAL_PROCESS	0.194728	0.0103609	2	24	252	42563	0.787402	0.0563552	C105R130;C051R056
[OVER]	GO:0046122	#REF!	purine deoxyribonucleoside metabolic process	BIOLOGICAL_PROCESS	0.194728	0.0103609	2	24	252	42563	0.787402	0.0563552	C238R153;C127R051
[OVER]	GO:0010468	#REF!	regulation of gene expression	BIOLOGICAL_PROCESS	0.194728	0.0103529	93	12409	161	30178	36.6142	29.138	C032R085;C151R067;C123R093;C090R116;C238R092;C180R081;C196R074;C056R035;C227R083;C205R135;C051R056;C177R022;C172R127;C120R116;C014R039;C077R058;C108R064;C136R038;C066R077;C013R036;C007R122;C169R131;C236R091;C168R092;C024R070;C101R042;C237R131;C235R149;C261R077;C032R099;C045R054;C209R043;C008R153;C235R021;C075R139;C136R023;C163R125;C145R128;C115R128;C165R079;C015R137;C009R100;C154R068;C161R093;C21…
[OVER]	GO:0140272	#REF!	exogenous protein binding	MOLECULAR_FUNCTION	0.194728	0.0103562	4	138	250	42449	1.5748	0.324043	C086R035;C149R022;C032R099;C061R108
[OVER]	GO:0005887	#REF!	integral component of plasma membrane	CELLULAR_COMPONENT	0.195953	0.0104336	30	3105	224	39482	11.811	7.29096	C003R128;C086R035;C181R043;C165R107;C100R108;C125R165;C028R006;C203R155;C098R102;C171R130;C015R046;C053R071;C254R061;C035R056;C167R027;C217R121;C236R091;C024R130;C157R039;C205R145;C032R099;C030R041;C181R058;C235R021;C231R116;C149R022;C161R157;C233R106;C189R067;C061R108
[UNDER]	GO:0051301	#REF!	cell division	BIOLOGICAL_PROCESS	0.196255	0.0104573	7	2803	247	39784	2.75591	6.58182	C083R139;C235R021;C222R034;C154R040;C053R071;C045R054;C161R093
[OVER]	GO:0043149	#REF!	stress fiber assembly	BIOLOGICAL_PROCESS	0.196917	0.0105002	9	595	245	41992	3.54331	1.39714	C123R093;C085R014;C196R074;C051R035;C205R135;C032R099;C247R123;C045R054;C100R110
[OVER]	GO:0043267	#REF!	negative regulation of potassium ion transport	BIOLOGICAL_PROCESS	0.196977	0.010511	5	216	249	42371	1.9685	0.507197	C039R120;C007R122;C139R061;C106R076;C154R068
[OVER]	GO:0010182	#REF!	sugar mediated signaling pathway	BIOLOGICAL_PROCESS	0.19725	0.0105332	3	73	251	42514	1.1811	0.171414	C069R086;C115R128;C030R041
[OVER]	GO:0007517	#REF!	muscle organ development	BIOLOGICAL_PROCESS	0.19774	0.010567	25	2489	229	40098	9.84252	5.84451	C123R093;C090R116;C242R097;C238R092;C165R107;C196R074;C250R130;C095R156;C176R151;C114R159;C106R076;C223R127;C007R122;C139R061;C217R043;C209R043;C265R062;C163R125;C216R009;C202R099;C162R008;C009R100;C065R103;C154R068;C100R110
[OVER]	GO:0035556	#REF!	intracellular signal transduction	BIOLOGICAL_PROCESS	0.197902	0.0105833	70	8885	184	33702	27.5591	20.8632	C032R085;C123R093;C181R043;C180R081;C196R074;C100R108;C056R035;C227R083;C205R135;C172R127;C014R039;C077R058;C108R064;C229R054;C136R038;C007R122;C188R087;C237R131;C261R077;C032R099;C122R118;C045R054;C047R004;C235R021;C127R051;C033R095;C265R062;C075R139;C163R125;C154R068;C161R093;C003R128;C073R014;C165R107;C250R051;C170R094;C040R065;C029R045;C200R058;C051R035;C194R166;C023R102;C047R136;C028R006;C22…
[OVER]	GO:0030038	#REF!	contractile actin filament bundle assembly	BIOLOGICAL_PROCESS	0.198173	0.0106055	9	596	245	41991	3.54331	1.39949	C123R093;C085R014;C196R074;C051R035;C205R135;C032R099;C247R123;C045R054;C100R110
[OVER]	GO:0060429	#REF!	epithelium development	BIOLOGICAL_PROCESS	0.199108	0.0106709	54	6456	200	36131	21.2598	15.1596	C123R093;C151R100;C238R092;C051R056;C172R127;C099R075;C014R039;C108R064;C201R005;C066R077;C013R036;C188R087;C168R092;C101R042;C205R145;C235R149;C008R153;C047R004;C235R021;C149R022;C061R108;C145R128;C115R128;C165R079;C162R008;C242R097;C086R035;C026R110;C165R107;C170R094;C250R130;C095R156;C125R165;C222R158;C023R102;C176R151;C019R121;C114R159;C111R099;C143R165;C169R049;C053R071;C040R051;C069R086;C02…
[OVER]	GO:0005518	#REF!	collagen binding	MOLECULAR_FUNCTION	0.199108	0.0106691	6	303	248	42284	2.3622	0.711485	C047R004;C242R097;C176R151;C015R046;C216R009;C032R080
[OVER]	GO:0090049	#REF!	regulation of cell migration involved in sprouting angiogenesis	BIOLOGICAL_PROCESS	0.199557	0.0107027	5	217	249	42370	1.9685	0.509545	C116R146;C019R121;C143R165;C165R079;C026R110
[OVER]	GO:0071560	#REF!	cellular response to transforming growth factor beta stimulus	BIOLOGICAL_PROCESS	0.202857	0.0108875	14	1147	240	41440	5.51181	2.69331	C086R035;C165R107;C250R051;C101R042;C177R022;C205R145;C032R099;C023R102;C033R095;C149R022;C265R062;C105R130;C061R108;C039R120
[OVER]	GO:0031400	#REF!	negative regulation of protein modification process	BIOLOGICAL_PROCESS	0.203121	0.0109174	28	2838	226	39749	11.0236	6.66401	C032R085;C238R092;C165R107;C170R094;C029R045;C056R035;C200R058;C014R039;C194R166;C023R102;C047R136;C108R064;C222R034;C106R076;C169R049;C007R122;C053R071;C139R061;C188R087;C217R043;C237R131;C261R077;C235R021;C154R040;C039R120;C258R092;C154R068;C161R093
[OVER]	GO:0051797	#REF!	regulation of hair follicle development	BIOLOGICAL_PROCESS	0.203121	0.0109131	3	74	251	42513	1.1811	0.173762	C040R051;C168R092;C235R149
[OVER]	GO:0001894	#REF!	tissue homeostasis	BIOLOGICAL_PROCESS	0.205389	0.0110472	13	1017	241	41570	5.11811	2.38805	C123R093;C029R045;C205R135;C032R099;C122R118;C083R139;C145R128;C046R001;C252R096;C039R120;C258R092;C162R008;C015R137
[OVER]	GO:1903279	#REF!	regulation of calcium:sodium antiporter activity	BIOLOGICAL_PROCESS	0.205955	0.0111464	2	25	252	42562	0.787402	0.0587034	C028R006;C181R043
[OVER]	GO:0072124	#REF!	regulation of glomerular mesangial cell proliferation	BIOLOGICAL_PROCESS	0.205955	0.0111464	2	25	252	42562	0.787402	0.0587034	C165R107;C032R099
[OVER]	GO:0098868	#REF!	bone growth	BIOLOGICAL_PROCESS	0.205955	0.0110931	5	219	249	42368	1.9685	0.514241	C116R146;C019R121;C143R165;C165R079;C026R110
[OVER]	GO:0035060	#REF!	brahma complex	CELLULAR_COMPONENT	0.205955	0.0111464	2	25	252	42562	0.787402	0.0587034	C069R086;C115R128
[OVER]	GO:0033045	#REF!	regulation of sister chromatid segregation	BIOLOGICAL_PROCESS	0.205955	0.0111493	8	498	246	42089	3.14961	1.16937	C032R085;C222R034;C056R035;C237R131;C261R077;C045R054;C014R039;C161R093
[OVER]	GO:0008216	#REF!	spermidine metabolic process	BIOLOGICAL_PROCESS	0.205955	0.0111464	2	25	252	42562	0.787402	0.0587034	C232R154;C141R034
[OVER]	GO:0071212	#REF!	subsynaptic reticulum	CELLULAR_COMPONENT	0.205955	0.0111464	2	25	252	42562	0.787402	0.0587034	C235R021;C053R071
[OVER]	GO:0046125	#REF!	pyrimidine deoxyribonucleoside metabolic process	BIOLOGICAL_PROCESS	0.205955	0.0111464	2	25	252	42562	0.787402	0.0587034	C238R153;C007R105
[OVER]	GO:0007309	#REF!	oocyte axis specification	BIOLOGICAL_PROCESS	0.205955	0.0111488	6	306	248	42281	2.3622	0.718529	C083R139;C235R021;C053R071;C024R130;C014R039;C008R153
[OVER]	GO:0046942	#REF!	carboxylic acid transport	BIOLOGICAL_PROCESS	0.206973	0.0112124	14	1152	240	41435	5.51181	2.70505	C188R087;C026R110;C170R094;C116R146;C019R121;C106R076;C015R068;C046R001;C039R120;C143R165;C165R079;C007R122;C139R061;C154R068
[OVER]	GO:0042304	#REF!	regulation of fatty acid biosynthetic process	BIOLOGICAL_PROCESS	0.20816	0.0112919	5	220	249	42367	1.9685	0.51659	C116R146;C019R121;C143R165;C165R079;C026R110
[OVER]	GO:0009756	#REF!	carbohydrate mediated signaling	BIOLOGICAL_PROCESS	0.20816	0.0113008	3	75	251	42512	1.1811	0.17611	C069R086;C115R128;C030R041
[OVER]	GO:0044144	#REF!	modulation of growth of symbiont involved in interaction with host	BIOLOGICAL_PROCESS	0.20816	0.0113008	3	75	251	42512	1.1811	0.17611	C151R100;C201R005;C099R075
[OVER]	GO:0032355	#REF!	response to estradiol	BIOLOGICAL_PROCESS	0.208586	0.011332	13	1022	241	41565	5.11811	2.39979	C123R093;C026R110;C116R146;C205R135;C237R131;C008R153;C047R004;C019R121;C242R049;C039R120;C143R165;C169R049;C165R079
[OVER]	GO:0042742	#REF!	defense response to bacterium	BIOLOGICAL_PROCESS	0.210541	0.0114463	16	1375	238	41212	6.29921	3.22868	C151R100;C173R106;C202R049;C238R092;C236R091;C032R080;C228R028;C099R075;C194R166;C108R142;C201R005;C027R162;C161R157;C229R169;C252R096;C039R120
[UNDER]	GO:0016051	#REF!	carbohydrate biosynthetic process	BIOLOGICAL_PROCESS	0.212974	0.0115868	1	1171	253	41416	0.393701	2.74967	C132R139
[OVER]	GO:0001916	#REF!	positive regulation of T cell mediated cytotoxicity	BIOLOGICAL_PROCESS	0.214385	0.0116964	3	76	251	42511	1.1811	0.178458	C027R162;C050R007;C127R051
[OVER]	GO:0060347	#REF!	heart trabecula formation	BIOLOGICAL_PROCESS	0.214385	0.0116964	3	76	251	42511	1.1811	0.178458	C069R086;C115R128;C065R103
[OVER]	GO:0036335	#REF!	intestinal stem cell homeostasis	BIOLOGICAL_PROCESS	0.214385	0.0116964	3	76	251	42511	1.1811	0.178458	C069R086;C013R036;C115R128
[OVER]	GO:0022843	#REF!	voltage-gated cation channel activity	MOLECULAR_FUNCTION	0.214385	0.0116967	5	222	249	42365	1.9685	0.521286	C116R146;C019R121;C143R165;C165R079;C026R110
[OVER]	GO:0090432	#REF!	myristoyl-CoA ligase activity	MOLECULAR_FUNCTION	0.214417	0.0118228	1	1	253	42586	0.393701	0.00234813	C015R068
[OVER]	GO:0004876	#REF!	complement component C3a receptor activity	MOLECULAR_FUNCTION	0.214417	0.0118228	1	1	253	42586	0.393701	0.00234813	C003R128
[OVER]	GO:0004838	#REF!	L-tyrosine:2-oxoglutarate aminotransferase activity	MOLECULAR_FUNCTION	0.214417	0.0118228	1	1	253	42586	0.393701	0.00234813	C132R139
[OVER]	GO:0002660	#REF!	positive regulation of peripheral tolerance induction	BIOLOGICAL_PROCESS	0.214417	0.0118228	1	1	253	42586	0.393701	0.00234813	C238R092
[OVER]	GO:0002654	#REF!	positive regulation of tolerance induction dependent upon immune response	BIOLOGICAL_PROCESS	0.214417	0.0118228	1	1	253	42586	0.393701	0.00234813	C238R092
[OVER]	GO:0002658	#REF!	regulation of peripheral tolerance induction	BIOLOGICAL_PROCESS	0.214417	0.0118228	1	1	253	42586	0.393701	0.00234813	C238R092
[OVER]	GO:0072365	#REF!	regulation of cellular ketone metabolic process by negative regulation of transcription from RNA polymerase II promoter	BIOLOGICAL_PROCESS	0.214417	0.0118228	1	1	253	42586	0.393701	0.00234813	C170R094
[OVER]	GO:1901888	#REF!	regulation of cell junction assembly	BIOLOGICAL_PROCESS	0.214417	0.0118161	9	607	245	41980	3.54331	1.42532	C086R035;C149R022;C114R159;C196R074;C061R108;C145R128;C101R042;C205R145;C258R092
[UNDER]	GO:0031301	#REF!	integral component of organelle membrane	CELLULAR_COMPONENT	0.214417	0.0117496	1	1204	253	41383	0.393701	2.82715	C050R007
[OVER]	GO:0070547	#REF!	L-tyrosine aminotransferase activity	MOLECULAR_FUNCTION	0.214417	0.0118228	1	1	253	42586	0.393701	0.00234813	C132R139
[OVER]	GO:1904188	#REF!	negative regulation of transformation of host cell by virus	BIOLOGICAL_PROCESS	0.214417	0.0118228	1	1	253	42586	0.393701	0.00234813	C047R136
[OVER]	GO:1904187	#REF!	regulation of transformation of host cell by virus	BIOLOGICAL_PROCESS	0.214417	0.0118228	1	1	253	42586	0.393701	0.00234813	C047R136
[OVER]	GO:0002849	#REF!	regulation of peripheral T cell tolerance induction	BIOLOGICAL_PROCESS	0.214417	0.0118228	1	1	253	42586	0.393701	0.00234813	C238R092
[OVER]	GO:0002851	#REF!	positive regulation of peripheral T cell tolerance induction	BIOLOGICAL_PROCESS	0.214417	0.0118228	1	1	253	42586	0.393701	0.00234813	C238R092
[OVER]	GO:0007267	#REF!	cell-cell signaling	BIOLOGICAL_PROCESS	0.214417	0.0117235	51	6095	203	36492	20.0787	14.3119	C123R093;C151R100;C181R043;C238R092;C196R074;C100R108;C099R075;C136R038;C201R005;C007R122;C188R087;C032R099;C045R054;C047R004;C165R072;C235R021;C231R116;C163R125;C145R128;C115R128;C165R079;C009R100;C154R068;C161R093;C026R110;C165R107;C200R058;C051R035;C028R006;C222R034;C019R121;C114R159;C106R076;C171R130;C252R096;C111R099;C143R165;C169R049;C053R071;C139R061;C069R086;C024R130;C116R146;C136R161;C03…
[UNDER]	GO:0070647	#REF!	protein modification by small protein conjugation or removal	BIOLOGICAL_PROCESS	0.215631	0.0119064	9	3213	245	39374	3.54331	7.54456	C229R054;C161R157;C265R062;C147R099;C092R081;C051R056;C172R127;C045R054;C181R058
[OVER]	GO:0005201	#REF!	extracellular matrix structural constituent	MOLECULAR_FUNCTION	0.215631	0.0119028	5	223	249	42364	1.9685	0.523634	C241R154;C047R136;C168R027;C162R008;C007R019
[OVER]	GO:1905959	#REF!	positive regulation of cellular response to alcohol	BIOLOGICAL_PROCESS	0.215949	0.0119573	2	26	252	42561	0.787402	0.0610515	C222R034;C161R093
[OVER]	GO:1901421	#REF!	positive regulation of response to alcohol	BIOLOGICAL_PROCESS	0.215949	0.0119573	2	26	252	42561	0.787402	0.0610515	C222R034;C161R093
[OVER]	GO:0005920	#REF!	smooth septate junction	CELLULAR_COMPONENT	0.215949	0.0119573	2	26	252	42561	0.787402	0.0610515	C235R021;C053R071
[OVER]	GO:0120193	#REF!	tight junction organization	BIOLOGICAL_PROCESS	0.215949	0.011955	7	405	247	42182	2.75591	0.950994	C235R021;C086R035;C149R022;C024R130;C061R108;C205R145;C053R071
[OVER]	GO:0060255	#REF!	regulation of macromolecule metabolic process	BIOLOGICAL_PROCESS	0.216141	0.0119846	121	16895	133	25692	47.6378	39.6717	C032R085;C123R093;C180R081;C056R035;C227R083;C051R056;C172R127;C108R064;C015R046;C115R136;C013R036;C168R092;C024R070;C237R131;C261R077;C251R060;C032R099;C045R054;C047R004;C231R116;C075R139;C242R049;C115R128;C162R008;C009R100;C154R068;C161R093;C212R074;C003R128;C165R107;C250R051;C170R094;C228R028;C051R035;C222R158;C083R139;C047R136;C172R108;C222R034;C019R121;C106R076;C229R156;C203R158;C223R127;C04…
[OVER]	GO:0050865	#REF!	regulation of cell activation	BIOLOGICAL_PROCESS	0.216141	0.0119824	24	2339	230	40248	9.44882	5.49229	C123R093;C202R049;C238R092;C026R110;C250R130;C116R146;C205R135;C209R043;C194R166;C235R021;C172R108;C127R051;C019R121;C255R103;C229R169;C252R096;C111R099;C039R120;C143R165;C258R092;C165R079;C053R071;C009R100;C070R162
[OVER]	GO:0016334	#REF!	establishment or maintenance of polarity of follicular epithelium	BIOLOGICAL_PROCESS	0.218067	0.0120998	3	77	251	42510	1.1811	0.180806	C235R021;C053R071;C024R130
[OVER]	GO:0051058	#REF!	negative regulation of small GTPase mediated signal transduction	BIOLOGICAL_PROCESS	0.221853	0.0123271	6	313	248	42274	2.3622	0.734966	C222R034;C242R139;C001R030;C032R099;C045R054;C161R093
[OVER]	GO:2000107	#REF!	negative regulation of leukocyte apoptotic process	BIOLOGICAL_PROCESS	0.221853	0.0123224	5	225	249	42362	1.9685	0.52833	C127R051;C252R096;C238R092;C013R036;C073R049
[OVER]	GO:0070160	#REF!	tight junction	CELLULAR_COMPONENT	0.22339	0.0124211	8	508	246	42079	3.14961	1.19285	C235R021;C086R035;C149R022;C024R130;C061R108;C015R123;C205R145;C053R071
[OVER]	GO:1903209	#REF!	positive regulation of oxidative stress-induced cell death	BIOLOGICAL_PROCESS	0.224698	0.0125112	3	78	251	42509	1.1811	0.183154	C047R004;C100R108;C238R092
[OVER]	GO:0007213	#REF!	G protein-coupled acetylcholine receptor signaling pathway	BIOLOGICAL_PROCESS	0.224698	0.0125112	3	78	251	42509	1.1811	0.183154	C007R122;C106R076;C154R068
[OVER]	GO:0015318	#REF!	inorganic molecular entity transmembrane transporter activity	MOLECULAR_FUNCTION	0.225253	0.0125508	20	1859	234	40728	7.87402	4.36518	C086R035;C181R043;C217R121;C026R110;C100R108;C116R146;C028R006;C019R121;C149R022;C161R157;C098R102;C233R106;C189R067;C061R108;C050R007;C143R165;C165R079;C067R147;C254R061;C035R056
[OVER]	GO:0001786	#REF!	phosphatidylserine binding	MOLECULAR_FUNCTION	0.227085	0.0126792	6	315	248	42272	2.3622	0.739662	C116R146;C019R121;C143R165;C165R079;C026R110;C015R137
[OVER]	GO:0070509	#REF!	calcium ion import	BIOLOGICAL_PROCESS	0.227085	0.0126792	6	315	248	42272	2.3622	0.739662	C116R146;C019R121;C143R165;C165R079;C026R110;C100R108
[OVER]	GO:0005776	#REF!	autophagosome	CELLULAR_COMPONENT	0.227085	0.0126792	6	315	248	42272	2.3622	0.739662	C027R166;C133R102;C123R075;C248R164;C122R118;C024R003
[OVER]	GO:0045409	#REF!	negative regulation of interleukin-6 biosynthetic process	BIOLOGICAL_PROCESS	0.228812	0.0127933	2	27	252	42560	0.787402	0.0633996	C229R156;C194R166
[OVER]	GO:0010424	#REF!	DNA methylation on cytosine within a CG sequence	BIOLOGICAL_PROCESS	0.228812	0.0127933	2	27	252	42560	0.787402	0.0633996	C069R086;C115R128
[OVER]	GO:0007283	#REF!	spermatogenesis	BIOLOGICAL_PROCESS	0.229188	0.0128232	24	2377	230	40210	9.44882	5.58152	C007R030;C236R052;C242R097;C180R081;C069R086;C040R065;C227R083;C051R056;C194R166;C083R139;C165R072;C176R151;C182R133;C161R157;C075R139;C106R076;C203R158;C115R128;C216R009;C191R068;C242R139;C007R122;C139R061;C154R068
[truncated: 723 more rows]

## Sheet: bar
Supplementary File S6. 255 unique chalimus-responsive DEPs (fold-change ≥ 2) from ADJ vs. PRE probe list (Figure 2). Analysis was performed at FDR < 0.05 using Fisher's Exact Test. 44K salmon array was used as the reference. Top GO terms from each category with lower P-values are selected for generating the bar plot. Pie charts represent the distribution of GO terms, in which BP and CC are shown …

[truncated: 2 more sheets: pie, Probes]
