# Supplementary material for: Transcriptomic Profiling in Fins of Atlantic Salmon Parasitized with Sea Lice: Evidence for an Early Imbalance Between Chalimus-Induced Immunomodulation and the Host’s Defense Response
Source: Int J Mol Sci. 2020 Mar 31;21(7):2417. doi: 10.3390/ijms21072417 (PMC7177938; doi:10.3390/ijms21072417)
Supplement: Supplementary file 1 [file ijms-21-02417-s001.zip › ijms-721524-final-supplementary-revised/Supplementary_Files/Supp. File_S7_intersect_up_651.xls]

## Sheet: ClueGO_intersect_up_651
Supplementary File S7. Comprehensive details of GO cluster groups and significant individual GO terms for up-regulated DEPs shared by ADJ vs. PRE and ATT vs. PRE lists (n=651) as determined by ClueGO tool in Cytoscape (v3.5.1).
GOID	GOTerm1	Ontology Source	Term PValue	Term PValue Corrected with Bonferroni step down	Group PValue	Group PValue Corrected with Bonferroni step down	GOLevels	GOGroups	% Associated Genes	Nr. Genes	Associated Genes Found	User defined group theme2
R-HSA:68877	Mitotic Prometaphase	REACTOME_Pathways_23.05.2019	7.92987e-09	1.27195e-05	2.09353e-11	1.25612e-10	[-1]	Group5	14.2012	24	[AURKB, BUB1, CCNB2, CENPE, CENPM, CEP135, CEP70, HAUS3, HAUS6, INCENP, KIF2C, KNL1, NUP107, NUP160, NUP98, ODF2, PCNT, PLK1, PPP2R5A, RANGAP1, SFI1, SGO1, TUBA1C, ZW10]	Cell cycle and chromosome
R-HSA:194315	Signaling by Rho GTPases	REACTOME_Pathways_23.05.2019	2.60077e-08	4.16644e-05	2.09353e-11	1.25612e-10	[-1]	Group5	10.3659	34	[AR, ARHGAP11A, ARHGAP45, ARHGEF12, ARHGEF4, AURKB, BUB1, CENPE, CENPM, CHN1, FLNA, INCENP, IQGAP1, IQGAP3, KDM1A, KDM4C, KIF2C, KNL1, KTN1, MRTFA, NUP107, NUP160, NUP98, OCRL, PAK2, PLK1, PPP2R5A, RANGAP1, RHOU, SGO1, SOS1, TUBA1C, WASL, ZW10]
R-HSA:68886	M Phase	REACTOME_Pathways_23.05.2019	1.1747e-07	0.000187717	2.09353e-11	1.25612e-10	[-1]	Group5	10.3333	31	[AAAS, AURKB, BUB1, CCNB2, CDC27, CENPE, CENPM, CEP135, CEP70, HAUS3, HAUS6, INCENP, KIF23, KIF2C, KNL1, MASTL, NCAPG2, NIPBL, NUP107, NUP160, NUP98, ODF2, PCNT, PLK1, PPP2R5A, PSMB8, RANGAP1, SFI1, SGO1, TUBA1C, ZW10]
GO:0005819	spindle	GO_CellularComponent-EBI-UniProt-GOA_23.05.2019_00h00	1.67666e-07	0.000267763	2.09353e-11	1.25612e-10	[4, 5, 6, 7, 8, 9]	Group5	9.60452	34	[AAAS, ASPM, ATM, AURKB, CDC27, CENPE, CKAP2, DLGAP5, F10, FAM110A, HAUS3, HAUS6, HNRNPK, INCENP, KIF20B, KIF23, KIFC1, MID1, MTUS1, ODF2, PLK1, PLK2, RANGAP1, SGO1, SHCBP1, SLC34A1, SPAG5, TACC3, TBL1XR1, TOPBP1, TPX2, TTK, ZNF207, ZW10]
R-HSA:195258	RHO GTPase Effectors	REACTOME_Pathways_23.05.2019	1.84185e-07	0.00029396	2.09353e-11	1.25612e-10	[-1]	Group5	11.4035	26	[AR, AURKB, BUB1, CENPE, CENPM, FLNA, INCENP, IQGAP1, IQGAP3, KDM1A, KDM4C, KIF2C, KNL1, KTN1, MRTFA, NUP107, NUP160, NUP98, PAK2, PLK1, PPP2R5A, RANGAP1, SGO1, TUBA1C, WASL, ZW10]
R-HSA:2500257	Resolution of Sister Chromatid Cohesion	REACTOME_Pathways_23.05.2019	2.08641e-07	0.000332783	2.09353e-11	1.25612e-10	[-1]	Group5	16.0377	17	[AURKB, BUB1, CCNB2, CENPE, CENPM, INCENP, KIF2C, KNL1, NUP107, NUP160, NUP98, PLK1, PPP2R5A, RANGAP1, SGO1, TUBA1C, ZW10]
R-HSA:141424	Amplification of signal from the kinetochores	REACTOME_Pathways_23.05.2019	3.02067e-07	0.000481495	2.09353e-11	1.25612e-10	[-1]	Group5	17.6471	15	[AURKB, BUB1, CENPE, CENPM, INCENP, KIF2C, KNL1, NUP107, NUP160, NUP98, PLK1, PPP2R5A, RANGAP1, SGO1, ZW10]
R-HSA:141444	Amplification of signal from unattached kinetochores via a MAD2 inhibitory signal	REACTOME_Pathways_23.05.2019	3.02067e-07	0.000481495	2.09353e-11	1.25612e-10	[-1]	Group5	17.6471	15	[AURKB, BUB1, CENPE, CENPM, INCENP, KIF2C, KNL1, NUP107, NUP160, NUP98, PLK1, PPP2R5A, RANGAP1, SGO1, ZW10]
R-HSA:69618	Mitotic Spindle Checkpoint	REACTOME_Pathways_23.05.2019	4.27212e-07	0.000680548	2.09353e-11	1.25612e-10	[-1]	Group5	16.1616	16	[AURKB, BUB1, CDC27, CENPE, CENPM, INCENP, KIF2C, KNL1, NUP107, NUP160, NUP98, PLK1, PPP2R5A, RANGAP1, SGO1, ZW10]
R-HSA:5663220	RHO GTPases Activate Formins	REACTOME_Pathways_23.05.2019	6.9238e-07	0.00110158	2.09353e-11	1.25612e-10	[-1]	Group5	14.7826	17	[AURKB, BUB1, CENPE, CENPM, INCENP, KIF2C, KNL1, MRTFA, NUP107, NUP160, NUP98, PLK1, PPP2R5A, RANGAP1, SGO1, TUBA1C, ZW10]
GO:0000775	chromosome, centromeric region	GO_CellularComponent-EBI-UniProt-GOA_23.05.2019_00h00	8.91614e-07	0.00141677	2.09353e-11	1.25612e-10	[5, 6, 7, 8, 9, 10]	Group5	11.4428	23	[AURKB, BUB1, CENPE, CENPM, CTCF, HIRA, INCENP, KDM4B, KDM4C, KIF2C, KNL1, MIS18BP1, NUP107, NUP160, NUP98, PLK1, PPP2R5A, RANGAP1, SGO1, SPAG5, TTK, ZNF207, ZW10]
GO:0005694	chromosome	GO_CellularComponent-EBI-UniProt-GOA_23.05.2019_00h00	1.17917e-06	0.00187252	2.09353e-11	1.25612e-10	[4, 5, 6, 7]	Group5	6.61323	66	[AR, ASF1A, ATM, AURKB, BPTF, BRD2, BRD4, BUB1, CAD, CENPE, CENPM, CTCF, DDB1, ETAA1, FLNA, HIRA, HMGXB4, HNRNPK, INCENP, JUND, KDM1A, KDM4B, KDM4C, KIF2C, KNL1, MCM3AP, MIS18BP1, MMS22L, NCAPG2, NCOR2, NIPBL, NUP107, NUP160, NUP98, PADI2, PBRM1, PES1, PLK1, PLK2, POLD3, POLR2B, PPP2R5A, RANGAP1, RBM19, RNF20, RNF40, RPL4, SCP2, SGO1, SIN3B, SOS1, SPAG5, TCF7L2, TFIP11, THOC2, THOC5, TOPBP1, TRIM…
GO:0051276	chromosome organization	GO_BiologicalProcess-EBI-UniProt-GOA_23.05.2019_00h00	1.23057e-06	0.00195292	2.09353e-11	1.25612e-10	[4]	Group5	6.4	72	[ARID4A, ASF1A, ASPM, ATM, AURKB, BPTF, BRD2, BRD3, BRD4, BUB1, CAD, CCT7, CCT8, CDC27, CENPE, CENPM, CTCF, DCAF1, DDB1, DLGAP5, GFI1B, HIRA, INCENP, KDM1A, KDM4B, KDM4C, KIF23, KIF2C, KIFC1, KNL1, MCM3AP, MIS18BP1, MSL2, MYSM1, NAA60, NCAPG2, NIPBL, NRDE2, NUP107, NUP98, PADI2, PBRM1, PHC1, PLK1, POLD3, PPP3CA, PRDM12, PRDM2, RLF, RNF20, RNF40, RSBN1, RTN3, SCP2, SGO1, SIN3B, SMG5, SOS1, SPAG5, …
GO:0098687	chromosomal region	GO_CellularComponent-EBI-UniProt-GOA_23.05.2019_00h00	1.24227e-06	0.00197025	2.09353e-11	1.25612e-10	[4, 5, 6, 7, 8, 9]	Group5	9.11681	32	[ATM, AURKB, BUB1, CENPE, CENPM, CTCF, DDB1, HIRA, INCENP, KDM1A, KDM4B, KDM4C, KIF2C, KNL1, MIS18BP1, NUP107, NUP160, NUP98, PLK1, POLR2B, PPP2R5A, RANGAP1, SGO1, SPAG5, TFIP11, THOC2, THOC5, TTK, UPF1, WRAP53, ZNF207, ZW10]
GO:0000776	kinetochore	GO_CellularComponent-EBI-UniProt-GOA_23.05.2019_00h00	2.9151e-06	0.00462043	2.09353e-11	1.25612e-10	[2, 4, 5, 6, 7, 8, 9, 10, 11]	Group5	12.766	18	[AURKB, BUB1, CENPE, CENPM, INCENP, KIF2C, KNL1, MIS18BP1, NUP107, NUP160, NUP98, PLK1, RANGAP1, SGO1, SPAG5, TTK, ZNF207, ZW10]
GO:0044427	chromosomal part	GO_CellularComponent-EBI-UniProt-GOA_23.05.2019_00h00	3.08198e-06	0.00488186	2.09353e-11	1.25612e-10	[3, 4, 5, 6, 7, 8]	Group5	6.68934	59	[AR, ASF1A, ATM, AURKB, BPTF, BUB1, CAD, CENPE, CENPM, CTCF, DDB1, ETAA1, FLNA, HIRA, HMGXB4, HNRNPK, INCENP, JUND, KDM1A, KDM4B, KDM4C, KIF2C, KNL1, MIS18BP1, MMS22L, NCAPG2, NCOR2, NIPBL, NUP107, NUP160, NUP98, PADI2, PBRM1, PLK1, PLK2, POLD3, POLR2B, PPP2R5A, RANGAP1, RNF20, RNF40, RPL4, SCP2, SGO1, SIN3B, SOS1, SPAG5, TCF7L2, TFIP11, THOC2, THOC5, TRIM24, TTC37, TTK, UPF1, WDHD1, WRAP53, ZNF2…
GO:0000070	mitotic sister chromatid segregation	GO_BiologicalProcess-EBI-UniProt-GOA_23.05.2019_00h00	5.54538e-06	0.00877279	2.09353e-11	1.25612e-10	[4, 5, 6, 7]	Group5	11.7284	19	[ATM, AURKB, BUB1, CDC27, CENPE, DLGAP5, HIRA, INCENP, KIF23, KIF2C, KIFC1, NIPBL, PLK1, SGO1, SPAG5, TACC3, TTK, ZNF207, ZW10]
GO:0000777	condensed chromosome kinetochore	GO_CellularComponent-EBI-UniProt-GOA_23.05.2019_00h00	8.86833e-06	0.0139854	2.09353e-11	1.25612e-10	[3, 5, 6, 7, 8, 9, 10, 11, 12]	Group5	14.433	14	[BUB1, CENPE, CENPM, INCENP, KIF2C, KNL1, MIS18BP1, NUP107, PLK1, RANGAP1, SGO1, SPAG5, ZNF207, ZW10]
GO:0000779	condensed chromosome, centromeric region	GO_CellularComponent-EBI-UniProt-GOA_23.05.2019_00h00	1.08477e-05	0.0170742	2.09353e-11	1.25612e-10	[6, 7, 8, 9, 10, 11]	Group5	13.3929	15	[AURKB, BUB1, CENPE, CENPM, INCENP, KIF2C, KNL1, MIS18BP1, NUP107, PLK1, RANGAP1, SGO1, SPAG5, ZNF207, ZW10]
GO:0033044	regulation of chromosome organization	GO_BiologicalProcess-EBI-UniProt-GOA_23.05.2019_00h00	1.09627e-05	0.0172443	2.09353e-11	1.25612e-10	[5, 6]	Group5	8.40108	31	[ASF1A, ASPM, ATM, AURKB, BRD4, BUB1, CCT7, CCT8, CDC27, CENPE, CTCF, DLGAP5, HIRA, KDM1A, KDM4B, KDM4C, NIPBL, PADI2, PLK1, PRDM12, RNF20, RNF40, SMG5, TACC3, TTK, UBR5, UPF1, USP7, ZNF207, ZNF22, ZW10]
GO:0051983	regulation of chromosome segregation	GO_BiologicalProcess-EBI-UniProt-GOA_23.05.2019_00h00	1.50098e-05	0.0235504	2.09353e-11	1.25612e-10	[3, 4]	Group5	13.0435	15	[ATM, AURKB, BUB1, CDC27, CENPE, CTCF, DLGAP5, KIF2C, NIPBL, PLK1, SPAG5, TACC3, TTK, ZNF207, ZW10]
R-HSA:69278	Cell Cycle, Mitotic	REACTOME_Pathways_23.05.2019	1.65745e-05	0.0259723	2.09353e-11	1.25612e-10	[-1]	Group5	7.87037	34	[AAAS, AURKB, BUB1, CCNB2, CDC27, CENPE, CENPM, CEP135, CEP70, HAUS3, HAUS6, INCENP, KIF23, KIF2C, KNL1, LIG1, MASTL, NCAPG2, NIPBL, NUP107, NUP160, NUP98, ODF2, PCNT, PLK1, POLD3, PPP2R5A, PSMB8, RANGAP1, SFI1, SGO1, TPX2, TUBA1C, ZW10]
GO:0007091	metaphase/anaphase transition of mitotic cell cycle	GO_BiologicalProcess-EBI-UniProt-GOA_23.05.2019_00h00	2.04572e-05	0.0320359	2.09353e-11	1.25612e-10	[5, 6, 7, 8, 9, 10]	Group5	16.6667	11	[ATM, AURKB, BUB1, CDC27, CENPE, DLGAP5, PLK1, TACC3, TTK, ZNF207, ZW10]
GO:0000793	condensed chromosome	GO_CellularComponent-EBI-UniProt-GOA_23.05.2019_00h00	2.19307e-05	0.0343216	2.09353e-11	1.25612e-10	[5, 6, 7, 8]	Group5	10	21	[AURKB, BRD4, BUB1, CENPE, CENPM, CTCF, INCENP, KIF2C, KNL1, MIS18BP1, NCAPG2, NUP107, PES1, PLK1, RANGAP1, SCP2, SGO1, SPAG5, TOPBP1, ZNF207, ZW10]
R-HSA:2467813	Separation of Sister Chromatids	REACTOME_Pathways_23.05.2019	2.6504e-05	0.0414523	2.09353e-11	1.25612e-10	[-1]	Group5	10.9091	18	[AURKB, BUB1, CDC27, CENPE, CENPM, INCENP, KIF2C, KNL1, NUP107, NUP160, NUP98, PLK1, PPP2R5A, PSMB8, RANGAP1, SGO1, TUBA1C, ZW10]
GO:0000819	sister chromatid segregation	GO_BiologicalProcess-EBI-UniProt-GOA_23.05.2019_00h00	2.75838e-05	0.0431134	2.09353e-11	1.25612e-10	[4, 5]	Group5	10.1523	20	[ATM, AURKB, BUB1, CDC27, CENPE, CTCF, DLGAP5, HIRA, INCENP, KIF23, KIF2C, KIFC1, NIPBL, PLK1, SGO1, SPAG5, TACC3, TTK, ZNF207, ZW10]
GO:0007051	spindle organization	GO_BiologicalProcess-EBI-UniProt-GOA_23.05.2019_00h00	3.11901e-05	0.0486877	2.09353e-11	1.25612e-10	[3, 4, 6]	Group5	10.7784	18	[AAAS, ASPM, AURKB, CENPE, CEP120, FLNA, HAUS3, HAUS6, KIF23, KIFC1, PCNT, PLK1, PLK2, SPAG5, TACC3, TPX2, TTK, ZNF207]
GO:0044784	metaphase/anaphase transition of cell cycle	GO_BiologicalProcess-EBI-UniProt-GOA_23.05.2019_00h00	3.15276e-05	0.0491831	2.09353e-11	1.25612e-10	[4, 5, 6, 7, 8]	Group5	15.942	11	[ATM, AURKB, BUB1, CDC27, CENPE, DLGAP5, PLK1, TACC3, TTK, ZNF207, ZW10]
GO:0043232	intracellular non-membrane-bounded organelle	GO_CellularComponent-EBI-UniProt-GOA_23.05.2019_00h00	4.74838e-08	7.5974e-05	4.74838e-08	2.37419e-07	[3, 4, 5, 6]	Group1	5.02418	187	[AAAS, ACADVL, ALDOA, ALDOC, AR, ARID4A, ARNTL, ARSA, ASAP1, ASF1A, ASPM, ATAD3A, ATF3, ATM, AURKB, BPTF, BRD2, BRD4, BUB1, C2CD3, CAD, CAPN3, CAVIN2, CCNB2, CCT7, CCT8, CDC27, CENPE, CENPM, CEP120, CEP135, CEP70, CIR1, CKAP2, COL9A2, CTCF, DAPK2, DBT, DCAF1, DDB1, DEF6, DLGAP5, DSP, EEF2, EIF3A, ELAC2, ETAA1, F10, FAM110A, FLNA, GAPDH, GCN1, GIMAP7, GSN, HAUS3, HAUS6, HIRA, HMGXB4, HNRNPK, HYLS1…	Cytoskeleton
GO:0005819	spindle	GO_CellularComponent-EBI-UniProt-GOA_23.05.2019_00h00	1.67666e-07	0.000267763	4.74838e-08	2.37419e-07	[4, 5, 6, 7, 8, 9]	Group1	9.60452	34	[AAAS, ASPM, ATM, AURKB, CDC27, CENPE, CKAP2, DLGAP5, F10, FAM110A, HAUS3, HAUS6, HNRNPK, INCENP, KIF20B, KIF23, KIFC1, MID1, MTUS1, ODF2, PLK1, PLK2, RANGAP1, SGO1, SHCBP1, SLC34A1, SPAG5, TACC3, TBL1XR1, TOPBP1, TPX2, TTK, ZNF207, ZW10]
GO:0015630	microtubule cytoskeleton	GO_CellularComponent-EBI-UniProt-GOA_23.05.2019_00h00	7.55115e-07	0.00120063	4.74838e-08	2.37419e-07	[5, 6, 7, 8]	Group1	6.45161	72	[AAAS, ASPM, ATM, AURKB, C2CD3, CCNB2, CCT7, CCT8, CDC27, CENPE, CEP120, CEP135, CEP70, CIR1, CKAP2, DAPK2, DLGAP5, EIF3A, F10, FAM110A, GAPDH, HAUS3, HAUS6, HNRNPK, HYLS1, INCENP, IQGAP1, ITLN1, KIF20B, KIF23, KIF2C, KIFC1, KTN1, MASTL, METAP2, MID1, MID2, MPHOSPH9, MTUS1, NLRC3, ODF2, PCNT, PLA2G3, PLK1, PLK2, PPP2R5A, PPP4R3A, RABL6, RANGAP1, SFI1, SGO1, SHCBP1, SHROOM2, SLC34A1, SLC43A3, SLMA…
GO:0044430	cytoskeletal part	GO_CellularComponent-EBI-UniProt-GOA_23.05.2019_00h00	6.69342e-06	0.0105756	4.74838e-08	2.37419e-07	[3, 4, 5, 6, 7, 8]	Group1	5.77054	85	[AAAS, ASAP1, ASPM, ATM, AURKB, BRD4, C2CD3, CAD, CCNB2, CCT7, CCT8, CDC27, CENPE, CEP120, CEP135, CEP70, CIR1, CKAP2, DAPK2, DLGAP5, DSP, EIF3A, F10, FAM110A, FLNA, GSN, HAUS3, HAUS6, HNRNPK, HYLS1, INCENP, IQGAP1, ITLN1, JUP, KIF20B, KIF23, KIF2C, KIFC1, KRT2, KRT8, KTN1, MASTL, METAP2, MID1, MID2, MPHOSPH9, MTUS1, MYH2, MYL1, NLRC3, ODF2, PCNT, PLA2G3, PLK1, PLK2, PPP2R5A, PPP4R3A, RABL6, RANG…
GO:0005874	microtubule	GO_CellularComponent-EBI-UniProt-GOA_23.05.2019_00h00	7.46119e-06	0.0117738	4.74838e-08	2.37419e-07	[5, 6, 7, 8, 9, 10]	Group1	8.42105	32	[ASPM, AURKB, CCT7, CCT8, CDC27, CENPE, CKAP2, DAPK2, EIF3A, HAUS3, HAUS6, INCENP, IQGAP1, ITLN1, KIF20B, KIF23, KIF2C, KIFC1, METAP2, MID1, MID2, MTUS1, ODF2, PCNT, PLK1, SHROOM2, SPAG5, TPX2, TUBA1C, TUBE1, ZNF207, ZW10]
GO:0005815	microtubule organizing center	GO_CellularComponent-EBI-UniProt-GOA_23.05.2019_00h00	8.99438e-06	0.0141751	4.74838e-08	2.37419e-07	[4, 5, 6, 7, 8, 9]	Group1	6.93069	49	[AAAS, ASPM, AURKB, C2CD3, CCNB2, CCT8, CDC27, CEP120, CEP135, CEP70, CIR1, CKAP2, DLGAP5, F10, FAM110A, HAUS3, HAUS6, HYLS1, KIF20B, KIF23, KIF2C, KIFC1, KTN1, MASTL, MPHOSPH9, MTUS1, NLRC3, ODF2, PCNT, PLA2G3, PLK1, PLK2, PPP2R5A, PPP4R3A, RABL6, SFI1, SGO1, SLC43A3, SLMAP, SMTNL2, SPAG5, TACC3, TOPBP1, TPX2, TRIOBP, TTC8, TUBE1, VPS51, WDR13]
GO:0005654	nucleoplasm	GO_CellularComponent-EBI-UniProt-GOA_23.05.2019_00h00	5.83488e-09	9.36498e-06	2.94172e-07	1.17669e-06	[4, 5, 6, 7, 8, 9, 10]	Group2	5.25999	175	[AAAS, ADK, ANKS1B, AQR, AR, ARID4A, ARIH2, ARNTL, ASAP1, ASF1A, ASPM, ATF3, ATM, AURKB, BPTF, BRD2, BRD4, BUB1, CAD, CAND1, CAVIN2, CCT8, CDC27, CENPE, CENPM, CEP70, CHN1, CIR1, CPSF7, CTCF, CX3CR1, DAPK2, DCAF1, DDB1, DEF6, DENND2D, DHX8, EIF3A, ELAC2, ELF2, FANCA, FANCC, FANCI, FOXO3, FOXP1, GTF3A, HAUS3, HAUS6, HIRA, HNRNPK, HOXC6, HOXC9, IL17RD, INCENP, IRF2, IRF8, JUND, KDM1A, KDM4B, KDM4C,…	Nucleus
GO:0044428	nuclear part	GO_CellularComponent-EBI-UniProt-GOA_23.05.2019_00h00	1.27192e-08	2.03889e-05	2.94172e-07	1.17669e-06	[3, 4, 5, 6, 7, 8]	Group2	4.9829	204	[AAAS, ACADVL, ADK, ANKS1B, AQR, AR, ARID4A, ARIH2, ARNTL, ARSA, ASAP1, ASF1A, ASPM, ATF3, ATM, AURKB, BPTF, BRD2, BRD4, BUB1, BUD13, CAD, CAND1, CAVIN2, CCT8, CDC27, CENPE, CENPM, CEP70, CHN1, CIR1, CPSF7, CTCF, CX3CR1, DAPK2, DCAF1, DDB1, DEF6, DENND2D, DHX8, EIF3A, ELAC2, ELF2, ERN1, ETAA1, FANCA, FANCC, FANCI, FLNA, FOXO3, FOXP1, GAPDH, GFI1B, GTF3A, HAUS3, HAUS6, HIRA, HMGXB4, HNRNPK, HOXC6,…
GO:0031981	nuclear lumen	GO_CellularComponent-EBI-UniProt-GOA_23.05.2019_00h00	4.18764e-08	6.70441e-05	2.94172e-07	1.17669e-06	[4, 5, 6, 7, 8, 9]	Group2	5.00791	190	[AAAS, ACADVL, ADK, ANKS1B, AQR, AR, ARID4A, ARIH2, ARNTL, ARSA, ASAP1, ASF1A, ASPM, ATF3, ATM, AURKB, BPTF, BRD2, BRD4, BUB1, CAD, CAND1, CAVIN2, CCT8, CDC27, CENPE, CENPM, CEP70, CHN1, CIR1, CPSF7, CTCF, CX3CR1, DAPK2, DCAF1, DDB1, DEF6, DENND2D, DHX8, EIF3A, ELAC2, ELF2, ETAA1, FANCA, FANCC, FANCI, FLNA, FOXO3, FOXP1, GFI1B, GTF3A, HAUS3, HAUS6, HIRA, HMGXB4, HNRNPK, HOXC6, HOXC9, IL17RD, INCE…
GO:0005634	nucleus	GO_CellularComponent-EBI-UniProt-GOA_23.05.2019_00h00	4.98875e-08	7.97701e-05	2.94172e-07	1.17669e-06	[4, 5, 6, 7]	Group2	4.54468	268	[AAAS, ACADVL, ADK, ALDH7A1, ALDOA, ANKS1B, AQR, AR, ARID4A, ARIH2, ARNTL, ARSA, ASAP1, ASF1A, ASPM, ATF3, ATM, ATP1A3, AURKB, BPTF, BRD2, BRD3, BRD4, BUB1, BUD13, CAD, CAND1, CAPN3, CAVIN2, CCNB2, CCT8, CDC27, CEBPZ, CENPE, CENPM, CEP70, CHCHD3, CHN1, CIR1, CPSF7, CTCF, CX3CR1, DAPK2, DCAF1, DDB1, DEF6, DENND2D, DHX8, DLGAP5, DQX1, DSP, EEF2, EIF3A, ELAC2, ELF2, EMX2, ENOPH1, ERN1, ETAA1, FANCA,…
GO:0043233	organelle lumen	GO_CellularComponent-EBI-UniProt-GOA_23.05.2019_00h00	4.67525e-07	0.000744299	2.94172e-07	1.17669e-06	[2, 3]	Group2	4.6682	223	[AAAS, ACAD8, ACADVL, ACO2, ACOT11, ADK, ALDH7A1, ALDOA, ALDOC, ANKS1B, ANO8, AP4B1, AQR, AR, ARHGAP45, ARID4A, ARIH2, ARNTL, ARSA, ASAP1, ASF1A, ASPM, ATAD3A, ATF3, ATM, AURKB, BPTF, BRD2, BRD4, BUB1, CAD, CAND1, CAVIN2, CCT8, CDC27, CENPE, CENPM, CEP70, CHN1, CIR1, COL9A2, CPSF7, CTCF, CX3CR1, DAPK2, DBI, DBT, DCAF1, DDB1, DEF6, DENND2D, DHX8, EEF2, EIF3A, ELAC2, ELF2, ETAA1, F10, F2, FAM110A, …
GO:0070013	intracellular organelle lumen	GO_CellularComponent-EBI-UniProt-GOA_23.05.2019_00h00	4.67525e-07	0.000744299	2.94172e-07	1.17669e-06	[3, 4, 5, 6]	Group2	4.6682	223	[AAAS, ACAD8, ACADVL, ACO2, ACOT11, ADK, ALDH7A1, ALDOA, ALDOC, ANKS1B, ANO8, AP4B1, AQR, AR, ARHGAP45, ARID4A, ARIH2, ARNTL, ARSA, ASAP1, ASF1A, ASPM, ATAD3A, ATF3, ATM, AURKB, BPTF, BRD2, BRD4, BUB1, CAD, CAND1, CAVIN2, CCT8, CDC27, CENPE, CENPM, CEP70, CHN1, CIR1, COL9A2, CPSF7, CTCF, CX3CR1, DAPK2, DBI, DBT, DCAF1, DDB1, DEF6, DENND2D, DHX8, EEF2, EIF3A, ELAC2, ELF2, ETAA1, F10, F2, FAM110A, …
GO:0046483	heterocycle metabolic process	GO_BiologicalProcess-EBI-UniProt-GOA_23.05.2019_00h00	3.6753e-06	0.005818	8.7027e-07	2.61081e-06	[3]	Group3	4.57273	221	[AAAS, ACOT1, ACOT11, ACSL6, ADK, ALDOA, ALDOC, AQR, AR, ARID4A, ARNTL, ASAP1, ASF1A, ASPM, ATF3, ATM, ATP1A3, ATP5MG, AURKB, BPTF, BRD2, BRD3, BRD4, BUD13, CAD, CAND1, CAPN3, CARD11, CCT7, CCT8, CDK5RAP1, CDKAL1, CEBPZ, CHCHD3, CHN1, CIR1, CKAP2, CPSF7, CTCF, CX3CR1, DBI, DCAF1, DDB1, DHX8, DLGAP5, EIF3A, ELAC2, ELF2, EMX2, ERN1, ETAA1, FANCA, FANCC, FANCI, FLNA, FOXO3, FOXP1, FOXP4, G6PC, GAPDH…	Metabolic process
GO:0034641	cellular nitrogen compound metabolic process	GO_BiologicalProcess-EBI-UniProt-GOA_23.05.2019_00h00	6.37994e-06	0.0100867	8.7027e-07	2.61081e-06	[3]	Group3	4.47139	236	[AAAS, ACOT1, ACOT11, ACSL6, ADK, ALDH7A1, ALDOA, ALDOC, ALOX12B, ALOXE3, AQR, AR, ARID4A, ARNTL, ARSA, ASAP1, ASF1A, ASPM, ATF3, ATM, ATP1A3, ATP5MG, AURKB, BPTF, BRD2, BRD3, BRD4, BUD13, CAD, CAND1, CAPN3, CARD11, CCT7, CCT8, CDK5RAP1, CDKAL1, CEBPZ, CHCHD3, CHN1, CIR1, CKAP2, CPSF7, CTCF, CX3CR1, DAPK2, DBI, DCAF1, DDB1, DHX8, DLGAP5, EEF2, EIF3A, ELAC2, ELF2, EMX2, ERN1, ETAA1, FANCA, FANCC, …
GO:0010467	gene expression	GO_BiologicalProcess-EBI-UniProt-GOA_23.05.2019_00h00	6.77612e-06	0.0106995	8.7027e-07	2.61081e-06	[4]	Group3	4.61676	206	[AAAS, ALOX12B, AQR, AR, ARID4A, ARNTL, ASAP1, ASF1A, ASPH, ASPM, ASTL, ATF3, ATM, AURKB, AVP, BPTF, BRD2, BRD3, BRD4, BUD13, C2CD3, CAND1, CAPN3, CARD11, CARTPT, CDK5RAP1, CDKAL1, CEBPZ, CHCHD3, CHN1, CIR1, CKAP2, CPSF7, CTCF, CX3CR1, DAPK2, DBI, DCAF1, DHX8, DLGAP5, EEF2, EIF3A, ELAC2, ELF2, EMX2, ERN1, F2, FANCA, FLNA, FOXO3, FOXP1, FOXP4, G6PC, GAPDH, GCN1, GFI1B, GFPT1, GGNBP2, GGT7, GSN, GT…
GO:0006139	nucleobase-containing compound metabolic process	GO_BiologicalProcess-EBI-UniProt-GOA_23.05.2019_00h00	1.08394e-05	0.017072	8.7027e-07	2.61081e-06	[3, 4]	Group3	4.54448	213	[AAAS, ACOT1, ACOT11, ACSL6, ADK, ALDOA, ALDOC, AQR, AR, ARID4A, ARNTL, ASAP1, ASF1A, ASPM, ATF3, ATM, ATP5MG, AURKB, BPTF, BRD2, BRD3, BRD4, BUD13, CAD, CAND1, CAPN3, CARD11, CCT7, CCT8, CDK5RAP1, CDKAL1, CEBPZ, CHCHD3, CHN1, CIR1, CKAP2, CPSF7, CTCF, CX3CR1, DBI, DCAF1, DDB1, DHX8, DLGAP5, EIF3A, ELAC2, ELF2, EMX2, ERN1, ETAA1, FANCA, FANCC, FANCI, FLNA, FOXO3, FOXP1, FOXP4, GAPDH, GCN1, GFI1B,…
GO:0006725	cellular aromatic compound metabolic process	GO_BiologicalProcess-EBI-UniProt-GOA_23.05.2019_00h00	1.22746e-05	0.0192833	8.7027e-07	2.61081e-06	[3]	Group3	4.51174	219	[AAAS, ACOT1, ACOT11, ACSL6, ADK, ALDOA, ALDOC, AQR, AR, ARID4A, ARNTL, ASAP1, ASF1A, ASPM, ATF3, ATM, ATP5MG, AURKB, BPTF, BRD2, BRD3, BRD4, BUD13, CAD, CAND1, CAPN3, CARD11, CCT7, CCT8, CDK5RAP1, CDKAL1, CEBPZ, CHCHD3, CHN1, CIR1, CKAP2, CPSF7, CTCF, CX3CR1, DBI, DCAF1, DDB1, DHX8, DLGAP5, EIF3A, ELAC2, ELF2, EMX2, ERN1, ETAA1, FANCA, FANCC, FANCI, FLNA, FOXO3, FOXP1, FOXP4, G6PC, GAPDH, GCN1, …
GO:1901360	organic cyclic compound metabolic process	GO_BiologicalProcess-EBI-UniProt-GOA_23.05.2019_00h00	1.37061e-05	0.0215186	8.7027e-07	2.61081e-06	[3]	Group3	4.48324	226	[AAAS, ACADVL, ACOT1, ACOT11, ACSL6, ADK, ALDOA, ALDOC, AQR, AR, ARID4A, ARNTL, ASAP1, ASF1A, ASPM, ATF3, ATM, ATP1A1, ATP1A3, ATP5MG, AURKB, BPTF, BRD2, BRD3, BRD4, BUD13, CAD, CAND1, CAPN3, CARD11, CCT7, CCT8, CDK5RAP1, CDKAL1, CEBPZ, CHCHD3, CHN1, CIR1, CKAP2, CPSF7, CTCF, CX3CR1, DBI, DCAF1, DDB1, DHX8, DLGAP5, EIF3A, ELAC2, ELF2, EMX2, ERN1, ETAA1, FANCA, FANCC, FANCI, FLNA, FOXO3, FOXP1, FO…
GO:0005819	spindle	GO_CellularComponent-EBI-UniProt-GOA_23.05.2019_00h00	1.67666e-07	0.000267763	3.19081e-05	3.19081e-05	[4, 5, 6, 7, 8, 9]	Group4	9.60452	34	[AAAS, ASPM, ATM, AURKB, CDC27, CENPE, CKAP2, DLGAP5, F10, FAM110A, HAUS3, HAUS6, HNRNPK, INCENP, KIF20B, KIF23, KIFC1, MID1, MTUS1, ODF2, PLK1, PLK2, RANGAP1, SGO1, SHCBP1, SLC34A1, SPAG5, TACC3, TBL1XR1, TOPBP1, TPX2, TTK, ZNF207, ZW10]	Cytoskeleton and cell cycle
GO:0015630	microtubule cytoskeleton	GO_CellularComponent-EBI-UniProt-GOA_23.05.2019_00h00	7.55115e-07	0.00120063	3.19081e-05	3.19081e-05	[5, 6, 7, 8]	Group4	6.45161	72	[AAAS, ASPM, ATM, AURKB, C2CD3, CCNB2, CCT7, CCT8, CDC27, CENPE, CEP120, CEP135, CEP70, CIR1, CKAP2, DAPK2, DLGAP5, EIF3A, F10, FAM110A, GAPDH, HAUS3, HAUS6, HNRNPK, HYLS1, INCENP, IQGAP1, ITLN1, KIF20B, KIF23, KIF2C, KIFC1, KTN1, MASTL, METAP2, MID1, MID2, MPHOSPH9, MTUS1, NLRC3, ODF2, PCNT, PLA2G3, PLK1, PLK2, PPP2R5A, PPP4R3A, RABL6, RANGAP1, SFI1, SGO1, SHCBP1, SHROOM2, SLC34A1, SLC43A3, SLMA…
GO:0000070	mitotic sister chromatid segregation	GO_BiologicalProcess-EBI-UniProt-GOA_23.05.2019_00h00	5.54538e-06	0.00877279	3.19081e-05	3.19081e-05	[4, 5, 6, 7]	Group4	11.7284	19	[ATM, AURKB, BUB1, CDC27, CENPE, DLGAP5, HIRA, INCENP, KIF23, KIF2C, KIFC1, NIPBL, PLK1, SGO1, SPAG5, TACC3, TTK, ZNF207, ZW10]
GO:0044430	cytoskeletal part	GO_CellularComponent-EBI-UniProt-GOA_23.05.2019_00h00	6.69342e-06	0.0105756	3.19081e-05	3.19081e-05	[3, 4, 5, 6, 7, 8]	Group4	5.77054	85	[AAAS, ASAP1, ASPM, ATM, AURKB, BRD4, C2CD3, CAD, CCNB2, CCT7, CCT8, CDC27, CENPE, CEP120, CEP135, CEP70, CIR1, CKAP2, DAPK2, DLGAP5, DSP, EIF3A, F10, FAM110A, FLNA, GSN, HAUS3, HAUS6, HNRNPK, HYLS1, INCENP, IQGAP1, ITLN1, JUP, KIF20B, KIF23, KIF2C, KIFC1, KRT2, KRT8, KTN1, MASTL, METAP2, MID1, MID2, MPHOSPH9, MTUS1, MYH2, MYL1, NLRC3, ODF2, PCNT, PLA2G3, PLK1, PLK2, PPP2R5A, PPP4R3A, RABL6, RANG…
GO:0005874	microtubule	GO_CellularComponent-EBI-UniProt-GOA_23.05.2019_00h00	7.46119e-06	0.0117738	3.19081e-05	3.19081e-05	[5, 6, 7, 8, 9, 10]	Group4	8.42105	32	[ASPM, AURKB, CCT7, CCT8, CDC27, CENPE, CKAP2, DAPK2, EIF3A, HAUS3, HAUS6, INCENP, IQGAP1, ITLN1, KIF20B, KIF23, KIF2C, KIFC1, METAP2, MID1, MID2, MTUS1, ODF2, PCNT, PLK1, SHROOM2, SPAG5, TPX2, TUBA1C, TUBE1, ZNF207, ZW10]
GO:0005815	microtubule organizing center	GO_CellularComponent-EBI-UniProt-GOA_23.05.2019_00h00	8.99438e-06	0.0141751	3.19081e-05	3.19081e-05	[4, 5, 6, 7, 8, 9]	Group4	6.93069	49	[AAAS, ASPM, AURKB, C2CD3, CCNB2, CCT8, CDC27, CEP120, CEP135, CEP70, CIR1, CKAP2, DLGAP5, F10, FAM110A, HAUS3, HAUS6, HYLS1, KIF20B, KIF23, KIF2C, KIFC1, KTN1, MASTL, MPHOSPH9, MTUS1, NLRC3, ODF2, PCNT, PLA2G3, PLK1, PLK2, PPP2R5A, PPP4R3A, RABL6, SFI1, SGO1, SLC43A3, SLMAP, SMTNL2, SPAG5, TACC3, TOPBP1, TPX2, TRIOBP, TTC8, TUBE1, VPS51, WDR13]
GO:0051983	regulation of chromosome segregation	GO_BiologicalProcess-EBI-UniProt-GOA_23.05.2019_00h00	1.50098e-05	0.0235504	3.19081e-05	3.19081e-05	[3, 4]	Group4	13.0435	15	[ATM, AURKB, BUB1, CDC27, CENPE, CTCF, DLGAP5, KIF2C, NIPBL, PLK1, SPAG5, TACC3, TTK, ZNF207, ZW10]
GO:0000922	spindle pole	GO_CellularComponent-EBI-UniProt-GOA_23.05.2019_00h00	1.59736e-05	0.0250467	3.19081e-05	3.19081e-05	[4, 5, 6, 7, 8, 9, 10]	Group4	11.3208	18	[AAAS, ASPM, AURKB, CKAP2, DLGAP5, F10, FAM110A, HNRNPK, KIF20B, ODF2, PLK1, PLK2, SGO1, SPAG5, TACC3, TOPBP1, TPX2, ZW10]
GO:0007091	metaphase/anaphase transition of mitotic cell cycle	GO_BiologicalProcess-EBI-UniProt-GOA_23.05.2019_00h00	2.04572e-05	0.0320359	3.19081e-05	3.19081e-05	[5, 6, 7, 8, 9, 10]	Group4	16.6667	11	[ATM, AURKB, BUB1, CDC27, CENPE, DLGAP5, PLK1, TACC3, TTK, ZNF207, ZW10]
GO:0000819	sister chromatid segregation	GO_BiologicalProcess-EBI-UniProt-GOA_23.05.2019_00h00	2.75838e-05	0.0431134	3.19081e-05	3.19081e-05	[4, 5]	Group4	10.1523	20	[ATM, AURKB, BUB1, CDC27, CENPE, CTCF, DLGAP5, HIRA, INCENP, KIF23, KIF2C, KIFC1, NIPBL, PLK1, SGO1, SPAG5, TACC3, TTK, ZNF207, ZW10]
GO:0007051	spindle organization	GO_BiologicalProcess-EBI-UniProt-GOA_23.05.2019_00h00	3.11901e-05	0.0486877	3.19081e-05	3.19081e-05	[3, 4, 6]	Group4	10.7784	18	[AAAS, ASPM, AURKB, CENPE, CEP120, FLNA, HAUS3, HAUS6, KIF23, KIFC1, PCNT, PLK1, PLK2, SPAG5, TACC3, TPX2, TTK, ZNF207]
GO:0044784	metaphase/anaphase transition of cell cycle	GO_BiologicalProcess-EBI-UniProt-GOA_23.05.2019_00h00	3.15276e-05	0.0491831	3.19081e-05	3.19081e-05	[4, 5, 6, 7, 8]	Group4	15.942	11	[ATM, AURKB, BUB1, CDC27, CENPE, DLGAP5, PLK1, TACC3, TTK, ZNF207, ZW10]
GO:0006397	mRNA processing	GO_BiologicalProcess-EBI-UniProt-GOA_23.05.2019_00h00	1.18083e-05	0.0185626	2.83827e-05	5.67654e-05	[6, 7, 8]	Group0	7.50469	40	[AQR, ASAP1, ASPM, BUD13, CIR1, CPSF7, DHX8, ERN1, HNRNPK, KDM1A, KHSRP, NUP98, PABPC1, PAPOLG, PCBP2, POLR2A, POLR2B, PPIA, PRPF39, PTCD2, RBM19, RBM25, RBM41, RNF20, RNF40, RTN3, SLU7, SRPK2, SRRM1, SRRM2, SRRT, SRSF9, SUPT5H, TFIP11, THOC2, THOC5, TUT1, WBP11, XRN2, ZC3H14]	mRNA
GO:0016071	mRNA metabolic process	GO_BiologicalProcess-EBI-UniProt-GOA_23.05.2019_00h00	2.83827e-05	0.0443338	2.83827e-05	5.67654e-05	[6, 7]	Group0	6.36364	56	[AQR, ASAP1, ASPM, ATM, BUD13, CIR1, CPSF7, DHX8, ERN1, FLNA, HNRNPK, IL17RD, KDM1A, KHSRP, MRTFA, NUP98, PABPC1, PABPC4, PAPOLG, PCBP2, PKP3, POLR2A, POLR2B, PPIA, PRPF39, PSMB8, PTCD2, RBM19, RBM25, RBM41, RNF20, RNF40, RPL4, RPS9, RTN3, SKIV2L, SLU7, SMG5, SRPK2, SRRM1, SRRM2, SRRT, SRSF9, SUPT5H, TFIP11, THOC2, THOC5, TNRC6C, TTC37, TTK, TUT1, UPF1, WBP11, XRN2, YTHDF3, ZC3H14]
1	Groups are shaded with identical colors as illustrated in pathway/network diagram in this file (refer to the sheet NW).
2	Related clusters are categorized under broad themes for discussion purpose.

## Sheet: NW
Supplementary File S7. Gene-Ontology (GO) enrichment and pathway term network analysis of up-regulated DEPs shared by ADJ vs. PRE and ATT vs. PRE lists (n=651).
GO enrichment analysis was performed by ClueGO plugin in Cytoscape. Three databases were used including GO (BP, MF and CC) and reactome pathways for retrieving associated GO terms. Only the networks and pathways with pV < 0.05 are illustrated. Functionally grouped network with terms as nodes linked by edges based on their kappa score level (≥0.4). Related-GO terms are grouped and illustrated with…

## Sheet: Bar
Supplementary File S7.
GO/pathway terms specific for genes shared by ADJ vs. PRE and ATT vs. PRE lists. The bars represent the percent genes associated with the terms. The number of genes per term is shown as bar label.

## Sheet: Pie
Supplementary File S7.
Overview chart with functional groups including specific terms. Note that the label of each category shown here is the most significant GO term in that particular cluster group and refer to the Supplementary Table_ClueGO_intersect_up_651 for details.
