# Supplementary material for: Transcriptomic Profiling in Fins of Atlantic Salmon Parasitized with Sea Lice: Evidence for an Early Imbalance Between Chalimus-Induced Immunomodulation and the Host’s Defense Response
Source: Int J Mol Sci. 2020 Mar 31;21(7):2417. doi: 10.3390/ijms21072417 (PMC7177938; doi:10.3390/ijms21072417)
Supplement: Supplementary file 1 [file ijms-21-02417-s001.zip › ijms-721524-final-supplementary-revised/Supplementary_Files/Supp. File_S8_intersect_down 1277.xls]

## Sheet: ClueGO_intersect_down_1277
Supplementary File S8. Comprehensive details of GO cluster groups and significant individual GO terms for down-regulated DEPs shared by ADJ vs. PRE and ATT vs. PRE lists (n=1277) as determined by ClueGO tool in Cytoscape (v3.5.1).
GOID	GOTerm1	Ontology Source	Term PValue	Term PValue Corrected with Bonferroni step down	Group PValue	Group PValue Corrected with Bonferroni step down	GOLevels	GOGroups	% Associated Genes	Nr. Genes	Associated Genes Found	User defined group theme2
GO:0005615	extracellular space	GO_CellularComponent-EBI-UniProt-GOA_23.05.2019_00h00	1.61579e-26	3.85367e-23	3.66419e-20	7.32839e-19	[2, 3]	Group14	10.2269	275	[ABI3BP, ACE, ACHE, AEBP1, AGA, ANGPTL1, ANXA13, ANXA4, ANXA6, APOD, ARF1, ARF4, ARPC1A, ARPC1B, ATP6AP1, ATP6V0C, ATP6V0D1, ATP6V1C1, ATP6V1E1, ATP6V1F, ATP6V1G1, ATP6V1H, AZGP1, B2M, BGLAP, BGN, BLOC1S1, BMP8A, BSG, C1GALT1C1, C1QL4, C1QTNF5, C1QTNF6, C4A, C4BPA, CA2, CALR, CAPN1, CBX8, CD40, CD59, CD63, CD81, CD9, CDH11, CFH, CFL2, CHIA, CHST14, CIB1, CKAP4, CKB, CKM, CLEC11A, CLEC3B, CLIC4, C…	Extracellular-related
GO:1903561	extracellular vesicle	GO_CellularComponent-EBI-UniProt-GOA_23.05.2019_00h00	3.6396e-17	8.67681e-14	3.66419e-20	7.32839e-19	[3, 4]	Group14	10.04	201	[ACE, AEBP1, ANGPTL1, ANXA13, ANXA4, ANXA6, APOD, ARF1, ARF4, ARPC1A, ARPC1B, ATP6AP1, ATP6V0C, ATP6V0D1, ATP6V1C1, ATP6V1E1, ATP6V1F, ATP6V1G1, ATP6V1H, AZGP1, B2M, BGLAP, BGN, BSG, C1GALT1C1, C4A, C4BPA, CA2, CALR, CAPN1, CBX8, CD40, CD59, CD63, CD81, CD9, CDH11, CFH, CFL2, CHST14, CIB1, CKAP4, CKB, CLEC3B, CLIC4, CLN5, CLU, CNPY2, COL15A1, COL6A1, COL6A2, COL6A3, CRABP2, CST3, CSTB, CTSD, CTSL…
GO:0043230	extracellular organelle	GO_CellularComponent-EBI-UniProt-GOA_23.05.2019_00h00	3.83145e-17	9.13034e-14	3.66419e-20	7.32839e-19	[2, 3]	Group14	10.0249	201	[ACE, AEBP1, ANGPTL1, ANXA13, ANXA4, ANXA6, APOD, ARF1, ARF4, ARPC1A, ARPC1B, ATP6AP1, ATP6V0C, ATP6V0D1, ATP6V1C1, ATP6V1E1, ATP6V1F, ATP6V1G1, ATP6V1H, AZGP1, B2M, BGLAP, BGN, BSG, C1GALT1C1, C4A, C4BPA, CA2, CALR, CAPN1, CBX8, CD40, CD59, CD63, CD81, CD9, CDH11, CFH, CFL2, CHST14, CIB1, CKAP4, CKB, CLEC3B, CLIC4, CLN5, CLU, CNPY2, COL15A1, COL6A1, COL6A2, COL6A3, CRABP2, CST3, CSTB, CTSD, CTSL…
GO:0070062	extracellular exosome	GO_CellularComponent-EBI-UniProt-GOA_23.05.2019_00h00	7.26811e-17	1.73126e-13	3.66419e-20	7.32839e-19	[3, 4, 5]	Group14	10.0201	199	[ACE, AEBP1, ANGPTL1, ANXA13, ANXA4, ANXA6, APOD, ARF1, ARF4, ARPC1A, ARPC1B, ATP6AP1, ATP6V0C, ATP6V0D1, ATP6V1C1, ATP6V1E1, ATP6V1F, ATP6V1G1, ATP6V1H, AZGP1, B2M, BGLAP, BGN, BSG, C1GALT1C1, C4A, C4BPA, CA2, CALR, CAPN1, CBX8, CD40, CD59, CD63, CD81, CD9, CDH11, CFH, CFL2, CHST14, CIB1, CKAP4, CKB, CLEC3B, CLIC4, CLN5, CLU, CNPY2, COL15A1, COL6A1, COL6A2, COL6A3, CRABP2, CST3, CSTB, CTSD, CTSL…
GO:0031982	vesicle	GO_CellularComponent-EBI-UniProt-GOA_23.05.2019_00h00	5.31085e-14	1.26345e-10	3.66419e-20	7.32839e-19	[3]	Group14	8.37017	284	[ACE, AEBP1, AGA, AGTRAP, ANGPTL1, ANO5, ANP32E, ANXA13, ANXA4, ANXA6, AP3S1, APOD, ARF1, ARF4, ARPC1A, ARPC1B, ARRDC3, ATP6AP1, ATP6V0C, ATP6V0D1, ATP6V1C1, ATP6V1E1, ATP6V1F, ATP6V1G1, ATP6V1H, AZGP1, B2M, BCL2L1, BGLAP, BGN, BSG, C1GALT1C1, C1QTNF5, C3AR1, C4A, C4BPA, CA2, CALR, CALU, CAPN1, CBX8, CD40, CD59, CD63, CD81, CD9, CD93, CDH11, CFH, CFL2, CHST14, CIB1, CKAP4, CKB, CLEC3B, CLIC4, CLN…
GO:0012505	endomembrane system	GO_CellularComponent-EBI-UniProt-GOA_23.05.2019_00h00	5.29733e-12	1.25971e-08	3.66419e-20	7.32839e-19	[2, 3]	Group14	7.91925	306	[ACE, ACHE, AGA, AGTRAP, ALDH3A2, ANGPTL1, ANO5, ANXA4, ANXA6, AP3S1, APOD, ARF1, ARF4, ARL5B, ARL6IP5, ARRDC3, ATP6AP1, ATP6V0C, ATP6V0D1, ATP6V1C1, ATP6V1E1, B2M, B3GNT5, BANF1, BCL2L1, BGLAP, BGN, BNIP3, BRINP3, BSCL2, BSG, C1GALT1C1, C1QTNF5, C3AR1, C4A, C4BPA, CALR, CALU, CAPN1, CD59, CD63, CD9, CD93, CDC42EP3, CERS2, CHPF, CHST11, CHST14, CIB1, CKAP4, CLEC3B, CLN5, CLU, CMTM3, CNIH1, CNPY2,…
GO:0031410	cytoplasmic vesicle	GO_CellularComponent-EBI-UniProt-GOA_23.05.2019_00h00	1.37994e-07	0.000324976	3.66419e-20	7.32839e-19	[4, 5, 6, 7]	Group14	8.25472	175	[ACE, AGA, AGTRAP, ANP32E, ANXA6, AP3S1, ARF1, ARRDC3, ATP6AP1, ATP6V0C, ATP6V0D1, ATP6V1C1, ATP6V1E1, ATP6V1G1, B2M, BCL2L1, BGLAP, BGN, BSG, C1QTNF5, C3AR1, C4BPA, CALR, CALU, CAPN1, CD59, CD63, CD9, CD93, CIB1, CKAP4, CLEC3B, CLIC4, CLU, CNIH1, COLEC12, CRP, CST3, CSTB, CTSD, CTSL, CTSV, CXCR4, CYB5R1, DAPK2, DCT, DDOST, DKK1, DLC1, DPP7, DTNBP1, EHD1, ENTR1, F3, FASN, FCER1G, FERMT2, FGFR3, F…
GO:0097708	intracellular vesicle	GO_CellularComponent-EBI-UniProt-GOA_23.05.2019_00h00	1.42363e-07	0.000335122	3.66419e-20	7.32839e-19	[3, 4, 5, 6]	Group14	8.24305	175	[ACE, AGA, AGTRAP, ANP32E, ANXA6, AP3S1, ARF1, ARRDC3, ATP6AP1, ATP6V0C, ATP6V0D1, ATP6V1C1, ATP6V1E1, ATP6V1G1, B2M, BCL2L1, BGLAP, BGN, BSG, C1QTNF5, C3AR1, C4BPA, CALR, CALU, CAPN1, CD59, CD63, CD9, CD93, CIB1, CKAP4, CLEC3B, CLIC4, CLU, CNIH1, COLEC12, CRP, CST3, CSTB, CTSD, CTSL, CTSV, CXCR4, CYB5R1, DAPK2, DCT, DDOST, DKK1, DLC1, DPP7, DTNBP1, EHD1, ENTR1, F3, FASN, FCER1G, FERMT2, FGFR3, F…
GO:0016192	vesicle-mediated transport	GO_BiologicalProcess-EBI-UniProt-GOA_23.05.2019_00h00	1.01222e-06	0.00236961	3.66419e-20	7.32839e-19	[4]	Group14	8.22488	158	[ACHE, AGA, ANGPTL1, ANXA13, AP3S1, ARF1, ARF4, ARL5B, ARPC1A, ARPC1B, ATP6AP1, ATP6V0C, ATP6V1C1, ATP6V1H, B2M, BCL2L1, BGLAP, BLOC1S1, C3AR1, C4A, C4BPA, CALR, CAPN1, CD151, CD209, CD300LF, CD302, CD59, CD63, CD81, CD9, CD93, CDH11, CKAP4, CLEC11A, CLEC3B, CLN5, CLU, CNIH1, COLEC12, CRP, CST3, CSTB, CTSD, CYB5R1, DAPK2, DCTN6, DDOST, DKK1, DLC1, DPP7, DTNBP1, EHD1, ENDOD1, ENPP2, ENTR1, ERGIC1,…
GO:0044433	cytoplasmic vesicle part	GO_CellularComponent-EBI-UniProt-GOA_23.05.2019_00h00	6.63622e-06	0.0152633	3.66419e-20	7.32839e-19	[3, 4, 5, 6, 7, 8]	Group14	8.46746	121	[AGA, AGTRAP, ANXA6, AP3S1, ATP6AP1, ATP6V0C, ATP6V0D1, ATP6V1C1, B2M, BCL2L1, BGLAP, BSG, C3AR1, C4BPA, CALR, CAPN1, CD59, CD63, CD9, CD93, CKAP4, CLEC3B, CLIC4, CLU, CNIH1, COLEC12, CST3, CSTB, CTSD, CTSL, CYB5R1, DAPK2, DCT, DDOST, DKK1, DLC1, DPP7, DTNBP1, EHD1, F3, FCER1G, FGL2, FN1, FPR1, FZD7, GALNS, GJA1, GMFG, GNAI2, GNPDA1, GPI, GRN, GSN, HBB, HEXB, HLA-B, HLA-H, HPSE, IL15RA, IMPDH1, K…
GO:0031012	extracellular matrix	GO_CellularComponent-EBI-UniProt-GOA_23.05.2019_00h00	1.96452e-15	4.67751e-12	1.31288e-16	2.49447e-15	[2, 3]	Group15	15.7549	72	[ABI3BP, ACHE, AEBP1, ANXA4, ANXA6, AZGP1, BGN, CALR, CCDC80, CD151, CLEC3B, CLU, COL10A1, COL15A1, COL5A2, COL6A1, COL6A2, COL6A3, COLEC12, CST3, CSTB, CTSD, CTSL, DBI, DCN, EFEMP1, EFEMP2, F3, FBN1, FGL2, FN1, FSTL1, HAPLN3, HPSE, HTRA1, LAMA4, LGALS1, LGALS3BP, LGALS9, LOX, LOXL3, LRRC32, LTBP3, MBL2, MDK, MFAP2, MGP, MMP13, MMP14, MMP19, MMP2, MMP23B, MXRA7, OGN, PCOLCE, PTN, S100A4, SEPT9, S…	Extracellular matrix
GO:0062023	collagen-containing extracellular matrix	GO_CellularComponent-EBI-UniProt-GOA_23.05.2019_00h00	2.38107e-14	5.66695e-11	1.31288e-16	2.49447e-15	[3, 4]	Group15	16.6667	61	[ABI3BP, ACHE, AEBP1, ANXA4, ANXA6, AZGP1, BGN, CALR, CCDC80, CD151, CLEC3B, CLU, COL10A1, COL15A1, COL5A2, COL6A1, COL6A2, COL6A3, CST3, CSTB, CTSD, CTSL, DCN, EFEMP1, EFEMP2, F3, FBN1, FGL2, FN1, FSTL1, HTRA1, LAMA4, LGALS1, LGALS3BP, LGALS9, LOXL3, LTBP3, MBL2, MDK, MFAP2, MGP, MMP2, MMP23B, MXRA7, OGN, PCOLCE, PTN, S100A4, SEPT9, SERPINE2, SERPINF1, SERPINH1, SFRP1, SPARC, SPON1, SRPX2, TGFBI…
R-HSA:1474244	Extracellular matrix organization	REACTOME_Pathways_23.05.2019	2.67932e-10	6.36337e-07	1.31288e-16	2.49447e-15	[-1]	Group15	17.5676	39	[BGN, BSG, CAPN1, CD151, COL10A1, COL15A1, COL5A2, COL6A1, COL6A2, COL6A3, CTSD, CTSL, CTSV, DCN, EFEMP1, EFEMP2, FBN1, FN1, HTRA1, ITGB1, LAMA4, LOX, LOXL3, LTBP3, MFAP2, MMP13, MMP14, MMP19, MMP2, P4HA2, PCOLCE, PLEC, PPIB, SCUBE1, SERPINH1, SH3PXD2A, SPARC, TTR, VCAM1]
GO:0030198	extracellular matrix organization	GO_BiologicalProcess-EBI-UniProt-GOA_23.05.2019_00h00	1.70835e-09	4.04538e-06	1.31288e-16	2.49447e-15	[4]	Group15	14.5897	48	[ABI3BP, AEBP1, BGN, BSG, CAPN1, CCDC80, COL10A1, COL15A1, COL5A2, COL6A1, COL6A2, COL6A3, CST3, CTSL, CTSV, DCN, EFEMP2, FAP, FBN1, FGFR4, FN1, GPM6B, HTRA1, ITGB1, LAMA4, LOX, LOXL3, MFAP2, MMP13, MMP14, MMP19, MMP2, MMP23B, MYH11, MYO1C, P3H4, PTK2, RGCC, SCUBE1, SERPINH1, SGCG, SH3PXD2A, SPARC, TGFBI, TMEM38B, TTR, TYRP1, VCAM1]
GO:0043062	extracellular structure organization	GO_BiologicalProcess-EBI-UniProt-GOA_23.05.2019_00h00	7.62125e-09	1.80014e-05	1.31288e-16	2.49447e-15	[3]	Group15	13.5417	52	[ABI3BP, AEBP1, ARF1, BGN, BSG, CAPN1, CCDC80, CD34, COL10A1, COL15A1, COL5A2, COL6A1, COL6A2, COL6A3, CST3, CTSL, CTSV, DCN, EFEMP2, FAP, FBN1, FGFR4, FN1, GPM6B, HTRA1, ITGB1, LAMA4, LOX, LOXL3, MFAP2, MMP13, MMP14, MMP19, MMP2, MMP23B, MYH11, MYO1C, P3H4, PLA2G7, PTK2, RGCC, SCARB1, SCUBE1, SERPINH1, SGCG, SH3PXD2A, SPARC, TGFBI, TMEM38B, TTR, TYRP1, VCAM1]
R-HSA:2022090	Assembly of collagen fibrils and other multimeric structures	REACTOME_Pathways_23.05.2019	1.53416e-07	0.000360989	1.31288e-16	2.49447e-15	[-1]	Group15	30.4348	14	[CD151, COL10A1, COL15A1, COL5A2, COL6A1, COL6A2, COL6A3, CTSL, CTSV, LOX, LOXL3, MMP13, PCOLCE, PLEC]
R-HSA:1474228	Degradation of the extracellular matrix	REACTOME_Pathways_23.05.2019	1.82107e-07	0.000428132	1.31288e-16	2.49447e-15	[-1]	Group15	21.7391	20	[BSG, CAPN1, COL10A1, COL15A1, COL5A2, COL6A1, COL6A2, COL6A3, CTSD, CTSL, CTSV, DCN, FBN1, FN1, HTRA1, MMP13, MMP14, MMP19, MMP2, SCUBE1]
R-HSA:1474290	Collagen formation	REACTOME_Pathways_23.05.2019	2.24769e-07	0.000528207	1.31288e-16	2.49447e-15	[-1]	Group15	24.6377	17	[CD151, COL10A1, COL15A1, COL5A2, COL6A1, COL6A2, COL6A3, CTSL, CTSV, LOX, LOXL3, MMP13, P4HA2, PCOLCE, PLEC, PPIB, SERPINH1]
GO:0030574	collagen catabolic process	GO_BiologicalProcess-EBI-UniProt-GOA_23.05.2019_00h00	2.34298e-06	0.00544977	1.31288e-16	2.49447e-15	[3]	Group15	31.4286	11	[COL15A1, CST3, CTSD, CTSL, FAP, ITGB1, MMP13, MMP14, MMP19, MMP2, MMP23B]
R-HSA:1442490	Collagen degradation	REACTOME_Pathways_23.05.2019	4.33562e-06	0.0100153	1.31288e-16	2.49447e-15	[-1]	Group15	27.2727	12	[COL10A1, COL15A1, COL5A2, COL6A1, COL6A2, COL6A3, CTSD, CTSL, MMP13, MMP14, MMP19, MMP2]
GO:0031982	vesicle	GO_CellularComponent-EBI-UniProt-GOA_23.05.2019_00h00	5.31085e-14	1.26345e-10	1.77108e-16	3.18794e-15	[3]	Group11	8.37017	284	[ACE, AEBP1, AGA, AGTRAP, ANGPTL1, ANO5, ANP32E, ANXA13, ANXA4, ANXA6, AP3S1, APOD, ARF1, ARF4, ARPC1A, ARPC1B, ARRDC3, ATP6AP1, ATP6V0C, ATP6V0D1, ATP6V1C1, ATP6V1E1, ATP6V1F, ATP6V1G1, ATP6V1H, AZGP1, B2M, BCL2L1, BGLAP, BGN, BSG, C1GALT1C1, C1QTNF5, C3AR1, C4A, C4BPA, CA2, CALR, CALU, CAPN1, CBX8, CD40, CD59, CD63, CD81, CD9, CD93, CDH11, CFH, CFL2, CHST14, CIB1, CKAP4, CKB, CLEC3B, CLIC4, CLN…	Endoplasmic reticulumn and vesicles
GO:0012505	endomembrane system	GO_CellularComponent-EBI-UniProt-GOA_23.05.2019_00h00	5.29733e-12	1.25971e-08	1.77108e-16	3.18794e-15	[2, 3]	Group11	7.91925	306	[ACE, ACHE, AGA, AGTRAP, ALDH3A2, ANGPTL1, ANO5, ANXA4, ANXA6, AP3S1, APOD, ARF1, ARF4, ARL5B, ARL6IP5, ARRDC3, ATP6AP1, ATP6V0C, ATP6V0D1, ATP6V1C1, ATP6V1E1, B2M, B3GNT5, BANF1, BCL2L1, BGLAP, BGN, BNIP3, BRINP3, BSCL2, BSG, C1GALT1C1, C1QTNF5, C3AR1, C4A, C4BPA, CALR, CALU, CAPN1, CD59, CD63, CD9, CD93, CDC42EP3, CERS2, CHPF, CHST11, CHST14, CIB1, CKAP4, CLEC3B, CLN5, CLU, CMTM3, CNIH1, CNPY2,…
GO:0005783	endoplasmic reticulum	GO_CellularComponent-EBI-UniProt-GOA_23.05.2019_00h00	1.86782e-11	4.4398e-08	1.77108e-16	3.18794e-15	[3, 4, 5, 6, 7]	Group11	9.44928	163	[AGA, AGTRAP, ALDH3A2, ANO5, APOD, ARL6IP5, ATP6AP1, B2M, B3GNT5, BCL2L1, BGLAP, BNIP3, BRINP3, BSCL2, BSG, C4A, C4BPA, CALR, CALU, CD59, CERS2, CIB1, CKAP4, CLN5, CLU, CNIH1, CNPY2, COL10A1, COL15A1, COL5A2, COL6A1, COL6A2, COL6A3, CRABP2, CRP, CST3, CYB5R1, DAPK2, DBI, DDOST, DGAT2, DHRS1, DTNBP1, EDEM3, ELOVL1, ERGIC1, ESYT1, F10, F3, FAP, FBN1, FGFR3, FGFR4, FIBIN, FKBP10, FKBP14, FKBP1A, FKB…
GO:0005788	endoplasmic reticulum lumen	GO_CellularComponent-EBI-UniProt-GOA_23.05.2019_00h00	3.30506e-10	7.8462e-07	1.77108e-16	3.18794e-15	[4, 5, 6, 7, 8, 9]	Group11	15.6997	46	[B2M, BGLAP, C4A, CALR, CALU, CKAP4, CLU, COL10A1, COL15A1, COL5A2, COL6A1, COL6A2, COL6A3, CST3, DBI, EDEM3, F10, F3, FBN1, FKBP10, FKBP14, FKBP7, FN1, FSTL1, FSTL3, GNAI2, GPX7, IGFBP4, LGALS1, MINPP1, MXRA8, P4HA2, POGLUT3, PPIB, PRSS23, RCN1, SCG3, SERPINH1, SFRP1, SGCG, SPON1, SUMF2, TSPAN14, TXNDC12, TXNDC5, UGDH]
GO:0044432	endoplasmic reticulum part	GO_CellularComponent-EBI-UniProt-GOA_23.05.2019_00h00	4.98451e-10	1.18282e-06	1.77108e-16	3.18794e-15	[3, 4, 5, 6, 7, 8]	Group11	9.89625	124	[AGTRAP, ALDH3A2, ANO5, ARL6IP5, ATP6AP1, B2M, BGLAP, BSCL2, C4A, C4BPA, CALR, CALU, CD59, CERS2, CKAP4, CLU, CNIH1, COL10A1, COL15A1, COL5A2, COL6A1, COL6A2, COL6A3, CRP, CST3, CYB5R1, DAPK2, DBI, DDOST, DGAT2, DTNBP1, EDEM3, ELOVL1, ERGIC1, ESYT1, F10, F3, FAP, FBN1, FKBP10, FKBP14, FKBP1A, FKBP7, FN1, FSTL1, FSTL3, GJA1, GNAI2, GPX7, HLA-B, HLA-H, HPD, IGFBP4, IKBIP, IL15RA, KDELR3, KRTCAP2, L…
GO:0031410	cytoplasmic vesicle	GO_CellularComponent-EBI-UniProt-GOA_23.05.2019_00h00	1.37994e-07	0.000324976	1.77108e-16	3.18794e-15	[4, 5, 6, 7]	Group11	8.25472	175	[ACE, AGA, AGTRAP, ANP32E, ANXA6, AP3S1, ARF1, ARRDC3, ATP6AP1, ATP6V0C, ATP6V0D1, ATP6V1C1, ATP6V1E1, ATP6V1G1, B2M, BCL2L1, BGLAP, BGN, BSG, C1QTNF5, C3AR1, C4BPA, CALR, CALU, CAPN1, CD59, CD63, CD9, CD93, CIB1, CKAP4, CLEC3B, CLIC4, CLU, CNIH1, COLEC12, CRP, CST3, CSTB, CTSD, CTSL, CTSV, CXCR4, CYB5R1, DAPK2, DCT, DDOST, DKK1, DLC1, DPP7, DTNBP1, EHD1, ENTR1, F3, FASN, FCER1G, FERMT2, FGFR3, F…
GO:0097708	intracellular vesicle	GO_CellularComponent-EBI-UniProt-GOA_23.05.2019_00h00	1.42363e-07	0.000335122	1.77108e-16	3.18794e-15	[3, 4, 5, 6]	Group11	8.24305	175	[ACE, AGA, AGTRAP, ANP32E, ANXA6, AP3S1, ARF1, ARRDC3, ATP6AP1, ATP6V0C, ATP6V0D1, ATP6V1C1, ATP6V1E1, ATP6V1G1, B2M, BCL2L1, BGLAP, BGN, BSG, C1QTNF5, C3AR1, C4BPA, CALR, CALU, CAPN1, CD59, CD63, CD9, CD93, CIB1, CKAP4, CLEC3B, CLIC4, CLU, CNIH1, COLEC12, CRP, CST3, CSTB, CTSD, CTSL, CTSV, CXCR4, CYB5R1, DAPK2, DCT, DDOST, DKK1, DLC1, DPP7, DTNBP1, EHD1, ENTR1, F3, FASN, FCER1G, FERMT2, FGFR3, F…
GO:0031982	vesicle	GO_CellularComponent-EBI-UniProt-GOA_23.05.2019_00h00	5.31085e-14	1.26345e-10	5.03015e-16	8.55126e-15	[3]	Group17	8.37017	284	[ACE, AEBP1, AGA, AGTRAP, ANGPTL1, ANO5, ANP32E, ANXA13, ANXA4, ANXA6, AP3S1, APOD, ARF1, ARF4, ARPC1A, ARPC1B, ARRDC3, ATP6AP1, ATP6V0C, ATP6V0D1, ATP6V1C1, ATP6V1E1, ATP6V1F, ATP6V1G1, ATP6V1H, AZGP1, B2M, BCL2L1, BGLAP, BGN, BSG, C1GALT1C1, C1QTNF5, C3AR1, C4A, C4BPA, CA2, CALR, CALU, CAPN1, CBX8, CD40, CD59, CD63, CD81, CD9, CD93, CDH11, CFH, CFL2, CHST14, CIB1, CKAP4, CKB, CLEC3B, CLIC4, CLN…	Immune system, cell-meiated immunity and defense by lytic activity
GO:0012505	endomembrane system	GO_CellularComponent-EBI-UniProt-GOA_23.05.2019_00h00	5.29733e-12	1.25971e-08	5.03015e-16	8.55126e-15	[2, 3]	Group17	7.91925	306	[ACE, ACHE, AGA, AGTRAP, ALDH3A2, ANGPTL1, ANO5, ANXA4, ANXA6, AP3S1, APOD, ARF1, ARF4, ARL5B, ARL6IP5, ARRDC3, ATP6AP1, ATP6V0C, ATP6V0D1, ATP6V1C1, ATP6V1E1, B2M, B3GNT5, BANF1, BCL2L1, BGLAP, BGN, BNIP3, BRINP3, BSCL2, BSG, C1GALT1C1, C1QTNF5, C3AR1, C4A, C4BPA, CALR, CALU, CAPN1, CD59, CD63, CD9, CD93, CDC42EP3, CERS2, CHPF, CHST11, CHST14, CIB1, CKAP4, CLEC3B, CLN5, CLU, CMTM3, CNIH1, CNPY2,…
R-HSA:168249	Innate Immune System	REACTOME_Pathways_23.05.2019	1.03663e-09	2.45682e-06	5.03015e-16	8.55126e-15	[-1]	Group17	11.1979	86	[AGA, ARPC1A, ARPC1B, ATP6V0C, ATP6V0D1, ATP6V1C1, ATP6V1E1, ATP6V1F, ATP6V1G1, ATP6V1H, B2M, BCL2L1, C3AR1, C4A, C4BPA, CAPN1, CD209, CD59, CD63, CD81, CD93, CFH, CKAP4, CLEC4E, CLEC6A, CLU, CRP, CST3, CSTB, CTSD, CTSL, CTSV, DDOST, DPP7, FCER1G, FGL2, FPR1, GALNS, GMFG, GPI, GRN, GSN, HBB, HCK, HEXB, HLA-B, HPSE, IMPDH1, LBP, LGMN, LYZ, MASP1, MBL2, MEF2C, MIF, MOSPD2, MYO1C, NCF1, NCF2, NCF4, …
GO:0031410	cytoplasmic vesicle	GO_CellularComponent-EBI-UniProt-GOA_23.05.2019_00h00	1.37994e-07	0.000324976	5.03015e-16	8.55126e-15	[4, 5, 6, 7]	Group17	8.25472	175	[ACE, AGA, AGTRAP, ANP32E, ANXA6, AP3S1, ARF1, ARRDC3, ATP6AP1, ATP6V0C, ATP6V0D1, ATP6V1C1, ATP6V1E1, ATP6V1G1, B2M, BCL2L1, BGLAP, BGN, BSG, C1QTNF5, C3AR1, C4BPA, CALR, CALU, CAPN1, CD59, CD63, CD9, CD93, CIB1, CKAP4, CLEC3B, CLIC4, CLU, CNIH1, COLEC12, CRP, CST3, CSTB, CTSD, CTSL, CTSV, CXCR4, CYB5R1, DAPK2, DCT, DDOST, DKK1, DLC1, DPP7, DTNBP1, EHD1, ENTR1, F3, FASN, FCER1G, FERMT2, FGFR3, F…
GO:0097708	intracellular vesicle	GO_CellularComponent-EBI-UniProt-GOA_23.05.2019_00h00	1.42363e-07	0.000335122	5.03015e-16	8.55126e-15	[3, 4, 5, 6]	Group17	8.24305	175	[ACE, AGA, AGTRAP, ANP32E, ANXA6, AP3S1, ARF1, ARRDC3, ATP6AP1, ATP6V0C, ATP6V0D1, ATP6V1C1, ATP6V1E1, ATP6V1G1, B2M, BCL2L1, BGLAP, BGN, BSG, C1QTNF5, C3AR1, C4BPA, CALR, CALU, CAPN1, CD59, CD63, CD9, CD93, CIB1, CKAP4, CLEC3B, CLIC4, CLU, CNIH1, COLEC12, CRP, CST3, CSTB, CTSD, CTSL, CTSV, CXCR4, CYB5R1, DAPK2, DCT, DDOST, DKK1, DLC1, DPP7, DTNBP1, EHD1, ENTR1, F3, FASN, FCER1G, FERMT2, FGFR3, F…
GO:0030141	secretory granule	GO_CellularComponent-EBI-UniProt-GOA_23.05.2019_00h00	1.68215e-07	0.000395642	5.03015e-16	8.55126e-15	[3, 4, 6, 7, 8, 9]	Group17	10.3316	81	[AGA, ATP6V0C, ATP6V1C1, B2M, BGLAP, BSG, C3AR1, CALR, CAPN1, CD59, CD63, CD9, CD93, CKAP4, CLEC3B, CLU, CST3, CSTB, CTSD, CTSV, CYB5R1, DDOST, DLC1, DPP7, F3, FCER1G, FGL2, FN1, FPR1, FSTL3, GALNS, GJA1, GMFG, GNAI2, GNPDA1, GPI, GRN, GSN, HBB, HEXB, HLA-B, HLA-H, HPSE, IMPDH1, LAMP3, LGALS1, LGALS3BP, LHFPL2, LOXL3, LYZ, MBL2, MIF, MOSPD2, NCF2, NCKAP1, NPC2, PIGR, PLA1A, PLAT, PLAU, PSMB1, RAB…
GO:0045055	regulated exocytosis	GO_BiologicalProcess-EBI-UniProt-GOA_23.05.2019_00h00	6.17357e-07	0.00144708	5.03015e-16	8.55126e-15	[4, 6, 7]	Group17	10.0894	79	[AGA, ARF1, ATP6V0C, ATP6V1C1, B2M, BGLAP, C3AR1, CAPN1, CD59, CD63, CD9, CD93, CKAP4, CLEC11A, CLEC3B, CLU, CST3, CSTB, CTSD, CYB5R1, DAPK2, DDOST, DLC1, DPP7, DTNBP1, ENDOD1, F3, FCER1G, FGL2, FN1, FPR1, GALNS, GMFG, GNAI2, GNPDA1, GPI, GRN, GSN, HBB, HCK, HEXB, HLA-B, HLA-H, HPSE, IMPDH1, LGALS3BP, LGALS9, LHFPL2, LYZ, MBL2, MIF, MOSPD2, NPC2, PIGR, PLAU, PSMB1, RAB11B, RAB27B, RAB7A, RAC1, RA…
GO:0016192	vesicle-mediated transport	GO_BiologicalProcess-EBI-UniProt-GOA_23.05.2019_00h00	1.01222e-06	0.00236961	5.03015e-16	8.55126e-15	[4]	Group17	8.22488	158	[ACHE, AGA, ANGPTL1, ANXA13, AP3S1, ARF1, ARF4, ARL5B, ARPC1A, ARPC1B, ATP6AP1, ATP6V0C, ATP6V1C1, ATP6V1H, B2M, BCL2L1, BGLAP, BLOC1S1, C3AR1, C4A, C4BPA, CALR, CAPN1, CD151, CD209, CD300LF, CD302, CD59, CD63, CD81, CD9, CD93, CDH11, CKAP4, CLEC11A, CLEC3B, CLN5, CLU, CNIH1, COLEC12, CRP, CST3, CSTB, CTSD, CYB5R1, DAPK2, DCTN6, DDOST, DKK1, DLC1, DPP7, DTNBP1, EHD1, ENDOD1, ENPP2, ENTR1, ERGIC1,…
GO:0099503	secretory vesicle	GO_CellularComponent-EBI-UniProt-GOA_23.05.2019_00h00	1.51548e-06	0.00353712	5.03015e-16	8.55126e-15	[5, 6, 7, 8]	Group17	9.53912	89	[AGA, ATP6V0C, ATP6V0D1, ATP6V1C1, B2M, BCL2L1, BGLAP, BSG, C3AR1, CALR, CAPN1, CD59, CD63, CD9, CD93, CKAP4, CLEC3B, CLU, CST3, CSTB, CTSD, CTSV, CYB5R1, DAPK2, DDOST, DLC1, DPP7, DTNBP1, F3, FCER1G, FGL2, FN1, FPR1, FSTL3, GALNS, GJA1, GMFG, GNAI2, GNPDA1, GPI, GRN, GSN, HBB, HEXB, HLA-B, HLA-H, HPSE, IMPDH1, LAMP3, LGALS1, LGALS3BP, LHFPL2, LOXL3, LYZ, MBL2, MIF, MOSPD2, NCF2, NCKAP1, NPC2, PI…
GO:0032940	secretion by cell	GO_BiologicalProcess-EBI-UniProt-GOA_23.05.2019_00h00	1.65948e-06	0.0038699	5.03015e-16	8.55126e-15	[2, 5]	Group17	8.65052	125	[ACHE, ADRA2B, AGA, AGTR2, ANXA4, ARF1, ARL2BP, ATP6AP1, ATP6V0C, ATP6V1C1, B2M, BGLAP, BMP8A, C1QTNF5, C3AR1, CAPN1, CD34, CD40, CD59, CD63, CD9, CD93, CDH11, CHIA, CKAP4, CLEC11A, CLEC3B, CLEC4E, CLEC6A, CLU, CRP, CSF1R, CST3, CSTB, CTSD, CYB5R1, DAPK2, DDOST, DLC1, DPP7, DTNBP1, ENDOD1, F3, FCER1G, FGL2, FN1, FPR1, FSTL1, GALNS, GJA1, GMFG, GNAI2, GNPDA1, GPI, GRN, GSN, HAVCR2, HBB, HCK, HEXB,…
GO:0046903	secretion	GO_BiologicalProcess-EBI-UniProt-GOA_23.05.2019_00h00	2.68749e-06	0.00624304	5.03015e-16	8.55126e-15	[4]	Group17	8.43529	131	[ACE, ACHE, ADRA2B, AGA, AGTR2, ANXA4, ARF1, ARL2BP, ATP6AP1, ATP6V0C, ATP6V1C1, B2M, BGLAP, BMP8A, C1QTNF5, C3AR1, CA2, CAPN1, CD34, CD40, CD59, CD63, CD9, CD93, CDH11, CHIA, CKAP4, CLEC11A, CLEC3B, CLEC4E, CLEC6A, CLU, COPS2, CRP, CSF1R, CST3, CSTB, CTSD, CYB5R1, DAPK2, DDOST, DLC1, DPP7, DTNBP1, ENDOD1, F3, FCER1G, FGL2, FN1, FPR1, FSTL1, GALNS, GJA1, GMFG, GNAI2, GNPDA1, GPI, GRN, GSN, HAVCR2…
GO:0002443	leukocyte mediated immunity	GO_BiologicalProcess-EBI-UniProt-GOA_23.05.2019_00h00	2.70186e-06	0.00627372	5.03015e-16	8.55126e-15	[3]	Group17	9.94624	74	[ACE, AGA, ATP6V0C, ATP6V1C1, B2M, BGLAP, C3AR1, C4A, C4BPA, CAPN1, CD40, CD59, CD63, CD81, CD93, CDH11, CKAP4, CLU, CRP, CST3, CSTB, CTSD, DDOST, DLC1, DPP7, DUSP22, FCER1G, FERMT2, FGL2, FPR1, GALNS, GMFG, GNPDA1, GPI, GRN, GSN, HAVCR2, HBB, HEXB, HLA-B, HLA-H, HPRT1, HPSE, IGLC3, IMPDH1, LGALS9, LYZ, MBL2, MIF, MOSPD2, MPRIP, NPC2, PIGR, PLAU, PRDX1, PSMB1, RAB7A, RAC1, RAP1B, RSAD2, S100A13, …
GO:0044433	cytoplasmic vesicle part	GO_CellularComponent-EBI-UniProt-GOA_23.05.2019_00h00	6.63622e-06	0.0152633	5.03015e-16	8.55126e-15	[3, 4, 5, 6, 7, 8]	Group17	8.46746	121	[AGA, AGTRAP, ANXA6, AP3S1, ATP6AP1, ATP6V0C, ATP6V0D1, ATP6V1C1, B2M, BCL2L1, BGLAP, BSG, C3AR1, C4BPA, CALR, CAPN1, CD59, CD63, CD9, CD93, CKAP4, CLEC3B, CLIC4, CLU, CNIH1, COLEC12, CST3, CSTB, CTSD, CTSL, CYB5R1, DAPK2, DCT, DDOST, DKK1, DLC1, DPP7, DTNBP1, EHD1, F3, FCER1G, FGL2, FN1, FPR1, FZD7, GALNS, GJA1, GMFG, GNAI2, GNPDA1, GPI, GRN, GSN, HBB, HEXB, HLA-B, HLA-H, HPSE, IL15RA, IMPDH1, K…
GO:0031982	vesicle	GO_CellularComponent-EBI-UniProt-GOA_23.05.2019_00h00	5.31085e-14	1.26345e-10	2.0964e-12	3.35424e-11	[3]	Group19	8.37017	284	[ACE, AEBP1, AGA, AGTRAP, ANGPTL1, ANO5, ANP32E, ANXA13, ANXA4, ANXA6, AP3S1, APOD, ARF1, ARF4, ARPC1A, ARPC1B, ARRDC3, ATP6AP1, ATP6V0C, ATP6V0D1, ATP6V1C1, ATP6V1E1, ATP6V1F, ATP6V1G1, ATP6V1H, AZGP1, B2M, BCL2L1, BGLAP, BGN, BSG, C1GALT1C1, C1QTNF5, C3AR1, C4A, C4BPA, CA2, CALR, CALU, CAPN1, CBX8, CD40, CD59, CD63, CD81, CD9, CD93, CDH11, CFH, CFL2, CHST14, CIB1, CKAP4, CKB, CLEC3B, CLIC4, CLN…
GO:0005764	lysosome	GO_CellularComponent-EBI-UniProt-GOA_23.05.2019_00h00	8.45465e-10	2.00544e-06	2.0964e-12	3.35424e-11	[6, 7, 8, 9]	Group19	11.747	78	[ACE, AGA, ANXA6, ARRDC3, ATP6V0C, ATP6V0D1, ATP6V1C1, ATP6V1E1, ATP6V1G1, ATP6V1H, BGN, BLOC1S1, C3AR1, CAPN1, CD34, CD63, CKAP4, CLN5, CLU, COL6A1, CST3, CTSD, CTSL, CTSV, CXCR4, DCN, DDOST, DPP7, DRAM1, DRAM2, FPR1, GALNS, GJA1, GNAQ, GOLT1B, GRN, HCK, HEXB, HLA-H, HPSE, IDS, IMPDH1, LAMP3, LAPTM4B, LGMN, LIPA, LITAF, LYZ, MIF, NAGA, NCF1, NCF2, NCF4, NCKAP1, NPC2, OGN, P2RX4, PIGR, PRSS16, RA…
GO:0000323	lytic vacuole	GO_CellularComponent-EBI-UniProt-GOA_23.05.2019_00h00	8.83728e-10	2.09532e-06	2.0964e-12	3.35424e-11	[5, 6, 7, 8]	Group19	11.7293	78	[ACE, AGA, ANXA6, ARRDC3, ATP6V0C, ATP6V0D1, ATP6V1C1, ATP6V1E1, ATP6V1G1, ATP6V1H, BGN, BLOC1S1, C3AR1, CAPN1, CD34, CD63, CKAP4, CLN5, CLU, COL6A1, CST3, CTSD, CTSL, CTSV, CXCR4, DCN, DDOST, DPP7, DRAM1, DRAM2, FPR1, GALNS, GJA1, GNAQ, GOLT1B, GRN, HCK, HEXB, HLA-H, HPSE, IDS, IMPDH1, LAMP3, LAPTM4B, LGMN, LIPA, LITAF, LYZ, MIF, NAGA, NCF1, NCF2, NCF4, NCKAP1, NPC2, OGN, P2RX4, PIGR, PRSS16, RA…
R-HSA:168249	Innate Immune System	REACTOME_Pathways_23.05.2019	1.03663e-09	2.45682e-06	2.0964e-12	3.35424e-11	[-1]	Group19	11.1979	86	[AGA, ARPC1A, ARPC1B, ATP6V0C, ATP6V0D1, ATP6V1C1, ATP6V1E1, ATP6V1F, ATP6V1G1, ATP6V1H, B2M, BCL2L1, C3AR1, C4A, C4BPA, CAPN1, CD209, CD59, CD63, CD81, CD93, CFH, CKAP4, CLEC4E, CLEC6A, CLU, CRP, CST3, CSTB, CTSD, CTSL, CTSV, DDOST, DPP7, FCER1G, FGL2, FPR1, GALNS, GMFG, GPI, GRN, GSN, HBB, HCK, HEXB, HLA-B, HPSE, IMPDH1, LBP, LGMN, LYZ, MASP1, MBL2, MEF2C, MIF, MOSPD2, MYO1C, NCF1, NCF2, NCF4, …
GO:0044437	vacuolar part	GO_CellularComponent-EBI-UniProt-GOA_23.05.2019_00h00	1.56439e-09	3.70604e-06	2.0964e-12	3.35424e-11	[3, 4, 5, 6, 7, 8]	Group19	12.2966	68	[AGA, ANXA6, ATP6V0C, ATP6V0D1, ATP6V1C1, ATP6V1E1, ATP6V1F, ATP6V1G1, ATP6V1H, BGN, BLOC1S1, C3AR1, C4BPA, CD63, CKAP4, CLN5, CLU, COL6A1, CTSD, CTSL, CTSV, DAPK2, DCN, DDOST, DPP7, DRAM1, DRAM2, FPR1, GABARAPL2, GALNS, GJA1, GNAQ, GRN, HEXB, HLA-H, HPSE, IDS, IMPDH1, LAMP3, LAPTM4B, LGMN, LIPA, LITAF, LYZ, MARCKSL1, MIF, NPC2, OGN, P2RX4, PIGR, RAB2A, RAB7A, RAP1B, SCARB1, SEC13, SEPT9, SLC12A4…
GO:0002682	regulation of immune system process	GO_BiologicalProcess-EBI-UniProt-GOA_23.05.2019_00h00	2.26086e-09	5.3492e-06	2.0964e-12	3.35424e-11	[2, 3]	Group19	9.51684	130	[ACE, APOD, ARPC1A, ARPC1B, ATP6AP1, B2M, BGLAP, BSG, C3AR1, C4A, C4BPA, CA2, CALR, CD209, CD276, CD300LF, CD34, CD40, CD59, CD81, CD83, CD9, CD99, CDH11, CFH, CIB1, CITED2, CLEC4E, CLEC6A, CLU, CMKLR1, CMTM3, COLEC12, CRP, CTSL, CXCR3, DAPK2, DBI, DUSP22, EIF2B1, EIF4E, FBN1, FCER1G, FERMT2, FGL1, FGL2, FKBP1A, FPR1, FSTL1, FSTL3, GATD3A, GNPDA1, GPI, GRN, GSN, HAVCR2, HCK, HES5, HLA-B, HLA-H, H…
GO:0005773	vacuole	GO_CellularComponent-EBI-UniProt-GOA_23.05.2019_00h00	4.63942e-09	1.09676e-05	2.0964e-12	3.35424e-11	[4, 5, 6, 7]	Group19	10.9661	84	[ACE, AGA, ANXA6, ARRDC3, ATP6V0C, ATP6V0D1, ATP6V1C1, ATP6V1E1, ATP6V1F, ATP6V1G1, ATP6V1H, BGN, BLOC1S1, C3AR1, C4BPA, CAPN1, CD34, CD63, CKAP4, CLN5, CLU, COL6A1, CST3, CTSD, CTSL, CTSV, CXCR4, DAPK2, DCN, DDOST, DPP7, DRAM1, DRAM2, FPR1, GABARAPL2, GALNS, GJA1, GNAQ, GOLT1B, GRN, HCK, HEXB, HLA-H, HPSE, IDS, IMPDH1, LAMP3, LAPTM4B, LGMN, LIPA, LITAF, LYZ, MARCKSL1, MIF, NAGA, NCF1, NCF2, NCF4…
GO:0045321	leukocyte activation	GO_BiologicalProcess-EBI-UniProt-GOA_23.05.2019_00h00	2.31318e-08	5.45217e-05	2.0964e-12	3.35424e-11	[2, 3]	Group19	9.65217	111	[AGA, AKIRIN2, ATP6V0C, ATP6V1C1, B2M, BGLAP, C3AR1, C4BPA, CAPN1, CD151, CD209, CD276, CD300LF, CD40, CD59, CD63, CD81, CD83, CD93, CDH11, CKAP4, CLEC4E, CLU, CMTM7, CST3, CSTB, CTSD, DDOST, DLC1, DPP7, DUSP22, EIF4E, FCER1G, FGL1, FGL2, FKBP1A, FPR1, FSTL1, FZD7, GALNS, GATD3A, GJA1, GMFG, GNPDA1, GPI, GRN, GSN, HAVCR2, HBB, HEXB, HLA-B, HLA-H, HLX, HPRT1, HPSE, IGLC3, IMPDH1, ITGB1, LBP, LGALS…
GO:0031410	cytoplasmic vesicle	GO_CellularComponent-EBI-UniProt-GOA_23.05.2019_00h00	1.37994e-07	0.000324976	2.0964e-12	3.35424e-11	[4, 5, 6, 7]	Group19	8.25472	175	[ACE, AGA, AGTRAP, ANP32E, ANXA6, AP3S1, ARF1, ARRDC3, ATP6AP1, ATP6V0C, ATP6V0D1, ATP6V1C1, ATP6V1E1, ATP6V1G1, B2M, BCL2L1, BGLAP, BGN, BSG, C1QTNF5, C3AR1, C4BPA, CALR, CALU, CAPN1, CD59, CD63, CD9, CD93, CIB1, CKAP4, CLEC3B, CLIC4, CLU, CNIH1, COLEC12, CRP, CST3, CSTB, CTSD, CTSL, CTSV, CXCR4, CYB5R1, DAPK2, DCT, DDOST, DKK1, DLC1, DPP7, DTNBP1, EHD1, ENTR1, F3, FASN, FCER1G, FERMT2, FGFR3, F…
GO:0097708	intracellular vesicle	GO_CellularComponent-EBI-UniProt-GOA_23.05.2019_00h00	1.42363e-07	0.000335122	2.0964e-12	3.35424e-11	[3, 4, 5, 6]	Group19	8.24305	175	[ACE, AGA, AGTRAP, ANP32E, ANXA6, AP3S1, ARF1, ARRDC3, ATP6AP1, ATP6V0C, ATP6V0D1, ATP6V1C1, ATP6V1E1, ATP6V1G1, B2M, BCL2L1, BGLAP, BGN, BSG, C1QTNF5, C3AR1, C4BPA, CALR, CALU, CAPN1, CD59, CD63, CD9, CD93, CIB1, CKAP4, CLEC3B, CLIC4, CLU, CNIH1, COLEC12, CRP, CST3, CSTB, CTSD, CTSL, CTSV, CXCR4, CYB5R1, DAPK2, DCT, DDOST, DKK1, DLC1, DPP7, DTNBP1, EHD1, ENTR1, F3, FASN, FCER1G, FERMT2, FGFR3, F…
GO:0030141	secretory granule	GO_CellularComponent-EBI-UniProt-GOA_23.05.2019_00h00	1.68215e-07	0.000395642	2.0964e-12	3.35424e-11	[3, 4, 6, 7, 8, 9]	Group19	10.3316	81	[AGA, ATP6V0C, ATP6V1C1, B2M, BGLAP, BSG, C3AR1, CALR, CAPN1, CD59, CD63, CD9, CD93, CKAP4, CLEC3B, CLU, CST3, CSTB, CTSD, CTSV, CYB5R1, DDOST, DLC1, DPP7, F3, FCER1G, FGL2, FN1, FPR1, FSTL3, GALNS, GJA1, GMFG, GNAI2, GNPDA1, GPI, GRN, GSN, HBB, HEXB, HLA-B, HLA-H, HPSE, IMPDH1, LAMP3, LGALS1, LGALS3BP, LHFPL2, LOXL3, LYZ, MBL2, MIF, MOSPD2, NCF2, NCKAP1, NPC2, PIGR, PLA1A, PLAT, PLAU, PSMB1, RAB…
R-HSA:168256	Immune System	REACTOME_Pathways_23.05.2019	5.27165e-07	0.0012362	2.0964e-12	3.35424e-11	[-1]	Group19	8.81523	125	[AGA, AIP, ARF1, ARPC1A, ARPC1B, ATP6V0C, ATP6V0D1, ATP6V1C1, ATP6V1E1, ATP6V1F, ATP6V1G1, ATP6V1H, B2M, BCL2L1, C3AR1, C4A, C4BPA, CALR, CAPN1, CD209, CD300LF, CD34, CD40, CD59, CD63, CD81, CD93, CD99, CFH, CKAP4, CLEC4E, CLEC6A, CLU, COLEC12, CRP, CSF1R, CST3, CSTB, CTSD, CTSL, CTSV, DCTN6, DDOST, DPP7, EIF4E, FCER1G, FGL2, FKBP1A, FN1, FPR1, GALNS, GMFG, GPI, GRN, GSN, HAVCR2, HBB, HCK, HEXB, …
GO:0045055	regulated exocytosis	GO_BiologicalProcess-EBI-UniProt-GOA_23.05.2019_00h00	6.17357e-07	0.00144708	2.0964e-12	3.35424e-11	[4, 6, 7]	Group19	10.0894	79	[AGA, ARF1, ATP6V0C, ATP6V1C1, B2M, BGLAP, C3AR1, CAPN1, CD59, CD63, CD9, CD93, CKAP4, CLEC11A, CLEC3B, CLU, CST3, CSTB, CTSD, CYB5R1, DAPK2, DDOST, DLC1, DPP7, DTNBP1, ENDOD1, F3, FCER1G, FGL2, FN1, FPR1, GALNS, GMFG, GNAI2, GNPDA1, GPI, GRN, GSN, HBB, HCK, HEXB, HLA-B, HLA-H, HPSE, IMPDH1, LGALS3BP, LGALS9, LHFPL2, LYZ, MBL2, MIF, MOSPD2, NPC2, PIGR, PLAU, PSMB1, RAB11B, RAB27B, RAB7A, RAC1, RA…
GO:0016192	vesicle-mediated transport	GO_BiologicalProcess-EBI-UniProt-GOA_23.05.2019_00h00	1.01222e-06	0.00236961	2.0964e-12	3.35424e-11	[4]	Group19	8.22488	158	[ACHE, AGA, ANGPTL1, ANXA13, AP3S1, ARF1, ARF4, ARL5B, ARPC1A, ARPC1B, ATP6AP1, ATP6V0C, ATP6V1C1, ATP6V1H, B2M, BCL2L1, BGLAP, BLOC1S1, C3AR1, C4A, C4BPA, CALR, CAPN1, CD151, CD209, CD300LF, CD302, CD59, CD63, CD81, CD9, CD93, CDH11, CKAP4, CLEC11A, CLEC3B, CLN5, CLU, CNIH1, COLEC12, CRP, CST3, CSTB, CTSD, CYB5R1, DAPK2, DCTN6, DDOST, DKK1, DLC1, DPP7, DTNBP1, EHD1, ENDOD1, ENPP2, ENTR1, ERGIC1,…
GO:0005774	vacuolar membrane	GO_CellularComponent-EBI-UniProt-GOA_23.05.2019_00h00	1.26747e-06	0.00295954	2.0964e-12	3.35424e-11	[3, 4, 5, 6, 7, 8, 9]	Group19	11.9898	47	[ANXA6, ATP6V0C, ATP6V0D1, ATP6V1C1, ATP6V1E1, ATP6V1F, ATP6V1G1, ATP6V1H, BLOC1S1, C3AR1, C4BPA, CD63, CKAP4, CLN5, CLU, COL6A1, CTSD, DDOST, DRAM1, DRAM2, FPR1, GABARAPL2, GJA1, GNAQ, GRN, HLA-H, HPSE, LAMP3, LAPTM4B, LITAF, MARCKSL1, P2RX4, PIGR, RAB2A, RAB7A, RAP1B, SCARB1, SEC13, SEPT9, SLC12A4, STOM, SURF4, TLR9, TMEM30A, TMEM9B, UBA1, UBA52]
GO:0099503	secretory vesicle	GO_CellularComponent-EBI-UniProt-GOA_23.05.2019_00h00	1.51548e-06	0.00353712	2.0964e-12	3.35424e-11	[5, 6, 7, 8]	Group19	9.53912	89	[AGA, ATP6V0C, ATP6V0D1, ATP6V1C1, B2M, BCL2L1, BGLAP, BSG, C3AR1, CALR, CAPN1, CD59, CD63, CD9, CD93, CKAP4, CLEC3B, CLU, CST3, CSTB, CTSD, CTSV, CYB5R1, DAPK2, DDOST, DLC1, DPP7, DTNBP1, F3, FCER1G, FGL2, FN1, FPR1, FSTL3, GALNS, GJA1, GMFG, GNAI2, GNPDA1, GPI, GRN, GSN, HBB, HEXB, HLA-B, HLA-H, HPSE, IMPDH1, LAMP3, LGALS1, LGALS3BP, LHFPL2, LOXL3, LYZ, MBL2, MIF, MOSPD2, NCF2, NCKAP1, NPC2, PI…
GO:0032940	secretion by cell	GO_BiologicalProcess-EBI-UniProt-GOA_23.05.2019_00h00	1.65948e-06	0.0038699	2.0964e-12	3.35424e-11	[2, 5]	Group19	8.65052	125	[ACHE, ADRA2B, AGA, AGTR2, ANXA4, ARF1, ARL2BP, ATP6AP1, ATP6V0C, ATP6V1C1, B2M, BGLAP, BMP8A, C1QTNF5, C3AR1, CAPN1, CD34, CD40, CD59, CD63, CD9, CD93, CDH11, CHIA, CKAP4, CLEC11A, CLEC3B, CLEC4E, CLEC6A, CLU, CRP, CSF1R, CST3, CSTB, CTSD, CYB5R1, DAPK2, DDOST, DLC1, DPP7, DTNBP1, ENDOD1, F3, FCER1G, FGL2, FN1, FPR1, FSTL1, GALNS, GJA1, GMFG, GNAI2, GNPDA1, GPI, GRN, GSN, HAVCR2, HBB, HCK, HEXB,…
GO:0005765	lysosomal membrane	GO_CellularComponent-EBI-UniProt-GOA_23.05.2019_00h00	1.93844e-06	0.00451655	2.0964e-12	3.35424e-11	[5, 6, 7, 8, 9, 10, 11]	Group19	12.4629	42	[ANXA6, ATP6V0C, ATP6V0D1, ATP6V1C1, ATP6V1E1, ATP6V1G1, ATP6V1H, BLOC1S1, C3AR1, CD63, CKAP4, CLN5, CLU, COL6A1, CTSD, DDOST, DRAM1, DRAM2, FPR1, GJA1, GNAQ, GRN, HLA-H, HPSE, LAMP3, LAPTM4B, LITAF, P2RX4, PIGR, RAB2A, RAB7A, RAP1B, SCARB1, SEC13, SLC12A4, STOM, SURF4, TLR9, TMEM30A, TMEM9B, UBA1, UBA52]
GO:0098852	lytic vacuole membrane	GO_CellularComponent-EBI-UniProt-GOA_23.05.2019_00h00	2.0371e-06	0.00474238	2.0964e-12	3.35424e-11	[4, 5, 6, 7, 8, 9, 10]	Group19	12.426	42	[ANXA6, ATP6V0C, ATP6V0D1, ATP6V1C1, ATP6V1E1, ATP6V1G1, ATP6V1H, BLOC1S1, C3AR1, CD63, CKAP4, CLN5, CLU, COL6A1, CTSD, DDOST, DRAM1, DRAM2, FPR1, GJA1, GNAQ, GRN, HLA-H, HPSE, LAMP3, LAPTM4B, LITAF, P2RX4, PIGR, RAB2A, RAB7A, RAP1B, SCARB1, SEC13, SLC12A4, STOM, SURF4, TLR9, TMEM30A, TMEM9B, UBA1, UBA52]
GO:0002275	myeloid cell activation involved in immune response	GO_BiologicalProcess-EBI-UniProt-GOA_23.05.2019_00h00	2.52275e-06	0.00586539	2.0964e-12	3.35424e-11	[4, 5]	Group19	10.7807	58	[AGA, ATP6V0C, ATP6V1C1, B2M, BGLAP, C3AR1, CAPN1, CD59, CD63, CD93, CKAP4, CLU, CST3, CSTB, CTSD, DDOST, DLC1, DPP7, FCER1G, FGL2, FPR1, GALNS, GMFG, GNPDA1, GPI, GRN, GSN, HAVCR2, HBB, HEXB, HLA-B, HLA-H, HPSE, IMPDH1, LBP, LGALS9, LYZ, MBL2, MIF, MOSPD2, NPC2, PIGR, PLAU, PSMB1, RAB7A, RAC1, RAP1B, S100A13, SNX4, STOM, SURF4, TCIM, TMEM30A, TNFAIP6, TSPAN14, TTR, TUBB, TXNDC5]
GO:0046903	secretion	GO_BiologicalProcess-EBI-UniProt-GOA_23.05.2019_00h00	2.68749e-06	0.00624304	2.0964e-12	3.35424e-11	[4]	Group19	8.43529	131	[ACE, ACHE, ADRA2B, AGA, AGTR2, ANXA4, ARF1, ARL2BP, ATP6AP1, ATP6V0C, ATP6V1C1, B2M, BGLAP, BMP8A, C1QTNF5, C3AR1, CA2, CAPN1, CD34, CD40, CD59, CD63, CD9, CD93, CDH11, CHIA, CKAP4, CLEC11A, CLEC3B, CLEC4E, CLEC6A, CLU, COPS2, CRP, CSF1R, CST3, CSTB, CTSD, CYB5R1, DAPK2, DDOST, DLC1, DPP7, DTNBP1, ENDOD1, F3, FCER1G, FGL2, FN1, FPR1, FSTL1, GALNS, GJA1, GMFG, GNAI2, GNPDA1, GPI, GRN, GSN, HAVCR2…
GO:0002443	leukocyte mediated immunity	GO_BiologicalProcess-EBI-UniProt-GOA_23.05.2019_00h00	2.70186e-06	0.00627372	2.0964e-12	3.35424e-11	[3]	Group19	9.94624	74	[ACE, AGA, ATP6V0C, ATP6V1C1, B2M, BGLAP, C3AR1, C4A, C4BPA, CAPN1, CD40, CD59, CD63, CD81, CD93, CDH11, CKAP4, CLU, CRP, CST3, CSTB, CTSD, DDOST, DLC1, DPP7, DUSP22, FCER1G, FERMT2, FGL2, FPR1, GALNS, GMFG, GNPDA1, GPI, GRN, GSN, HAVCR2, HBB, HEXB, HLA-B, HLA-H, HPRT1, HPSE, IGLC3, IMPDH1, LGALS9, LYZ, MBL2, MIF, MOSPD2, MPRIP, NPC2, PIGR, PLAU, PRDX1, PSMB1, RAB7A, RAC1, RAP1B, RSAD2, S100A13, …
R-HSA:6798695	Neutrophil degranulation	REACTOME_Pathways_23.05.2019	2.93136e-06	0.00680075	2.0964e-12	3.35424e-11	[-1]	Group19	11.8421	45	[AGA, ATP6V0C, B2M, C3AR1, CAPN1, CD59, CD63, CD93, CKAP4, CST3, CSTB, CTSD, DDOST, DPP7, FCER1G, FGL2, FPR1, GALNS, GMFG, GPI, GRN, GSN, HBB, HEXB, HLA-B, HPSE, IMPDH1, LYZ, MIF, MOSPD2, NPC2, PIGR, PLAU, PSMB1, RAB7A, RAC1, RAP1B, STOM, SURF4, TMEM30A, TNFAIP6, TSPAN14, TTR, TUBB, TXNDC5]
GO:0002263	cell activation involved in immune response	GO_BiologicalProcess-EBI-UniProt-GOA_23.05.2019_00h00	3.37627e-06	0.0078262	2.0964e-12	3.35424e-11	[3]	Group19	10.104	68	[AGA, ATP6V0C, ATP6V1C1, B2M, BGLAP, C3AR1, CAPN1, CD40, CD59, CD63, CD81, CD93, CKAP4, CLEC4E, CLU, CST3, CSTB, CTSD, DDOST, DLC1, DPP7, FCER1G, FGL2, FPR1, GALNS, GMFG, GNPDA1, GPI, GRN, GSN, HAVCR2, HBB, HEXB, HLA-B, HLA-H, HLX, HPSE, IMPDH1, LBP, LGALS1, LGALS9, LOXL3, LYZ, MBL2, MDK, MIF, MOSPD2, NPC2, PIGR, PLAU, PSMB1, RAB7A, RAC1, RAP1B, S100A13, SGCG, SNX4, STOM, SURF4, SWAP70, TCIM, TDR…
GO:0043299	leukocyte degranulation	GO_BiologicalProcess-EBI-UniProt-GOA_23.05.2019_00h00	3.68323e-06	0.00852668	2.0964e-12	3.35424e-11	[3, 5, 7, 8]	Group19	10.7143	57	[AGA, ATP6V0C, ATP6V1C1, B2M, BGLAP, C3AR1, CAPN1, CD59, CD63, CD93, CKAP4, CLU, CST3, CSTB, CTSD, DDOST, DLC1, DPP7, FCER1G, FGL2, FPR1, GALNS, GMFG, GNPDA1, GPI, GRN, GSN, HBB, HCK, HEXB, HLA-B, HLA-H, HPSE, IMPDH1, LGALS9, LYZ, MBL2, MIF, MOSPD2, NPC2, PIGR, PLAU, PSMB1, RAB7A, RAC1, RAP1B, S100A13, SNX4, STOM, SURF4, TCIM, TMEM30A, TNFAIP6, TSPAN14, TTR, TUBB, TXNDC5]
GO:0030667	secretory granule membrane	GO_CellularComponent-EBI-UniProt-GOA_23.05.2019_00h00	4.09608e-06	0.00946604	2.0964e-12	3.35424e-11	[3, 4, 5, 6, 7, 8, 9, 10]	Group19	13.0909	36	[ATP6V0C, ATP6V1C1, BGLAP, BSG, C3AR1, CD59, CD63, CD9, CD93, CKAP4, CLU, CYB5R1, DDOST, DLC1, FCER1G, FPR1, HLA-B, HLA-H, LAMP3, LHFPL2, MOSPD2, PIGR, PLA1A, PLAU, RAB27B, RAB7A, RAC1, RAP1B, SCG3, SGCG, SPARC, STOM, SURF4, TMED10, TMEM30A, TSPAN14]
GO:0002684	positive regulation of immune system process	GO_BiologicalProcess-EBI-UniProt-GOA_23.05.2019_00h00	4.9951e-06	0.0115287	2.0964e-12	3.35424e-11	[2, 3, 4]	Group19	9.24025	90	[ARPC1A, ARPC1B, ATP6AP1, B2M, BGLAP, C3AR1, C4A, C4BPA, CA2, CALR, CD209, CD276, CD300LF, CD40, CD59, CD81, CD83, CD99, CDH11, CFH, CLEC4E, CLEC6A, CLU, CMKLR1, CMTM3, COLEC12, CRP, CTSL, DAPK2, DBI, DUSP22, EIF2B1, EIF4E, FCER1G, FERMT2, FPR1, GATD3A, GNPDA1, GPI, HAVCR2, HCK, HLA-B, HLA-H, HLX, IGLC3, LBP, LGALS1, LGALS9, LGMN, MASP1, MBL2, MDK, MEF2C, MIF, MMP14, MOSPD2, MYO1C, NCKAP1, P2RX4,…
GO:0002274	myeloid leukocyte activation	GO_BiologicalProcess-EBI-UniProt-GOA_23.05.2019_00h00	5.47653e-06	0.0126234	2.0964e-12	3.35424e-11	[3, 4]	Group19	10.1911	64	[AGA, ATP6V0C, ATP6V1C1, B2M, BGLAP, C3AR1, CAPN1, CD300LF, CD59, CD63, CD93, CKAP4, CLU, CST3, CSTB, CTSD, DDOST, DLC1, DPP7, FCER1G, FGL2, FPR1, GALNS, GMFG, GNPDA1, GPI, GRN, GSN, HAVCR2, HBB, HEXB, HLA-B, HLA-H, HPSE, IMPDH1, LBP, LGALS9, LYZ, MBL2, MIF, MOSPD2, NAMPT, NPC2, PIGR, PJA2, PLAU, PSMB1, RAB7A, RAC1, RAP1B, S100A13, SGCG, SNX4, STOM, SURF4, TCIM, TGFBR2, TMEM30A, TNFAIP6, TRPV1, T…
GO:0002366	leukocyte activation involved in immune response	GO_BiologicalProcess-EBI-UniProt-GOA_23.05.2019_00h00	6.53831e-06	0.0150447	2.0964e-12	3.35424e-11	[3, 4]	Group19	10.045	67	[AGA, ATP6V0C, ATP6V1C1, B2M, BGLAP, C3AR1, CAPN1, CD40, CD59, CD63, CD81, CD93, CKAP4, CLEC4E, CLU, CST3, CSTB, CTSD, DDOST, DLC1, DPP7, FCER1G, FGL2, FPR1, GALNS, GMFG, GNPDA1, GPI, GRN, GSN, HAVCR2, HBB, HEXB, HLA-B, HLA-H, HLX, HPSE, IMPDH1, LBP, LGALS1, LGALS9, LOXL3, LYZ, MBL2, MDK, MIF, MOSPD2, NPC2, PIGR, PLAU, PSMB1, RAB7A, RAC1, RAP1B, S100A13, SNX4, STOM, SURF4, SWAP70, TCIM, TDRD7, TM…
GO:0044433	cytoplasmic vesicle part	GO_CellularComponent-EBI-UniProt-GOA_23.05.2019_00h00	6.63622e-06	0.0152633	2.0964e-12	3.35424e-11	[3, 4, 5, 6, 7, 8]	Group19	8.46746	121	[AGA, AGTRAP, ANXA6, AP3S1, ATP6AP1, ATP6V0C, ATP6V0D1, ATP6V1C1, B2M, BCL2L1, BGLAP, BSG, C3AR1, C4BPA, CALR, CAPN1, CD59, CD63, CD9, CD93, CKAP4, CLEC3B, CLIC4, CLU, CNIH1, COLEC12, CST3, CSTB, CTSD, CTSL, CYB5R1, DAPK2, DCT, DDOST, DKK1, DLC1, DPP7, DTNBP1, EHD1, F3, FCER1G, FGL2, FN1, FPR1, FZD7, GALNS, GJA1, GMFG, GNAI2, GNPDA1, GPI, GRN, GSN, HBB, HEXB, HLA-B, HLA-H, HPSE, IL15RA, IMPDH1, K…
GO:0035577	azurophil granule membrane	GO_CellularComponent-EBI-UniProt-GOA_23.05.2019_00h00	7.87601e-06	0.0180991	2.0964e-12	3.35424e-11	[4, 5, 6, 7, 8, 9, 10, 11, 12]	Group19	24.0741	13	[ATP6V0C, ATP6V1C1, C3AR1, CD63, CKAP4, DDOST, FPR1, HLA-H, PIGR, RAP1B, STOM, SURF4, TMEM30A]
GO:0043312	neutrophil degranulation	GO_BiologicalProcess-EBI-UniProt-GOA_23.05.2019_00h00	9.65484e-06	0.0221482	2.0964e-12	3.35424e-11	[4, 6, 7, 8, 9]	Group19	10.7724	53	[AGA, ATP6V0C, ATP6V1C1, B2M, BGLAP, C3AR1, CAPN1, CD59, CD63, CD93, CKAP4, CLU, CST3, CSTB, CTSD, DDOST, DLC1, DPP7, FCER1G, FGL2, FPR1, GALNS, GMFG, GNPDA1, GPI, GRN, GSN, HBB, HEXB, HLA-B, HLA-H, HPSE, IMPDH1, LYZ, MBL2, MIF, MOSPD2, NPC2, PIGR, PLAU, PSMB1, RAB7A, RAC1, RAP1B, STOM, SURF4, TCIM, TMEM30A, TNFAIP6, TSPAN14, TTR, TUBB, TXNDC5]
GO:0002283	neutrophil activation involved in immune response	GO_BiologicalProcess-EBI-UniProt-GOA_23.05.2019_00h00	1.00709e-05	0.0230826	2.0964e-12	3.35424e-11	[5, 6, 7]	Group19	10.7287	53	[AGA, ATP6V0C, ATP6V1C1, B2M, BGLAP, C3AR1, CAPN1, CD59, CD63, CD93, CKAP4, CLU, CST3, CSTB, CTSD, DDOST, DLC1, DPP7, FCER1G, FGL2, FPR1, GALNS, GMFG, GNPDA1, GPI, GRN, GSN, HBB, HEXB, HLA-B, HLA-H, HPSE, IMPDH1, LYZ, MBL2, MIF, MOSPD2, NPC2, PIGR, PLAU, PSMB1, RAB7A, RAC1, RAP1B, STOM, SURF4, TCIM, TMEM30A, TNFAIP6, TSPAN14, TTR, TUBB, TXNDC5]
GO:0042582	azurophil granule	GO_CellularComponent-EBI-UniProt-GOA_23.05.2019_00h00	1.30645e-05	0.0298655	2.0964e-12	3.35424e-11	[4, 5, 7, 8, 9, 10, 11]	Group19	15	24	[AGA, ATP6V0C, ATP6V1C1, C3AR1, CD63, CKAP4, DDOST, DPP7, FPR1, GALNS, GRN, HEXB, HLA-H, IMPDH1, LYZ, NPC2, PIGR, RAP1B, STOM, SURF4, TMEM30A, TTR, TUBB, TXNDC5]
GO:0005766	primary lysosome	GO_CellularComponent-EBI-UniProt-GOA_23.05.2019_00h00	1.30645e-05	0.0298655	2.0964e-12	3.35424e-11	[7, 8, 9, 10]	Group19	15	24	[AGA, ATP6V0C, ATP6V1C1, C3AR1, CD63, CKAP4, DDOST, DPP7, FPR1, GALNS, GRN, HEXB, HLA-H, IMPDH1, LYZ, NPC2, PIGR, RAP1B, STOM, SURF4, TMEM30A, TTR, TUBB, TXNDC5]
GO:0002446	neutrophil mediated immunity	GO_BiologicalProcess-EBI-UniProt-GOA_23.05.2019_00h00	1.42432e-05	0.0325172	2.0964e-12	3.35424e-11	[5]	Group19	10.5675	54	[ACE, AGA, ATP6V0C, ATP6V1C1, B2M, BGLAP, C3AR1, CAPN1, CD59, CD63, CD93, CKAP4, CLU, CST3, CSTB, CTSD, DDOST, DLC1, DPP7, FCER1G, FGL2, FPR1, GALNS, GMFG, GNPDA1, GPI, GRN, GSN, HBB, HEXB, HLA-B, HLA-H, HPSE, IMPDH1, LYZ, MBL2, MIF, MOSPD2, NPC2, PIGR, PLAU, PSMB1, RAB7A, RAC1, RAP1B, STOM, SURF4, TCIM, TMEM30A, TNFAIP6, TSPAN14, TTR, TUBB, TXNDC5]
GO:0002444	myeloid leukocyte mediated immunity	GO_BiologicalProcess-EBI-UniProt-GOA_23.05.2019_00h00	1.45846e-05	0.033282	2.0964e-12	3.35424e-11	[4]	Group19	10.2518	57	[ACE, AGA, ATP6V0C, ATP6V1C1, B2M, BGLAP, C3AR1, CAPN1, CD59, CD63, CD93, CKAP4, CLU, CST3, CSTB, CTSD, DDOST, DLC1, DPP7, FCER1G, FGL2, FPR1, GALNS, GMFG, GNPDA1, GPI, GRN, GSN, HBB, HEXB, HLA-B, HLA-H, HPSE, IMPDH1, LGALS9, LYZ, MBL2, MIF, MOSPD2, NPC2, PIGR, PLAU, PSMB1, RAB7A, RAC1, RAP1B, S100A13, SNX4, STOM, SURF4, TCIM, TMEM30A, TNFAIP6, TSPAN14, TTR, TUBB, TXNDC5]
GO:0042119	neutrophil activation	GO_BiologicalProcess-EBI-UniProt-GOA_23.05.2019_00h00	1.96549e-05	0.0447347	2.0964e-12	3.35424e-11	[5, 6]	Group19	10.5159	53	[AGA, ATP6V0C, ATP6V1C1, B2M, BGLAP, C3AR1, CAPN1, CD59, CD63, CD93, CKAP4, CLU, CST3, CSTB, CTSD, DDOST, DLC1, DPP7, FCER1G, FGL2, FPR1, GALNS, GMFG, GNPDA1, GPI, GRN, GSN, HBB, HEXB, HLA-B, HLA-H, HPSE, IMPDH1, LYZ, MBL2, MIF, MOSPD2, NPC2, PIGR, PLAU, PSMB1, RAB7A, RAC1, RAP1B, STOM, SURF4, TCIM, TMEM30A, TNFAIP6, TSPAN14, TTR, TUBB, TXNDC5]
GO:0002682	regulation of immune system process	GO_BiologicalProcess-EBI-UniProt-GOA_23.05.2019_00h00	2.26086e-09	5.3492e-06	1.43904e-10	2.15855e-09	[2, 3]	Group13	9.51684	130	[ACE, APOD, ARPC1A, ARPC1B, ATP6AP1, B2M, BGLAP, BSG, C3AR1, C4A, C4BPA, CA2, CALR, CD209, CD276, CD300LF, CD34, CD40, CD59, CD81, CD83, CD9, CD99, CDH11, CFH, CIB1, CITED2, CLEC4E, CLEC6A, CLU, CMKLR1, CMTM3, COLEC12, CRP, CTSL, CXCR3, DAPK2, DBI, DUSP22, EIF2B1, EIF4E, FBN1, FCER1G, FERMT2, FGL1, FGL2, FKBP1A, FPR1, FSTL1, FSTL3, GATD3A, GNPDA1, GPI, GRN, GSN, HAVCR2, HCK, HES5, HLA-B, HLA-H, H…	Immune signaling and response
GO:0045321	leukocyte activation	GO_BiologicalProcess-EBI-UniProt-GOA_23.05.2019_00h00	2.31318e-08	5.45217e-05	1.43904e-10	2.15855e-09	[2, 3]	Group13	9.65217	111	[AGA, AKIRIN2, ATP6V0C, ATP6V1C1, B2M, BGLAP, C3AR1, C4BPA, CAPN1, CD151, CD209, CD276, CD300LF, CD40, CD59, CD63, CD81, CD83, CD93, CDH11, CKAP4, CLEC4E, CLU, CMTM7, CST3, CSTB, CTSD, DDOST, DLC1, DPP7, DUSP22, EIF4E, FCER1G, FGL1, FGL2, FKBP1A, FPR1, FSTL1, FZD7, GALNS, GATD3A, GJA1, GMFG, GNPDA1, GPI, GRN, GSN, HAVCR2, HBB, HEXB, HLA-B, HLA-H, HLX, HPRT1, HPSE, IGLC3, IMPDH1, ITGB1, LBP, LGALS…
GO:0048584	positive regulation of response to stimulus	GO_BiologicalProcess-EBI-UniProt-GOA_23.05.2019_00h00	9.52869e-07	0.00223162	1.43904e-10	2.15855e-09	[2, 3, 4]	Group13	8.06604	171	[ADRA2B, AGTR2, ARL2BP, ARL6IP5, ARPC1A, ARPC1B, ARPP19, ATP5IF1, ATP6AP1, ATP6V0C, ATP6V1C1, B2M, BCL2L1, BGLAP, BID, BMP8A, BNIP3, C3AR1, C4A, C4BPA, CALR, CBX8, CD209, CD276, CD300LF, CD40, CD59, CD63, CD81, CDH11, CDKN2B, CFH, CIB1, CITED2, CLEC11A, CLEC4E, CLEC6A, CLU, CMKLR1, CMTM3, COLEC12, CRP, CSF1R, CTSL, CXCR4, CXXC5, DAPK2, DBI, DCN, DKK1, DUSP22, EIF2B1, EIF4E, F10, F3, FASN, FCER1G,…
GO:0007166	cell surface receptor signaling pathway	GO_BiologicalProcess-EBI-UniProt-GOA_23.05.2019_00h00	1.55277e-06	0.00362261	1.43904e-10	2.15855e-09	[3, 4, 5]	Group13	7.76166	198	[ADGRG6, AGTR2, AIP, AKIRIN2, ANGPTL1, ANXA4, AP3S1, APOD, ARF1, ARF4, ARL2BP, ARPC1A, ARPC1B, ATOH8, ATP6AP1, ATP6V0C, ATP6V0D1, ATP6V1C1, ATP6V1E1, ATP6V1F, ATP6V1G1, ATP6V1H, B2M, BCL2L1, BGLAP, BICC1, BID, BMP8A, BSG, C3AR1, C4BPA, CAPN1, CCNY, CD209, CD276, CD300LF, CD40, CD59, CD63, CD81, CDH11, CDKN2B, CHST11, CIB1, CITED2, CLDN5, CLEC11A, CLEC4E, CLEC6A, CMKLR1, CMTM3, CNIH1, CNPY2, CSF1R…
GO:0007167	enzyme linked receptor protein signaling pathway	GO_BiologicalProcess-EBI-UniProt-GOA_23.05.2019_00h00	1.82467e-06	0.00425332	1.43904e-10	2.15855e-09	[4, 5, 6]	Group13	9.38776	92	[AGTR2, AKIRIN2, ANGPTL1, AP3S1, APOD, ARF4, ARPC1A, ARPC1B, ATOH8, ATP6AP1, ATP6V0C, ATP6V0D1, ATP6V1C1, ATP6V1E1, ATP6V1F, ATP6V1G1, ATP6V1H, BGLAP, BMP8A, CD63, CDH11, CDKN2B, CHST11, CITED2, CLDN5, CSF1R, DCN, DKK1, DKK3, DLX1, DUSP22, EFEMP1, EIF4E, F3, FAM89B, FBN1, FERMT2, FGFR3, FGFR4, FKBP1A, FSTL1, FSTL3, GATD3A, GNAI2, GOLT1B, GPI, HCK, HES5, HTRA1, HTRA3, ID1, IFT20, IGFBP4, LGMN, LOX…
GO:0007165	signal transduction	GO_BiologicalProcess-EBI-UniProt-GOA_23.05.2019_00h00	3.53057e-06	0.00818033	1.43904e-10	2.15855e-09	[2, 3, 4]	Group13	7.01017	317	[ADGRG6, ADRA2B, AGTR2, AGTRAP, AIP, AKIRIN2, ANGPTL1, ANXA4, ANXA6, AP3S1, APOD, ARF1, ARF4, ARL2BP, ARL6IP5, ARPC1A, ARPC1B, ARPP19, ARRDC3, ATOH8, ATP5IF1, ATP6AP1, ATP6V0C, ATP6V0D1, ATP6V1C1, ATP6V1E1, ATP6V1F, ATP6V1G1, ATP6V1H, B2M, BCL2L1, BGLAP, BICC1, BID, BMP8A, BNIP3, BSG, C1QL4, C3AR1, C4BPA, CA2, CALML4, CALR, CAMK2N1, CAPN1, CBX8, CCNY, CD209, CD276, CD300LF, CD34, CD40, CD59, CD63…
GO:0002684	positive regulation of immune system process	GO_BiologicalProcess-EBI-UniProt-GOA_23.05.2019_00h00	4.9951e-06	0.0115287	1.43904e-10	2.15855e-09	[2, 3, 4]	Group13	9.24025	90	[ARPC1A, ARPC1B, ATP6AP1, B2M, BGLAP, C3AR1, C4A, C4BPA, CA2, CALR, CD209, CD276, CD300LF, CD40, CD59, CD81, CD83, CD99, CDH11, CFH, CLEC4E, CLEC6A, CLU, CMKLR1, CMTM3, COLEC12, CRP, CTSL, DAPK2, DBI, DUSP22, EIF2B1, EIF4E, FCER1G, FERMT2, FPR1, GATD3A, GNPDA1, GPI, HAVCR2, HCK, HLA-B, HLA-H, HLX, IGLC3, LBP, LGALS1, LGALS9, LGMN, MASP1, MBL2, MDK, MEF2C, MIF, MMP14, MOSPD2, MYO1C, NCKAP1, P2RX4,…
GO:0010033	response to organic substance	GO_BiologicalProcess-EBI-UniProt-GOA_23.05.2019_00h00	1.07463e-05	0.0245982	1.43904e-10	2.15855e-09	[3]	Group13	7.4266	215	[ADGRG6, AGTR2, AGTRAP, AIP, AKIRIN2, ANGPTL1, AP3S1, ARF1, ARPC1B, ATP6AP1, ATP6V0C, ATP6V0D1, ATP6V1C1, ATP6V1E1, ATP6V1F, ATP6V1G1, ATP6V1H, B2M, BCL2L1, BGLAP, BMP8A, BRINP3, BSG, C4A, C4BPA, CA2, CALR, CBX8, CCNY, CD300LF, CD40, CD63, CD81, CD83, CD9, CDH11, CDKN2B, CHST11, CIB1, CITED2, CLDN4, CLDN5, CLEC3B, CLU, CMKLR1, CNPY2, COL5A2, COL6A1, COL6A2, COLEC12, CSF1R, CST3, CTSL, CTSV, CXCR3…
GO:0006952	defense response	GO_BiologicalProcess-EBI-UniProt-GOA_23.05.2019_00h00	1.92626e-05	0.0438609	1.43904e-10	2.15855e-09	[3]	Group13	8.43373	112	[AGTR2, AKIRIN2, APOD, B2M, BGLAP, BNIP3, C3AR1, C4A, C4BPA, CD209, CD300LF, CD40, CD81, CD83, CDH11, CFH, CHIA, CLEC4E, CLEC6A, CLU, CMKLR1, COLEC12, CRP, CSF1R, CST3, CTSL, CXCR3, CXCR4, DLC1, EIF4E, F3, FCER1G, FERMT2, FGL2, FN1, FPR1, GJA1, GRN, GSN, HAVCR2, HCK, HLA-B, HLA-H, HTRA1, IFI35, IFI44L, IFIT5, IGFBP4, IGLC3, ITGB1, KCNJ8, LBP, LGALS1, LGALS3BP, LGALS8, LGALS9, LGMN, LIPA, LOXL3, L…
GO:0048770	pigment granule	GO_CellularComponent-EBI-UniProt-GOA_23.05.2019_00h00	1.95662e-09	4.63132e-06	1.95662e-09	2.54361e-08	[5, 6, 7, 8]	Group06	22.0339	26	[ANXA6, ATP6V1G1, BSG, CALU, CD63, CTSD, DCT, DTNBP1, FASN, ITGB1, MMP14, MYH11, PMEL, PPIB, PRDX1, RAB1A, RAB27B, RAB2A, RAB7A, RAC1, SERPINF1, STOM, TMED10, TYR, TYRP1, YWHAE]
GO:0042470	melanosome	GO_CellularComponent-EBI-UniProt-GOA_23.05.2019_00h00	1.95662e-09	4.63132e-06	1.95662e-09	2.54361e-08	[6, 7, 8, 9]	Group06	22.0339	26	[ANXA6, ATP6V1G1, BSG, CALU, CD63, CTSD, DCT, DTNBP1, FASN, ITGB1, MMP14, MYH11, PMEL, PPIB, PRDX1, RAB1A, RAB27B, RAB2A, RAB7A, RAC1, SERPINF1, STOM, TMED10, TYR, TYRP1, YWHAE]
GO:0001501	skeletal system development	GO_BiologicalProcess-EBI-UniProt-GOA_23.05.2019_00h00	4.94701e-11	1.17541e-07	1.92981e-09	2.70173e-08	[4, 5]	Group18	13.4969	66	[ANGPTL1, ANXA6, ATP6AP1, BGLAP, BMP8A, CDH11, CHST11, CITED2, CMKLR1, COL10A1, COL5A2, COL6A1, COL6A2, COL6A3, CRP, CYTL1, DLX1, DLX6, EFEMP1, FBN1, FGFR3, FSTL1, GJA1, HAND2, HAPLN3, HES5, HEXB, HOXA10, HOXA11, HOXA2, HOXA9, HOXC11, HOXD10, HOXD11, HOXD12, HOXD3, HOXD9, HSPB11, IFITM5, IMPAD1, LOX, MBL2, MDK, MEF2C, MGP, MMP13, MMP14, MMP2, OTOR, PPIB, PRDX1, PRRX1, SERP1, SERPINH1, SFRP1, SHOX…	Development and differentiation
GO:0009888	tissue development	GO_BiologicalProcess-EBI-UniProt-GOA_23.05.2019_00h00	3.09871e-09	7.32844e-06	1.92981e-09	2.70173e-08	[3]	Group18	8.95097	157	[ACADM, AGTR2, ALDH3A2, ANGPTL1, ANXA4, ANXA6, APOD, ARRDC3, ATOH8, BGLAP, BMP8A, BSG, CA2, CALR, CAPN1, CBX8, CD151, CD34, CD81, CD9, CDH11, CFL2, CHST11, CIB1, CITED2, CLDN5, CLEC3B, CLIC4, COL5A2, COL6A1, COL6A2, COL6A3, COPS2, CRABP2, CRP, CSF1R, CST3, CSTB, CTSL, CTSV, CXCR4, CYTL1, DCN, DCT, DGAT2, DKK1, DLC1, DLX6, EFEMP1, FASN, FGFR3, FKBP1A, FN1, FSTL1, FZD7, GATD3A, GJA1, GNPDA1, GPI, G…
GO:0048731	system development	GO_BiologicalProcess-EBI-UniProt-GOA_23.05.2019_00h00	7.54712e-09	1.78338e-05	1.92981e-09	2.70173e-08	[3, 4]	Group18	7.50623	301	[ACADM, ACE, ACHE, ADGRG6, ADRA2B, AGTR2, AKIRIN2, ALAS2, ALDH3A2, ANGPTL1, ANXA6, APOD, ARF1, ARF4, ARRDC3, ATOH8, ATP5IF1, ATP6AP1, ATP6V0D1, ATP6V1C1, B2M, B3GNT5, BCL2L1, BGLAP, BHLHE22, BHLHE41, BICC1, BLOC1S1, BMP8A, BNIP3, BRINP3, BSG, BZW2, C1QTNF5, C3AR1, C4BPA, CA2, CALR, CAPN1, CBX8, CD34, CD40, CD81, CD83, CD9, CDH11, CDKN2B, CERS2, CFH, CFL2, CHST11, CIB1, CITED2, CKB, CLDN4, CLDN5, …
GO:0007275	multicellular organism development	GO_BiologicalProcess-EBI-UniProt-GOA_23.05.2019_00h00	7.77127e-09	1.8348e-05	1.92981e-09	2.70173e-08	[2, 3]	Group18	7.37537	324	[ACADM, ACE, ACHE, ADGRG6, ADRA2B, AGTR2, AKIRIN2, ALAS2, ALDH3A2, ANGPTL1, ANXA6, APOD, ARF1, ARF4, ARRDC3, ATOH8, ATP5IF1, ATP6AP1, ATP6V0D1, ATP6V1C1, B2M, B3GNT5, BCL2L1, BGLAP, BHLHE22, BHLHE41, BICC1, BLOC1S1, BMP8A, BNIP3, BRINP3, BSG, BZW2, C1QTNF5, C3AR1, C4BPA, CA2, CALR, CAPN1, CBX8, CD34, CD40, CD81, CD83, CD9, CDH11, CDKN2B, CERS2, CFH, CFL2, CHST11, CIB1, CITED2, CKB, CLDN4, CLDN5, …
GO:0030154	cell differentiation	GO_BiologicalProcess-EBI-UniProt-GOA_23.05.2019_00h00	1.30945e-08	3.09031e-05	1.92981e-09	2.70173e-08	[3]	Group18	7.68784	265	[ACADM, ACE, ACHE, ADGRG6, ADRA2B, AGTR2, AKIRIN2, ALAS2, ANGPTL1, ANXA13, ANXA4, ANXA6, APOD, ARF1, ARF4, ATOH8, ATP5IF1, ATP6AP1, B2M, BCL2L1, BGLAP, BHLHE22, BHLHE41, BLOC1S1, BMP8A, BNIP3, BRINP3, BSCL2, BSG, BZW2, C1GALT1C1, C1QL4, C1QTNF5, CA2, CALR, CAPN1, CBX8, CD34, CD63, CD81, CD83, CD9, CDH11, CDKN2B, CERS2, CFH, CFL2, CHST11, CIB1, CITED2, CLDN5, CLEC11A, CLEC4E, CLIC4, CLN5, CLU, CMK…
GO:0048513	animal organ development	GO_BiologicalProcess-EBI-UniProt-GOA_23.05.2019_00h00	1.48958e-08	3.51391e-05	1.92981e-09	2.70173e-08	[3, 4, 5]	Group18	7.88079	238	[ACADM, ACE, ACHE, ADGRG6, AGTR2, AKIRIN2, ALAS2, ANGPTL1, ANXA6, APOD, ARF4, ARRDC3, ATP5IF1, ATP6AP1, ATP6V0D1, ATP6V1C1, B2M, B3GNT5, BCL2L1, BGLAP, BHLHE41, BICC1, BMP8A, BNIP3, BSG, C1QTNF5, C4BPA, CA2, CALR, CAPN1, CBX8, CD34, CD81, CD83, CD9, CDH11, CDKN2B, CFH, CFL2, CHST11, CIB1, CITED2, CKB, CLDN4, CLDN5, CLEC11A, CLEC3B, CLEC4E, CLIC4, CLN5, CLU, CMTM7, COL5A2, COL6A1, COL6A2, COL6A3, …
GO:0009653	anatomical structure morphogenesis	GO_BiologicalProcess-EBI-UniProt-GOA_23.05.2019_00h00	1.61149e-08	3.79991e-05	1.92981e-09	2.70173e-08	[2, 3]	Group18	8.21918	198	[ADGRG6, AGTR2, ANGPTL1, ANXA6, APOD, ATOH8, ATP5IF1, BCL2L1, BGLAP, BHLHE41, BNIP3, BSG, C1GALT1C1, C1QTNF5, C3AR1, CA2, CALR, CAPN1, CD151, CD34, CD40, CD81, CD9, CDC42EP3, CDH11, CFH, CFL2, CHST11, CIB1, CITED2, CLDN5, CLIC4, CLU, COL15A1, COL5A2, COL6A1, COL6A2, COL6A3, CRABP2, CRP, CSF1R, CST3, CSTB, CXCR3, CXCR4, DAPK2, DCN, DKK1, DKK3, DLC1, DLX1, DLX6, DTNBP1, ECSCR, EFEMP1, EHD1, EIF4E, …
GO:0061448	connective tissue development	GO_BiologicalProcess-EBI-UniProt-GOA_23.05.2019_00h00	3.98357e-07	0.000934546	1.92981e-09	2.70173e-08	[4]	Group18	14.1732	36	[ANXA6, ARRDC3, BMP8A, CD34, CDH11, CHST11, COL6A1, COL6A2, COL6A3, CRP, CYTL1, DGAT2, EFEMP1, FGFR3, FSTL1, HAND2, HES5, HOXA11, HOXD3, IMPAD1, LOX, MBL2, MDK, MEF2C, MGP, MMP13, OTOR, PRRX1, SELENOM, SERPINH1, SFRP1, SNAI2, TGFBI, TGFBR2, THBS3, UBB]
GO:0051216	cartilage development	GO_BiologicalProcess-EBI-UniProt-GOA_23.05.2019_00h00	6.44029e-07	0.00150896	1.92981e-09	2.70173e-08	[4, 5, 6]	Group18	15.3846	30	[ANXA6, BMP8A, CDH11, CHST11, COL6A1, COL6A2, COL6A3, CRP, CYTL1, EFEMP1, FGFR3, FSTL1, HAND2, HES5, HOXA11, HOXD3, IMPAD1, MBL2, MDK, MEF2C, MGP, MMP13, OTOR, PRRX1, SERPINH1, SFRP1, SNAI2, TGFBI, TGFBR2, THBS3]
GO:0009887	animal organ morphogenesis	GO_BiologicalProcess-EBI-UniProt-GOA_23.05.2019_00h00	1.04024e-06	0.00243416	1.92981e-09	2.70173e-08	[3, 4, 5, 6]	Group18	9.44724	94	[ADGRG6, AGTR2, ANGPTL1, ANXA6, BGLAP, BHLHE41, BSG, C1QTNF5, CA2, CAPN1, CD34, CFH, CHST11, CITED2, CLDN5, COL5A2, COL6A1, COL6A2, COL6A3, CSF1R, CXCR4, DCN, DKK1, DLC1, DLX1, DLX6, EFEMP1, FBN1, FGFR3, FGL1, FKBP1A, FSTL1, FZD7, GATD3A, GJA1, HAND2, HES5, HLX, HOXA11, HOXA2, HOXC11, HOXD10, HOXD11, HOXD3, HOXD9, HTRA1, ID1, IFITM5, IFT57, IMPAD1, LAMA4, MBL2, MDK, MEF2C, MFAP2, MGP, MMP13, MMP1…
GO:0060348	bone development	GO_BiologicalProcess-EBI-UniProt-GOA_23.05.2019_00h00	1.69984e-05	0.0387564	1.92981e-09	2.70173e-08	[4, 5, 6]	Group18	13.4884	29	[ANGPTL1, ANXA6, ATP6AP1, BGLAP, CDH11, CITED2, COL6A1, COL6A2, COL6A3, FBN1, FGFR3, GJA1, HOXA11, IFITM5, IMPAD1, LOX, MBL2, MEF2C, MMP13, MMP14, PPIB, SERPINH1, SP5, SPARC, TGFBR2, THBS3, TMEM38B, WASF2, YWHAE]
GO:0048705	skeletal system morphogenesis	GO_BiologicalProcess-EBI-UniProt-GOA_23.05.2019_00h00	2.08012e-05	0.0472811	1.92981e-09	2.70173e-08	[4, 5, 6, 7]	Group18	13.0435	30	[ANXA6, CHST11, CITED2, COL6A1, COL6A2, COL6A3, FGFR3, FSTL1, HOXA11, HOXA2, HOXC11, HOXD10, HOXD3, HOXD9, IFITM5, IMPAD1, MBL2, MEF2C, MGP, MMP13, MMP14, MMP2, OTOR, PRRX1, SERPINH1, SFRP1, SOX11, SP5, TGFBR2, THBS3]
GO:0072359	circulatory system development	GO_BiologicalProcess-EBI-UniProt-GOA_23.05.2019_00h00	2.10173e-05	0.0477513	1.92981e-09	2.70173e-08	[4, 5]	Group18	8.81517	93	[ACADM, ADGRG6, AGTR2, ANGPTL1, APOD, ATP5IF1, BGLAP, BICC1, C3AR1, CALR, CD34, CD40, CDH11, CIB1, CITED2, CLDN5, CLIC4, COL15A1, COLEC12, CXCR3, CXCR4, DCN, DKK1, DLC1, ECSCR, ENPP2, F3, FAP, FBN1, FKBP1A, FN1, FSTL1, FZD7, GATD3A, GJA1, GRN, HAND2, HPSE, HSPB11, HSPB7, ID1, IFT20, IFT57, ITGB1, KCNJ8, LAMA4, LGALS8, LOX, LOXL3, MARCKSL1, MDK, MEF2C, MMP14, MMP19, MMP2, MYH11, MYL9, MYO1C, NFE2L…
GO:0009653	anatomical structure morphogenesis	GO_BiologicalProcess-EBI-UniProt-GOA_23.05.2019_00h00	1.61149e-08	3.79991e-05	4.0133e-09	4.81596e-08	[2, 3]	Group08	8.21918	198	[ADGRG6, AGTR2, ANGPTL1, ANXA6, APOD, ATOH8, ATP5IF1, BCL2L1, BGLAP, BHLHE41, BNIP3, BSG, C1GALT1C1, C1QTNF5, C3AR1, CA2, CALR, CAPN1, CD151, CD34, CD40, CD81, CD9, CDC42EP3, CDH11, CFH, CFL2, CHST11, CIB1, CITED2, CLDN5, CLIC4, CLU, COL15A1, COL5A2, COL6A1, COL6A2, COL6A3, CRABP2, CRP, CSF1R, CST3, CSTB, CXCR3, CXCR4, DAPK2, DCN, DKK1, DKK3, DLC1, DLX1, DLX6, DTNBP1, ECSCR, EFEMP1, EHD1, EIF4E, …	Cell migration
GO:2000145	regulation of cell motility	GO_BiologicalProcess-EBI-UniProt-GOA_23.05.2019_00h00	1.09315e-06	0.00255579	4.0133e-09	4.81596e-08	[3, 4, 5]	Group08	9.7032	85	[ACE, AGTR2, ANGPTL1, APOD, ATOH8, BGLAP, C3AR1, CALR, CD151, CD40, CD81, CD9, CD99, CERS2, CIB1, CITED2, CLIC4, CMKLR1, CSF1R, CXCR3, CXCR4, DAPK2, DCN, DLC1, DUSP22, ENPP2, F10, F3, FAM89B, FN1, FSTL1, GJA1, GNAI2, GNPDA1, GPI, GRN, ITGB1, LAMA4, LBP, LGALS9, LGMN, MDK, MEF2C, MIF, MMP14, MOSPD2, MPRIP, MSN, MYADM, MYO1C, NFE2L2, P2RX4, PLA2G7, PLAU, PLK2, PLPP3, PTEN, PTK2, PTN, RAC1, RGCC, RI…
GO:0016477	cell migration	GO_BiologicalProcess-EBI-UniProt-GOA_23.05.2019_00h00	1.25947e-06	0.00294212	4.0133e-09	4.81596e-08	[3, 4]	Group08	8.77193	120	[ACE, AGTR2, ANGPTL1, ANXA6, APOD, ARF4, ATOH8, ATP1B2, BGLAP, BSG, C3AR1, CALR, CD151, CD34, CD40, CD63, CD81, CD9, CD99, CDH11, CERS2, CIB1, CITED2, CLIC4, CLU, CMKLR1, CSF1R, CXCR3, CXCR4, DAPK2, DCN, DLC1, DUSP22, ENPP2, F10, F3, FAM89B, FAP, FCER1G, FGFR4, FN1, FSTL1, GATD3A, GJA1, GNAI2, GNPDA1, GPI, GRN, HAND2, HCK, HEXB, ID1, IGLC3, ITGB1, ITGBL1, LAMA4, LBP, LGALS8, LGALS9, LGMN, LOX, MA…
GO:0072359	circulatory system development	GO_BiologicalProcess-EBI-UniProt-GOA_23.05.2019_00h00	2.10173e-05	0.0477513	4.0133e-09	4.81596e-08	[4, 5]	Group08	8.81517	93	[ACADM, ADGRG6, AGTR2, ANGPTL1, APOD, ATP5IF1, BGLAP, BICC1, C3AR1, CALR, CD34, CD40, CDH11, CIB1, CITED2, CLDN5, CLIC4, COL15A1, COLEC12, CXCR3, CXCR4, DCN, DKK1, DLC1, ECSCR, ENPP2, F3, FAP, FBN1, FKBP1A, FN1, FSTL1, FZD7, GATD3A, GJA1, GRN, HAND2, HPSE, HSPB11, HSPB7, ID1, IFT20, IFT57, ITGB1, KCNJ8, LAMA4, LGALS8, LOX, LOXL3, MARCKSL1, MDK, MEF2C, MMP14, MMP19, MMP2, MYH11, MYL9, MYO1C, NFE2L…
GO:0009986	cell surface	GO_CellularComponent-EBI-UniProt-GOA_23.05.2019_00h00	1.30115e-07	0.000306551	1.30115e-07	1.43127e-06	[2, 3]	Group00	10.585	76	[ACE, ACHE, ADRA2B, ANXA4, ATP5IF1, AZGP1, B2M, BGLAP, BGN, BSG, C4BPA, CALR, CD151, CD209, CD276, CD34, CD40, CD59, CD63, CD83, CD9, CD93, CDH11, CLDND1, CLEC17A, CLIC4, CLU, CSF1R, CTSV, CXCR3, CXCR4, ENTPD6, F10, F3, FAP, FASN, FCER1G, FCRL5, FERMT2, FGFR3, FSTL1, HAVCR2, HLA-B, HLA-H, IGLC3, IL15RA, ITGB1, ITGBL1, LAYN, LBP, LGALS1, LRRC32, MBL2, MIF, MSN, MXRA8, NPTN, PLAT, PLAU, PTN, RAMP1,…
R-HSA:1222556	ROS and RNS production in phagocytes	REACTOME_Pathways_23.05.2019	1.2221e-06	0.00285604	2.07126e-07	2.07126e-06	[-1]	Group09	37.037	10	[ATP6V0C, ATP6V0D1, ATP6V1C1, ATP6V1E1, ATP6V1F, ATP6V1G1, ATP6V1H, NCF1, NCF2, NCF4]	Phagacytosis
GO:0033572	transferrin transport	GO_BiologicalProcess-EBI-UniProt-GOA_23.05.2019_00h00	3.72059e-06	0.00860572	2.07126e-07	2.07126e-06	[5, 6, 7, 8, 9]	Group09	33.3333	10	[ATP6AP1, ATP6V0C, ATP6V0D1, ATP6V1C1, ATP6V1E1, ATP6V1F, ATP6V1G1, ATP6V1H, F3, RAB11B]
GO:0033180	proton-transporting V-type ATPase, V1 domain	GO_CellularComponent-EBI-UniProt-GOA_23.05.2019_00h00	5.91454e-06	0.0136212	2.07126e-07	2.07126e-06	[4, 5, 6]	Group09	60	6	[ATP6AP1, ATP6V0C, ATP6V0D1, ATP6V1C1, ATP6V1F, ATP6V1H]
R-HSA:77387	Insulin receptor recycling	REACTOME_Pathways_23.05.2019	7.51198e-06	0.01727	2.07126e-07	2.07126e-06	[-1]	Group09	40	8	[ATP6AP1, ATP6V0C, ATP6V0D1, ATP6V1C1, ATP6V1E1, ATP6V1F, ATP6V1G1, ATP6V1H]
GO:0000221	vacuolar proton-transporting V-type ATPase, V1 domain	GO_CellularComponent-EBI-UniProt-GOA_23.05.2019_00h00	1.06284e-05	0.0243497	2.07126e-07	2.07126e-06	[4, 5, 6, 7, 8, 9, 10, 11]	Group09	100	4	[ATP6V0C, ATP6V0D1, ATP6V1C1, ATP6V1H]
GO:0090383	phagosome acidification	GO_BiologicalProcess-EBI-UniProt-GOA_23.05.2019_00h00	1.72126e-05	0.0392276	2.07126e-07	2.07126e-06	[5, 10, 11, 12]	Group09	36.3636	8	[ATP6V0C, ATP6V0D1, ATP6V1C1, ATP6V1E1, ATP6V1F, ATP6V1G1, ATP6V1H, RAB7A]
GO:0007166	cell surface receptor signaling pathway	GO_BiologicalProcess-EBI-UniProt-GOA_23.05.2019_00h00	1.55277e-06	0.00362261	1.31155e-06	1.1804e-05	[3, 4, 5]	Group10	7.76166	198	[ADGRG6, AGTR2, AIP, AKIRIN2, ANGPTL1, ANXA4, AP3S1, APOD, ARF1, ARF4, ARL2BP, ARPC1A, ARPC1B, ATOH8, ATP6AP1, ATP6V0C, ATP6V0D1, ATP6V1C1, ATP6V1E1, ATP6V1F, ATP6V1G1, ATP6V1H, B2M, BCL2L1, BGLAP, BICC1, BID, BMP8A, BSG, C3AR1, C4BPA, CAPN1, CCNY, CD209, CD276, CD300LF, CD40, CD59, CD63, CD81, CDH11, CDKN2B, CHST11, CIB1, CITED2, CLDN5, CLEC11A, CLEC4E, CLEC6A, CMKLR1, CMTM3, CNIH1, CNPY2, CSF1R…	Signaling
GO:0007167	enzyme linked receptor protein signaling pathway	GO_BiologicalProcess-EBI-UniProt-GOA_23.05.2019_00h00	1.82467e-06	0.00425332	1.31155e-06	1.1804e-05	[4, 5, 6]	Group10	9.38776	92	[AGTR2, AKIRIN2, ANGPTL1, AP3S1, APOD, ARF4, ARPC1A, ARPC1B, ATOH8, ATP6AP1, ATP6V0C, ATP6V0D1, ATP6V1C1, ATP6V1E1, ATP6V1F, ATP6V1G1, ATP6V1H, BGLAP, BMP8A, CD63, CDH11, CDKN2B, CHST11, CITED2, CLDN5, CSF1R, DCN, DKK1, DKK3, DLX1, DUSP22, EFEMP1, EIF4E, F3, FAM89B, FBN1, FERMT2, FGFR3, FGFR4, FKBP1A, FSTL1, FSTL3, GATD3A, GNAI2, GOLT1B, GPI, HCK, HES5, HTRA1, HTRA3, ID1, IFT20, IGFBP4, LGMN, LOX…
GO:0007178	transmembrane receptor protein serine/threonine kinase signaling pathway	GO_BiologicalProcess-EBI-UniProt-GOA_23.05.2019_00h00	2.30326e-06	0.00535968	1.31155e-06	1.1804e-05	[5, 6, 7]	Group10	12.6154	41	[AKIRIN2, ATOH8, BMP8A, CDKN2B, CHST11, CITED2, CLDN5, DKK1, DKK3, DLX1, DUSP22, EIF4E, FAM89B, FBN1, FERMT2, FKBP1A, FSTL1, FSTL3, GATD3A, GOLT1B, GPI, HES5, HTRA1, HTRA3, ID1, LOX, LRRC32, LTBP3, MIF, PMEPA1, PTK2, RBPMS, SFRP1, SOX11, SPTBN1, TCN2, TGFBR2, UBA52, UBB, USP2, VIM]
GO:0071560	cellular response to transforming growth factor beta stimulus	GO_BiologicalProcess-EBI-UniProt-GOA_23.05.2019_00h00	3.69137e-06	0.00854182	1.31155e-06	1.1804e-05	[4, 6]	Group10	13.5802	33	[AKIRIN2, CDKN2B, CHST11, CITED2, CLDN5, CLEC3B, DKK3, DLX1, DUSP22, EIF4E, FAM89B, FBN1, FERMT2, FSTL1, GOLT1B, GPI, HTRA1, HTRA3, ID1, LOX, LRRC32, LTBP3, MEF2C, PMEPA1, PTK2, SFRP1, SOX11, TCN2, TGFBR2, UBA52, UBB, USP2, ZFP36L1]
GO:0071559	response to transforming growth factor beta	GO_BiologicalProcess-EBI-UniProt-GOA_23.05.2019_00h00	5.34215e-06	0.0123243	1.31155e-06	1.1804e-05	[3, 5]	Group10	13.3065	33	[AKIRIN2, CDKN2B, CHST11, CITED2, CLDN5, CLEC3B, DKK3, DLX1, DUSP22, EIF4E, FAM89B, FBN1, FERMT2, FSTL1, GOLT1B, GPI, HTRA1, HTRA3, ID1, LOX, LRRC32, LTBP3, MEF2C, PMEPA1, PTK2, SFRP1, SOX11, TCN2, TGFBR2, UBA52, UBB, USP2, ZFP36L1]
GO:0007179	transforming growth factor beta receptor signaling pathway	GO_BiologicalProcess-EBI-UniProt-GOA_23.05.2019_00h00	1.06807e-05	0.0244588	1.31155e-06	1.1804e-05	[5, 6, 7, 8]	Group10	14.2105	27	[AKIRIN2, CDKN2B, CHST11, CITED2, CLDN5, DKK3, DUSP22, EIF4E, FAM89B, FBN1, FERMT2, GOLT1B, GPI, HTRA1, HTRA3, ID1, LOX, LRRC32, LTBP3, PMEPA1, PTK2, SOX11, TCN2, TGFBR2, UBA52, UBB, USP2]
GO:0034641	cellular nitrogen compound metabolic process	GO_BiologicalProcess-EBI-UniProt-GOA_23.05.2019_00h00	1.09162e-06	0.00255331	1.90121e-06	1.33085e-05	[3]	Group12	4.54718	240	[ACADM, ACE, AEBP1, AGTR2, AIP, AKIRIN2, ALAS2, ANGPTL1, ANXA4, ARF4, ARL2BP, ASTE1, ATOH8, ATP5IF1, ATP5MG, ATP6AP1, AZGP1, BANF1, BHLHE22, BHLHE41, BMP8A, BSG, C4BPA, CALR, CBX1, CBX8, CCNY, CD34, CD40, CD81, CDH11, CDKN2B, CERS2, CFH, CIB1, CITED2, CLN5, CLNS1A, CLU, CMKLR1, CNPY2, COLEC12, COPS2, CPXM1, CRABP2, CRP, CXXC5, CYTL1, DAPK2, DBI, DCN, DGAT2, DKK1, DKK3, DLX1, DLX6, DUSP22, EFEMP1,…	Metabolism
GO:0003676	nucleic acid binding	GO_MolecularFunction-EBI-UniProt-GOA_23.05.2019_00h00	1.95466e-06	0.0045524	1.90121e-06	1.33085e-05	[3]	Group12	4.13814	139	[AEBP1, AKIRIN2, ANGPTL1, ARF1, ATOH8, BANF1, BHLHE41, BICC1, C4BPA, CALR, CBX8, CCNY, CERS2, CITED2, CKAP4, CLNS1A, COLEC12, CRP, CSTB, CXXC5, DAPK2, DCN, DDX19A, DKK3, DLX1, DLX6, EIF2B1, EIF2S3, EIF3J, EIF4E, ENDOD1, ENPP2, FASN, FERMT2, FEZ1, FOXD3, GATD3A, GFI1B, GNL3, GRN, GTF2H5, HAND2, HELZ2, HES5, HIST1H1D, HLX, HOXA10, HOXA11, HOXA2, HOXA9, HOXC11, HOXD10, HOXD11, HOXD12, HOXD3, HOXD9, …
GO:0046483	heterocycle metabolic process	GO_BiologicalProcess-EBI-UniProt-GOA_23.05.2019_00h00	3.87696e-06	0.00896353	1.90121e-06	1.33085e-05	[3]	Group12	4.53135	219	[AEBP1, AGTR2, AIP, AKIRIN2, ALAS2, ANGPTL1, ANXA4, ARF4, ARL2BP, ASTE1, ATOH8, ATP5IF1, ATP5MG, ATP6AP1, AZGP1, BANF1, BHLHE22, BHLHE41, BMP8A, C4BPA, CALR, CBX1, CBX8, CCNY, CD40, CD81, CDH11, CDKN2B, CERS2, CFH, CIB1, CITED2, CLNS1A, CLU, CMKLR1, CNPY2, COLEC12, COPS2, CRABP2, CRP, CXXC5, CYTL1, DBI, DCN, DGAT2, DKK1, DKK3, DLX1, DLX6, DUSP22, EFEMP1, EIF4E, ELOVL1, ENDOD1, ENPP2, ENTPD1, ENTP…
GO:0031981	nuclear lumen	GO_CellularComponent-EBI-UniProt-GOA_23.05.2019_00h00	5.43912e-06	0.0125426	1.90121e-06	1.33085e-05	[4, 5, 6, 7, 8, 9]	Group12	4.32261	164	[ACADM, AGTRAP, AIP, AKIRIN2, ANGPTL1, ANP32E, ANXA13, ARPP19, ATOH8, BANF1, BNIP3, C4BPA, CBX1, CBX8, CCNY, CDK2AP1, CERS2, CFL2, CIB1, CITED2, CKAP4, CLEC3B, CLIC4, CLNS1A, COLEC12, COPS2, CRABP2, CRBN, CRP, CSF1R, CSTB, CXCR4, CXXC5, DAPK2, DKK3, DUSP18, ECSCR, EIF4E, ENPP2, ERGIC1, ESCO2, FASN, FERMT2, FOXD3, FSTL3, GATD3A, GCAT, GFI1B, GJA1, GNAI2, GNL3, GNPDA1, GOLT1B, GPI, GTF2H5, HAND2, H…
GO:0006139	nucleobase-containing compound metabolic process	GO_BiologicalProcess-EBI-UniProt-GOA_23.05.2019_00h00	6.02998e-06	0.013881	1.90121e-06	1.33085e-05	[3, 4]	Group12	4.52315	212	[AEBP1, AGTR2, AIP, AKIRIN2, ANGPTL1, ANXA4, ARF4, ARL2BP, ASTE1, ATOH8, ATP5MG, ATP6AP1, AZGP1, BANF1, BHLHE22, BHLHE41, BMP8A, C4BPA, CALR, CBX1, CBX8, CCNY, CD40, CD81, CDH11, CDKN2B, CERS2, CFH, CIB1, CITED2, CLNS1A, CLU, CMKLR1, CNPY2, COLEC12, COPS2, CRABP2, CRP, CXXC5, CYTL1, DBI, DCN, DGAT2, DKK1, DKK3, DLX1, DLX6, DUSP22, EFEMP1, EIF4E, ELOVL1, ENDOD1, ENPP2, ENTPD1, ENTPD6, ESCO2, FASN,…
GO:0090304	nucleic acid metabolic process	GO_BiologicalProcess-EBI-UniProt-GOA_23.05.2019_00h00	8.07113e-06	0.0185313	1.90121e-06	1.33085e-05	[4, 5]	Group12	4.44444	188	[AEBP1, AGTR2, AIP, AKIRIN2, ANGPTL1, ANXA4, ARF4, ARL2BP, ASTE1, ATOH8, ATP6AP1, AZGP1, BANF1, BHLHE22, BHLHE41, BMP8A, C4BPA, CALR, CBX1, CBX8, CCNY, CD40, CD81, CDH11, CDKN2B, CERS2, CFH, CIB1, CITED2, CLNS1A, CLU, CMKLR1, COLEC12, COPS2, CRABP2, CRP, CXXC5, CYTL1, DCN, DKK1, DKK3, DLX1, DLX6, DUSP22, EFEMP1, EIF4E, ENDOD1, ENPP2, ESCO2, FBN1, FEZ1, FGFR4, FOXD3, FSTL1, FSTL3, FZD7, GATD3A, GF…
GO:1901360	organic cyclic compound metabolic process	GO_BiologicalProcess-EBI-UniProt-GOA_23.05.2019_00h00	1.63568e-05	0.03731	1.90121e-06	1.33085e-05	[3]	Group12	4.64194	234	[AEBP1, AGTR2, AIP, AKIRIN2, ALAS2, ANGPTL1, ANXA4, ARF4, ARL2BP, ASTE1, ATOH8, ATP5IF1, ATP5MG, ATP6AP1, AZGP1, BANF1, BHLHE22, BHLHE41, BMP8A, BSG, C4BPA, CALR, CBX1, CBX8, CCNY, CD40, CD81, CDH11, CDKN2B, CERS2, CFH, CIB1, CITED2, CLNS1A, CLU, CMKLR1, CNPY2, COLEC12, COPS2, CRABP2, CRP, CXXC5, CYB5R1, CYTL1, DBI, DCN, DCT, DGAT2, DKK1, DKK3, DLX1, DLX6, DUSP22, EFEMP1, EIF4E, ELOVL1, ENDOD1, E…
GO:0005654	nucleoplasm	GO_CellularComponent-EBI-UniProt-GOA_23.05.2019_00h00	1.76793e-05	0.0402734	1.90121e-06	1.33085e-05	[4, 5, 6, 7, 8, 9, 10]	Group12	4.26811	142	[ACADM, AGTRAP, AIP, AKIRIN2, ANGPTL1, ANP32E, ANXA13, ARPP19, ATOH8, BANF1, BNIP3, C4BPA, CBX1, CBX8, CCNY, CDK2AP1, CERS2, CIB1, CITED2, CKAP4, CLNS1A, COLEC12, COPS2, CRABP2, CSF1R, CXCR4, CXXC5, DAPK2, DKK3, DUSP18, ECSCR, EIF4E, ENPP2, ERGIC1, ESCO2, FASN, FERMT2, FOXD3, FSTL3, GATD3A, GCAT, GJA1, GNAI2, GNL3, GNPDA1, GOLT1B, GPI, GTF2H5, HAVCR2, HCK, HELZ2, HES5, HOXA11, HOXC11, HOXD10, HOX…
GO:0030334	regulation of cell migration	GO_BiologicalProcess-EBI-UniProt-GOA_23.05.2019_00h00	2.29205e-07	0.000538403	1.88413e-06	1.5073e-05	[4, 5, 6]	Group16	10.1449	84	[ACE, AGTR2, ANGPTL1, APOD, ATOH8, BGLAP, C3AR1, CALR, CD151, CD40, CD81, CD9, CD99, CERS2, CIB1, CITED2, CLIC4, CMKLR1, CSF1R, CXCR3, CXCR4, DAPK2, DCN, DLC1, DUSP22, ENPP2, F10, F3, FAM89B, FN1, FSTL1, GJA1, GNAI2, GNPDA1, GPI, GRN, ITGB1, LAMA4, LBP, LGALS9, LGMN, MDK, MEF2C, MIF, MMP14, MOSPD2, MPRIP, MSN, MYADM, MYO1C, NFE2L2, P2RX4, PLA2G7, PLAU, PLK2, PLPP3, PTEN, PTK2, PTN, RAC1, RGCC, RI…	Cell migration and motility
GO:2000145	regulation of cell motility	GO_BiologicalProcess-EBI-UniProt-GOA_23.05.2019_00h00	1.09315e-06	0.00255579	1.88413e-06	1.5073e-05	[3, 4, 5]	Group16	9.7032	85	[ACE, AGTR2, ANGPTL1, APOD, ATOH8, BGLAP, C3AR1, CALR, CD151, CD40, CD81, CD9, CD99, CERS2, CIB1, CITED2, CLIC4, CMKLR1, CSF1R, CXCR3, CXCR4, DAPK2, DCN, DLC1, DUSP22, ENPP2, F10, F3, FAM89B, FN1, FSTL1, GJA1, GNAI2, GNPDA1, GPI, GRN, ITGB1, LAMA4, LBP, LGALS9, LGMN, MDK, MEF2C, MIF, MMP14, MOSPD2, MPRIP, MSN, MYADM, MYO1C, NFE2L2, P2RX4, PLA2G7, PLAU, PLK2, PLPP3, PTEN, PTK2, PTN, RAC1, RGCC, RI…
GO:0016477	cell migration	GO_BiologicalProcess-EBI-UniProt-GOA_23.05.2019_00h00	1.25947e-06	0.00294212	1.88413e-06	1.5073e-05	[3, 4]	Group16	8.77193	120	[ACE, AGTR2, ANGPTL1, ANXA6, APOD, ARF4, ATOH8, ATP1B2, BGLAP, BSG, C3AR1, CALR, CD151, CD34, CD40, CD63, CD81, CD9, CD99, CDH11, CERS2, CIB1, CITED2, CLIC4, CLU, CMKLR1, CSF1R, CXCR3, CXCR4, DAPK2, DCN, DLC1, DUSP22, ENPP2, F10, F3, FAM89B, FAP, FCER1G, FGFR4, FN1, FSTL1, GATD3A, GJA1, GNAI2, GNPDA1, GPI, GRN, HAND2, HCK, HEXB, ID1, IGLC3, ITGB1, ITGBL1, LAMA4, LBP, LGALS8, LGALS9, LGMN, LOX, MA…
GO:0051270	regulation of cellular component movement	GO_BiologicalProcess-EBI-UniProt-GOA_23.05.2019_00h00	2.637e-06	0.00612839	1.88413e-06	1.5073e-05	[3, 4]	Group16	9.38819	89	[ACE, AGTR2, ANGPTL1, APOD, ATOH8, BGLAP, C3AR1, CALR, CD151, CD40, CD81, CD9, CD99, CERS2, CIB1, CITED2, CLIC4, CMKLR1, CNIH1, CSF1R, CXCR3, CXCR4, DAPK2, DCN, DLC1, DUSP22, ENPP2, F10, F3, FAM89B, FEZ1, FN1, FSTL1, GJA1, GNAI2, GNPDA1, GPI, GRN, ITGB1, LAMA4, LBP, LGALS9, LGMN, MDK, MEF2C, MIF, MMP14, MOSPD2, MPRIP, MSN, MYADM, MYO1C, NFE2L2, P2RX4, PLA2G7, PLAU, PLK2, PLPP3, PTEN, PTK2, PTN, R…
GO:0030335	positive regulation of cell migration	GO_BiologicalProcess-EBI-UniProt-GOA_23.05.2019_00h00	2.8206e-06	0.0065466	1.88413e-06	1.5073e-05	[4, 5, 6, 7]	Group16	10.978	55	[ANGPTL1, ATOH8, C3AR1, CALR, CD151, CD40, CD99, CIB1, CMKLR1, CSF1R, CXCR4, DAPK2, ENPP2, F10, F3, FAM89B, FN1, GJA1, GNAI2, GNPDA1, GPI, GRN, ITGB1, LBP, LGALS9, LGMN, MDK, MMP14, MOSPD2, MYADM, MYO1C, NFE2L2, P2RX4, PLA2G7, PLAU, PLK2, PLPP3, PTK2, PTN, RAC1, RIPOR1, RTN4, S100A14, SCARB1, SGCG, SNAI2, SPARC, SRPX2, SWAP70, TCN2, TGFBR2, THBS4, TNFAIP6, TNFRSF14, TWIST2]
GO:0051272	positive regulation of cellular component movement	GO_BiologicalProcess-EBI-UniProt-GOA_23.05.2019_00h00	3.05113e-06	0.00707557	1.88413e-06	1.5073e-05	[3, 4, 5]	Group16	10.8159	57	[ANGPTL1, ATOH8, C3AR1, CALR, CD151, CD40, CD99, CIB1, CMKLR1, CSF1R, CXCR4, DAPK2, ENPP2, F10, F3, FAM89B, FEZ1, FN1, GJA1, GNAI2, GNPDA1, GPI, GRN, ITGB1, LBP, LGALS9, LGMN, MDK, MMP14, MOSPD2, MYADM, MYO1C, NFE2L2, P2RX4, PLA2G7, PLAU, PLK2, PLPP3, PTK2, PTN, RAC1, RIPOR1, RTN4, S100A14, SCARB1, SGCG, SNAI2, SPARC, SRPX2, STMN1, SWAP70, TCN2, TGFBR2, THBS4, TNFAIP6, TNFRSF14, TWIST2]
GO:0040012	regulation of locomotion	GO_BiologicalProcess-EBI-UniProt-GOA_23.05.2019_00h00	3.57191e-06	0.00827255	1.88413e-06	1.5073e-05	[2, 3]	Group16	9.34183	88	[ACE, AGTR2, ANGPTL1, APOD, ARRDC3, ATOH8, BGLAP, C3AR1, CALR, CD151, CD40, CD81, CD9, CD99, CERS2, CIB1, CITED2, CLIC4, CMKLR1, CSF1R, CXCR3, CXCR4, DAPK2, DCN, DLC1, DUSP22, ENPP2, F10, F3, FAM89B, FN1, FSTL1, GJA1, GNAI2, GNPDA1, GPI, GRN, ITGB1, LAMA4, LBP, LGALS9, LGMN, MDK, MEF2C, MIF, MMP14, MOSPD2, MPRIP, MSN, MYADM, MYO1C, NFE2L2, P2RX4, PLA2G7, PLAU, PLK2, PLPP3, PTEN, PTK2, PTN, RAC1, …
GO:2000147	positive regulation of cell motility	GO_BiologicalProcess-EBI-UniProt-GOA_23.05.2019_00h00	5.78135e-06	0.0133202	1.88413e-06	1.5073e-05	[3, 4, 5, 6]	Group16	10.7422	55	[ANGPTL1, ATOH8, C3AR1, CALR, CD151, CD40, CD99, CIB1, CMKLR1, CSF1R, CXCR4, DAPK2, ENPP2, F10, F3, FAM89B, FN1, GJA1, GNAI2, GNPDA1, GPI, GRN, ITGB1, LBP, LGALS9, LGMN, MDK, MMP14, MOSPD2, MYADM, MYO1C, NFE2L2, P2RX4, PLA2G7, PLAU, PLK2, PLPP3, PTK2, PTN, RAC1, RIPOR1, RTN4, S100A14, SCARB1, SGCG, SNAI2, SPARC, SRPX2, SWAP70, TCN2, TGFBR2, THBS4, TNFAIP6, TNFRSF14, TWIST2]
GO:0002685	regulation of leukocyte migration	GO_BiologicalProcess-EBI-UniProt-GOA_23.05.2019_00h00	7.9187e-06	0.0181892	1.88413e-06	1.5073e-05	[3, 4, 5, 6, 7]	Group16	14.4385	27	[APOD, C3AR1, CALR, CD81, CD9, CD99, CMKLR1, CXCR3, DAPK2, LBP, LGALS9, LGMN, MDK, MIF, MMP14, MOSPD2, MPRIP, MSN, P2RX4, PLA2G7, PTN, RAC1, S100A14, SGCG, SWAP70, THBS4, TNFRSF14]
GO:0002687	positive regulation of leukocyte migration	GO_BiologicalProcess-EBI-UniProt-GOA_23.05.2019_00h00	8.37292e-06	0.0192159	1.88413e-06	1.5073e-05	[3, 4, 5, 6, 7, 8]	Group16	17.2414	20	[C3AR1, CALR, CD99, CMKLR1, DAPK2, LBP, LGALS9, LGMN, MDK, MMP14, MOSPD2, P2RX4, PLA2G7, PTN, RAC1, S100A14, SGCG, SWAP70, THBS4, TNFRSF14]
GO:0032879	regulation of localization	GO_BiologicalProcess-EBI-UniProt-GOA_23.05.2019_00h00	1.38391e-05	0.0316085	1.88413e-06	1.5073e-05	[2, 3]	Group16	7.62608	186	[ACE, ACHE, ADRA2B, AGTR2, ANGPTL1, ANXA13, ANXA4, ANXA6, APOD, ARF1, ARL2BP, ARL6IP5, ARPP19, ATOH8, ATP1B2, ATP5IF1, ATP6AP1, B2M, BCL2L1, BGLAP, BID, BMP8A, BSG, C3AR1, C4A, C4BPA, CA2, CALR, CAPN1, CD151, CD300LF, CD34, CD40, CD63, CD81, CD9, CD99, CDH11, CERS2, CFH, CHIA, CIB1, CITED2, CLEC4E, CLEC6A, CLIC2, CLIC4, CLU, CMKLR1, CNIH1, COPS2, CRBN, CRP, CSF1R, CTSD, CXCR3, CXCR4, DAPK2, DCN, …
GO:0072359	circulatory system development	GO_BiologicalProcess-EBI-UniProt-GOA_23.05.2019_00h00	2.10173e-05	0.0477513	1.88413e-06	1.5073e-05	[4, 5]	Group16	8.81517	93	[ACADM, ADGRG6, AGTR2, ANGPTL1, APOD, ATP5IF1, BGLAP, BICC1, C3AR1, CALR, CD34, CD40, CDH11, CIB1, CITED2, CLDN5, CLIC4, COL15A1, COLEC12, CXCR3, CXCR4, DCN, DKK1, DLC1, ECSCR, ENPP2, F3, FAP, FBN1, FKBP1A, FN1, FSTL1, FZD7, GATD3A, GJA1, GRN, HAND2, HPSE, HSPB11, HSPB7, ID1, IFT20, IFT57, ITGB1, KCNJ8, LAMA4, LGALS8, LOX, LOXL3, MARCKSL1, MDK, MEF2C, MMP14, MMP19, MMP2, MYH11, MYL9, MYO1C, NFE2L…
GO:0042592	homeostatic process	GO_BiologicalProcess-EBI-UniProt-GOA_23.05.2019_00h00	2.04077e-05	0.046407	2.04077e-05	2.04077e-05	[3]	Group01	8.03468	139	[ACHE, AGTR2, AKIRIN2, ALAS2, ANXA6, ARF1, ARRDC3, ATP1B2, ATP5IF1, ATP6AP1, ATP6V0C, ATP6V0D1, ATP6V1C1, ATP6V1E1, ATP6V1F, ATP6V1G1, ATP6V1H, AZGP1, B2M, BANF1, BGLAP, BMP8A, BNIP3, BSCL2, BSG, C3AR1, C4BPA, CA2, CALR, CD34, CD40, CDH11, CFH, CFL2, CITED2, CKB, CLDN4, CLIC2, CLIC4, CLN5, CLNS1A, CLU, CMKLR1, CSF1R, CXCR3, CXCR4, CYTL1, DCN, DGAT2, DRAM2, EHD1, EIF4E, ELOVL1, ENPP2, F3, FABP3, F…
GO:0009611	response to wounding	GO_BiologicalProcess-EBI-UniProt-GOA_23.05.2019_00h00	4.98055e-06	0.0115001	4.98055e-06	2.98833e-05	[3]	Group05	10.1538	66	[ACHE, ADRA2B, ANXA6, APOD, ARF4, BGLAP, BSG, C1GALT1C1, CD151, CD34, CD40, CD59, CD81, CD9, CERS2, CIB1, CLEC11A, CST3, CXCR4, DCN, DTNBP1, EHD1, ENTPD1, F10, F3, FAP, FCER1G, FN1, FZD7, GJA1, GNAI2, GNAQ, GNG2, GRN, GSN, HBB, HBE1, HPSE, LGALS1, LOX, MAG, MAX, MDK, MYL9, NFE2L2, P2RX4, PLAT, PLAU, PLEC, PLPP3, PTEN, PTK7, PTN, RAC1, RIPOR1, SCARB1, SCUBE1, SERPINE2, SPARC, TDRD7, TFPI2, TGFBR2,…	Wound healing
GO:0042060	wound healing	GO_BiologicalProcess-EBI-UniProt-GOA_23.05.2019_00h00	1.33655e-05	0.0305401	4.98055e-06	2.98833e-05	[4]	Group05	10.4167	55	[ADRA2B, ANXA6, APOD, BGLAP, BSG, C1GALT1C1, CD151, CD34, CD40, CD59, CD81, CD9, CIB1, CLEC11A, CXCR4, DCN, DTNBP1, EHD1, ENTPD1, F10, F3, FAP, FCER1G, FN1, FZD7, GJA1, GNAQ, GNG2, GSN, HBB, HBE1, HPSE, LOX, MDK, MYL9, NFE2L2, P2RX4, PLAT, PLAU, PLEC, PLPP3, PTEN, PTK7, PTN, RAC1, SCARB1, SCUBE1, SERPINE2, SPARC, TDRD7, TFPI2, TGFBR2, TPM1, USF1, WASF2]
R-HSA:71182	Phenylalanine and tyrosine catabolism	REACTOME_Pathways_23.05.2019	1.23816e-05	0.0283167	1.23816e-05	3.71447e-05	[-1]	Group03	54.5455	6	[FAH, HGD, HPD, PAH, PCBD1, QDPR]
GO:0051241	negative regulation of multicellular organismal process	GO_BiologicalProcess-EBI-UniProt-GOA_23.05.2019_00h00	2.01131e-05	0.0457574	2.01131e-05	4.02263e-05	[2, 3, 4]	Group02	8.70337	98	[AGTR2, ANGPTL1, ANXA4, ANXA6, APOD, ARRDC3, B2M, BGLAP, C4BPA, CALR, CD34, CD83, CD9, CDH11, CERS2, CIB1, CITED2, CMKLR1, COL5A2, COPS2, CST3, DCN, DKK1, DLX1, ECSCR, EFEMP1, EIF4E, FAP, FBN1, FGL2, FN1, FSTL1, FSTL3, FZD7, GATD3A, GJA1, GNAI2, GRN, HAND2, HAVCR2, HES5, HLX, HOXA2, HOXA9, HPSE, ID1, LAMA4, LAPTM4B, LBP, LGALS1, LGALS9, LGALS9B, LGMN, LOXL3, LRRC32, MAG, MDK, MEF2C, MIF, MYO1C, N…
GO:0005518	collagen binding	GO_MolecularFunction-EBI-UniProt-GOA_23.05.2019_00h00	1.17142e-05	0.026802	1.17142e-05	4.68566e-05	[3]	Group04	21.875	14	[ABI3BP, ACHE, ADGRG6, AEBP1, CTSL, DCN, FN1, ITGB1, MMP13, PCOLCE, PPIB, SERPINH1, SPARC, TGFBI]
GO:0005925	focal adhesion	GO_CellularComponent-EBI-UniProt-GOA_23.05.2019_00h00	2.30322e-07	0.000540796	1.00084e-05	5.00418e-05	[4, 5]	Group07	11.9734	54	[ANXA6, ARF1, ARPC1B, ATP6V0C, ATP6V1C1, B2M, BSG, CALR, CAPN1, CD151, CD59, CD81, CD9, CD99, CFH, CXCR4, DKK3, DLC1, FAP, FERMT2, FGFR3, FHL3, GJA1, GSN, HCK, ITGB1, ITGBL1, LASP1, LAYN, MARCKS, MMP14, MPRIP, MSN, NCKAP1, PALLD, PARVA, PLAU, PLEC, PPIB, PPP1CC, PTK2, PTK7, RAC1, RND3, RPL30, RPS13, RPS5, SH3KBP1, TPM4, TSPAN4, TSPAN9, VIM, XIRP2, YWHAE]
GO:0005924	cell-substrate adherens junction	GO_CellularComponent-EBI-UniProt-GOA_23.05.2019_00h00	2.94581e-07	0.000691381	1.00084e-05	5.00418e-05	[3, 4]	Group07	11.8421	54	[ANXA6, ARF1, ARPC1B, ATP6V0C, ATP6V1C1, B2M, BSG, CALR, CAPN1, CD151, CD59, CD81, CD9, CD99, CFH, CXCR4, DKK3, DLC1, FAP, FERMT2, FGFR3, FHL3, GJA1, GSN, HCK, ITGB1, ITGBL1, LASP1, LAYN, MARCKS, MMP14, MPRIP, MSN, NCKAP1, PALLD, PARVA, PLAU, PLEC, PPIB, PPP1CC, PTK2, PTK7, RAC1, RND3, RPL30, RPS13, RPS5, SH3KBP1, TPM4, TSPAN4, TSPAN9, VIM, XIRP2, YWHAE]
GO:0005912	adherens junction	GO_CellularComponent-EBI-UniProt-GOA_23.05.2019_00h00	1.00084e-05	0.0229492	1.00084e-05	5.00418e-05	[3]	Group07	10.2215	60	[ANXA6, ARF1, ARPC1B, ATP6V0C, ATP6V1C1, B2M, BGLAP, BSG, CALR, CAPN1, CD151, CD59, CD81, CD9, CD99, CDH11, CFH, CXCR4, DKK3, DLC1, FAP, FERMT2, FGFR3, FHL3, GJA1, GSN, HCK, ITGB1, ITGBL1, KRT18, LASP1, LAYN, MARCKS, MMP14, MPRIP, MSN, MYO1C, NCKAP1, PALLD, PARVA, PLAU, PLEC, PLPP3, PPIB, PPP1CC, PTK2, PTK7, RAC1, RND3, RPL30, RPS13, RPS5, SH3KBP1, TMEM47, TPM4, TSPAN4, TSPAN9, VIM, XIRP2, YWHAE]
1	Groups are shaded with identical colors as illustrated in pathway/network diagram in this file (refer to the sheet NW).
2	Related clusters are categorized under broad themes for discussion purpose.

## Sheet: NW
Supplementary File S8. Gene-Ontology (GO) enrichment and pathway term network analysis of up-regulated DEPs shared by ADJ vs. PRE and ATT vs. PRE lists (n=651).
GO enrichment analysis was performed by ClueGO plugin in Cytoscape. Three databases were used including GO (BP, MF and CC) and reactome pathways for retrieving associated GO terms. Only the networks and pathways with pV < 0.05 are illustrated. Functionally grouped network with terms as nodes linked by edges based on their kappa score level (≥0.4). Related-GO terms are grouped and illustrated with…

## Sheet: Pie
Supplementary File S8.
Overview chart with functional groups including specific terms. Note that the label of each category shown here is the most significant GO term in that particular cluster group and refer to the Supplementary Table_ClueGO_intersect_down_1277 for details.

## Sheet: Bar
Supplementary File S8.
GO/pathway terms specific for genes shared by ADJ vs. PRE and ATT vs. PRE lists. The bars represent the percent genes associated with the terms. The number of genes per term is shown as bar label.
