# Supplementary material for: Transcriptomic Profiling in Fins of Atlantic Salmon Parasitized with Sea Lice: Evidence for an Early Imbalance Between Chalimus-Induced Immunomodulation and the Host’s Defense Response
Source: Int J Mol Sci. 2020 Mar 31;21(7):2417. doi: 10.3390/ijms21072417 (PMC7177938; doi:10.3390/ijms21072417)
Supplement: Supplementary file 1 [file ijms-21-02417-s001.zip › ijms-721524-final-supplementary-revised/Supplementary_Files/Supp. File_S9_ATT vs. ADJ_90.xls]

## Sheet: ClueGO Results
Supplementary File S9. Comprehensive details of GO cluster groups and significant individual GO terms for DEPs in ATT vs. ADJ list (n=90) as determined by ClueGO tool in Cytoscape (v3.5.1).
GOID	GOTerm1	Ontology Source	Term PValue	Term PValue Corrected with Bonferroni step down	Group PValue	Group PValue Corrected with Bonferroni step down	GOLevels	GOGroups	% Associated Genes	Nr. Genes	Associated Genes Found	User defined group theme2
GO:0001953	negative regulation of cell-matrix adhesion	GO_BiologicalProcess-EBI-UniProt-GOA_23.05.2019_00h00	6.58478e-05	0.00256806	8.2521e-08	9.07731e-07	[5, 6, 7]	Group07	9.7561	4	[DMTN, MMP14, MYOC, SERPINE1]	cell-matrix and leukocyte migration
GO:0097529	myeloid leukocyte migration	GO_BiologicalProcess-EBI-UniProt-GOA_23.05.2019_00h00	6.7599e-05	0.00256876	8.2521e-08	9.07731e-07	[3, 5, 6]	Group07	3.68421	7	[CXCL11, CXCL2, CXCR1, IL1B, MMP14, RPSA, SERPINE1]
GO:0030595	leukocyte chemotaxis	GO_BiologicalProcess-EBI-UniProt-GOA_23.05.2019_00h00	0.000102456	0.00358595	8.2521e-08	9.07731e-07	[3, 5, 6]	Group07	3.44828	7	[CALR, CXCL11, CXCL2, CXCR1, IL1B, RPSA, SERPINE1]
GO:0042742	defense response to bacterium	GO_BiologicalProcess-EBI-UniProt-GOA_23.05.2019_00h00	0.000282255	0.00846765	8.2521e-08	9.07731e-07	[4, 5, 6]	Group07	3.5503	6	[ARG2, CAMP, CEBPB, CLEC4E, RPSA, SERPINE1]
GO:0002687	positive regulation of leukocyte migration	GO_BiologicalProcess-EBI-UniProt-GOA_23.05.2019_00h00	0.00344706	0.0448118	8.2521e-08	9.07731e-07	[3, 4, 5, 6, 7, 8]	Group07	3.44828	4	[CALR, MMP14, RPSA, SERPINE1]
GO:0050829	defense response to Gram-negative bacterium	GO_BiologicalProcess-EBI-UniProt-GOA_23.05.2019_00h00	0.0030075	0.0511275	8.2521e-08	9.07731e-07	[5, 6, 7]	Group07	5.55556	3	[CAMP, RPSA, SERPINE1]
GO:0032757	positive regulation of interleukin-8 production	GO_BiologicalProcess-EBI-UniProt-GOA_23.05.2019_00h00	0.00285126	0.0513227	8.2521e-08	9.07731e-07	[4, 5, 6]	Group07	5.66038	3	[IL1B, RPSA, SERPINE1]
GO:0071222	cellular response to lipopolysaccharide	GO_BiologicalProcess-EBI-UniProt-GOA_23.05.2019_00h00	6.62541e-06	0.000284893	6.1332e-07	6.1332e-06	[5, 6, 8]	Group10	4.27807	8	[CEBPB, CXCL11, CXCL2, IL1B, PPARD, RPSA, SERPINE1, TINAGL1]	Inflammatory and defense response, acute phase response, cytokine signaling
GO:0050727	regulation of inflammatory response	GO_BiologicalProcess-EBI-UniProt-GOA_23.05.2019_00h00	2.72596e-05	0.0011449	6.1332e-07	6.1332e-06	[4, 5, 6]	Group10	3.0303	9	[APPL1, CEBPB, ENPP3, IL1B, LPL, MMP9, PPARD, RPSA, SERPINE1]
GO:0050729	positive regulation of inflammatory response	GO_BiologicalProcess-EBI-UniProt-GOA_23.05.2019_00h00	4.08011e-05	0.00163204	6.1332e-07	6.1332e-06	[4, 5, 6, 7]	Group10	5.04202	6	[APPL1, CEBPB, IL1B, LPL, RPSA, SERPINE1]
GO:0097529	myeloid leukocyte migration	GO_BiologicalProcess-EBI-UniProt-GOA_23.05.2019_00h00	6.7599e-05	0.00256876	6.1332e-07	6.1332e-06	[3, 5, 6]	Group10	3.68421	7	[CXCL11, CXCL2, CXCR1, IL1B, MMP14, RPSA, SERPINE1]
GO:0030593	neutrophil chemotaxis	GO_BiologicalProcess-EBI-UniProt-GOA_23.05.2019_00h00	8.4739e-05	0.0030506	6.1332e-07	6.1332e-06	[5, 6, 7, 8, 9]	Group10	5.95238	5	[CXCL11, CXCL2, CXCR1, IL1B, RPSA]
GO:0030595	leukocyte chemotaxis	GO_BiologicalProcess-EBI-UniProt-GOA_23.05.2019_00h00	0.000102456	0.00358595	6.1332e-07	6.1332e-06	[3, 5, 6]	Group10	3.44828	7	[CALR, CXCL11, CXCL2, CXCR1, IL1B, RPSA, SERPINE1]
GO:0006953	acute-phase response	GO_BiologicalProcess-EBI-UniProt-GOA_23.05.2019_00h00	0.000257641	0.0082445	6.1332e-07	6.1332e-06	[6]	Group10	6.89655	4	[CEBPB, FN1, IL1B, RPSA]
R-HSA:380108	Chemokine receptors bind chemokines	REACTOME_Pathways_23.05.2019	0.00043869	0.012722	6.1332e-07	6.1332e-06	[-1]	Group10	10.7143	3	[CXCL11, CXCL2, CXCR1]
R-HSA:375276	Peptide ligand-binding receptors	REACTOME_Pathways_23.05.2019	0.0143659	0.0143659	6.1332e-07	6.1332e-06	[-1]	Group10	3.15789	3	[CXCL11, CXCL2, CXCR1]
GO:0042035	regulation of cytokine biosynthetic process	GO_BiologicalProcess-EBI-UniProt-GOA_23.05.2019_00h00	0.0128008	0.0256015	6.1332e-07	6.1332e-06	[4, 5, 6, 7]	Group10	3.2967	3	[CEBPB, IL1B, RPSA]
GO:0032642	regulation of chemokine production	GO_BiologicalProcess-EBI-UniProt-GOA_23.05.2019_00h00	0.00110336	0.0286873	6.1332e-07	6.1332e-06	[4, 5]	Group10	4.70588	4	[ARG2, IL1B, LPL, RPSA]
R-HSA:6785807	Interleukin-4 and Interleukin-13 signaling	REACTOME_Pathways_23.05.2019	0.00965464	0.0289639	6.1332e-07	6.1332e-06	[-1]	Group10	3.65854	3	[FN1, IL1B, MMP9]
GO:0002687	positive regulation of leukocyte migration	GO_BiologicalProcess-EBI-UniProt-GOA_23.05.2019_00h00	0.00344706	0.0448118	6.1332e-07	6.1332e-06	[3, 4, 5, 6, 7, 8]	Group10	3.44828	4	[CALR, MMP14, RPSA, SERPINE1]
GO:0032675	regulation of interleukin-6 production	GO_BiologicalProcess-EBI-UniProt-GOA_23.05.2019_00h00	0.00450112	0.0450112	6.1332e-07	6.1332e-06	[4, 5]	Group10	3.2	4	[CEBPB, IL1B, LPL, RPSA]
GO:0070098	chemokine-mediated signaling pathway	GO_BiologicalProcess-EBI-UniProt-GOA_23.05.2019_00h00	0.00649627	0.0454739	6.1332e-07	6.1332e-06	[5, 6, 7]	Group10	4.22535	3	[CXCL11, CXCL2, CXCR1]
GO:0050829	defense response to Gram-negative bacterium	GO_BiologicalProcess-EBI-UniProt-GOA_23.05.2019_00h00	0.0030075	0.0511275	6.1332e-07	6.1332e-06	[5, 6, 7]	Group10	5.55556	3	[CAMP, RPSA, SERPINE1]
GO:0061844	antimicrobial humoral immune response mediated by antimicrobial peptide	GO_BiologicalProcess-EBI-UniProt-GOA_23.05.2019_00h00	0.00270014	0.0513026	6.1332e-07	6.1332e-06	[4, 5, 6]	Group10	5.76923	3	[CAMP, CXCL11, CXCL2]
GO:0032757	positive regulation of interleukin-8 production	GO_BiologicalProcess-EBI-UniProt-GOA_23.05.2019_00h00	0.00285126	0.0513227	6.1332e-07	6.1332e-06	[4, 5, 6]	Group10	5.66038	3	[IL1B, RPSA, SERPINE1]
R-HSA:1592389	activation of matrix metalloproteinases	REACTOME_Pathways_23.05.2019	4.21815e-06	0.000185599	1.41105e-05	0.000126994	[-1]	Group08	19.0476	4	[MMP13, MMP14, MMP9, TIMP2]	Collagen and ECM degradation
R-HSA:1474228	Degradation of the extracellular matrix	REACTOME_Pathways_23.05.2019	0.000130604	0.00430995	1.41105e-05	0.000126994	[-1]	Group08	5.43478	5	[FN1, MMP13, MMP14, MMP9, TIMP2]
GO:0006953	acute-phase response	GO_BiologicalProcess-EBI-UniProt-GOA_23.05.2019_00h00	0.000257641	0.0082445	1.41105e-05	0.000126994	[6]	Group08	6.89655	4	[CEBPB, FN1, IL1B, RPSA]
R-HSA:6785807	Interleukin-4 and Interleukin-13 signaling	REACTOME_Pathways_23.05.2019	0.00965464	0.0289639	1.41105e-05	0.000126994	[-1]	Group08	3.65854	3	[FN1, IL1B, MMP9]
GO:0035987	endodermal cell differentiation	GO_BiologicalProcess-EBI-UniProt-GOA_23.05.2019_00h00	0.00135824	0.0339561	1.41105e-05	0.000126994	[4, 5, 6, 7, 8, 9]	Group08	7.31707	3	[FN1, MMP14, MMP9]
R-HSA:1442490	Collagen degradation	REACTOME_Pathways_23.05.2019	0.00166826	0.0383701	1.41105e-05	0.000126994	[-1]	Group08	6.81818	3	[MMP13, MMP14, MMP9]
GO:0007044	cell-substrate junction assembly	GO_BiologicalProcess-EBI-UniProt-GOA_23.05.2019_00h00	0.00355487	0.0426584	1.41105e-05	0.000126994	[5]	Group08	3.4188	4	[DMTN, FN1, MMP14, MYOC]
GO:0070664	negative regulation of leukocyte proliferation	GO_BiologicalProcess-EBI-UniProt-GOA_23.05.2019_00h00	0.000761456	0.0213208	5.54238e-05	0.00044339	[3, 4, 5, 6]	Group05	5.19481	4	[ARG2, CEBPB, ENPP3, TINAGL1]	Cell proliferation
GO:0009065	glutamine family amino acid catabolic process	GO_BiologicalProcess-EBI-UniProt-GOA_23.05.2019_00h00	0.00108726	0.0293561	5.54238e-05	0.00044339	[6, 7, 8, 9]	Group05	7.89474	3	[ARG2, ASRGL1, TINAGL1]
GO:0051702	interaction with symbiont	GO_BiologicalProcess-EBI-UniProt-GOA_23.05.2019_00h00	0.00136479	0.0327551	5.54238e-05	0.00044339	[3, 4]	Group05	4.44444	4	[CAMP, FN1, SMC3, TINAGL1]
GO:0042130	negative regulation of T cell proliferation	GO_BiologicalProcess-EBI-UniProt-GOA_23.05.2019_00h00	0.00386741	0.0425415	5.54238e-05	0.00044339	[6, 7, 8, 9]	Group05	5.08475	3	[ARG2, CEBPB, TINAGL1]
GO:0005044	scavenger receptor activity	GO_BiologicalProcess-EBI-UniProt-GOA_23.05.2019_00h00	0.00316892	0.0475338	5.54238e-05	0.00044339	[7]	Group05	5.45455	3	[ENPP3, FN1, TINAGL1]
GO:0001953	negative regulation of cell-matrix adhesion	GO_BiologicalProcess-EBI-UniProt-GOA_23.05.2019_00h00	6.58478e-05	0.00256806	0.000617425	0.00432198	[5, 6, 7]	Group09	9.7561	4	[DMTN, MMP14, MYOC, SERPINE1]	Wound healing
GO:0035987	endodermal cell differentiation	GO_BiologicalProcess-EBI-UniProt-GOA_23.05.2019_00h00	0.00135824	0.0339561	0.000617425	0.00432198	[4, 5, 6, 7, 8, 9]	Group09	7.31707	3	[FN1, MMP14, MMP9]
GO:0090303	positive regulation of wound healing	GO_BiologicalProcess-EBI-UniProt-GOA_23.05.2019_00h00	0.00755933	0.0377967	0.000617425	0.00432198	[4, 5, 6, 7]	Group09	4	3	[DMTN, PPARD, SERPINE1]
GO:0007044	cell-substrate junction assembly	GO_BiologicalProcess-EBI-UniProt-GOA_23.05.2019_00h00	0.00355487	0.0426584	0.000617425	0.00432198	[5]	Group09	3.4188	4	[DMTN, FN1, MMP14, MYOC]
GO:0002687	positive regulation of leukocyte migration	GO_BiologicalProcess-EBI-UniProt-GOA_23.05.2019_00h00	0.00344706	0.0448118	0.000617425	0.00432198	[3, 4, 5, 6, 7, 8]	Group09	3.44828	4	[CALR, MMP14, RPSA, SERPINE1]
GO:0010811	positive regulation of cell-substrate adhesion	GO_BiologicalProcess-EBI-UniProt-GOA_23.05.2019_00h00	0.00450112	0.0450112	0.000617425	0.00432198	[3, 4, 5]	Group09	3.2	4	[CALR, DMTN, FN1, MYOC]
GO:0034446	substrate adhesion-dependent cell spreading	GO_BiologicalProcess-EBI-UniProt-GOA_23.05.2019_00h00	0.00248893	0.0522676	0.000617425	0.00432198	[4, 5, 6, 7]	Group09	3.77358	4	[CALR, DMTN, FN1, MYOC]
R-HSA:6809371	Formation of the cornified envelope	REACTOME_Pathways_23.05.2019	3.908e-05	0.00160228	0.000938427	0.00563056	[-1]	Group06	11.1111	4	[KRT13, KRT18, KRT8, TGM1]	Keratin
R-HSA:6805567	Keratinization	REACTOME_Pathways_23.05.2019	7.24868e-05	0.00268201	0.000938427	0.00563056	[-1]	Group06	9.52381	4	[KRT13, KRT18, KRT8, TGM1]
GO:0070268	cornification	GO_BiologicalProcess-EBI-UniProt-GOA_23.05.2019_00h00	0.00011321	0.00384915	0.000938427	0.00563056	[3, 4, 7, 8, 9]	Group06	8.51064	4	[KRT13, KRT18, KRT8, TGM1]
GO:0045095	keratin filament	GO_CellularComponent-EBI-UniProt-GOA_23.05.2019_00h00	0.00027522	0.00853183	0.000938427	0.00563056	[6, 7, 8, 9, 10, 11]	Group06	12.5	3	[KRT13, KRT18, KRT8]
GO:0045111	intermediate filament cytoskeleton	GO_CellularComponent-EBI-UniProt-GOA_23.05.2019_00h00	0.00323817	0.0453344	0.000938427	0.00563056	[5, 6, 7, 8]	Group06	3.50877	4	[KRT13, KRT18, KRT8, MMP14]
GO:0006509	membrane protein ectodomain proteolysis	GO_BiologicalProcess-EBI-UniProt-GOA_23.05.2019_00h00	0.00178062	0.0391735	0.00178062	0.00890308	[6, 7]	Group02	6.66667	3	[ERAP1, IL1B, TIMP2]
GO:0001725	stress fiber	GO_CellularComponent-EBI-UniProt-GOA_23.05.2019_00h00	0.00812718	0.0325087	0.00812718	0.0162544	[5, 6, 7, 8, 9, 10, 11]	Group00	3.8961	3	[ASRGL1, FN1, TPM4]
GO:0031093	platelet alpha granule lumen	GO_CellularComponent-EBI-UniProt-GOA_23.05.2019_00h00	0.00600052	0.0480042	0.00476178	0.0190471	[5, 6, 7, 8, 9, 10, 11]	Group04	4.34783	3	[F5, FN1, SERPINE1]	Platelet
R-HSA:76005	Response to elevated platelet cytosolic Ca2+	REACTOME_Pathways_23.05.2019	0.0030381	0.0486097	0.00476178	0.0190471	[-1]	Group04	3.57143	4	[F5, FN1, MANF, SERPINE1]
R-HSA:114608	Platelet degranulation	REACTOME_Pathways_23.05.2019	0.00266367	0.0532735	0.00476178	0.0190471	[-1]	Group04	3.7037	4	[F5, FN1, MANF, SERPINE1]
GO:0016529	sarcoplasmic reticulum	GO_CellularComponent-EBI-UniProt-GOA_23.05.2019_00h00	0.00701578	0.0420947	0.00701578	0.0210473	[4, 5, 6, 7, 8]	Group01	4.10959	3	[ANK1, CALR, MANF]
R-HSA:373760	L1CAM interactions	REACTOME_Pathways_23.05.2019	0.0128008	0.0256015	0.0223143	0.0223143	[-1]	Group03	3.2967	3	[ANK1, TUBB2A, TUBB4B]	anterograde transport
R-HSA:6807878	COPI-mediated anterograde transport	REACTOME_Pathways_23.05.2019	0.00965464	0.0289639	0.0223143	0.0223143	[-1]	Group03	3.65854	3	[ANK1, TUBB2A, TUBB4B]
R-HSA:199977	ER to Golgi Anterograde Transport	REACTOME_Pathways_23.05.2019	0.00463021	0.0416719	0.0223143	0.0223143	[-1]	Group03	3.1746	4	[ANK1, F5, TUBB2A, TUBB4B]
1	Groups are shaded with identical colors as illustrated in pathway/network diagram in this file (refer to the sheet NW).
2	Related clusters are categorized under broad themes for discussion purpose.

## Sheet: NW
Supplementary File S9. Gene-Ontology (GO) enrichment and pathway term network analysis of DEPs in ATT vs. ADJ list.
GO enrichment analysis was performed by ClueGO plugin in Cytoscape. Three databases were used including GO (BP, MF and CC) and reactome pathways for retrieving associated GO terms. Functionally grouped network with terms as nodes linked by edges based on their kappa score level (≥0.4). Related-GO terms are grouped and illustrated with distinct color and labeled with the same color. The node size …

## Sheet: Pie
Supplementary File S9.
Overview chart with functional groups including specific terms. Note that the label of each category shown here is the most significant GO term in that particular cluster group and refer to the Supplementary Table_ ClueGO_ATT vs. ADJ_90 for details.

## Sheet: Bar
Supplementary File S9.
GO/pathway terms specific for genes shared by ADJ vs. ADJ list. The bars represent the percent genes associated with the terms. The number of genes per term is shown as bar label.
