# Supplementary material for: Transcriptomic Profiling in Fins of Atlantic Salmon Parasitized with Sea Lice: Evidence for an Early Imbalance Between Chalimus-Induced Immunomodulation and the Host’s Defense Response
Source: Int J Mol Sci. 2020 Mar 31;21(7):2417. doi: 10.3390/ijms21072417 (PMC7177938; doi:10.3390/ijms21072417)
Supplement: Supplementary file 1 [file ijms-21-02417-s001.zip › ijms-721524-final-supplementary-revised/Supplementary_Table/Supp. Table_S1_S2.xlsx]

## Sheet: Sheet1
Suppl. Table S1. Tank record for T1 (DC4) from Cold-Ocean Deep-Sea Research Facility (CDRF).
CDRF Animal Holding Record
Room	CD1017-A		Tank No.			DC-4 (T1)
Project	IPMC		Principal Investigator			Matthew Rise
ACC Protocol	17-77-MR
Description	Integrated Pathogen Management of Co-infection in Atlantic Salmon
	Days
	Mon	Tue*	Wed	Thu	Fri	Sat	Sun
Date	2020-07-10	2020-07-11	2020-07-12	2020-07-13	2020-07-14	2020-07-15	2020-07-16
Dissolved O2 (%)	106.3	104	103	106	98	99	100
Temperature (°C)	10	10.3	9.9	9.9	9.8	9.8	9.9
* Day at which infestation was carried out and average value (recorded for the 2 h of lice exposure at every 10 min interval) for each parameter is provided.
Suppl. Table S2. Tank record for T2 (DC5) from Cold-Ocean Deep-Sea Research Facility (CDRF).
CDRF Animal Holding Record
Room	CD1017-A		Tank No.			DC-5 (T2)
Project	IPMC		Principal Investigator			Matthew Rise
ACC Protocol	17-77-MR
Description	Integrated Pathogen Management of Co-infection in Atlantic Salmon
	Days
	Mon	Tue*	Wed	Thu	Fri	Sat	Sun
Date	2020-07-10	2020-07-11	2020-07-12	2020-07-13	2020-07-14	2020-07-15	2020-07-16
Dissolved O2 (%)	105	101.6	100	95	94	101	95
Temperature (°C)	9.9	10.3	9.8	9.8	9.7	9.8	9.8
* Day at which infestation was carried out and average value (recorded for the 2 h of lice exposure at every 10 min interval) for each parameter is provided
#These tables only show an extract during a period of one week in which the infestation was conducted.
