# Supplementary material for: Transcriptomic Profiling in Fins of Atlantic Salmon Parasitized with Sea Lice: Evidence for an Early Imbalance Between Chalimus-Induced Immunomodulation and the Host’s Defense Response
Source: Int J Mol Sci. 2020 Mar 31;21(7):2417. doi: 10.3390/ijms21072417 (PMC7177938; doi:10.3390/ijms21072417)
Supplement: Supplementary file 1 [file ijms-21-02417-s001.zip › ijms-721524-final-supplementary-revised/Supplementary_Table/Supp. Table_S3_Primers for QPCR.xlsx]

## Sheet: Supplementary Table S3
Supplementary Table S3. Details of QPCR assays used in this study to confirm the microarray-identified transcripts responsive to chalimus in Atlantic salmon fins.
Gene description1	Gene symbol_v12	Paralogs3	GenBank accession no.	Forward (5'®3')	Reverse (5'®3')	Amplicon size (bp)	Efficiency (%)4	Probe ID (44 K)5	Other probes6	Function7	Module8	Segment in MA9
TIMP metalloproteinase inhibitor 2	timp2	b	BT049847	CCAACGGCAACAAGGAGTAT	CTTTTGTGTGGCACTCATGG	113	103.256	C246R156	C156R092, C144R085	Modulating the activity of several MMPs	1. ECM degradation, wound healing and tissue repair/remodeling	2
TIMP metallopeptidase inhibitor 2	timp2	c	DY721296	CCCATCAAGAGGATCCAGTATGAG	CCACCTTGCCGGATATTAGGTAC	157	102.968	C242R139		Modulating the activity of several MMPs		3
collagenase 3-like/matrix metalloproteinase-13	mmp13	b	BT046018	CTATAGTGGCTCCTTCATGTTTGAG	CTTTAAACGGCTCATGAGGGTC	116	106.359	C245R152	C189R139, C018R115	ECM catabolism, cartilage degradation, tissue remodeling, wound healing		2
collagenase 3-like/matrix metalloproteinase-13	mmp13	c	DR695831	CGCTGAGACCGTAAAGATGA	TAGGTAAGCTGGTTTGTCGG	111	103.389	C133R147		ECM catabolism, cartilage degradation, tissue remodeling, wound healing		2
collagenase 3-like/matrix metalloproteinase-13	mmp13	d	XM_014163130	CTCCCTCCCCAACAAAGTGG	AGCCCTCCACTAGGCTGTAG	113	96.65	C137R132		ECM catabolism, cartilage degradation, tissue remodeling, wound healing		1
matrix metalloproteinase 2 (72 kDa type IV collagenase)	mmp2	generic	NM_001139932	TCCCTCGCCCATTATCAAATTC	GTCCTTCAGCACCATGAGATTAC	127	94.19	C021R127	C115R127,C130R123,C203R057,C008R030,C015R097,C177R133,C048R162	ECM catabolism, tissue repair/remodeling, inflammation		1
matrix metalloproteinase-23	mmp23b	generic	BT072316	CGAACTGGCACATGCTTTCT	AATCTCGTGAGCCGCTACAT	142	92.274	C099R050		ECM catabolism		1
matrix metalloproteinase-20#	mmp20	generic	EG921066	TGGCTCGGATGCTAGTGAA	CAGGCAACCTAATACATTGGACT	128	100.521	not present		ECM catabolism		-
matrix metalloproteinase-19	mmp19	generic	XM_014132587	CTGAACGCAGCCGTTTACT	AATATTAGGTGGGAGGCGTTTG	132	104.852	C062R075		ECM catabolism		1
matrix metalloproteinase-9	mmp9	a	BT045896	CCATGTACCAACGGTAGAATCAG	GGTTATATCTCTCTGGACCCTAGTC	127	97.74	C081R049		ECM catabolism, leukocyte migration		2, 3
matrix metalloproteinase-9	mmp9	b	DW576582	TTGGTGCTTAAGCCTATCTGC	AGACACCAATGCGTGACATC	184	114.221	C047R004		ECM catabolism, leukocyte migration		3
fibronectin	fn1	generic	BT072217	CAGGTGCTGAGGTTGACTCT	GGATGTGTCCTTCTGCCAGT	144	103.581	C184R030	C225R026	ECM assembly, cell motility, adhesion, wound healing		1, 2
biglycan-like	bgn	a	FJ799991	AAGGTGGGAGTGGATGACTT	CCCAGTAGTTGACAGGGTTAGA	146	104.801	C170R165		Collagen fiber assembly, ECM organization, matrix mineralization		1
biglycan-like	bgn	b	XM_014135295	CCTTCGCATTTCTGAGGCAA	CTAGACCCAACCTGTGCAAAC	158	106.43	C237R076		Collagen fiber assembly, ECM organization, matrix mineralization		1
cathelicidin	camp	a	GQ870278	GGCTCTTTCACTGCTGGATTTA	TCCAGAGGTTGTATCGTGCT	80	104.473	C234R046	C104R025	Antibacterial activity	2. Immunity and defense	2
cathelicidin	camp	b	AY360357	CGAATGATGTGCAGCATGGA	CTTGTCCGAATCTTCTGAGTGC	143	102.179	C222R090		Antibacterial activity		2
beta-galactoside-binding lectin	lgals1	generic	BT125240	GAGCACAGAGAGGGAGGATT	GGGAAGCGAAACTAGGAACTG	93	103.787	C045R050	C067R099,C053R026,C061R083,C073R065,C089R109,C089R099,C183R142,C159R108,C185R167	Regulating apoptosis, cell proliferation and cell differentiation		1
CD59 glycoprotein	cd59	generic	EG895226	TGCCGACCAAAGTTACTGTAATG	ACGTCTCTCCCAAATGGATCA	175	103.191	C050R133	C195R122,C263R154	Complement MAC inhibition		1
CD83	cd83	a	BT045799	GGCCAAACTGGTCCAGACA	CAGCTTCAAATGTGCCCTAGTC	121	99.486	C029R116	C174R152	Antigen presentation and lymphocyte activation		1
complement C1q tumor necrosis factor-related protein 3	c1qtnf3	generic	XM_014134633	CAGGTGACCAGTAACGCTTTC	CCTCCCAACTTAAACCCTGAAC	111	97.493	C095R050		Regulatory role in immune system		1
complement C1q-like protein 2	c1ql2	generic	XM_014187765	GTGGAGGAACTGAAGAGAGAGA	GTAGACCAGGGTGATGTCAGTA	105	109.509	C249R133	C144R091	Regulate excitatory synapses		4
C-reactive protein	crp	generic	NM_001140668	AGGCAGTTATGGTGGAGGTT	TGGCAAGGAGAGATGACACT	93	105.274	C145R001		Inflammation, acute phase response, defense		1
coagulation factor V-like	f5	generic	BT071914	CCGGCAACACGGATAACAAT	TCACAGCCCAGCAGTTCTAT	130	102.924	C137R137	C034R155, C237R077	Central regulator of hemostasis		2
putative defense protein Hdd11	hdd11	generic	CB510634	AATCCAGGGATGGCCAGTAA	GATGCAAGCTGCTTTGGTAGA	116	97.07	C024R014		Putative antimicrobial activity		1
CCAAT/enhancer-binding protein beta-like	cebpb	generic	BT044870	ATAGCCGAGAACGACAAAGC	GGCAAGGAAATCTGCGAATA	129	101.4	C190R162		Transcription factor for immune and inflammatory genes		2
C-X-C motif chemokine 2/MIP2-aplha/permeability factor 2-like	cxcl2	b	BT049547.2	GAGCGCAGACGTATTGGTAAA	GCTGTTGCTCAGAGTGGCAAT	99	95.3	C183R028	C026R092	Hematoregulatory chemokine	3. Chemotaxis and signaling	2
leukocyte cell derived chemotaxin 2	lect2	a	BT059281	AAGGCTTTACCATGAGGACTGC	CTTGACCATCTCGCACTCTGAC	80	104.76	C134R121	C159R112	Chemotactic activity, chondrocyte proliferation		2
C-C motif chemokine 17-like	ccl17	generic	DY728991	ACACTGACTGTCGCTAACTATGC	CGAGAACAAGCCCTCTATCAAATTG	119	108.925	C095R021		T-lymphocytes trafficking and activation		3
chemokine receptor 4-like	ccrl1	generic	EG877626.1	TATTCCATGCAGGCTGAATACC	TTAAGGGTCATGAACGGTCAAA	156	100.391	C202R162		Regulator of chemotaxis		1
C-X-C motif chemokine 11-like	cxcl11	generic	EG882051	CGTTGGAAGAAAGGCCATGT	CCTCCTCCGTTACGTTCACT	112	97.449	C133R130		Chemotactic for activated T-cells, neutrophils or monocytes		2
radical S-adenosyl methionine domain-containing protein 2	rsad2	a	BT047610.1	ACCATTTTACCCGACAGTGC	TCCCCAAGAAATCACCTCTG	183	111.794	C139R032		Antiviral	4. Antiviral response	1
interferon a3	ifna*	a	DY720893	AAACCTGGACGATTTCCTAAACA	CCAACCAATACGAATGCTTGAAC	139	100.6	C218R011		Antiviral		1
thioredoxin	txn	b	BT125521	AAAGCCGCTTGCTGTCAC	CGCTTCCTTCAGGGCAATG	121	100.089	C211R125	C050R109, C110R097	Redox balance	5. Antioxidant activity and redox balance	2, 3
glutathione S-transferase A	gsta	generic	BT057296	GATGTACCAGCGCATGTTTGA	GGTAAGAACCAACCTCCATCTTC	185	101.849	C057R159	C063R126,C230R092,C210R126	Redox balance		1
glutathione peroxidase 7	gpx7	generic	BT057727	GGTGTCTCTTGTGGTGAATGTG	GAAGGCCAGGATGTTGAAGTG	114	101.23	C174R143	C099R085	Redox balance		1
redox-regulatory protein fam213a (peroxiredoxin-like 2A)	prxl2a	generic	EG838889	GCGTGTGGATGAATGGTCTG	GAACTCCATCTCCCTGTGCT	140	101.732	C043R167	C264R109	Redox balance		1
peroxiredoxin 1	prdx1	a	BT047344	GTCTGAAGCCTGCTGTAGGA	CAGACACAGAGGTAGGCTACTG	84	100.923	C115R114	C223R113,C265R034,C037R169,C265R034	Redox balance		3
neutrophil cytosol factor 2-like isoform X2	ncf2	generic	NM_001145423	CTCCGTTACAGCCACAGGTT	CCAGTTGTCTTCTCCGCTGT	182	97.5	C028R160	C155R041,C155R041,C140R064,C203R071,C110R102	NADPH oxidase, redox balance		1
elongation factor 1-alpha 1	ef1a1	generic	AF321836	TGGCACTTTCACTGCTCAAG	CAACAATAGCAGCGTCTCCA	197	105.1			Involved in translation machinery	6. Normalizers	-
eukaryotic translation initiation factor 3 subunit D	eif3d	generic	GE777139	CTCCTCCTCCTCGTCCTCTT	GACCCCAACAAGCAAGTGAT	105	107.1			Involved in translation machinery		-
1Provides name/s or alias obtained from annotation. Please refer the Supplementary File S1 for more details.
2Official gene symbols (version 1) is based on multiple annotations and majority of them are represented in HGNC (https://www.genenames.org/) and/or GeneCards (https://www.genecards.org/) databases.			Matrix metalloproteinase-9 paralog b
3Paralogs were discovered as briefed in Section titled "Real-time Quantitative Polymerase Chain Reaction (QPCR) Validation" and when there was no paralog for a candidate, primers are considered to be 'generic'.
4Efficiency values in italics are from QC assays performed with two different pools of cDNAs representing control (PRE) and infestation (ADJ+ATT), where the average is provided. All the other efficiency values are from QC assays performed with a single pool of cDNAs (PRE+ADJ+ATT). Please refer the Section 2.7.
5Refers to the identifier of the probe on the 44 K array. Note that 44 K array is redundant, and transcriptional response of a DEG could be evident from multiple probes. These are the probes targetted by QPCR assays in most instances.
6Multiple probes (if present) representing a candidate gene and identified by SAM analyses are provided.
7General overview of the function of each candidate gene extracted from UniProtKB database (https://www.uniprot.org/uniprot/)
8Based on functional themes, candidate genes are categorized under five classes for discussion purpose.
9Provide in which segment (please refer to the Figure 2) of the microarray data list, the majority of the DEPs representing this transcript is present.
#This was not identified by microarray in this study.
*Putative gene symbol of ifna (LOC106607463)
